# Supplementary material for: High-Quality Genome-Scale Models From Error-Prone, Long-Read Assemblies
Source: Front Microbiol. 2020 Nov 12;11:596626. doi: 10.3389/fmicb.2020.596626 (PMC7688782; doi:10.3389/fmicb.2020.596626)
Supplement: Supplementary file 1 [file Data_Sheet_1.ZIP]

Archive with 119 entries (70 files):
- Supplemental Materials/
- Supplemental Materials/Example code/
- Supplemental Materials/Example code/Ecoli-BOP27_Example/
- Supplemental Materials/Example code/Ecoli-BOP27_Example/.ipynb_checkpoints/
- Supplemental Materials/Example code/Ecoli-BOP27_Example/.ipynb_checkpoints/Assembly_and_annotation-checkpoint.ipynb
- Supplemental Materials/Example code/Ecoli-BOP27_Example/1_Reads/
- Supplemental Materials/Example code/Ecoli-BOP27_Example/1_Reads/Download_instructions.txt
- Supplemental Materials/Example code/Ecoli-BOP27_Example/2_Assembly/
- Supplemental Materials/Example code/Ecoli-BOP27_Example/3_Annotation/
- Supplemental Materials/Example code/Ecoli-BOP27_Example/4_Model_construction/
- Supplemental Materials/Example code/Ecoli-BOP27_Example/4_Model_construction/.ipynb_checkpoints/
- Supplemental Materials/Example code/Ecoli-BOP27_Example/4_Model_construction/.ipynb_checkpoints/Abaumannii_curate_model-checkpoint.ipynb
- Supplemental Materials/Example code/Ecoli-BOP27_Example/4_Model_construction/.ipynb_checkpoints/Curate model-checkpoint.ipynb
- Supplemental Materials/Example code/Ecoli-BOP27_Example/4_Model_construction/.ipynb_checkpoints/Notebook 1 Execute Sequence Comparison to Generate Homology Matrix-checkpoint.ipynb
- Supplemental Materials/Example code/Ecoli-BOP27_Example/4_Model_construction/.ipynb_checkpoints/Notebook 1 Sequence Comparison and Homology Matrix-checkpoint.ipynb
- Supplemental Materials/Example code/Ecoli-BOP27_Example/4_Model_construction/.ipynb_checkpoints/Notebook 2 Generate Multi-Strain Models-checkpoint.ipynb
- Supplemental Materials/Example code/Ecoli-BOP27_Example/4_Model_construction/bbh/
- Supplemental Materials/Example code/Ecoli-BOP27_Example/4_Model_construction/fcns/
- Supplemental Materials/Example code/Ecoli-BOP27_Example/4_Model_construction/fcns/modeling_functions.py
- Supplemental Materials/Example code/Ecoli-BOP27_Example/4_Model_construction/fcns/__init__.py
- Supplemental Materials/Example code/Ecoli-BOP27_Example/4_Model_construction/fcns/__pycache__/
- Supplemental Materials/Example code/Ecoli-BOP27_Example/4_Model_construction/fcns/__pycache__/modeling_functions.cpython-36.pyc
- Supplemental Materials/Example code/Ecoli-BOP27_Example/4_Model_construction/fcns/__pycache__/modeling_functions.cpython-37.pyc
- Supplemental Materials/Example code/Ecoli-BOP27_Example/4_Model_construction/fcns/__pycache__/__init__.cpython-36.pyc
- Supplemental Materials/Example code/Ecoli-BOP27_Example/4_Model_construction/fcns/__pycache__/__init__.cpython-37.pyc
- Supplemental Materials/Example code/Ecoli-BOP27_Example/4_Model_construction/genomes/
- Supplemental Materials/Example code/Ecoli-BOP27_Example/4_Model_construction/Models/
- Supplemental Materials/Example code/Ecoli-BOP27_Example/4_Model_construction/Notebook 1 Sequence Comparison and Homology Matrix.ipynb
- Supplemental Materials/Example code/Ecoli-BOP27_Example/4_Model_construction/Notebook 2 Generate Multi-Strain Models.ipynb
- Supplemental Materials/Example code/Ecoli-BOP27_Example/4_Model_construction/nucl/
- Supplemental Materials/Example code/Ecoli-BOP27_Example/4_Model_construction/prots/
- Supplemental Materials/Example code/Ecoli-BOP27_Example/4_Model_construction/prots/Download_instructions.txt
- Supplemental Materials/Example code/Ecoli-BOP27_Example/4_Model_construction/README_Strain_pipeline.txt
- Supplemental Materials/Example code/Ecoli-BOP27_Example/4_Model_construction/Strain Information.xlsx
- Supplemental Materials/Example code/Ecoli-BOP27_Example/4_Model_construction/Swissprot/
- Supplemental Materials/Example code/Ecoli-BOP27_Example/4_Model_construction/Swissprot/Download_instructions.txt
- Supplemental Materials/Example code/Ecoli-BOP27_Example/Assembly_and_annotation.ipynb
- Supplemental Materials/Example code/Ecoli-BOP27_Example/fcns/
- Supplemental Materials/Example code/Ecoli-BOP27_Example/fcns/assembly_functions.py
- Supplemental Materials/Example code/Ecoli-BOP27_Example/fcns/__init__.py
- Supplemental Materials/Example code/Ecoli-BOP27_Example/fcns/__pycache__/
- Supplemental Materials/Example code/Ecoli-BOP27_Example/fcns/__pycache__/assembly_functions.cpython-36.pyc
- Supplemental Materials/Example code/Ecoli-BOP27_Example/fcns/__pycache__/modeling_functions.cpython-36.pyc
- Supplemental Materials/Example code/Ecoli-BOP27_Example/fcns/__pycache__/modeling_functions.cpython-37.pyc
- Supplemental Materials/Example code/Ecoli-BOP27_Example/fcns/__pycache__/__init__.cpython-36.pyc
- Supplemental Materials/Example code/Ecoli-BOP27_Example/fcns/__pycache__/__init__.cpython-37.pyc
- Supplemental Materials/Example code/Install_instructions.txt
- Supplemental Materials/Example code/Templates/
- Supplemental Materials/Example code/Templates/Assembly_and_Annotation/
- Supplemental Materials/Example code/Templates/Assembly_and_Annotation/.ipynb_checkpoints/
- Supplemental Materials/Example code/Templates/Assembly_and_Annotation/.ipynb_checkpoints/Assembly_and_annotation-checkpoint.ipynb
- Supplemental Materials/Example code/Templates/Assembly_and_Annotation/1_Reads/
- Supplemental Materials/Example code/Templates/Assembly_and_Annotation/2_Assembly/
- Supplemental Materials/Example code/Templates/Assembly_and_Annotation/3_Annotation/
- Supplemental Materials/Example code/Templates/Assembly_and_Annotation/Assembly_and_annotation.ipynb
- Supplemental Materials/Example code/Templates/Assembly_and_Annotation/fcns/
- Supplemental Materials/Example code/Templates/Assembly_and_Annotation/fcns/assembly_functions.py
- Supplemental Materials/Example code/Templates/Assembly_and_Annotation/fcns/__init__.py
- Supplemental Materials/Example code/Templates/Assembly_and_Annotation/fcns/__pycache__/
- Supplemental Materials/Example code/Templates/Assembly_and_Annotation/fcns/__pycache__/assembly_functions.cpython-36.pyc
- Supplemental Materials/Example code/Templates/Assembly_and_Annotation/fcns/__pycache__/modeling_functions.cpython-36.pyc
- Supplemental Materials/Example code/Templates/Assembly_and_Annotation/fcns/__pycache__/modeling_functions.cpython-37.pyc
- Supplemental Materials/Example code/Templates/Assembly_and_Annotation/fcns/__pycache__/__init__.cpython-36.pyc
- Supplemental Materials/Example code/Templates/Assembly_and_Annotation/fcns/__pycache__/__init__.cpython-37.pyc
- Supplemental Materials/Example code/Templates/Model_construction/
- Supplemental Materials/Example code/Templates/Model_construction/1_Strain_pipeline_from_MinION/
- Supplemental Materials/Example code/Templates/Model_construction/1_Strain_pipeline_from_MinION/.ipynb_checkpoints/
- Supplemental Materials/Example code/Templates/Model_construction/1_Strain_pipeline_from_MinION/.ipynb_checkpoints/Abaumannii_curate_model-checkpoint.ipynb
- Supplemental Materials/Example code/Templates/Model_construction/1_Strain_pipeline_from_MinION/.ipynb_checkpoints/Curate model-checkpoint.ipynb
- Supplemental Materials/Example code/Templates/Model_construction/1_Strain_pipeline_from_MinION/.ipynb_checkpoints/Notebook 1 Execute Sequence Comparison to Generate Homology Matrix-checkpoint.ipynb
- Supplemental Materials/Example code/Templates/Model_construction/1_Strain_pipeline_from_MinION/.ipynb_checkpoints/Notebook 1 Sequence Comparison and Homology Matrix-checkpoint.ipynb
- Supplemental Materials/Example code/Templates/Model_construction/1_Strain_pipeline_from_MinION/.ipynb_checkpoints/Notebook 2 Generate Multi-Strain Models-checkpoint.ipynb
- Supplemental Materials/Example code/Templates/Model_construction/1_Strain_pipeline_from_MinION/bbh/
- Supplemental Materials/Example code/Templates/Model_construction/1_Strain_pipeline_from_MinION/fcns/
- Supplemental Materials/Example code/Templates/Model_construction/1_Strain_pipeline_from_MinION/fcns/modeling_functions.py
- Supplemental Materials/Example code/Templates/Model_construction/1_Strain_pipeline_from_MinION/fcns/__init__.py
- Supplemental Materials/Example code/Templates/Model_construction/1_Strain_pipeline_from_MinION/fcns/__pycache__/
- Supplemental Materials/Example code/Templates/Model_construction/1_Strain_pipeline_from_MinION/fcns/__pycache__/modeling_functions.cpython-36.pyc
- Supplemental Materials/Example code/Templates/Model_construction/1_Strain_pipeline_from_MinION/fcns/__pycache__/modeling_functions.cpython-37.pyc
- Supplemental Materials/Example code/Templates/Model_construction/1_Strain_pipeline_from_MinION/fcns/__pycache__/__init__.cpython-36.pyc
- Supplemental Materials/Example code/Templates/Model_construction/1_Strain_pipeline_from_MinION/fcns/__pycache__/__init__.cpython-37.pyc
- Supplemental Materials/Example code/Templates/Model_construction/1_Strain_pipeline_from_MinION/genomes/
- Supplemental Materials/Example code/Templates/Model_construction/1_Strain_pipeline_from_MinION/Models/
- Supplemental Materials/Example code/Templates/Model_construction/1_Strain_pipeline_from_MinION/Notebook 1 Sequence Comparison and Homology Matrix.ipynb
- Supplemental Materials/Example code/Templates/Model_construction/1_Strain_pipeline_from_MinION/Notebook 2 Generate Multi-Strain Models.ipynb
- Supplemental Materials/Example code/Templates/Model_construction/1_Strain_pipeline_from_MinION/nucl/
- Supplemental Materials/Example code/Templates/Model_construction/1_Strain_pipeline_from_MinION/prots/
- Supplemental Materials/Example code/Templates/Model_construction/1_Strain_pipeline_from_MinION/README_Strain_pipeline.txt
- Supplemental Materials/Example code/Templates/Model_construction/1_Strain_pipeline_from_MinION/Strain Information.xlsx
- Supplemental Materials/Example code/Templates/Model_construction/1_Strain_pipeline_from_MinION/Swissprot/
- Supplemental Materials/Example code/Templates/Model_construction/2_Species_pipeline_from_MinION/
- Supplemental Materials/Example code/Templates/Model_construction/2_Species_pipeline_from_MinION/.ipynb_checkpoints/
- Supplemental Materials/Example code/Templates/Model_construction/2_Species_pipeline_from_MinION/.ipynb_checkpoints/Notebook 1 Sequence Comparison and Homology Matrix-checkpoint.ipynb
- Supplemental Materials/Example code/Templates/Model_construction/2_Species_pipeline_from_MinION/bbh/
- Supplemental Materials/Example code/Templates/Model_construction/2_Species_pipeline_from_MinION/fcns/
- Supplemental Materials/Example code/Templates/Model_construction/2_Species_pipeline_from_MinION/fcns/modeling_functions.py
- Supplemental Materials/Example code/Templates/Model_construction/2_Species_pipeline_from_MinION/fcns/__init__.py
- Supplemental Materials/Example code/Templates/Model_construction/2_Species_pipeline_from_MinION/fcns/__pycache__/
- Supplemental Materials/Example code/Templates/Model_construction/2_Species_pipeline_from_MinION/fcns/__pycache__/modeling_functions.cpython-36.pyc
- Supplemental Materials/Example code/Templates/Model_construction/2_Species_pipeline_from_MinION/fcns/__pycache__/modeling_functions.cpython-37.pyc
- Supplemental Materials/Example code/Templates/Model_construction/2_Species_pipeline_from_MinION/fcns/__pycache__/__init__.cpython-36.pyc
- Supplemental Materials/Example code/Templates/Model_construction/2_Species_pipeline_from_MinION/fcns/__pycache__/__init__.cpython-37.pyc
- Supplemental Materials/Example code/Templates/Model_construction/2_Species_pipeline_from_MinION/genomes/
- Supplemental Materials/Example code/Templates/Model_construction/2_Species_pipeline_from_MinION/Models/
- Supplemental Materials/Example code/Templates/Model_construction/2_Species_pipeline_from_MinION/Notebook 1 Sequence Comparison and Homology Matrix.ipynb
- Supplemental Materials/Example code/Templates/Model_construction/2_Species_pipeline_from_MinION/Notebook 2 Generate Multi-Strain Models.ipynb
- Supplemental Materials/Example code/Templates/Model_construction/2_Species_pipeline_from_MinION/nucl/
- Supplemental Materials/Example code/Templates/Model_construction/2_Species_pipeline_from_MinION/prots/
- Supplemental Materials/Example code/Templates/Model_construction/2_Species_pipeline_from_MinION/README_Species_pipeline.txt
- Supplemental Materials/Example code/Templates/Model_construction/2_Species_pipeline_from_MinION/Swissprot/
- Supplemental Materials/Models/
- Supplemental Materials/Models/Ecoli_O157_draft.json
- Supplemental Materials/Models/iAB710isolate.json
- Supplemental Materials/Models/iEF_CarveMe.json
- Supplemental Materials/Models/iEF_combo_COBRA_pipeline.json
- Supplemental Materials/Models/iSA854isolate.json
- Supplemental Materials/Summary_of_files.txt
- Supplemental Materials/Supplementary_Material_Broddrick_Models_from_MinION.docx
- Supplemental Materials/Table_S1_ToL_accension_num.xlsx
