# Supplementary material for: High-Quality Genome-Scale Models From Error-Prone, Long-Read Assemblies
Source: Front Microbiol. 2020 Nov 12;11:596626. doi: 10.3389/fmicb.2020.596626 (PMC7688782; doi:10.3389/fmicb.2020.596626)
Supplement: Supplementary file 1 [file Data_Sheet_1.ZIP › Supplemental Materials/Example code/Ecoli-BOP27_Example/4_Model_construction/Notebook 2 Generate Multi-Strain Models.ipynb]

# %% [markdown]
# Notebook 2: Generate multi-strain models

This notebook follows Notebook 1 and generates a draft model of the new strain(s). This notebook utilizes the output of notebook 1 (presence/absence matrix and geneID matrix) to generate draft strain-specific models from the reference model. There are two major steps involved: 

1. Deletion of missing genes/reaction from reference model to generate draft models
2. Update gene-protein-reaction rule in each model

# %% [code]
#import package needed
import cobra
import pandas as pd
from cobra.io import load_json_model
from glob import glob
from cobra.manipulation.delete import delete_model_genes, remove_genes

# %% [markdown]
## 1. Deletion of missing genes/reaction from reference model 


# %% [code]
#Load the base E. coli reconstruction iML1515
model = load_json_model('')
ref = model

# %% [code]
## Load the previously generated homology matrix for E. coli strains of interest
hom_matrix=pd.read_csv('ortho_matrix.csv')
hom_matrix=hom_matrix.set_index('Unnamed: 0')

# %% [code]
hom_matrix

# %% [markdown]
### Delete missing genes from copies of the reference model
For each strain, start with the reference model, identify the missing genes from the matrix, and remove them and their associated reactions from the reference model 

# %% [code]
#create strain-specific draft models and save them
for strain in hom_matrix.columns:
    
    #Get the list of Gene IDs from the homology matrix dataframe for the current strain without a homolog
    currentStrain=hom_matrix[strain]
    nonHomologous=currentStrain[currentStrain==0.0]
    nonHomologous=nonHomologous.index.tolist()
    
    #s0001 is an artificial gene used in some models for spontaneous reactions and as such has no homologs,
    #However, it is retained for these spontaneous reactions to function
    if 's0001' in nonHomologous:
        nonHomologous.remove('s0001')
    
    #Define a list of Gene objects from the base reconstruction to be deleted from the current strain
    toDelete=[]
    for gene in nonHomologous:
        toDelete.append(model.genes.get_by_id(gene))

    #Establish a model copy and use the COBRApy function to remove the appropriate content and save this model
    modelCopy=model.copy()
    remove_genes(modelCopy, toDelete, remove_reactions=True)
    modelCopy.id=str(strain)
    cobra.io.json.save_json_model(modelCopy, str('Models/'+strain+'.json'), pretty=False)

# %% [markdown]
## 2. Update Model Gene Product Rules

# %% [code]
#load the geneID matrix from the notebook1 
models=glob('%s/*.json'%'Models')
geneIDs_matrix=pd.read_csv('geneIDs_matrix.csv')
geneIDs_matrix=geneIDs_matrix.set_index('Unnamed: 0')
geneIDs_matrix

# %% [code]
#Utilize the geneIDs matrix to update the GPRs in each of the strain-specific models with the proper gene ID

from cobra.manipulation.modify import rename_genes

for mod in models:
    model=cobra.io.load_json_model(mod)
    for column in geneIDs_matrix.columns:
        if column in mod:
            currentStrain=column
    
    IDMapping=geneIDs_matrix[currentStrain].to_dict()
    IDMappingParsed = {k:v for k,v in IDMapping.items() if v != 'None'}
    
    rename_genes(model,IDMappingParsed)
    cobra.io.json.save_json_model(model,mod, pretty=False)

# %% [markdown]
### Examine the draft strain specific model contents

# %% [code]
# gather the general information on the draft models
for strain in hom_matrix.columns:
    model=cobra.io.load_json_model(str('Models/'+strain+'.json'))
    print (model.id,'Number of Model Genes:',len(model.genes),'Number of Model Reactions:',len(model.reactions))

# %% [code]
# Were these orthologs used in model GPRs?
for m in models:
    model = cobra.io.load_json_model(m)
    print(m)

    for o in ortho:
        gene_id = o.split("_ortho")[0]
        rxns = ref.genes.get_by_id(gene_id).reactions
        print(o+":")
        for r in rxns:
            if r in model.reactions:
                print(r.id, 'In model')
            else: 
                print(r.id, 'Not in model')

# %% [code]
## Additional metrics on orthologs recovered from BLASTn search and the total model size
for col in geneIDs_matrix.columns:
    ortho =[c for c in geneIDs_matrix[col].values if 'ortholog' in c]
    print(col, 'Orthologs: ',len(ortho), 'Unique ORFs in Gene ID matrix: ',len(geneIDs_matrix[geneIDs_matrix[col]!='None'][col].unique()))

# %% [code]
## Reference model genes that are missing in the strains
for col in geneIDs_matrix.columns:
    geneIDs_matrix[geneIDs_matrix[col]=='None']

# %% [code]
## Test to see if the missing reactions are essential
for m in models:
    model = cobra.io.load_json_model(m)
    print(m)
    missing_reactions = [r.id for r in ref.reactions if r not in model.reactions]
    for r in ref.reactions:
        if r not in model.reactions:
            print(r.id,r.name,r.gene_reaction_rule)
    sol = ref.optimize()
    print('Reference model growth rate: ',sol.objective_value)
    print('Missing reactions essentiality:')
    
    for r in missing_reactions:
        temp_model = ref.copy()
        temp_model.reactions.get_by_id(r).upper_bound = 0.
        temp_model.reactions.get_by_id(r).lower_bound = 0.
        sol = temp_model.optimize()
        print(r,sol.objective_value)

# %% [code]
## Find orphaned genes 
#### Orphaned genes are ORFs with homology to the reference but participate in a multi
#### protein complex and at least one essential gene from that complext was missing.
#### Useful for quick curation of missing content.
for m in models:
    model = cobra.io.load_json_model(m)
    orphaned_genes = [g.id for g in model.genes if not g.reactions]
    print(model,orphaned_genes)
