# Supplementary material for: High-Quality Genome-Scale Models From Error-Prone, Long-Read Assemblies
Source: Front Microbiol. 2020 Nov 12;11:596626. doi: 10.3389/fmicb.2020.596626 (PMC7688782; doi:10.3389/fmicb.2020.596626)
Supplement: Supplementary file 1 [file Data_Sheet_1.ZIP › Supplemental Materials/Example code/Ecoli-BOP27_Example/4_Model_construction/README_Strain_pipeline.txt]

### Strain-adjacent pipeline

### Required files:

1) "genomes" Folder: Place the Genbank files for the Prokka assembly and the reference (for the genome-scale model).
2) Root directory: The genome-scale model of the reference organism.
3) "prots" Folder: The .fa file for the reference database (Swissprot downloaded on 2020-03-22 is incldued by default).
4) "Swissprot" Folder: The details of the proteins included in the reference database fasta in tab-delimited format (Swissprot downloaded on 2020-03-22 is included by default).
