# Supplementary material for: High-Quality Genome-Scale Models From Error-Prone, Long-Read Assemblies
Source: Front Microbiol. 2020 Nov 12;11:596626. doi: 10.3389/fmicb.2020.596626 (PMC7688782; doi:10.3389/fmicb.2020.596626)
Supplement: Supplementary file 1 [file Data_Sheet_1.ZIP › Supplemental Materials/Example code/Ecoli-BOP27_Example/4_Model_construction/Swissprot/Download_instructions.txt]

Download the Swissprot tab file used in the manuscript from:
https://github.com/SBRG/MinIONtoModels
