# Supplementary material for: High-Quality Genome-Scale Models From Error-Prone, Long-Read Assemblies
Source: Front Microbiol. 2020 Nov 12;11:596626. doi: 10.3389/fmicb.2020.596626 (PMC7688782; doi:10.3389/fmicb.2020.596626)
Supplement: Supplementary file 1 [file Data_Sheet_1.ZIP › Supplemental Materials/Example code/Ecoli-BOP27_Example/fcns/assembly_functions.py]

#!/usr/bin/env python
# coding: utf-8

# In[ ]:
##

# Nanofilt the reads
def nanofilt(reads_path, data_path, fastq_file, lower_cutoff):
	import datetime	
	from subprocess import call
	from subprocess import Popen
	import os
	import shutil
	import time	
	print('Nanofilt start: ',datetime.datetime.now())
	out_file = 'filt_%s'%fastq_file	
	if fastq_file[-3:] == '.gz':
	    command = 'gunzip -c %s | NanoFilt -l %s | gzip > %s%s' % (reads_path,str(lower_cutoff),data_path, out_file)
	    call(command, shell=True) 
	else:
	    command = 'NanoFilt -l %s %s > %s%s' %(str(lower_cutoff),reads_path,data_path,out_file)
	    call(command, shell=True)
	print('Nanofilt command:\n',command)
	print('Nanofilt finish: ',datetime.datetime.now())
	

# Porechop the reads
def porechop(reads_path, new_reads_path, threads):
	import datetime	
	from subprocess import call
	from subprocess import Popen
	import os
	import shutil
	import time	
	print('Porechop start: ',datetime.datetime.now())
	command = 'porechop -i %s -o %s -t %s --no_split'%(reads_path,new_reads_path,threads)
	process = Popen(command, shell=True)
	process.wait()
	print('Porechop command:\n',command)
	print('Porechop finish: ',datetime.datetime.now())


# Approximate genome size with Miniasm
def get_genome_size(reads_path,sample_id,assm_path,threads):
	import datetime	
	from subprocess import call
	from subprocess import Popen
	import os
	import shutil
	import time	
	print('MiniASM start: ',datetime.datetime.now())
	## Start with all v all mapping of the reads
	params = '-x ava-ont -K 500M'
	minimap(params, reads_path,sample_id, assm_path, threads)	
	
	## Run Miniasm
	params = '-s 100 -e 3'
	miniasm(params,reads_path, sample_id, assm_path)
	
	## Get length of all segments
	from Bio import SeqIO
	from Bio import SeqUtils
	import gzip
	import math as m
	import numpy as np

	total_len = 0
	assm_fasta = '%s/%s.gfa.fa.gz' % (assm_path,sample_id)
	with gzip.open(assm_fasta, "rt") as handle:
		for record in SeqIO.parse(handle, "fasta"):
			if len(record.seq) > 100000:
				total_len = total_len + len(record.seq)
	print('(Meta)genome size:',str(np.around(total_len/1e6, decimals=1))+'m \n')
	print('MiniASM finish: ',datetime.datetime.now())	
	return total_len
	

def minimap(params,reads_path,sample_id,assm_path,threads):
	import datetime	
	from subprocess import call
	from subprocess import Popen
	import os
	import shutil
	import time
	reads_paf = '%s/%s.paf.gz' % (assm_path,sample_id)
	os.mkdir(assm_path)
	command = 'minimap2 %s -t %s %s %s | gzip -1 > %s'%(params,str(threads),reads_path,reads_path,reads_paf)
	print('Minimap2 command: \n',command,'\n')	
	process = Popen(command, shell=True)
	process.wait()
	
def miniasm(params, reads_path, sample_id, assm_path):
	import datetime	
	from subprocess import call
	from subprocess import Popen
	import os
	import shutil
	import time
	reads_paf = '%s/%s.paf.gz' % (assm_path,sample_id)
	draft = '%s/%s.gfa.fa.gz' % (assm_path,sample_id)
	awk_command = """'/^S/{print ">"$2"\\n"$3}'"""
	command = 'miniasm %s -f %s %s | awk %s | gzip -1 > %s'%(params,reads_path,reads_paf,awk_command,draft)
	print('Miniasm command: \n',command,'\n')	
	process = Popen(command, shell=True)
	process.wait()

# Assemble with Flye
def flye(total_len, sample_id, out_dir, reads_path, min_overlap, asm_cov, meta, plasmids, threads):
	import datetime	
	from subprocess import call
	from subprocess import Popen
	import os
	import shutil
	import time
	import numpy as np
	
	print('Assembly start:', datetime.datetime.now())
	print('Flye start:', datetime.datetime.now())
	# Bring in genome size
	genome_size = str(np.around(total_len/1e6, decimals=1))+'m'

	# Build optional arguments
	params = ''	
	if min_overlap:
		params = '--min-overlap %s'%(str(min_overlap))
	if meta == True:
		params = params+' --meta'
	if plasmids == True:
		params = params+' --plasmids'
	if asm_cov:
		params = params+' --asm-coverage %s'%asm_cov
	
	# Build output path	
	assm_path = '%s%s_flye'%(out_dir,sample_id)
	if min_overlap:
		assm_path = assm_path+'_ovl%s'%(str(min_overlap))
	if asm_cov:
		assm_path = assm_path+'_AsmCov%s'%(asm_cov)
	# Build the command
	command = 'flye --nano-raw %s --genome-size %s -o %s -t %s %s' %(reads_path, genome_size,assm_path,str(threads),params)
	print('Flye command: \n',command)
	process = Popen(command, shell=True)
	process.wait()

	if meta == True:
		assm_path = check_size(assm_path,total_len,params,reads_path,threads)

	return assm_path
	print('Flye finished:', datetime.datetime.now())

# Check for difference between the initial and final genome size
def check_size(assm_path,total_len,params,reads_path,threads):
	import datetime	
	from subprocess import call
	from subprocess import Popen
	import os
	import shutil
	import time
	import numpy as np
	import pandas as pd
	
	assm_output = pd.read_csv('%s/assembly_info.txt'%(assm_path),sep='\t')
	assm_len = 0
	for l in assm_output['#seq_name']:
		if assm_output[assm_output['#seq_name']==l]['cov.'].values[0] > 9:
			assm_len = assm_len + assm_output[assm_output['#seq_name']==l]['length'].values[0]

	if assm_len < 0.5*total_len or assm_len > 2.*total_len:
		genome_size = str(np.around(assm_len/1e6, decimals=1))+'m'
		command = 'flye --nano-raw %s --genome-size %s -o %s_Rd2 -t %s %s' %(reads_path, genome_size,assm_path,str(threads),params)
		print('Assembled metagenome size is significantly different than initial assessment-rerunning assembly.\n')
		print('Flye Round 2 command: \n',command)
		process = Popen(command, shell=True)
		process.wait()
	
		assm_path = assm_path+'_Rd2'
	return assm_path

# Racon Polishing
def racon(reads_path, assm_path,threads,assm_file='assembly.fasta',rounds=2,clean_up = True):
	import datetime	
	from subprocess import call
	from subprocess import Popen
	import os
	import time
	
	# Rounds (default = 2)
	num_rds = rounds
	params =  '--match 8 --mismatch -6 --quality-threshold -1 --threads %s'%(str(threads))
	print('Racon start:', datetime.datetime.now())
	for r in range(1,num_rds+1):
		# Map reads to assembly
		command = 'minimap2 -ax map-ont %s/%s %s -t %s > %s/mapped_reads.sam'%(assm_path,assm_file,reads_path,str(threads),assm_path)
		call(command, shell=True)
		# Run racon
		command = 'racon %s %s/mapped_reads.sam %s/%s %s > %s/racon%s.fa'%(reads_path,assm_path,assm_path,assm_file,params,assm_path, str(r))
		call(command, shell=True)
		assm_file = 'racon'+str(r)+'.fa'
	if clean_up == True:
		os.remove('%s/mapped_reads.sam'%assm_path)

	print('Racon finished:', datetime.datetime.now())	
	return assm_file
		

# Medaka consensus polisher
def medaka(reads_path, assm_path, assm_file, threads, model='r941_min_high_g360',clean_up=True):
	import datetime	
	from subprocess import call
	from subprocess import Popen
	import os
	import time
	
	print('Medaka start:', datetime.datetime.now())
	command = 'medaka_consensus -i %s -d %s/%s -o %s/Medaka_out -t %s -m %s'%(reads_path,assm_path,assm_file,assm_path,str(threads),model)
	process = Popen(command, shell=True)
	process.wait()

	if clean_up == True:
		os.remove('%s/%s.fai'%(assm_path,assm_file))
		os.remove('%s/%s.mmi'%(assm_path,assm_file))
		os.remove('%s/Medaka_out/calls_to_draft.bam'%(assm_path))
		os.remove('%s/Medaka_out/calls_to_draft.bam.bai'%(assm_path))
		os.remove('%s/Medaka_out/consensus_probs.hdf'%(assm_path))

	print('Medaka finished:', datetime.datetime.now())
	print('Assembly finished: ',datetime.datetime.now())


# Binning of contigs based on coverage and GC content
def binning(assm_path, assm_file='consensus.fasta'):	
	import datetime	
	from subprocess import call
	from subprocess import Popen
	import os
	import shutil
	import time
	import numpy as np
	import pandas as pd
	from Bio import SeqIO
	from Bio import SeqUtils
	
	print('Annotation start: ',datetime.datetime.now())
	metagenome = assm_file
	assm_stats = pd.read_csv('%s/assembly_info.txt'%(assm_path),sep='\t')
	assm_stats = assm_stats[['#seq_name','cov.','circ.']]
	seqIO_DF = pd.DataFrame(columns=['#seq_name','cov.','circ.','length','GC'])
	record_dict = SeqIO.index('%s/%s'%(assm_path,metagenome),"fasta")
	contigs = []
	cov = []
	circ = []
	bp_ranges = []
	gc_val = []
	for record in SeqIO.parse('%s/%s'%(assm_path,metagenome), "fasta"):
		name = str(record.id)
	   	## Get coverage information
		cov_val = assm_stats[assm_stats['#seq_name']==(name.split('_segment')[0])]['cov.'].values[0]
		## Get circ/linear
		is_circ = assm_stats[assm_stats['#seq_name']==(name.split('_segment')[0])]['circ.'].values[0]
		## Get name and segment number
		medaka_id = name.split('segment')[0]+name.split('segment')[1]
	    
		## Compile data
		contigs.append(medaka_id)
		cov.append(cov_val)
		circ.append(is_circ)
		bp_ranges.append(len(record.seq))
		gc_val.append((np.around(SeqUtils.GC(record.seq),decimals=1)))
	    
		## Write fasta to file
		temp_fasta = (record_dict.get_raw(name).decode()).split('\n')[1]
		fasta_header = '>'+medaka_id
		file_name = '%s/%s.fasta'%(assm_path,medaka_id)
		header = fasta_header
		seq = temp_fasta
		with open(file_name, 'a') as file:
			file.write(header+'\n')
			file.write(seq)

	seqIO_DF['#seq_name']=contigs
	seqIO_DF['cov.']=cov
	seqIO_DF['circ.']=circ
	seqIO_DF['length']=bp_ranges
	seqIO_DF['GC']=gc_val

	# Combine into a data summary
	data_sum = seqIO_DF

	# Separate it out by contigs
	complete_contigs = data_sum[data_sum['circ.']=='Y']
	incomplete_contigs = data_sum[data_sum['circ.']=='N']
	low_cov = data_sum[data_sum['cov.']<10]

	tag = 'contig'
	f = metagenome
	
	# Build Bins for each complete contig
	active_folder = '%s'%assm_path	
	os.mkdir('%s/Closed_contigs'%(active_folder))

	files = [c for c in os.listdir(path=active_folder) if '.fasta' in c]
	for file in files:
		if file != metagenome:
			contig_id = file.split('.fasta')[0]
			if contig_id in complete_contigs['#seq_name'].values:
				shutil.move('%s/%s'%(active_folder,file),'%s/Closed_contigs/'%(active_folder))       


	# Bin the incomplete contigs by coverage and GC
	if len(incomplete_contigs) > 0:
		# Move low coverage bins to an ignore category
		os.mkdir('%s/LowCov_contigs'%(active_folder))
		files = [c for c in os.listdir(path=active_folder) if '.fasta' in c]
		for file in files:
			if file != metagenome:
				contig_id = file.split('.fasta')[0]
				if contig_id in low_cov['#seq_name'].values:
					shutil.move('%s/%s'%(active_folder,file),'%s/LowCov_contigs/'%(active_folder))         
	    
		to_bin = [c for c in incomplete_contigs['#seq_name'].values if c not in low_cov['#seq_name'].values]
		binning_tigs = incomplete_contigs[incomplete_contigs['#seq_name'].isin(to_bin)]
		bin_num = 1
	    
		while len(to_bin) > 0:
		# Grab the first contig in the list
			tig = to_bin[0]
			tig_cov = binning_tigs[binning_tigs['#seq_name']==tig]['cov.'].values[0]
			tig_gc = binning_tigs[binning_tigs['#seq_name']==tig].GC.values[0]

		# Get the contigs that are within 15% coverage and 5% GC content
			temp_tigs = binning_tigs[(binning_tigs['cov.']>(0.85*float(tig_cov))) & (binning_tigs['cov.']<(1.15*float(tig_cov)))]
			temp_tigs = temp_tigs[(temp_tigs['GC']<(1.05*float(tig_gc))) & (temp_tigs['GC']>(0.95*float(tig_gc)))]
			bin_size = len(temp_tigs)
		## refine based on new center
			bin_cov = temp_tigs['cov.'].mean()
			bin_gc = temp_tigs['GC'].mean()
			temp_tigs = binning_tigs[(binning_tigs['cov.']>(0.85*float(bin_cov))) & (binning_tigs['cov.']<(1.15*float(bin_cov)))]
			temp_tigs = temp_tigs[(temp_tigs['GC']<(1.05*float(bin_gc))) & (temp_tigs['GC']>(0.95*float(bin_gc)))]

			while bin_size != len(temp_tigs):
				bin_size = len(temp_tigs)
				bin_cov = temp_tigs['cov.'].mean()
				bin_gc = temp_tigs['GC'].mean()
				temp_tigs = binning_tigs[(binning_tigs['cov.']>(0.85*float(bin_cov))) & (binning_tigs['cov.']<(1.15*float(bin_cov)))]
				temp_tigs = temp_tigs[(temp_tigs['GC']<(1.05*float(bin_gc))) & (temp_tigs['GC']>(0.95*float(bin_gc)))]

		# move tigs into bin folder
		# Build folder for each bin
			bin_id = 'Bin_'+str(bin_num)
			members = temp_tigs['#seq_name'].values.tolist()
			active_folder = '%s'%assm_path			
			os.mkdir('%s/%s'%(active_folder,bin_id))
			files = [c for c in os.listdir(path=active_folder) if any(m in c for m in members)]
			for file in files:
				shutil.move('%s/%s'%(active_folder,file),'%s/%s/%s'%(active_folder,bin_id,file))

		#remove bins from the original list    
			to_bin = [t for t in to_bin if t not in members]
			binning_tigs = binning_tigs[~binning_tigs['#seq_name'].isin(members)]

			bin_num = bin_num+1
	return data_sum
	
# Prokka all bins
def prokka(sample_id,data_sum, assm_path, my_env, tag='contig'):
	import datetime	
	from subprocess import call
	from subprocess import Popen
	import os
	import shutil
	import time

	active_folder = '%s'%assm_path
	complete_contigs = data_sum[data_sum['circ.']=='Y']
	incomplete_contigs = data_sum[data_sum['circ.']=='N']
	low_cov = data_sum[data_sum['cov.']<10]
	
	if len(complete_contigs) > 0:
		contig = [c for c in os.listdir(path='%s/Closed_contigs'%(active_folder)) if tag in c]
		for c in contig:
			prokka_out = '%s/Closed_contigs/%s_%s'%(active_folder,sample_id,c.split('.')[0])
			command = 'prokka --outdir %s_prokka --prefix %s_%s %s/Closed_contigs/%s'%(prokka_out,sample_id,c.split('.')[0],active_folder,c)
			process = Popen(command,env=my_env, shell=True)
			process.wait()
			shutil.move('%s/Closed_contigs/%s'%(active_folder,c), '%s_prokka/%s'%(prokka_out,c))  

	## Prokka the binned incomplete genomes
	if len(incomplete_contigs) > 0:
		bins = [b for b in os.listdir(path=active_folder) if 'Bin_' in b]
		for b in bins:
			cdir = '%s/%s'%(active_folder,b)
			contig = [c for c in os.listdir(path=cdir) if tag in c]
			for c in contig:
				prokka_out = '%s/%s_%s'%(cdir,sample_id,c.split('.')[0])
				command = 'prokka --outdir %s_prokka --prefix %s_%s %s/%s'%(prokka_out,sample_id,c.split('.')[0],cdir,c)
				process = Popen(command,env=my_env, shell=True)
				process.wait()
				shutil.move('%s/%s'%(cdir,c), '%s/%s'%(cdir,c))

	print('Annotation finished: ',datetime.datetime.now())
