# Supplementary material for: High-Quality Genome-Scale Models From Error-Prone, Long-Read Assemblies
Source: Front Microbiol. 2020 Nov 12;11:596626. doi: 10.3389/fmicb.2020.596626 (PMC7688782; doi:10.3389/fmicb.2020.596626)
Supplement: Supplementary file 1 [file Data_Sheet_1.ZIP › Supplemental Materials/Example code/Install_instructions.txt]

## These were the commands used to install all required packages, dependencies and programs for the pipeline
## on Ubunut 18.04 LTS
## This is for reference only, individual install requirements may differ

## if not root, use 'sudo' prior to install, make and copy commands

**************************************
***Nanofilt***
pip3 install nanofilt

** The command NanoFilt should be immediately usable from the command line

***Porechop***
git clone https://github.com/rrwick/Porechop.git
cd Porechop
python3 setup.py install 
porechop -h ## Should display the help if successfull

***Minimap2/Miniasm*** (make sure you have zlib installed)
git clone https://github.com/lh3/minimap2 && (cd minimap2 && make)
cp minimap2 /usr/local/bin
git clone https://github.com/lh3/miniasm  && (cd miniasm  && make)
cp miniasm /usr/local/bin

***Flye***
git clone https://github.com/fenderglass/Flye
cd Flye
python3 setup.py install

***Racon***
git clone --recursive https://github.com/lbcb-sci/racon.git racon
cd racon
mkdir build
cd build
cmake -DCMAKE_BUILD_TYPE=Release ..
make
cp racon /usr/local/bin

***Medaka***
pip3 install medaka
several libraries are required and outlined on ONT's github page for medaka: 
https://github.com/nanoporetech/medaka

samtools, bcftools and htslib were downloaded from: http://www.htslib.org/download/
Instructions included on that page.


***Prokka***
Dependencies:
GNU Parallel
- downloaded from: http://ftp.gnu.org/gnu/parallel/
- install:
	./configure && make && sudo make install

BLAST+
- downloaded from: ftp://ftp.ncbi.nlm.nih.gov/blast/executables/LATEST/
- Added PATH to the Jupyter Notebook environment PATH

Prodigal:
- Downloaded from: https://github.com/hyattpd/Prodigal/releases
cd Prodigal-2.6.3
make install

Tbl2asn:
- Downloaded from https://ftp.ncbi.nih.gov/toolbox/ncbi_tools/converters/by_program/tbl2asn/
cp linux64.tbl2asn /usr/local/bin

Barrnap:
git clone https://github.com/tseemann/barrnap.git
cd barrnap/bin
cp barrnap /usr/local/bin

HMMER:
- Downloaded from: http://hmmer.org/
cd hmmer-3.3
make install

Prokka:
sudo apt-get install libdatetime-perl libxml-simple-perl libdigest-md5-perl git default-jre bioperl
sudo cpan Bio::Perl --force
git clone https://github.com/tseemann/prokka.git $HOME/prokka
$HOME/prokka/bin/prokka --setupdb
