# Supplementary material for: High-Quality Genome-Scale Models From Error-Prone, Long-Read Assemblies
Source: Front Microbiol. 2020 Nov 12;11:596626. doi: 10.3389/fmicb.2020.596626 (PMC7688782; doi:10.3389/fmicb.2020.596626)
Supplement: Supplementary file 1 [file Data_Sheet_1.ZIP › Supplemental Materials/Example code/Templates/Assembly_and_Annotation/Assembly_and_annotation.ipynb]

# %% [markdown]
# Pipeline that takes raw fastq files and makes a genome

# Steps:

## Assembly

## 1) Read in data that has been demux with qcat
## 2) Porechop the reads to make sure qcat did its job
## 3) Filter out all reads shorter than 2500bp using nanofilt
## 4) Run miniasm to get the metagenome size
###    - sum of all contigs? only largest contigs? PNS_FAP_sup might be a nice test case
###    - SBRG metagenome could also be a nice test. Randomly choose sizes from 3mb to sum of total*2
## 5) Assemble using flye? Canu? Results from BOP27 data
## 6) Polish the consensus with 2 rounds of racon
## 7) Polish with medaka and maybe nanopolish

# Annotation

## 1) Read in the final assembly
## 2) Parse the file to get all the fragments into a table
## 3) Identify fragments that are:
###    - Smaller than 100kb unless they are circular or high coverage
## 4) Split the fasta into the different contigs and rename
## 5) Quarantine the small/low coverage contigs
## 6) Run Prokka on the remaining fragments


# %% [code]
from subprocess import call
from subprocess import Popen
import os
import shutil
import pandas as pd
import time
import numpy as np
import datetime
from Bio import SeqIO
from Bio import SeqUtils
import math as m
import fcns.assembly_functions as fcns

# %% [markdown]
## Start time annotated

# %% [code]
print(datetime.datetime.now())

# %% [markdown]
## Assign file paths and sample IDs

# %% [code]
## Location of the inputs and outputs
data_path = './1_Reads/'
out_dir = './2_Assembly/'
fastq_file = '' #Place the file name of your reads here
sample_id = fastq_file.split('.')[0]

### variables to different locations
reads_path = '%s%s'%(data_path,fastq_file)
print(reads_path)


# %% [markdown]
## Run Nanofilt to filter out reads smaller than a desired lower cutoff (default = 1000 bp) 

# %% [code]
## Nanofilt
fcns.nanofilt(reads_path,data_path,fastq_file, lower_cutoff=1000) # Adjust lower cutoff here
fastq_file = 'filt_'+fastq_file
reads_path = '%s%s'% (data_path,fastq_file)


# %% [markdown]
## Ensure reads are trimmed using porechop

# %% [code]
## New fastq file name and read path
new_fastq = fastq_file.split('.')[0]+'_trimmed.fastq'
new_reads_path = '%s%s'%(data_path,new_fastq)

fcns.porechop(reads_path,new_reads_path, threads = 8)

# Update the variables for the next steps
reads_path = new_reads_path
fastq_file = new_fastq


# %% [markdown]
## Get total genome size from miniASM

# %% [code]
## Rapid assessment of genome size using a fast, low-quality assembler: MiniASM
### Uses the same parameters as the ONT tool Pomoxis

assm_path = '%s%s_miniASM'%(out_dir,sample_id)
total_len = fcns.get_genome_size(reads_path,sample_id, assm_path, threads=8)

# %% [markdown]
## Assemble with Flye

# %% [code]
##### Arguments #####
# total_len: from the miniASM run. If this is known, skip the miniASM step and provide a variable w/known length
# min_overlap: minimum overlap between two reads. If left empty, Flye will auto-assign a conservative value
# asm_cov: perform the initial assembly on a certain X coverage of the genome. e.g. 20 = 20x coverage
# meta: metagenome argument
# plasmids: recover plasmids
######################

# total_len = 4e6
assm_path = fcns.flye(total_len,sample_id, out_dir, reads_path, min_overlap = 1500, asm_cov='',
          meta=True, plasmids = True, threads=8)


# %% [markdown]
## Polish with Racon

# %% [code]
##### Arguments #####
# reads_path: path to reads
# assm_path: passed forward from flye command
# assm_file: assembly file name; default is 'assembly.fasta'
# rounds: number of racon rounds (int); default is 2
# threads: number of threads to use
# clean_up: deletes the .sam file; default is True

assm_file = fcns.racon(reads_path,assm_path,threads=8,clean_up= True)

# %% [markdown]
## Medaka consensus polisher

# %% [code]
##### Arguments #####
# reads_path: path to reads
# assm_path: passed forward from flye command
# assm_file: assembly file name; default is 'assembly.fasta'
# threads: number of threads to use
# model: Medaka model used; default is r941_min_high_g360 (Guppy 3.6.x)
# clean_up: deletes a series of extra files used during Medaka consensus; default is True
## Files removed:
##  raconX.fa.fai
##  raconX.fa.mmi
##  calls_to_draft.bam
##  calls_to_draft.bam.bai
##  consensus_probs.hdf

## Note, Medaka tends to throw an error if multithreaded, suggest a single thread
fcns.medaka(reads_path,assm_path,assm_file,threads=1,clean_up=True)

# %% [markdown]
## Binning of contigs (primarly for metagenomes)

# %% [code]
## Copy the consensus assembly to the 3_Annotation Folder
anno_path = './3_Annotation'
shutil.copy('%s/assembly_info.txt'%(assm_path),'%s'%(anno_path))
shutil.copy('%s/Medaka_out/consensus.fasta'%(assm_path),'%s'%(anno_path))

# %% [code]
##### Arguments #####
# assm_path: passed forward from flye command
# assm_file: assembly file name; default is 'consensus.fasta'
anno_path = './3_Annotation'
## Assumes the output of Medaka is in asm_path/Medaka_out
data_sum = fcns.binning(anno_path)


# %% [markdown]
## Run Prokka on the binned contigs

# %% [code]
## Add the NCBI BLAST Bin and Prokka directories to the PATH
# Edit the path if needed.
my_env = os.environ.copy()
# Assumes NCBI, barrnap and Prokka are installed in the $HOME directory
root_dir = my_env["HOME"]
new_path = '%s/ncbi-blast-2.10.0+/bin:%s/prokka/bin:%s/barrnap/bin:'%(root_dir,root_dir,root_dir)
my_env["PATH"]=new_path+my_env["PATH"]

# %% [code]
##### Arguments #####
## sample_id: sample_id from the beginning
## data_sum: pandas DF passed in from binning
## my_env: environmental variable
## tag: the string in front of sequences e.g. contig for flye, untig for miniasm; default = 'contig'
fcns.prokka(sample_id,data_sum, anno_path, my_env)

# %% [markdown]
## At this point, copy the Prokka GenBank file to the Model Construction folder to move onto the draft genome-scale model building pipeline.

# %% [markdown]
## Optional: visualize the clustering of contigs

# %% [code]
## Plot incomplete contigs cov vs GC
%matplotlib inline
import matplotlib.pyplot as plt

complete_contigs = data_sum[data_sum['circ.']=='Y']
incomplete_contigs = data_sum[data_sum['circ.']=='N']
low_cov = data_sum[data_sum['cov.']<10]

x = incomplete_contigs['cov.'].values.tolist()
y = incomplete_contigs['GC'].values.tolist()

x2 = complete_contigs['cov.'].values.tolist()
y2 = complete_contigs['GC'].values.tolist()


fig,axes = plt.subplots()

# axes = fig.add_axes([0.1, 0.1, 0.8, 0.8]) # left, bottom, width, height (range 0 to 1)
axes.set_xlim(10,700)
axes.plot(x, y, 'r*')
axes.plot(x2, y2, 'b*')
axes.set_xlabel('Coverage')
axes.set_ylabel('GC content')
axes.set_title('title');
