# Supplementary material for: High-Quality Genome-Scale Models From Error-Prone, Long-Read Assemblies
Source: Front Microbiol. 2020 Nov 12;11:596626. doi: 10.3389/fmicb.2020.596626 (PMC7688782; doi:10.3389/fmicb.2020.596626)
Supplement: Supplementary file 1 [file Data_Sheet_1.ZIP › Supplemental Materials/Example code/Templates/Model_construction/1_Strain_pipeline_from_MinION/fcns/modeling_functions.py]

#!/usr/bin/env python
# coding: utf-8

# In[ ]:
import pandas as pd
from glob import glob
from Bio import Entrez, SeqIO

# define a function to download the annotated genebank files from NCBI
def dl_genome(id, folder='genomes'): # be sure get CORRECT ID
    # Inputs:
    ## id: NCBI ascension number
    ## folder: destination folder for the downloaded genome
    # Outputs:
    ## Downloaded genome
    import pandas as pd
    from glob import glob
    from Bio import Entrez, SeqIO
    files=glob('%s/*.gb'%folder)
    out_file = '%s/%s.gb'%(folder, id)

    if out_file in files:
        print (out_file, 'already downloaded')
        return
    else:
        print ('downloading %s from NCBI'%id)
        
    Entrez.email = ""     #Insert email here for NCBI
    handle = Entrez.efetch(db="nucleotide", id=id, rettype="gbwithparts", retmode="text")
    fout = open(out_file,'w')
    fout.write(handle.read())
    fout.close()
    
# define a function to gather information of the downloaded strains from the GenBank files
def get_strain_info(folder='genomes'):
    # Inputs:
    ## folder: folder with the downloaded genomes
    # Outputs:
    ## File information printed to screen
    import pandas as pd
    from glob import glob
    from Bio import Entrez, SeqIO
    files = glob('%s/*.gb'%folder)
    strain_info = []
    
    for file in files:
        handle = open(file)
        record = SeqIO.read(handle, "genbank")
        
        for f in record.features:
            if f.type=='source':
                info = {}
                info['file'] = file
                info['id'] = file.split('\\')[-1].split('.')[0]
                for q in f.qualifiers.keys():
                    info[q] = '|'.join(f.qualifiers[q])
                strain_info.append(info)
    return pd.DataFrame(strain_info)

# define a function to parse the Genbank file to generate fasta files for both protein and nucleotide sequences
def parse_genome(id, type='prot', in_folder='genomes', out_folder='prots', overwrite=1):
    # Inputs:
    ## id: strain name from spreadsheet
    ## type: desired fasta output (protein = prot, DNA = nucl, CDS = CDS)
    ## in_folder: folder with the downloaded genomes
    ## out_folder: destination folder for the parse fasta files
    # Options:
    ## overwrite (boolean, default = true), If true, it repeats the extraction process without parsing existing
    ###          files in the destination folder. If false, it parses the destination folder and doesn't repeat
    ###          extraction for files that already exist.
    # Outputs:
    ## fasta file for the strain in the id
    import pandas as pd
    from glob import glob
    from Bio import Entrez, SeqIO
    in_file = '%s/%s.gb'%(in_folder, id)
    out_file='%s/%s.fa'%(out_folder, id)
    files =glob('%s/*.fa'%out_folder)
    
    if out_file in files and overwrite==0:
        print (out_file, 'already parsed')
        return
    else:
        print ('parsing %s'%id)
    
    handle = open(in_file)
    
    fout = open(out_file,'w')
    x = 0
    
    records = SeqIO.parse(handle, "genbank")
    for record in records:
        for f in record.features:
            if f.type=='CDS':
                seq=f.extract(record.seq)
                
                if type=='nucl':
                    seq=str(seq)
                else:
                    seq=str(seq.translate())
                    
                if 'locus_tag' in f.qualifiers.keys():
                    locus = f.qualifiers['locus_tag'][0]
                elif 'gene' in f.qualifiers.keys():
                    locus = f.qualifiers['gene'][0]
                else:
                    locus = 'gene_%i'%x
                    x+=1
                fout.write('>%s\n%s\n'%(locus, seq))
    fout.close()
    
# Define a function to make blast database for either protein of nucleotide
def make_blast_db(id,folder='prots',db_type='prot'):
    # Inputs:
    ## id: strain name from spreadsheet
    ## folder: folder with the fasta files
    ## db_type: prot = protein, nucl = nucleotide
    # Outputs:
    ## blast database in 'folder'
    import os
    out_file ='%s/%s.fa.pin'%(folder, id)
    files =glob('%s/*.fa.pin'%folder)
    
    if out_file in files:
        print (id, 'already has a blast db')
        return
    if db_type=='nucl':
        ext='fna'
    else:
        ext='fa'

    cmd_line='makeblastdb -in %s/%s.%s -dbtype %s' %(folder, id, ext, db_type)
    
    print ('making blast db with following command line...')
    print (cmd_line)
    os.system(cmd_line)
    
# Define a function to make diamond database for proteins
def make_diamond_db(id,folder='prots',db_type='prot'):
    # Inputs:
    ## id: strain name from spreadsheet
    ## folder: folder with the fasta files
    ## db_type: prot only
    # Outputs:
    ## diamond database in 'folder'
    import os
    
    ext='fa'

    cmd_line='diamond makedb --in %s/%s.%s -d %s/%s' %(folder, id, ext, folder, id)
    
    print ('making diamond db with following command line...')
    print (cmd_line)
    os.system(cmd_line)
    
# define a function to run BLASTp
def run_blastp(seq,db,in_folder='prots', out_folder='bbh', out=None,outfmt=6,evalue=0.001,threads=4):
    # Inputs:
    ## seq: query strain
    ## db: subject database
    ## in_folder: folder with the fasta files
    ## out_folder: destination folder
    ## out: can point to an existing file if it exists to avoid running the same analysis twice. 'None' by default
    ## outfmt, evalue, threads: options piped to the BLAST command line. For output formats see BLAST help.
    # Outputs:
    ## Results of seq vs. db in the out_folder
    import os
    if out==None:
        out='%s/%s_vs_%s.txt'%(out_folder, seq, db)
        print(out)
    
    files =glob('%s/*.txt'%out_folder)
    if out in files:
        print (seq, 'already blasted')
        return
    
    print ('blasting %s vs %s'%(seq, db))
    
    db = '%s/%s.fa'%(in_folder, db)
    seq = '%s/%s.fa'%(in_folder, seq)
    cmd_line='blastp -db %s -query %s -out %s -evalue %s -outfmt %s -num_threads %i'     %(db, seq, out, evalue, outfmt, threads)
    
    print ('running blastp with following command line...')
    print (cmd_line)
    os.system(cmd_line)
    return out

def run_diamond(seq,db,in_folder='prots', out_folder='bbh', out=None,outfmt=6,evalue=0.001,threads=6):
    # Inputs:
    ## seq: query strain
    ## db: subject database
    ## in_folder: folder with the fasta files
    ## out_folder: destination folder
    ## out: can point to an existing file if it exists to avoid running the same analysis twice. 'None' by default
    ## outfmt, evalue, threads: options piped to the BLAST command line. For output formats see DIAMOND help.
    # Outputs:
    ## Results of seq vs. db in the out_folder
    import os
    if out==None:
        out='%s/%s_vs_%s.txt'%(out_folder, seq, db)
        print(out)
    
    files =glob('%s/*.txt'%out_folder)
    if out in files:
        print (seq, 'already blasted')
        return
    
    print ('blasting %s vs %s'%(seq, db))
    
    db = '%s/%s.dmnd'%(in_folder, db)
    seq = '%s/%s.fa'%(in_folder, seq)
    cmd_line='diamond blastp --more-sensitive -d %s -q %s -o %s -e %s -f %s -p %i'     %(db, seq, out, evalue, outfmt, threads)
    
    print ('running diamond with following command line...')
    print (cmd_line)
    os.system(cmd_line)
    return out

# define a function to get sequence length 

def get_gene_lens(query, in_folder='prots'):
    # Inputs:
    ## query: fasta file input
    ## in_folder: folder with the fasta files
    # Outputs:
    ## Pandas DF with protein lengths (# of amino acids)
    import pandas as pd
    from glob import glob
    from Bio import Entrez, SeqIO
    file = '%s/%s.fa'%(in_folder, query)
    handle = open(file)
    records = SeqIO.parse(handle, "fasta")
    out = []
    
    for record in records:
        out.append({'gene':record.name, 'gene_length':len(record.seq)})
    
    out = pd.DataFrame(out)
    return out

# define a function to get Bi-Directional BLASTp Best Hits
def get_bbh(query, subject, in_folder='bbh', fasta_folder = 'prots', algorithm='ncbi', cov = True):
    # Inputs:
    ## query: fasta file input
    ## subject: fasta file input #2
    ## in_folder: folder with the homology results
    ## fasta_folder: folder with the fasta files...
    ## algorithm: ncbi = blastp, diamond = Diamond search
    ## cov: boolean. True means the minimum coverage requirement will be passed to the parse_bbh function
    # Outputs:
    ## a csv file of bi-directional best hits with the query as the non-redundant gene list (subject may have redundant hits).
    import pandas as pd
    from glob import glob
    from Bio import Entrez, SeqIO
    #Utilize the defined protein BLAST function
    if algorithm == 'ncbi':
        run_blastp(query, subject,in_folder = fasta_folder)
        run_blastp(subject, query,in_folder = fasta_folder)
        
    if algorithm == 'diamond':
        run_diamond(query, subject,in_folder = fasta_folder)
        run_diamond(subject, query,in_folder = fasta_folder)
    
    query_lengths = get_gene_lens(query, in_folder='prots')
    subject_lengths = get_gene_lens(subject, in_folder='prots')
    parse_bbh(query, subject, in_folder='bbh',cov=cov)
    
#Combine the results of the protein BLAST into a dataframe
def parse_bbh(query, subject, in_folder='bbh',cov=True):
    # Inputs:
    ## query: fasta file input
    ## subject: fasta file input #2
    ## in_folder: folder with the homology results
    ## cov: boolean. True means the minimum coverage requirement will be passed to the parse_bbh function
    # Outputs:
    ## a csv file of bi-directional best hits with the query as the non-redundant gene list (subject may have redundant hits).

    #Define the output file of this BLAST
    out_file = '%s/%s_vs_%s_parsed.csv'%(in_folder,query, subject)
    files=glob('%s/*_parsed.csv'%in_folder)
    print ('parsing BBHs for', query, subject)
    query_lengths = get_gene_lens(query, in_folder='prots')
    subject_lengths = get_gene_lens(subject, in_folder='prots')
    cols = ['gene', 'subject', 'PID', 'alnLength', 'mismatchCount', 'gapOpenCount', 'queryStart', 'queryEnd', 'subjectStart', 'subjectEnd', 'eVal', 'bitScore']
    bbh=pd.read_csv('%s/%s_vs_%s.txt'%(in_folder,query, subject), sep='\t', names=cols)
    bbh = pd.merge(bbh, query_lengths) 
    bbh['COV'] = bbh['alnLength']/bbh['gene_length']
    
    bbh2=pd.read_csv('%s/%s_vs_%s.txt'%(in_folder,subject, query), sep='\t', names=cols)
    bbh2 = pd.merge(bbh2, subject_lengths) 
    bbh2['COV'] = bbh2['alnLength']/bbh2['gene_length']
    out = pd.DataFrame()
    
    # Filter the genes based on coverage
    if cov == True:
        bbh = bbh[bbh.COV>=0.25]
        bbh2 = bbh2[bbh2.COV>=0.25]
    
    #Delineate the best hits from the BLAST
    for g in bbh.gene.unique():
        res = bbh[bbh.gene==g]
        if len(res)==0:
            continue
        best_hit = res.loc[res.PID.idxmax()]
        best_gene = best_hit.subject
        res2 = bbh2[bbh2.gene==best_gene]
        if len(res2)==0:
            continue
        best_hit2 = res2.loc[res2.PID.idxmax()]
        best_gene2 = best_hit2.subject
        if g==best_gene2:
            best_hit['BBH'] = '<=>'
        else:
            best_hit['BBH'] = '->'
        out=pd.concat([out, pd.DataFrame(best_hit).transpose()])
    
    #Save the final file to a designated CSV file    
    out.to_csv(out_file)
    
#Define a function to generate FNA from the GBK files
def gbk2fasta(gbk_filename):
    # Inputs:
    ## gbk_filename: GenBank file input
    # Outputs:
    ## nucleotide sequence of the genome in .fna format

    import pandas as pd
    from glob import glob
    from Bio import Entrez, SeqIO
    faa_filename = '.'.join(gbk_filename.split('.')[:-1])+'.fna'
    input_handle  = open(gbk_filename, "r")
    output_handle = open(faa_filename, "w")

    for seq_record in SeqIO.parse(input_handle, "genbank") :
        print ("Converting GenBank record %s" % seq_record.id)
        output_handle.write(">%s %s\n%s\n" % (
               seq_record.id,
               seq_record.description,
               seq_record.seq))

    output_handle.close()
    input_handle.close()
    
#Define function to run the BLASTn
def run_blastn(seq, db,outfmt=6,evalue=0.001,threads=1):
    # Inputs:
    ## seq: fasta file input
    ## db: fasta file input #2
    ## outfmt, evalue, threads: options piped to the BLAST command line. For output formats see BLAST help.
    # Outputs:
    ## blastn hits of seq against db

    import os
    out = 'nucl/'+seq+'_vs_'+db+'.txt'
    seq = 'nucl/'+seq+'.fa'
    db = 'genomes/'+db+'.fna'
    
    cmd_line='blastn -db %s -query %s -out %s -evalue %s -outfmt %s -num_threads %i'     %(db, seq, out, evalue, outfmt, threads)
    
    print ('running blastn with following command line...')
    print (cmd_line)
    os.system(cmd_line)
    return out

#define a function to parse through the nucleotide BLAST results and form one matrix of all the results
def parse_nucl_blast(infile,PID_threshold=80, len_threshold = 0.8):
    # Inputs:
    ## infile: blastn output
    ## PID_threshold: the minimum percent ID for homology
    ## len_threshold: the minimum coverage of the query sequence matched to the genome for homology
    # Outputs:
    ## Pandas dataframe of hits that meet the set thresholds

    import pandas as pd
    cols = ['gene', 'subject', 'PID', 'alnLength', 'mismatchCount', 'gapOpenCount', 'queryStart', 'queryEnd', 'subjectStart', 'subjectEnd', 'eVal', 'bitScore']
    data = pd.read_csv(infile, sep='\t', names=cols)
    data = data[(data['PID']>PID_threshold) & (data['alnLength']>len_threshold*data['queryEnd'])]
    data2=data.groupby('gene').first()
    return data2.reset_index()

# define a function to extract the sequence from fna file 
def extract_seq(g, contig, start, end):
    from Bio import SeqIO
    handle = open(g)
    records = SeqIO.parse(handle, "fasta")
    
    for record in records:
        if record.name==contig:
            if end>start:
                section = record[start:end]
            else:
                section = record[end-1:start+1].reverse_complement()
                
            seq = str(section.seq)
    return seq

## Define a function that finds the genes without a BBH in the reference
def get_no_bbh(id,referenceStrainID, PID_thresh = 80, eVal_thresh = 1e-10):
    # Inputs:
    ## id: strain ID
    ## referenceStrainID: reference strain ID
    ## PID_threshold: the minimum percent ID for homology
    ## eVal_thresh: the minimum e-value of the query vs subject for homology
    # Outputs:
    ## protein fasta file of strain genes without a bi-directional best hit in the reference and vise versa.

    import pandas as pd
    from glob import glob
    from Bio import Entrez, SeqIO
    strain = id
    file_name = '%s/%s_vs_%s%s'%('bbh',strain,referenceStrainID,'_parsed.csv')
    bbh = pd.read_csv(file_name,index_col = 0)

    ## Load in the gene list
    file_name = '%s/%s%s'%('prots',strain,'.fa')
    missing_bbh = list()
    for record in SeqIO.parse(file_name, "fasta"):
        if record.id not in bbh.gene.values:
            missing_bbh.append(record.id)
        else:
            eVal = bbh[bbh.gene==record.id]['eVal'].values[0]
            PID = bbh[bbh.gene==record.id]['PID'].values[0]
            if eVal > eVal_thresh or PID < PID_thresh:
                missing_bbh.append(record.id)
    record_dict = SeqIO.index(file_name,"fasta")
    file_name = '%s/%s_no_bbh.fa'%('prots',strain)
    output_handle = open(file_name, "w")

    for g in missing_bbh:
        output_handle.write(record_dict.get_raw(g).decode())
    output_handle.close()
    print(strain, ' ORFs missing BBH: ', len(missing_bbh))
  
    
## Make a function that maps BBH to Uniprot data
def map_bbh_to_uniprot(query,sprot_DB,sprot_tab):
    # Inputs:
    ## query: input strain ID
    ## sprot_DB: protein database reference
    ## sprot_tab: tab delimited file with information about the proteins in the reference DB
    # Outputs:
    ## Pandas DF with query IDs, subject IDs and subject ID infomation mapped.
    
    import pandas as pd
    from glob import glob
    from Bio import Entrez, SeqIO
    ## Load in the swissprot DB in tab format
    swiss = pd.read_csv(sprot_tab,sep='\t')

    ## Load in the BBH results
    bbh_out = glob('%s/*%s_vs_%s_parsed.csv'%('bbh',query,sprot_DB))[0]
    bbh_out = pd.read_csv(bbh_out)
    ## Reduce the results of BBH to the Uniprot ID
    uni_id = bbh_out['subject'].values.tolist()
    new_id = [i.split('|')[1] for i in uni_id]

    ## Merge the DFs
    bbh_out['subject']=new_id
    cols = ['gene','subject','PID','eVal','gene_length','COV','BBH']
    bbh_pared = bbh_out[cols]
    cols = ['Prokka','Entry','PID','eVal','gene_length','COV','BBH']
    bbh_pared.columns=cols
    
    bbh_merged = pd.merge(bbh_pared,swiss, on = 'Entry',how='inner')

    ## Output to file
    out_file = ('%s/%s_v_sprot.csv')%('Swissprot',query)
    bbh_merged.to_csv(out_file)
    
## Make a function that blasts a query versus the Swissprot DB
def sprot_blast(query,sprot_DB,sprot_tab,algorithm='diamond',in_folder='prots'):
    # Inputs:
    ## query: input strain ID
    ## sprot_DB: protein database reference
    ## sprot_tab: tab delimited file with information about the proteins in the reference DB
    ## algorithm: ncbi = NCBI BLASTp, diamond = Diamond Search
    ## in_folder: folder where the fasta files reside
    # Outputs:
    ## Pandas DF with query IDs, subject IDs and subject ID infomation mapped.
    
    import pandas as pd
    from glob import glob
    from Bio import Entrez, SeqIO

    ## Do BBH between swissprot database and the strain
    query_id = query
    if algorithm == 'ncbi':
        make_blast_db(sprot_DB,folder=in_folder,db_type='prot')  
        make_blast_db(query_id,folder=in_folder,db_type='prot')
    if algorithm == 'diamond':
        make_diamond_db(sprot_DB,folder=in_folder,db_type='prot')  
        make_diamond_db(query_id,folder=in_folder,db_type='prot')
        
    get_bbh(query_id,sprot_DB, in_folder='bbh', cov = False, algorithm = algorithm)
    
    ## Toss the results against the Swissprot DB in TAB file
    map_bbh_to_uniprot(query_id,sprot_DB,sprot_tab)


## Make a function that finds and groups candidate split ORFs
def find_splitORFs(query,sprot_db):
    # Inputs:
    ## query: input strain ID
    ## sprot_DB: protein database reference
    # Outputs:
    ## A new protein fasta file with split ORFs recombined

    import os
    import pandas as pd
    from glob import glob
    from Bio import Entrez, SeqIO
    import numpy as np

    bbh_file = pd.read_csv('%s/%s_vs_%s_parsed.csv'%('bbh',query,sprot_db))
    unique_Uniprot_IDs = bbh_file.subject.unique()
    candidate_orfs = [i for i in unique_Uniprot_IDs if len(bbh_file[bbh_file.subject==i]) > 1]

    ## Rename old fa
    orig_name = '%s/%s%s'%('prots',query,'.fa')
    new_name = '%s/Original_%s%s'%('prots',query,'.fa')
    os.rename(orig_name,new_name)

    # create a list to be parsed
    # need a to_combine list of lists'
    to_combine = list()
    for c in candidate_orfs:
        rows = bbh_file[bbh_file.subject==c]
        gene_num = [int(g.split('_')[1]) for g in rows.gene.values]
        rows['num']=gene_num
        rows['diff']=rows.num.diff()
        genes = rows.gene.values.tolist()
        gene_header = genes[0].split('_')[0]+'_'

        if 1.0 in rows['diff'].values:
            combine_list = list()
            total = len(genes)
            n = 0
            temp_list = list()
            while n != total:
                lead = rows[rows.gene==genes[n]]
                if lead['diff'].values[0]==1.0:
                    temp_list.append(genes[n])
                    if genes[n-1] not in temp_list:
                        temp_list.append(genes[n-1])

                    if n == total-1 and len(temp_list)>0:
                        combine_list.append(temp_list)
                        temp_list = list()

                    if n < total-1 and rows[rows.gene==genes[n+1]]['diff'].values[0]==1.0:
                        n = n+1

                    else:
                        if temp_list:
                            combine_list.append(temp_list)
                            temp_list = list()
                        n = n+1
                else:
                    n=n+1
        # Now check the order so you build the new fasta in the proper way.
            for l in combine_list:
                ordered_df = rows[rows.gene.isin(l)].sort_values('subjectStart')
                to_combine.append(ordered_df.gene.values.tolist())
    
    return to_combine

## Make a function that generates a new fasta after consolidating split ORFs
def make_new_fasta(query, ORF_list):
    # Inputs:
    ## query: input strain ID
    ## ORF_list: subset of IDs in the query to populate new fasta
    # Outputs:
    ## A new protein fasta file with split ORFs recombined

    from Bio import Entrez, SeqIO
    
    if ORF_list:
        input_handle = '%s/Original_%s%s'%('prots',query,'.fa')
        # List of split ORFs
        split_orf_list = list()
        for l in ORF_list:
            for g in l:
                split_orf_list.append(g)
    
        ## First just write all non-split ORFs to a file
        output_name = '%s/%s.fa'%('prots',query)
        output_handle = open(output_name, "w")
        for seq_record in SeqIO.parse(input_handle, "fasta"):
            if seq_record.id not in split_orf_list:
                output_handle.write(">%s %s\n%s\n" % (
	           seq_record.id,
	           seq_record.description,
	           seq_record.seq))
    
        ## Now write the combined fastas to the end of the file
    
        record_dict = SeqIO.index(input_handle,"fasta")
        for l in ORF_list:
            new_name = ''
            new_seq = ''
            for g in l:
                new_name = new_name + record_dict[g].id + '_'
                new_seq = new_seq+record_dict[g].seq
            output_handle.write(">%s\n%s\n" % (new_name[:-1],new_seq))
        output_handle.close()
    else:
        orig_name = '%s/%s%s'%('prots',query,'.fa')
        new_name = '%s/Original_%s%s'%('prots',query,'.fa')
        os.rename(new_name,orig_name)

## Make a function to recover split ORFs
def recover_splitORFs(query,sprot_db,sprot_tab,algorithm='diamond',in_folder='prots'):
    # Inputs:
    ## query: input strain ID
    ## sprot_DB: protein database reference
    ## sprot_tab: tab delimited file with information about the proteins in the reference DB
    ## algorithm: ncbi = NCBI BLASTp, diamond = Diamond Search
    ## in_folder: source folder with the fasta files
    # Outputs:
    ## A new protein fasta file with split ORFs recombined
    import os
    import pandas as pd
    from glob import glob
    from Bio import Entrez, SeqIO
    import numpy as np
	
    # BBH with Swissprot DB
    sprot_blast(query,sprot_db,sprot_tab,algorithm = algorithm)
    ORF_list = find_splitORFs(query,sprot_db)
    make_new_fasta(query, ORF_list)
