# Supplementary material for: High-Quality Genome-Scale Models From Error-Prone, Long-Read Assemblies
Source: Front Microbiol. 2020 Nov 12;11:596626. doi: 10.3389/fmicb.2020.596626 (PMC7688782; doi:10.3389/fmicb.2020.596626)
Supplement: Supplementary file 1 [file Data_Sheet_1.ZIP › Supplemental Materials/Example code/Templates/Model_construction/2_Species_pipeline_from_MinION/Notebook 1 Sequence Comparison and Homology Matrix.ipynb]

# %% [markdown]
# Notebook 1: Homology matrix generation from genome sequences

This notebook generates a genome-scale model(s) based on a reference model of a phylogenetically similar species.

This is the the first notebook in the tutorial to create homology matrix from genome sequences.There are four major steps in this notebook
1. Provide the genome input files (GenBank format)and generate fasta files (protein &nucleotide) from them
Optional. Download the genome annotation (GenBank files) from NCBI, 
2. Recover split ORFs caused by errors in the long-read data and perform BLASTp to find homologous proteins in strains of interest
3. Use best bidirectional hits to create gene presence/absence matrix
4. Use BLASTn to check if we have missed any unannotated open reading frames and retain these genes in orthology matrix as well as guide future manual curation
5. Get a list of unique content in all species for manual curation.

# %% [code]
#import packages needed
import pandas as pd
from glob import glob
from Bio import Entrez, SeqIO
import datetime
import numpy as np
import fcns.modeling_functions as fcns

# %% [code]
# Load the information on the species we will be working with in this tutorial
strain = '' ## The new species being reconstructed
referenceStrainID='' # Genome used to build the reference model
type_strain = '' # A high-quality genome of a strain very closely related to the new genome
GEM = '' # Reference genome-scale model
sprot_db = 'swissprot_032220'
sprot_tab = 'Swissprot/swissprot_032220.tab'
targetStrainIDs = [strain,type_strain]
print(datetime.datetime.now())

# %% [markdown]
## 1. Optional: Download reference genome annotations (GenBank files) to generate fasta files 

# %% [markdown]
### Dowload genomes from NCBI
Download the genome annotations (GenBank files) from NCBI for strains of interest. 

# %% [code]
# execute the function to download the GenBank files for the reference or type-strain
for strain in targetStrainIDs:
    fcns.dl_genome(referenceStrainID, folder='genomes')

# %% [markdown]
### Examine the Downloaded Strains

# %% [code]
# # information on the downloaded strain
fcns.get_strain_info(folder='genomes')

# %% [markdown]
### Generate FASTA files for both Protein and Nucleotide Pipelines
From the GenBank file, we can extract sequence and annoation information to generate fasta files for the protein and nucleotide analyses. The resulting fasta files will then be used in step 2 as input for BLAST 

# %% [code]
# Generate fasta files
fcns.parse_genome(strain, type='prot', in_folder='genomes', out_folder='prots')
fcns.parse_genome(strain, type='nucl', in_folder='genomes', out_folder='nucl')
#Also generate fasta files for the reference strain
fcns.parse_genome(referenceStrainID, type='nucl', in_folder='genomes', out_folder='nucl')
fcns.parse_genome(referenceStrainID, type='prots', in_folder='genomes', out_folder='prots')
# And the type strain
#Also generate fasta files for the reference strain
fcns.parse_genome(type_strain, type='nucl', in_folder='genomes', out_folder='nucl')
fcns.parse_genome(type_strain, type='prots', in_folder='genomes', out_folder='prots')

# %% [markdown]
## 2. Perform BLAST to find homologous proteins in strains of interest

# %% [markdown]
### MinION assemblies often split ORFs due to inherent issues in the way sequence data is generated. Here we try and recombine those ORFs.
- By creating bi-directional best hits with the Swissprot database, the ORFs are annotated against a common reference space
- Adjacent genes that map to the same reference protein are likely split ORFs.
- We recombine these ORFs and regenerate a protein .fa file with the corrected sequences.

# %% [code]
# inputs, sprot_DB, swissport_tab file, sample ID,
fcns.recover_splitORFs(strain,sprot_db,sprot_tab)

# %% [markdown]
## Recover missing ORFs from the type-strain
### Ignore if not using a type-strain
MinION assemblies often miss ORFs during automatted annotation. They can be recovered by blasting the type-strain nucleotide sequences against the draft assembly.

These results can help with manual curation and gap filling.

# %% [code]
# Get genome from strain genebank file
fcns.gbk2fasta('genomes/'+strain+'.gb')
# make nucleotide sequence databases 
fcns.make_blast_db(strain,folder='genomes',db_type='nucl')

# perform uni-directional BLASTn hit
genome_blast_res=[]
res = fcns.run_blastn(type_strain,strain)
genome_blast_res.append(res)

# parse the nucleotide blast matrix 
na_matrix=pd.DataFrame()
for file in genome_blast_res:
    genes =fcns.parse_nucl_blast(file)
    name ='.'.join(file.split('_')[-1].split('.')[:-1])
    na_matrix = na_matrix.append(genes[['gene','subject','PID']])
na_matrix = pd.pivot_table(na_matrix, index='gene', columns='subject',values='PID')

# %% [code]
# Now do protein BBH and see if there are type-strain hits in nucleotide that are missing from prots
fcns.make_diamond_db(strain,folder='prots',db_type='prot')
fcns.make_diamond_db(type_strain,folder='prots',db_type='prot')
fcns.get_bbh(type_strain,strain, in_folder='bbh', algorithm ='diamond')

# %% [code]
#Load all the BLAST files between the reference strain and target strains
blast_file=('%s/%s_vs_%s_parsed.csv'%('bbh',type_strain,strain))
bbh=pd.read_csv(blast_file)
# compare gene list in nucl vs prot
to_add = [g for g in na_matrix.index if g not in bbh.gene.values]

# %% [code]
## Load in the blastn results
cols = ['gene', 'subject', 'PID', 'alnLength', 'mismatchCount', 'gapOpenCount', 'queryStart', 'queryEnd', 'subjectStart', 'subjectEnd', 'eVal', 'bitScore']
blastn_results = pd.read_csv(genome_blast_res[0],sep='\t',names=cols)
blastn_results = blastn_results[blastn_results.gene.isin(to_add)]
blastn_results.to_csv('Type-strainORFsRecovered.csv')

# %% [markdown]
### Make BLAST DB for each of the target strains for both Protein and Nucleotide Pipelines

In this tutorial, we will run both BLASTp for proteins and BLSATn for nucleotides. BLASTp will be used as the main approach to identify homologous proteins in reference strain and other strains of interest, while BLASTn will be used as a supplementary method to check for any unannotated genes

# %% [code]
# make protein sequence databases 
# Because we are performing bi-directional blast, we make databases from both reference strain and strains of interest
## Use make_blast_db for NCBI BLAST
## Use make_diamond_db for Diamond Search

fcns.make_diamond_db(strain,folder='prots',db_type='prot')
fcns.make_diamond_db(referenceStrainID,folder='prots',db_type='prot')
fcns.make_diamond_db(type_strain,folder='prots',db_type='prot')

# %% [markdown]
## 3. Use Bi-Directional BLASTp Best Hits to create gene presence/absence matrix

# %% [markdown]
### Functions to run protein BLAST and get sequence lengths
- BLASTp will be the main approach used here to identify homologous proteins between strains 
- You can choose between classic NCBI BLASTp or Diamond Search (faster)
- Aside from sequence similarity, we also want to ensure the coverage of sequence mapping is sufficient. Therefore, we need to identiy the sequence length for each protein and compare it with the alignment length.

# %% [markdown]
### Obtain Bi-Directional BLASTp Best Hits

From the above BLASTp results, we can obtain Bi-Directional BLASTp Best Hits to identify homologous proteins. Note beside gene similarity score, the coverage of alignment is also used to filter mapping results. 

# %% [code]
# Execute the BLAST for each target strain against the reference strain, save results to 'bbh' i.e. "bidirectional best
# hits" folder to create
# homology matrix

fcns.get_bbh(referenceStrainID,strain, in_folder='bbh', algorithm ='diamond')
fcns.get_bbh(referenceStrainID,type_strain, in_folder='bbh', algorithm ='diamond')

# %% [markdown]
### Parse the BLAST Results into one Homology Matrix of the Reconstruction Genes

For the homology matrix, we only focus on genes that are present in the reference model

# %% [code]
#Load all the BLAST files between the reference strain and target strains

blast_files=glob('%s/*_parsed.csv'%'bbh')

for blast in blast_files:
    bbh=pd.read_csv(blast)
    print (blast,bbh.shape) 

# %% [code]
#Load the base reconstruction to designate the list of genes within the model
import cobra
model = cobra.io.load_json_model(GEM)
listGeneIDs=[]
for gene in model.genes:
    listGeneIDs.append(gene.id)

# %% [code]
#Create 2 matrices of N, rows where N is the number of model genes and M columns where M is the number of target strains
#One matrix will be populated with the PID results from the blasts and another with the mapping of gene locus tags
ortho_matrix=pd.DataFrame(index=listGeneIDs,columns=targetStrainIDs)
geneIDs_matrix=pd.DataFrame(index=listGeneIDs,columns=targetStrainIDs)

# %% [code]
#Parse through each blast file and acquire pertinent information for each matrix for each of the base reconstruction genes
for blast in blast_files:
    if referenceStrainID in blast:
        bbh=pd.read_csv(blast)
        listIDs=[]
        listPID=[]
        for r,row in ortho_matrix.iterrows():
            try:
                currentOrtholog=bbh[bbh['gene']==r].reset_index()
                listIDs.append(currentOrtholog.iloc[0]['subject'])
                listPID.append(currentOrtholog.iloc[0]['eVal'])
            except:
                listIDs.append('None')
                listPID.append(0.001)
        for col in ortho_matrix.columns:
            if col in blast:
                ortho_matrix[col]=listPID
                geneIDs_matrix[col]=listIDs

# %% [markdown]
### Apply Similarity Threshold to Binarize  Homology Matrix to Presence/Absence Matrix
In this step, choose a threshold for the eVal to determine if a gene is a absent/present in the strain of interest. We can then convert the homology matrix generated above into a binarized presence/absence matrix

# %% [code]
target_eVal = 1e-10 # This is the cutoff for homology matrix scoring

# %% [code]
## Convert e values into an integer for comparison
for column in ortho_matrix:
    ortho_matrix.loc[ortho_matrix[column]==0.0,column]=1e-300 
    # Perfect scores default to 0 so this enters a value that can be used for parsing
    col_val = [abs(np.log(c)) for c in ortho_matrix[column].values]
    ortho_matrix[column]=col_val
                   

# %% [code]
ortho_matrix

# %% [code]
# In this tutorial, genes with a better than 1e-10 eVal are considered present in the target strain genome 
# and consequently less than 1e-10 are considered absent from the target strain genome
for column in ortho_matrix:
    ortho_matrix.loc[ortho_matrix[column]<abs(np.log(target_eVal)),column]=0
    ortho_matrix.loc[ortho_matrix[column]>=abs(np.log(target_eVal)),column]=1
    

# %% [markdown]
## 4. Perform BLASTn to check unannotated open reading frames to guide manual curation 
At this juncture it may be useful to execute a supplementary nucleotide BLAST to check for unannotated genes, results here become candidates for manual curation. In this tutorial we retain unannotated genes that pass the threhsold for
similarity and contain no premature stop codons

# %% [code]
# convert genbank files to fna files for strains of interest
for species in targetStrainIDs:
    fcns.gbk2fasta('genomes/'+species+'.gb')

# %% [code]
# make nucleotide sequence databases 
for species in targetStrainIDs:
    fcns.make_blast_db(species,folder='genomes',db_type='nucl')

# %% [code]
# perform uni-directional BLASTn hit
genome_blast_res=[]

for species in targetStrainIDs:
    res = fcns.run_blastn(referenceStrainID,species)
    genome_blast_res.append(res)

# %% [code]
for file in genome_blast_res:
    print(file)

# %% [code]
# parse the nucleotide blast matrix 
na_matrix=pd.DataFrame()
for file in genome_blast_res:
    genes =fcns.parse_nucl_blast(file,PID_threshold=65) 
    #Edit this if desired, PID of 65 is fairly balanced
    name ='.'.join(file.split('_')[-1].split('.')[:-1])
    na_matrix = na_matrix.append(genes[['gene','subject','PID']])
if len(na_matrix) > 0:
    na_matrix = pd.pivot_table(na_matrix, index='gene', columns='subject',values='PID')

# %% [markdown]
### Examine unnannotated open reading frames
We compare the results from BLASTp and BLASTn and record any inconsistencies between the two matrices due to missing annotation. This result is then saved to guide future manual curation. 

# %% [code]
#Define updated matrices that will include genes based on sequence evidence that were missing due to lack of annotation
ortho_matrix_w_unannotated = ortho_matrix.copy()
geneIDs_matrix_w_unannotated = geneIDs_matrix.copy()

# %% [code]
#Define matrix of the BLASTn results for all the pertinent model genes
if len(na_matrix) > 0:
    nonModelGenes=[]
    for g in na_matrix.index:
        if g not in listGeneIDs:
            nonModelGenes.append(g)

    na_model_genes=na_matrix.drop(nonModelGenes)
    na_model_genes.columns = targetStrainIDs

# %% [code]
#For each strain in the ortho_matrix, identify genes that meet threshold of SEQ similarity, but missing from
#annotated ORFS. Additionally, look at the sequence to ensure that these cases do not have early stop codons indicating
#nonfunctional even if the NA seqs meet the threshold
if len(na_matrix) > 0:
    pseudogenes = {}

    for c in ortho_matrix.columns:

        orfs = ortho_matrix[c]
        genes = na_model_genes[c]
        # All the Model Genes that met the BLASTp Requirements
        orfs2 = orfs[orfs==1].index.tolist()
        # All the Model Genes based off of BLASTn similarity above threshold of 65
        genes2 = genes[genes>=65].index.tolist()
        # By Definition find the genes that pass sequence threshold but were NOT in annotated ORFs:
        unannotated = set(genes2) -set(orfs2)

        # Obtain sequences of this list to check for premature stop codons:
        data = 'nucl/%s_vs_%s.txt'%(referenceStrainID,c)
        cols = ['gene', 'subject', 'PID', 'alnLength', 'mismatchCount', 'gapOpenCount', 'queryStart', 'queryEnd', 'subjectStart', 'subjectEnd', 'eVal', 'bitScore']
        data = pd.read_csv(data, sep='\t', names=cols)
        #
        pseudogenes[c] = {}
        unannotated_data = data[data['gene'].isin(list(unannotated))]
        for i in unannotated_data.index:
            gene = data.loc[i,'gene']
            contig = data.loc[i,'subject'] 
            start = data.loc[i,'subjectStart']
            end = data.loc[i,'subjectEnd']
            seq = fcns.extract_seq('genomes/%s.fna'%c,contig, start, end)
            # check for early stop codons - these are likely nonfunctional and shouldn't be included
            if '*' in seq:
                print (seq)
                pseudogenes[c][gene]=seq
                # Remove the gene from list of unannotated genes
                unannotated-set([gene])


        print (c, unannotated)

        # For pertinent genes, retain those based off of nucleotide similarity within the orthology matrix and geneIDs matrix
        ortho_matrix_w_unannotated.loc[unannotated,c]=1
        for g in unannotated:
            geneIDs_matrix_w_unannotated.loc[g,c] = '%s_ortholog'%g
    

# %% [markdown]
### Check for ORFs missing in the homology matrix that were recovered by BLASTn against the type-strain.

# %% [code]
to_query = geneIDs_matrix_w_unannotated[geneIDs_matrix_w_unannotated[strain]=='None']
to_query = to_query[to_query[type_strain]!='None']
blastn_homology = [g for g in to_query[type_strain].values if g in to_add]
if blastn_homology:
    print('Need to update ortho_matrix')

# %% [code]
#Save the Presence/Absence Matrix and geneIDs Matrix for future use
ortho_matrix_w_unannotated.to_csv('ortho_matrix.csv')
geneIDs_matrix_w_unannotated.to_csv('geneIDs_matrix.csv')

# %% [markdown]
# 5. Create the manual curation resource. 
### Get a list of genes present in the strains that are absent in the reference.

# %% [markdown]
There may be unique content in the non-reference strains. This will be useful for future curation of the new strain models.

# %% [code]
for strain in targetStrainIDs:
    ## BBH against swissprot 
    fcns.sprot_blast(strain,sprot_db,sprot_tab,algorithm='diamond', ignore_repeat = True)

    ## Get all content below the eVal cutoff above 
    fcns.parse_bbh(strain,referenceStrainID)
    fcns.get_no_bbh(strain,referenceStrainID,PID_thresh=20,eVal_thresh=1e-10)
    strain2 = strain+'_no_bbh'
    fcns.sprot_blast(strain2,sprot_db,sprot_tab, algorithm='diamond')
    
    ## Also get content where the Uniprot hit is higher than that of the reference hit
    to_curate = fcns.make_curation_list(strain, referenceStrainID)
    
    ## Update the Ortho matrix to remove these hits so they can be curated before adding to the model
    ortho_matrix = pd.read_csv('ortho_matrix.csv', index_col = 0)
    geneID_matrix = pd.read_csv('geneIDs_matrix.csv',index_col = 0)
    to_update = geneID_matrix[geneID_matrix[strain].isin(to_curate)].index
    ortho_matrix.loc[to_update,strain]=0
    ortho_matrix.to_csv('ortho_matrix.csv')

# %% [markdown]
### Map the ORFs recovered from the type-strain to a protein reference DB.

# %% [code]
## Read in the hits
recoveredORFs = pd.read_csv('Type-strainORFsRecovered.csv')
## Get the unique gene set
gene_list = recoveredORFs.gene.unique()
## Extract the fasta
file_name = '%s/%s%s'%('prots',type_strain,'.fa')
record_dict = SeqIO.index(file_name,"fasta")
file_name = '%s/%s_recovered_ORFs.fa'%('prots',type_strain)
output_handle = open(file_name, "w")
for g in gene_list:
    output_handle.write(record_dict.get_raw(g).decode())
output_handle.close()
fcns.make_diamond_db(type_strain+'_recovered_ORFs',folder='prots',db_type='prot')

## Diamond search against the reference DB
fcns.get_bbh((type_strain+'_recovered_ORFs'),sprot_db,algorithm='diamond')
fcns.map_bbh_to_uniprot((type_strain+'_recovered_ORFs'),sprot_db,sprot_tab)


# %% [code]
print(datetime.datetime.now())
