# Supplementary material for: High-Quality Genome-Scale Models From Error-Prone, Long-Read Assemblies
Source: Front Microbiol. 2020 Nov 12;11:596626. doi: 10.3389/fmicb.2020.596626 (PMC7688782; doi:10.3389/fmicb.2020.596626)
Supplement: Supplementary file 1 [file Data_Sheet_1.ZIP › Supplemental Materials/Models/iAB710isolate.json]

{
"metabolites":[
{
"id":"pyr_c",
"name":"Pyruvate",
"compartment":"c",
"notes":{
"original_bigg_ids":[
"pyr_c"
]
},
"annotation":{
"bigg.metabolite":[
"pyr"
],
"biocyc":[
"META:PYRUVATE"
],
"chebi":[
"CHEBI:26462",
"CHEBI:26466",
"CHEBI:8685",
"CHEBI:32816",
"CHEBI:45253",
"CHEBI:14987",
"CHEBI:15361"
],
"envipath":[
"650babc9-9d68-4b73-9332-11972ca26f7b/compound/ccc99777-54dc-42d4-a97e-009b780d3905",
"32de3cf4-e3e6-4168-956e-32fa5ddb0ce1/compound/dc01020e-8c7e-4087-9f56-cf8c962b7437"
],
"hmdb":[
"HMDB00243"
],
"inchi_key":[
"LCTONWCANYUPML-UHFFFAOYSA-M"
],
"kegg.compound":[
"C00022"
],
"lipidmaps":[
"LMFA01060077"
],
"metanetx.chemical":[
"MNXM23"
],
"reactome.compound":[
"1130930",
"5357717",
"113557",
"29398",
"389680"
],
"sabiork":[
"33"
],
"sbo":"SBO:0000247",
"seed.compound":[
"cpd00020"
]
}
},
{
"id":"6pgc_c",
"name":"6-Phospho-D-gluconate",
"compartment":"c",
"notes":{
"original_bigg_ids":[
"6pgc_c"
]
},
"annotation":{
"bigg.metabolite":[
"6pgc"
],
"biocyc":[
"META:CPD-2961"
],
"chebi":[
"CHEBI:33851",
"CHEBI:2231",
"CHEBI:16863",
"CHEBI:40282",
"CHEBI:12232",
"CHEBI:48928",
"CHEBI:58759"
],
"hmdb":[
"HMDB01316",
"HMDB62800"
],
"inchi_key":[
"BIRSGZKFKXLSJQ-SQOUGZDYSA-K"
],
"kegg.compound":[
"C00345"
],
"metanetx.chemical":[
"MNXM325"
],
"reactome.compound":[
"29996"
],
"sabiork":[
"22801",
"2024"
],
"sbo":"SBO:0000247",
"seed.compound":[
"cpd00284"
]
}
},
{
"id":"glcn_c",
"name":"D-Gluconate",
"compartment":"c",
"notes":{
"original_bigg_ids":[
"glcn_c"
]
},
"annotation":{
"bigg.metabolite":[
"glcn"
],
"biocyc":[
"META:GLUCONATE"
],
"chebi":[
"CHEBI:20983",
"CHEBI:20985",
"CHEBI:18391",
"CHEBI:20986",
"CHEBI:24265",
"CHEBI:24266",
"CHEBI:12955",
"CHEBI:33198",
"CHEBI:4157",
"CHEBI:42715"
],
"hmdb":[
"HMDB00625",
"HMDB03373"
],
"inchi_key":[
"RGHNJXZEOKUKBD-SQOUGZDYSA-M"
],
"kegg.compound":[
"C00257"
],
"metanetx.chemical":[
"MNXM341"
],
"sabiork":[
"23420",
"1998"
],
"sbo":"SBO:0000247",
"seed.compound":[
"cpd00222"
]
}
},
{
"id":"r1p_c",
"name":"Alpha-D-Ribose 1-phosphate",
"compartment":"c",
"notes":{
"original_bigg_ids":[
"r1p_c"
]
},
"annotation":{
"bigg.metabolite":[
"r1p"
],
"biocyc":[
"META:RIBOSE-1P"
],
"chebi":[
"CHEBI:16300",
"CHEBI:12330",
"CHEBI:45482",
"CHEBI:22412",
"CHEBI:10269",
"CHEBI:57720",
"CHEBI:45429",
"CHEBI:12329"
],
"hmdb":[
"HMDB01489"
],
"inchi_key":[
"YXJDFQJKERBOBM-TXICZTDVSA-L"
],
"kegg.compound":[
"C00620"
],
"metanetx.chemical":[
"MNXM295"
],
"reactome.compound":[
"112016"
],
"sabiork":[
"1651",
"1337"
],
"sbo":"SBO:0000247",
"seed.compound":[
"cpd00475"
]
}
},
{
"id":"udpg_c",
"name":"UDPglucose",
"compartment":"c",
"notes":{
"original_bigg_ids":[
"udpg_c"
]
},
"annotation":{
"bigg.metabolite":[
"udpg"
],
"biocyc":[
"META:CPD-12575"
],
"chebi":[
"CHEBI:13505",
"CHEBI:52249",
"CHEBI:9845",
"CHEBI:46228",
"CHEBI:46229",
"CHEBI:58367",
"CHEBI:13498",
"CHEBI:28532",
"CHEBI:42885",
"CHEBI:27234",
"CHEBI:18066",
"CHEBI:9895",
"CHEBI:58885",
"CHEBI:22103"
],
"hmdb":[
"HMDB60079"
],
"inchi_key":[
"HSCJRCZFDFQWRP-RDKQLNKOSA-L"
],
"kegg.compound":[
"C00029"
],
"kegg.glycan":[
"G10608"
],
"metanetx.chemical":[
"MNXM722710"
],
"reactome.compound":[
"173594",
"744227",
"29410"
],
"sabiork":[
"3918",
"1277"
],
"sbo":"SBO:0000247",
"seed.compound":[
"cpd00026",
"cpd28293"
]
}
},
{
"id":"udpglcur_c",
"name":"UDP-D-glucuronate",
"compartment":"c",
"notes":{
"original_bigg_ids":[
"udpglcur_c"
]
},
"annotation":{
"bigg.metabolite":[
"udpglcur"
],
"biocyc":[
"META:UDP-GLUCURONATE"
],
"chebi":[
"CHEBI:46309",
"CHEBI:13489",
"CHEBI:13506",
"CHEBI:22104",
"CHEBI:58052",
"CHEBI:9846",
"CHEBI:17200"
],
"hmdb":[
"HMDB01384",
"HMDB00935"
],
"inchi_key":[
"HDYANYHVCAPMJV-LXQIFKJMSA-K"
],
"kegg.compound":[
"C00167"
],
"kegg.glycan":[
"G10612"
],
"metanetx.chemical":[
"MNXM87"
],
"reactome.compound":[
"174384",
"158601",
"1889970"
],
"sabiork":[
"22782",
"3916"
],
"sbo":"SBO:0000247",
"seed.compound":[
"cpd00144"
]
}
},
{
"id":"f1p_c",
"name":"D-Fructose 1-phosphate",
"compartment":"c",
"notes":{
"original_bigg_ids":[
"f1p_c"
]
},
"annotation":{
"bigg.metabolite":[
"f1p"
],
"biocyc":[
"META:D-fructofuranose-1-phosphate"
],
"chebi":[
"CHEBI:37515",
"CHEBI:5174",
"CHEBI:20930",
"CHEBI:58674"
],
"inchi_key":[
"RHKKZBWRNHGJEZ-VRPWFDPXSA-L"
],
"kegg.compound":[
"C01094"
],
"metanetx.chemical":[
"MNXM145568"
],
"sabiork":[
"1458",
"1351"
],
"sbo":"SBO:0000247",
"seed.compound":[
"cpd00802"
]
}
},
{
"id":"glyald_c",
"name":"D-Glyceraldehyde",
"compartment":"c",
"notes":{
"original_bigg_ids":[
"glyald_c"
]
},
"annotation":{
"bigg.metabolite":[
"glyald"
],
"biocyc":[
"META:GLYCERALD"
],
"chebi":[
"CHEBI:17378",
"CHEBI:21025",
"CHEBI:4186",
"CHEBI:12982",
"CHEBI:39973"
],
"inchi_key":[
"MNQZXJOMYWMBOU-VKHMYHEASA-N"
],
"kegg.compound":[
"C00577"
],
"metanetx.chemical":[
"MNXM435"
],
"reactome.compound":[
"30393"
],
"sabiork":[
"1409"
],
"sbo":"SBO:0000247",
"seed.compound":[
"cpd00448"
]
}
},
{
"id":"man6p_c",
"name":"D-Mannose 6-phosphate",
"compartment":"c",
"notes":{
"original_bigg_ids":[
"man6p_c"
]
},
"annotation":{
"bigg.metabolite":[
"man6p"
],
"biocyc":[
"META:Mannose-6-phosphate",
"META:CPD-15980",
"META:CPD-15979"
],
"chebi":[
"CHEBI:58735",
"CHEBI:48042",
"CHEBI:48066",
"CHEBI:4211",
"CHEBI:13000",
"CHEBI:17369"
],
"inchi_key":[
"NBSCHQHZLSJFNQ-QTVWNMPRSA-L"
],
"kegg.compound":[
"C00275"
],
"metanetx.chemical":[
"MNXM427"
],
"reactome.compound":[
"532562"
],
"sabiork":[
"1323",
"24709"
],
"sbo":"SBO:0000247",
"seed.compound":[
"cpd00235"
]
}
},
{
"id":"man1p_c",
"name":"D-Mannose 1-phosphate",
"compartment":"c",
"notes":{
"original_bigg_ids":[
"man1p_c"
]
},
"annotation":{
"bigg.metabolite":[
"man1p"
],
"biocyc":[
"META:MANNOSE-1P"
],
"chebi":[
"CHEBI:35374",
"CHEBI:22404",
"CHEBI:4210",
"CHEBI:43854",
"CHEBI:12327",
"CHEBI:18205",
"CHEBI:58409",
"CHEBI:10261",
"CHEBI:21058"
],
"hmdb":[
"HMDB01436",
"HMDB06330"
],
"inchi_key":[
"HXXFSFRBOHSIMQ-RWOPYEJCSA-L"
],
"kegg.compound":[
"C00636"
],
"metanetx.chemical":[
"MNXM721"
],
"reactome.compound":[
"532531"
],
"sabiork":[
"1342"
],
"sbo":"SBO:0000247",
"seed.compound":[
"cpd00485"
]
}
},
{
"id":"gtp_c",
"name":"GTP C10H12N5O14P3",
"compartment":"c",
"notes":{
"original_bigg_ids":[
"gtp_c"
]
},
"annotation":{
"bigg.metabolite":[
"gtp"
],
"biocyc":[
"META:GTP"
],
"chebi":[
"CHEBI:37565",
"CHEBI:15996",
"CHEBI:13342",
"CHEBI:57600",
"CHEBI:5234",
"CHEBI:42934",
"CHEBI:24451"
],
"hmdb":[
"HMDB01273"
],
"inchi_key":[
"XKMLYUALXHKNFT-UUOKFMHZSA-J"
],
"kegg.compound":[
"C00044"
],
"metanetx.chemical":[
"MNXM51"
],
"reactome.compound":[
"113573",
"29438"
],
"sabiork":[
"1282"
],
"sbo":"SBO:0000247",
"seed.compound":[
"cpd00038"
]
}
},
{
"id":"gdpmann_c",
"name":"GDP-D-mannose",
"compartment":"c",
"notes":{
"original_bigg_ids":[
"gdpmann_c"
]
},
"annotation":{
"bigg.metabolite":[
"gdpmann"
],
"biocyc":[
"META:GDP-MANNOSE"
],
"chebi":[
"CHEBI:13328",
"CHEBI:5225",
"CHEBI:42729",
"CHEBI:84881",
"CHEBI:21159",
"CHEBI:57527",
"CHEBI:13333",
"CHEBI:84880",
"CHEBI:15820",
"CHEBI:13340"
],
"hmdb":[
"HMDB01163"
],
"inchi_key":[
"MVMSCBBUIHUTGJ-GDJBGNAASA-L"
],
"kegg.compound":[
"C00096"
],
"kegg.glycan":[
"G10614"
],
"metanetx.chemical":[
"MNXM82"
],
"sabiork":[
"1559",
"3925"
],
"sbo":"SBO:0000247",
"seed.compound":[
"cpd00083"
]
}
},
{
"id":"srb1p_c",
"name":"Sorbose 1-phosphate",
"compartment":"c",
"notes":{
"original_bigg_ids":[
"srb1p_c"
]
},
"annotation":{
"bigg.metabolite":[
"srb1p"
],
"metanetx.chemical":[
"MNXM149197"
],
"sbo":"SBO:0000247"
}
},
{
"id":"sbt6p_c",
"name":"D-Sorbitol 6-phosphate",
"compartment":"c",
"notes":{
"original_bigg_ids":[
"sbt6p_c"
]
},
"annotation":{
"bigg.metabolite":[
"sbt6p"
],
"biocyc":[
"META:D-SORBITOL-6-P"
],
"chebi":[
"CHEBI:21093",
"CHEBI:60084",
"CHEBI:4247",
"CHEBI:17044",
"CHEBI:17116",
"CHEBI:13021",
"CHEBI:45426",
"CHEBI:15094",
"CHEBI:9202"
],
"inchi_key":[
"GACTWZZMVMUKNG-SLPGGIOYSA-L"
],
"kegg.compound":[
"C01096"
],
"metanetx.chemical":[
"MNXM393"
],
"sabiork":[
"1696"
],
"sbo":"SBO:0000247",
"seed.compound":[
"cpd00804"
]
}
},
{
"id":"fc1p_c",
"name":"L-Fuculose 1-phosphate",
"compartment":"c",
"notes":{
"original_bigg_ids":[
"fc1p_c"
]
},
"annotation":{
"bigg.metabolite":[
"fc1p"
],
"biocyc":[
"META:FUCULOSE-1P"
],
"chebi":[
"CHEBI:16647",
"CHEBI:21296",
"CHEBI:57846",
"CHEBI:13105",
"CHEBI:6220",
"CHEBI:13104"
],
"inchi_key":[
"KNYGWWDTPGSEPD-LFRDXLMFSA-L"
],
"kegg.compound":[
"C01099"
],
"metanetx.chemical":[
"MNXM1749"
],
"sabiork":[
"1603"
],
"sbo":"SBO:0000247",
"seed.compound":[
"cpd00806"
]
}
},
{
"id":"lald__L_c",
"name":"L-Lactaldehyde",
"compartment":"c",
"formula":"C3H6O2",
"notes":{
"original_bigg_ids":[
"lald__L_c"
]
},
"annotation":{
"bigg.metabolite":[
"lald__L"
],
"biocyc":[
"META:LACTALD"
],
"chebi":[
"CHEBI:11064",
"CHEBI:18419",
"CHEBI:18782",
"CHEBI:11015",
"CHEBI:18041",
"CHEBI:24994",
"CHEBI:13130",
"CHEBI:6349",
"CHEBI:421"
],
"envipath":[
"4fd7f3e0-dd25-43ac-9453-dda3e52396e4/compound/88223554-b53a-4d83-a808-317577a10049",
"650babc9-9d68-4b73-9332-11972ca26f7b/compound/b5211d99-30aa-45b8-9d28-1e78a67223f5"
],
"hmdb":[
"HMDB03052"
],
"inchi_key":[
"BSABBBMNWQWLLU-VKHMYHEASA-N"
],
"kegg.compound":[
"C05999",
"C00424"
],
"metanetx.chemical":[
"MNXM2387"
],
"sabiork":[
"2045",
"2845"
],
"sbo":"SBO:0000247",
"seed.compound":[
"cpd03571",
"cpd00334",
"cpd27393"
]
}
},
{
"id":"udpgal_c",
"name":"UDPgalactose",
"compartment":"c",
"notes":{
"original_bigg_ids":[
"udpgal_c"
]
},
"annotation":{
"bigg.metabolite":[
"udpgal"
],
"biocyc":[
"META:CPD-14553"
],
"chebi":[
"CHEBI:22100",
"CHEBI:9811",
"CHEBI:18307",
"CHEBI:42751",
"CHEBI:13495",
"CHEBI:66914",
"CHEBI:67119",
"CHEBI:13487",
"CHEBI:58439"
],
"hmdb":[
"HMDB62573",
"HMDB00302"
],
"inchi_key":[
"HSCJRCZFDFQWRP-ABVWGUQPSA-L"
],
"kegg.compound":[
"C00052"
],
"kegg.glycan":[
"G10609"
],
"metanetx.chemical":[
"MNXM89795"
],
"reactome.compound":[
"735682",
"29452"
],
"sabiork":[
"1283",
"3919"
],
"sbo":"SBO:0000247",
"seed.compound":[
"cpd00043",
"cpd30770"
]
}
},
{
"id":"utp_c",
"name":"UTP C9H11N2O15P3",
"compartment":"c",
"notes":{
"original_bigg_ids":[
"utp_c"
]
},
"annotation":{
"bigg.metabolite":[
"utp"
],
"biocyc":[
"META:UTP"
],
"chebi":[
"CHEBI:9850",
"CHEBI:46398",
"CHEBI:27233",
"CHEBI:57481",
"CHEBI:37567",
"CHEBI:13510",
"CHEBI:46397",
"CHEBI:15713"
],
"hmdb":[
"HMDB00285"
],
"inchi_key":[
"PGAVKCOVUIYSFO-XVFCMESISA-J"
],
"kegg.compound":[
"C00075"
],
"metanetx.chemical":[
"MNXM121"
],
"reactome.compound":[
"29494"
],
"sabiork":[
"1288"
],
"sbo":"SBO:0000247",
"seed.compound":[
"cpd00062"
]
}
},
{
"id":"glc__D_c",
"name":"D-Glucose",
"compartment":"c",
"formula":"C6H12O6",
"notes":{
"original_bigg_ids":[
"glc__D_c"
]
},
"annotation":{
"bigg.metabolite":[
"glc__D"
],
"biocyc":[
"META:Glucopyranose"
],
"chebi":[
"CHEBI:12965",
"CHEBI:20999",
"CHEBI:4167",
"CHEBI:17634"
],
"hmdb":[
"HMDB00122",
"HMDB06564"
],
"inchi_key":[
"WQZGKKKJIJFFOK-GASJEMHNSA-N"
],
"kegg.compound":[
"C00031"
],
"kegg.drug":[
"D00009"
],
"metanetx.chemical":[
"MNXM41"
],
"sabiork":[
"1406",
"1407"
],
"sbo":"SBO:0000247",
"seed.compound":[
"cpd26821",
"cpd00027"
]
}
},
{
"id":"asp__L_c",
"name":"L-Aspartate",
"compartment":"c",
"formula":"C4H6NO4",
"notes":{
"original_bigg_ids":[
"asp__L_c"
]
},
"annotation":{
"bigg.metabolite":[
"asp__L"
],
"biocyc":[
"META:L-ASPARTATE"
],
"chebi":[
"CHEBI:17053",
"CHEBI:22659",
"CHEBI:6193",
"CHEBI:21247",
"CHEBI:29993",
"CHEBI:40942",
"CHEBI:29995",
"CHEBI:22660",
"CHEBI:29991",
"CHEBI:132943",
"CHEBI:35391",
"CHEBI:13085",
"CHEBI:40913",
"CHEBI:21244",
"CHEBI:40853",
"CHEBI:29992",
"CHEBI:40900"
],
"envipath":[
"32de3cf4-e3e6-4168-956e-32fa5ddb0ce1/compound/4b0cdcb0-137a-4ddc-8e5c-2b55ea238c15"
],
"hmdb":[
"HMDB62186",
"HMDB62501",
"HMDB00191"
],
"inchi_key":[
"CKLJMWTZIZZHCS-REOHCLBHSA-M"
],
"kegg.compound":[
"C00049",
"C16433"
],
"kegg.drug":[
"D00013"
],
"metanetx.chemical":[
"MNXM42"
],
"reactome.compound":[
"113553",
"29448"
],
"sabiork":[
"71"
],
"sbo":"SBO:0000247",
"seed.compound":[
"cpd00041",
"cpd19181"
]
}
},
{
"id":"glcurn_c",
"name":"D Glucurone C6H8O6",
"compartment":"c",
"notes":{
"original_bigg_ids":[
"glcurn_c"
]
},
"annotation":{
"bigg.metabolite":[
"glcurn"
],
"biocyc":[
"META:D-GLUCURONOLACTONE"
],
"chebi":[
"CHEBI:4181",
"CHEBI:21018",
"CHEBI:18268",
"CHEBI:12976"
],
"hmdb":[
"HMDB06355"
],
"inchi_key":[
"UYUXSRADSPPKRZ-SKNVOMKLSA-N"
],
"kegg.compound":[
"C02670"
],
"kegg.drug":[
"D01800"
],
"metanetx.chemical":[
"MNXM17108"
],
"sabiork":[
"2485"
],
"sbo":"SBO:0000247",
"seed.compound":[
"cpd01735"
]
}
},
{
"id":"glcr_c",
"name":"D-Glucarate",
"compartment":"c",
"notes":{
"original_bigg_ids":[
"glcr_c"
]
},
"annotation":{
"bigg.metabolite":[
"glcr"
],
"biocyc":[
"META:D-GLUCARATE"
],
"chebi":[
"CHEBI:42731",
"CHEBI:20982",
"CHEBI:16002",
"CHEBI:12953",
"CHEBI:4155",
"CHEBI:33801",
"CHEBI:20980",
"CHEBI:30612"
],
"hmdb":[
"HMDB29881",
"HMDB00663"
],
"inchi_key":[
"DSLZVSRJTYRBFB-LLEIAEIESA-L"
],
"kegg.compound":[
"C00818"
],
"lipidmaps":[
"LMFA01170108"
],
"metanetx.chemical":[
"MNXM744"
],
"sabiork":[
"5252",
"5542"
],
"sbo":"SBO:0000247",
"seed.compound":[
"cpd00571",
"cpd00984",
"cpd01246",
"cpd00609"
]
}
},
{
"id":"tre6p_c",
"name":"Alpha,alpha'-Trehalose 6-phosphate",
"compartment":"c",
"notes":{
"original_bigg_ids":[
"tre6p_c"
]
},
"annotation":{
"bigg.metabolite":[
"tre6p"
],
"biocyc":[
"META:TREHALOSE-6P"
],
"chebi":[
"CHEBI:12285",
"CHEBI:18283",
"CHEBI:15252",
"CHEBI:10201",
"CHEBI:22364",
"CHEBI:58429"
],
"hmdb":[
"HMDB01124"
],
"inchi_key":[
"LABSPYBHMPDTEL-LIZSDCNHSA-L"
],
"kegg.compound":[
"C00689"
],
"kegg.glycan":[
"G09795"
],
"metanetx.chemical":[
"MNXM448"
],
"reactome.compound":[
"868701"
],
"sabiork":[
"1613"
],
"sbo":"SBO:0000247",
"seed.compound":[
"cpd00523"
]
}
},
{
"id":"udp_c",
"name":"UDP C9H11N2O12P2",
"compartment":"c",
"charge":-3,
"formula":"C9H11N2O12P2",
"notes":{
"original_bigg_ids":[
"udp_c"
]
},
"annotation":{
"bigg.metabolite":[
"udp"
],
"biocyc":[
"META:UDP"
],
"chebi":[
"CHEBI:13445",
"CHEBI:9802",
"CHEBI:58223",
"CHEBI:46402",
"CHEBI:17659",
"CHEBI:27230"
],
"hmdb":[
"HMDB00295"
],
"inchi_key":[
"XCCTYIAWTASOJW-XVFCMESISA-K"
],
"kegg.compound":[
"C00015"
],
"kegg.glycan":[
"G10619"
],
"metanetx.chemical":[
"MNXM17"
],
"reactome.compound":[
"110096",
"111814",
"205687",
"158602"
],
"sabiork":[
"1269"
],
"sbo":"SBO:0000247",
"seed.compound":[
"cpd00014"
]
}
},
{
"id":"tre_c",
"name":"Trehalose",
"compartment":"c",
"notes":{
"original_bigg_ids":[
"tre_c"
]
},
"annotation":{
"bigg.metabolite":[
"tre"
],
"biocyc":[
"META:CPD-15990",
"META:TREHALOSE"
],
"chebi":[
"CHEBI:46211",
"CHEBI:12284",
"CHEBI:12281",
"CHEBI:15251",
"CHEBI:22365",
"CHEBI:10202",
"CHEBI:12287",
"CHEBI:16551",
"CHEBI:27082"
],
"hmdb":[
"HMDB00975"
],
"inchi_key":[
"HDTRYLNUVZCQOY-LIZSDCNHSA-N"
],
"kegg.compound":[
"C01083"
],
"kegg.glycan":[
"G00293"
],
"metanetx.chemical":[
"MNXM198"
],
"reactome.compound":[
"868614",
"189078"
],
"sabiork":[
"91"
],
"sbo":"SBO:0000247",
"seed.compound":[
"cpd00794"
]
}
},
{
"id":"gln__L_c",
"name":"L-Glutamine",
"compartment":"c",
"notes":{
"original_bigg_ids":[
"gln__L_c"
]
},
"annotation":{
"bigg.metabolite":[
"gln__L"
],
"biocyc":[
"META:GLN"
],
"chebi":[
"CHEBI:42943",
"CHEBI:42899",
"CHEBI:32679",
"CHEBI:32678",
"CHEBI:58359",
"CHEBI:28300",
"CHEBI:42812",
"CHEBI:13110",
"CHEBI:18050",
"CHEBI:32666",
"CHEBI:6227",
"CHEBI:32665",
"CHEBI:21308",
"CHEBI:42814",
"CHEBI:5432",
"CHEBI:24316"
],
"hmdb":[
"HMDB00641"
],
"inchi_key":[
"ZDXPYRJPNDTMRX-VKHMYHEASA-N"
],
"kegg.compound":[
"C00064",
"C00303"
],
"kegg.drug":[
"D00015"
],
"metanetx.chemical":[
"MNXM37"
],
"reactome.compound":[
"113522",
"212615",
"29472"
],
"sabiork":[
"2011",
"74"
],
"sbo":"SBO:0000247",
"seed.compound":[
"cpd00253",
"cpd00053"
]
}
},
{
"id":"gam6p_c",
"name":"D-Glucosamine 6-phosphate",
"compartment":"c",
"notes":{
"original_bigg_ids":[
"gam6p_c"
]
},
"annotation":{
"bigg.metabolite":[
"gam6p"
],
"biocyc":[
"META:D-GLUCOSAMINE-6-P"
],
"chebi":[
"CHEBI:12962",
"CHEBI:47987",
"CHEBI:58725"
],
"inchi_key":[
"XHMJOUIAFHJHBW-IVMDWMLBSA-M"
],
"kegg.compound":[
"C00352"
],
"metanetx.chemical":[
"MNXM370"
],
"sabiork":[
"1372"
],
"sbo":"SBO:0000247",
"seed.compound":[
"cpd00288"
]
}
},
{
"id":"glu__L_c",
"name":"L-Glutamate",
"compartment":"c",
"formula":"C5H8NO4",
"notes":{
"original_bigg_ids":[
"glu__L_c"
]
},
"annotation":{
"bigg.metabolite":[
"glu__L"
],
"biocyc":[
"META:Glutamates",
"META:GLT"
],
"chebi":[
"CHEBI:76051",
"CHEBI:21301",
"CHEBI:29985",
"CHEBI:42825",
"CHEBI:29987",
"CHEBI:18237",
"CHEBI:24314",
"CHEBI:16015",
"CHEBI:13107",
"CHEBI:5431",
"CHEBI:21304",
"CHEBI:6224",
"CHEBI:14321",
"CHEBI:29988"
],
"hmdb":[
"HMDB00148",
"HMDB60475"
],
"inchi_key":[
"WHUUTDBJXJRKMK-VKHMYHEASA-M"
],
"kegg.compound":[
"C00025",
"C00302"
],
"kegg.drug":[
"D00007",
"D04341"
],
"metanetx.chemical":[
"MNXM89557"
],
"reactome.compound":[
"428614",
"29404",
"113552",
"210382"
],
"sabiork":[
"73",
"2010"
],
"sbo":"SBO:0000247",
"seed.compound":[
"cpd27177",
"cpd00023",
"cpd19002"
]
}
},
{
"id":"gam1p_c",
"name":"D-Glucosamine 1-phosphate",
"compartment":"c",
"notes":{
"original_bigg_ids":[
"gam1p_c"
]
},
"annotation":{
"bigg.metabolite":[
"gam1p"
],
"biocyc":[
"META:GLUCOSAMINE-1P"
],
"chebi":[
"CHEBI:12316",
"CHEBI:4163",
"CHEBI:42868",
"CHEBI:20994",
"CHEBI:27625",
"CHEBI:58516"
],
"inchi_key":[
"YMJBYRVFGYXULK-QZABAPFNSA-M"
],
"kegg.compound":[
"C06156"
],
"metanetx.chemical":[
"MNXM969"
],
"sabiork":[
"1854"
],
"sbo":"SBO:0000247",
"seed.compound":[
"cpd03671"
]
}
},
{
"id":"acgam1p_c",
"name":"N-Acetyl-D-glucosamine 1-phosphate",
"compartment":"c",
"notes":{
"original_bigg_ids":[
"acgam1p_c"
]
},
"annotation":{
"bigg.metabolite":[
"acgam1p"
],
"chebi":[
"CHEBI:7125"
],
"hmdb":[
"HMDB01367"
],
"inchi_key":[
"FZLJPEPAYPUMMR-RTRLPJTCSA-L"
],
"kegg.compound":[
"C04256"
],
"metanetx.chemical":[
"MNXM91871"
],
"reactome.compound":[
"532204"
],
"sabiork":[
"1801",
"26400"
],
"sbo":"SBO:0000247",
"seed.compound":[
"cpd02611"
]
}
},
{
"id":"uacgam_c",
"name":"UDP-N-acetyl-D-glucosamine",
"compartment":"c",
"charge":-2,
"formula":"C17H25N3O17P2",
"notes":{
"original_bigg_ids":[
"uacgam_c"
]
},
"annotation":{
"bigg.metabolite":[
"uacgam"
],
"biocyc":[
"META:UDP-N-ACETYL-D-GLUCOSAMINE"
],
"chebi":[
"CHEBI:13473",
"CHEBI:22115",
"CHEBI:9823",
"CHEBI:13475",
"CHEBI:13456",
"CHEBI:13476",
"CHEBI:46243",
"CHEBI:57705",
"CHEBI:46287",
"CHEBI:16264"
],
"hmdb":[
"HMDB00290",
"HMDB62760"
],
"inchi_key":[
"LFTYTUAZOPRMMI-CFRASDGPSA-L"
],
"kegg.compound":[
"C00043"
],
"kegg.glycan":[
"G10610"
],
"lipidmaps":[
"LMSL01010002"
],
"metanetx.chemical":[
"MNXM47"
],
"reactome.compound":[
"162756",
"914003",
"3499326"
],
"sabiork":[
"1925"
],
"sbo":"SBO:0000247",
"seed.compound":[
"cpd00037"
]
}
},
{
"id":"acmana_c",
"name":"N-Acetyl-D-mannosamine",
"compartment":"c",
"notes":{
"original_bigg_ids":[
"acmana_c"
]
},
"annotation":{
"bigg.metabolite":[
"acmana"
],
"biocyc":[
"META:N-acetyl-D-mannosamine"
],
"chebi":[
"CHEBI:7141",
"CHEBI:12459",
"CHEBI:12573",
"CHEBI:58019",
"CHEBI:17122",
"CHEBI:63153",
"CHEBI:21538"
],
"hmdb":[
"HMDB62724"
],
"inchi_key":[
"MBLBDJOUHNCFQT-XAMCCFCMSA-N"
],
"kegg.compound":[
"C00645"
],
"metanetx.chemical":[
"MNXM2403"
],
"reactome.compound":[
"4085214"
],
"sabiork":[
"25302",
"1583"
],
"sbo":"SBO:0000247",
"seed.compound":[
"cpd00492"
]
}
},
{
"id":"uacmam_c",
"name":"UDP-N-acetyl-D-mannosamine",
"compartment":"c",
"notes":{
"original_bigg_ids":[
"uacmam_c"
]
},
"annotation":{
"bigg.metabolite":[
"uacmam"
],
"biocyc":[
"META:UDP-MANNAC"
],
"chebi":[
"CHEBI:13474",
"CHEBI:22116",
"CHEBI:57715",
"CHEBI:13457",
"CHEBI:68678",
"CHEBI:68623",
"CHEBI:9824",
"CHEBI:16287"
],
"hmdb":[
"HMDB13112"
],
"inchi_key":[
"LFTYTUAZOPRMMI-ZYQOOJPVSA-L"
],
"kegg.compound":[
"C01170"
],
"kegg.glycan":[
"G11112"
],
"metanetx.chemical":[
"MNXM722740"
],
"sabiork":[
"2263"
],
"sbo":"SBO:0000247",
"seed.compound":[
"cpd00861"
]
}
},
{
"id":"uacmamu_c",
"name":"UDP-N-acetyl-D-mannosaminouronate",
"compartment":"c",
"notes":{
"original_bigg_ids":[
"uacmamu_c"
]
},
"annotation":{
"bigg.metabolite":[
"uacmamu"
],
"biocyc":[
"META:UDP-MANNACA"
],
"chebi":[
"CHEBI:70731",
"CHEBI:22117",
"CHEBI:58578",
"CHEBI:70738",
"CHEBI:28581",
"CHEBI:9825"
],
"inchi_key":[
"DZOGQXKQLXAPND-XHUKORKBSA-K"
],
"kegg.compound":[
"C06240"
],
"metanetx.chemical":[
"MNXM97052"
],
"sbo":"SBO:0000247",
"seed.compound":[
"cpd03732"
]
}
},
{
"id":"uaccg_c",
"name":"UDP-N-acetyl-3-O-(1-carboxyvinyl)-D-glucosamine",
"compartment":"c",
"notes":{
"original_bigg_ids":[
"uaccg_c"
]
},
"annotation":{
"bigg.metabolite":[
"uaccg"
],
"biocyc":[
"META:UDP-ACETYL-CARBOXYVINYL-GLUCOSAMINE"
],
"chebi":[
"CHEBI:68507",
"CHEBI:16435",
"CHEBI:22110",
"CHEBI:13467",
"CHEBI:13466",
"CHEBI:68483",
"CHEBI:57771",
"CHEBI:9818"
],
"inchi_key":[
"BEGZZYPUNCJHKP-DBYWSUQTSA-K"
],
"kegg.compound":[
"C04631"
],
"metanetx.chemical":[
"MNXM1688"
],
"sabiork":[
"7450"
],
"sbo":"SBO:0000247",
"seed.compound":[
"cpd02820"
]
}
},
{
"id":"uamr_c",
"name":"UDP-N-acetylmuramate",
"compartment":"c",
"notes":{
"original_bigg_ids":[
"uamr_c"
]
},
"annotation":{
"bigg.metabolite":[
"uamr"
],
"biocyc":[
"META:UDP-N-ACETYLMURAMATE"
],
"chebi":[
"CHEBI:70757",
"CHEBI:9827",
"CHEBI:22120",
"CHEBI:58309",
"CHEBI:13477",
"CHEBI:70765",
"CHEBI:13458",
"CHEBI:17882"
],
"inchi_key":[
"NQBRVZNDBBMBLJ-MQTLHLSBSA-K"
],
"kegg.compound":[
"C01050"
],
"metanetx.chemical":[
"MNXM722733"
],
"sabiork":[
"2230"
],
"sbo":"SBO:0000247",
"seed.compound":[
"cpd00773"
]
}
},
{
"id":"chtbs_c",
"name":"N,N'-diacetylchitobiose",
"compartment":"c",
"notes":{
"original_bigg_ids":[
"chtbs_c"
]
},
"annotation":{
"bigg.metabolite":[
"chtbs"
],
"metanetx.chemical":[
"MNXM722863"
],
"sbo":"SBO:0000247"
}
},
{
"id":"n2ppn_c",
"name":"2-Nitropropane",
"compartment":"c",
"notes":{
"original_bigg_ids":[
"n2ppn_c"
]
},
"annotation":{
"bigg.metabolite":[
"n2ppn"
],
"biocyc":[
"META:CPD-244"
],
"chebi":[
"CHEBI:16037",
"CHEBI:1226",
"CHEBI:19727",
"CHEBI:11632",
"CHEBI:44443"
],
"envipath":[
"32de3cf4-e3e6-4168-956e-32fa5ddb0ce1/compound/ff0094de-3f47-4afa-8028-0251fcf0bdf6"
],
"inchi_key":[
"FGLBSLMDCBOPQK-UHFFFAOYSA-N"
],
"kegg.compound":[
"C02116"
],
"metanetx.chemical":[
"MNXM9868"
],
"sabiork":[
"6010"
],
"sbo":"SBO:0000247",
"seed.compound":[
"cpd01433"
]
}
},
{
"id":"acgam_c",
"name":"N-Acetyl-D-glucosamine",
"compartment":"c",
"notes":{
"original_bigg_ids":[
"acgam_c"
]
},
"annotation":{
"bigg.metabolite":[
"acgam"
],
"biocyc":[
"META:N-acetyl-D-glucosamine"
],
"chebi":[
"CHEBI:21517",
"CHEBI:12455",
"CHEBI:506227",
"CHEBI:12563",
"CHEBI:7123",
"CHEBI:17411",
"CHEBI:58134"
],
"hmdb":[
"HMDB62641",
"HMDB00215",
"HMDB14288",
"HMDB00533"
],
"inchi_key":[
"OVRNDRQMDRJTHS-RTRLPJTCSA-N"
],
"kegg.compound":[
"C00140"
],
"metanetx.chemical":[
"MNXM143"
],
"reactome.compound":[
"2162231",
"1678743"
],
"sabiork":[
"95"
],
"sbo":"SBO:0000247",
"seed.compound":[
"cpd27608",
"cpd00122"
]
}
},
{
"id":"uacgala_c",
"name":"UDP N acetyl D galactosamine C17H25N3O17P2",
"compartment":"c",
"notes":{
"original_bigg_ids":[
"uacgala_c"
]
},
"annotation":{
"bigg.metabolite":[
"uacgala"
],
"biocyc":[
"META:UDP-N-ACETYL-GALACTOSAMINE"
],
"chebi":[
"CHEBI:16650",
"CHEBI:13455",
"CHEBI:57847",
"CHEBI:22112",
"CHEBI:13470",
"CHEBI:9820"
],
"inchi_key":[
"LFTYTUAZOPRMMI-LDDHHVEYSA-L"
],
"kegg.compound":[
"C00203"
],
"kegg.glycan":[
"G10611"
],
"metanetx.chemical":[
"MNXM162233"
],
"reactome.compound":[
"735700"
],
"sabiork":[
"1972"
],
"sbo":"SBO:0000247",
"seed.compound":[
"cpd00175"
]
}
},
{
"id":"acetone_c",
"name":"Acetone",
"compartment":"c",
"notes":{
"original_bigg_ids":[
"acetone_c"
]
},
"annotation":{
"bigg.metabolite":[
"acetone"
],
"biocyc":[
"META:ACETONE"
],
"chebi":[
"CHEBI:2398",
"CHEBI:13708",
"CHEBI:15347",
"CHEBI:78217",
"CHEBI:40571",
"CHEBI:22182"
],
"envipath":[
"32de3cf4-e3e6-4168-956e-32fa5ddb0ce1/compound/eec1e89a-2d3f-4a95-8d05-f3f2d87cd63e",
"650babc9-9d68-4b73-9332-11972ca26f7b/compound/6244887a-42c5-4217-b188-a765369897f1",
"5882df9c-dae1-4d80-a40e-db4724271456/compound/71162963-44f3-44dc-ad05-276192a69154"
],
"hmdb":[
"HMDB01659"
],
"inchi_key":[
"CSCPPACGZOOCGX-UHFFFAOYSA-N"
],
"kegg.compound":[
"C00207"
],
"kegg.drug":[
"D02311"
],
"lipidmaps":[
"LMFA12000057"
],
"metanetx.chemical":[
"MNXM398"
],
"sabiork":[
"1974"
],
"sbo":"SBO:0000247",
"seed.compound":[
"cpd00178"
]
}
},
{
"id":"glc__bD_c",
"name":"D-Glucose",
"compartment":"c",
"notes":{
"original_bigg_ids":[
"glc__bD_c"
]
},
"annotation":{
"bigg.metabolite":[
"glc__bD"
],
"metanetx.chemical":[
"MNXM722744"
],
"sbo":"SBO:0000247"
}
},
{
"id":"dtdpglu_c",
"name":"DTDPglucose",
"compartment":"c",
"notes":{
"original_bigg_ids":[
"dtdpglu_c"
]
},
"annotation":{
"bigg.metabolite":[
"dtdpglu"
],
"biocyc":[
"META:DTDP-D-GLUCOSE"
],
"chebi":[
"CHEBI:57477",
"CHEBI:14091",
"CHEBI:10526",
"CHEBI:10528",
"CHEBI:14089",
"CHEBI:15700",
"CHEBI:23556"
],
"hmdb":[
"HMDB62805"
],
"inchi_key":[
"YSYKRGRSMLTJNL-URARBOGNSA-L"
],
"kegg.compound":[
"C00842"
],
"metanetx.chemical":[
"MNXM1376"
],
"sabiork":[
"3923"
],
"sbo":"SBO:0000247",
"seed.compound":[
"cpd00626"
]
}
},
{
"id":"dttp_c",
"name":"DTTP C10H13N2O14P3",
"compartment":"c",
"notes":{
"original_bigg_ids":[
"dttp_c"
]
},
"annotation":{
"bigg.metabolite":[
"dttp"
],
"biocyc":[
"META:TTP"
],
"chebi":[
"CHEBI:27000",
"CHEBI:37568",
"CHEBI:10530",
"CHEBI:58370",
"CHEBI:14093",
"CHEBI:46175",
"CHEBI:18077"
],
"hmdb":[
"HMDB01342"
],
"inchi_key":[
"NHVNXKFIZYSCEB-XLPZGREQSA-J"
],
"kegg.compound":[
"C00459"
],
"metanetx.chemical":[
"MNXM394"
],
"sabiork":[
"1679"
],
"sbo":"SBO:0000247",
"seed.compound":[
"cpd00357"
]
}
},
{
"id":"dtdp4d6dg_c",
"name":"DTDP-4-dehydro-6-deoxy-D-glucose",
"compartment":"c",
"notes":{
"original_bigg_ids":[
"dtdp4d6dg_c"
]
},
"annotation":{
"bigg.metabolite":[
"dtdp4d6dg"
],
"biocyc":[
"META:DTDP-DEOH-DEOXY-GLUCOSE"
],
"chebi":[
"CHEBI:14081",
"CHEBI:62829",
"CHEBI:10510",
"CHEBI:57649",
"CHEBI:16128",
"CHEBI:23542"
],
"hmdb":[
"HMDB60081"
],
"inchi_key":[
"PSXWNITXWWECNY-UCBTUHGZSA-L"
],
"kegg.compound":[
"C11907"
],
"metanetx.chemical":[
"MNXM451"
],
"sabiork":[
"1563"
],
"sbo":"SBO:0000247",
"seed.compound":[
"cpd00521"
]
}
},
{
"id":"nh3_c",
"name":"Ammonia",
"compartment":"c",
"notes":{
"original_bigg_ids":[
"nh3_c"
]
},
"annotation":{
"bigg.metabolite":[
"nh3"
],
"biocyc":[
"META:AMMONIUM",
"META:AMMONIA"
],
"chebi":[
"CHEBI:44284",
"CHEBI:135980",
"CHEBI:22533",
"CHEBI:13406",
"CHEBI:29337",
"CHEBI:29340",
"CHEBI:13771",
"CHEBI:16134",
"CHEBI:28938",
"CHEBI:22534",
"CHEBI:13405",
"CHEBI:49783",
"CHEBI:7434",
"CHEBI:7435",
"CHEBI:44269",
"CHEBI:44404",
"CHEBI:13407"
],
"envipath":[
"650babc9-9d68-4b73-9332-11972ca26f7b/compound/96667bd9-aeae-4e8f-89d3-100d0396af05",
"32de3cf4-e3e6-4168-956e-32fa5ddb0ce1/compound/41e4c903-407f-49f7-bf6b-0a94d39fa3a7",
"5882df9c-dae1-4d80-a40e-db4724271456/compound/27a89bdf-42f7-478f-91d8-e39881581096"
],
"hmdb":[
"HMDB00051",
"HMDB41827"
],
"inchi_key":[
"QGZKDVFQNNGYKY-UHFFFAOYSA-O"
],
"kegg.compound":[
"C00014",
"C01342"
],
"kegg.drug":[
"D02916",
"D02915"
],
"metanetx.chemical":[
"MNXM15"
],
"reactome.compound":[
"5693978",
"1132163",
"29382",
"76230",
"140912",
"389843",
"2022135",
"31633",
"113561"
],
"sabiork":[
"1268",
"43"
],
"sbo":"SBO:0000247",
"seed.compound":[
"cpd19013",
"cpd00013"
]
}
},
{
"id":"dtdp4d6dm_c",
"name":"DTDP-4-dehydro-6-deoxy-L-mannose",
"compartment":"c",
"notes":{
"original_bigg_ids":[
"dtdp4d6dm_c"
]
},
"annotation":{
"bigg.metabolite":[
"dtdp4d6dm"
],
"biocyc":[
"META:DTDP-DEOH-DEOXY-MANNOSE"
],
"chebi":[
"CHEBI:10511",
"CHEBI:15744",
"CHEBI:14082",
"CHEBI:45868",
"CHEBI:23543",
"CHEBI:57494",
"CHEBI:62830"
],
"inchi_key":[
"PSXWNITXWWECNY-LPVGZGSHSA-L"
],
"kegg.compound":[
"C00688"
],
"metanetx.chemical":[
"MNXM2371"
],
"sabiork":[
"1564"
],
"sbo":"SBO:0000247",
"seed.compound":[
"cpd08300",
"cpd00522"
]
}
},
{
"id":"dtdprmn_c",
"name":"DTDP-L-rhamnose",
"compartment":"c",
"notes":{
"original_bigg_ids":[
"dtdprmn_c"
]
},
"annotation":{
"bigg.metabolite":[
"dtdprmn"
],
"biocyc":[
"META:DTDP-RHAMNOSE"
],
"chebi":[
"CHEBI:15774",
"CHEBI:23547",
"CHEBI:46114",
"CHEBI:61119",
"CHEBI:35452",
"CHEBI:10518",
"CHEBI:14083",
"CHEBI:57510"
],
"hmdb":[
"HMDB06354"
],
"inchi_key":[
"ZOSQFDVXNQFKBY-CGAXJHMRSA-L"
],
"kegg.compound":[
"C03319"
],
"metanetx.chemical":[
"MNXM899"
],
"sabiork":[
"1579"
],
"sbo":"SBO:0000247",
"seed.compound":[
"cpd02113"
]
}
},
{
"id":"ala__D_c",
"name":"D-Alanine",
"compartment":"c",
"formula":"C3H7NO2",
"notes":{
"original_bigg_ids":[
"ala__D_c"
]
},
"annotation":{
"bigg.metabolite":[
"ala__D"
],
"biocyc":[
"META:D-ALANINE"
],
"chebi":[
"CHEBI:12899",
"CHEBI:57416",
"CHEBI:41798",
"CHEBI:10840",
"CHEBI:20893",
"CHEBI:4087",
"CHEBI:32435",
"CHEBI:41848",
"CHEBI:41756",
"CHEBI:41877",
"CHEBI:15570",
"CHEBI:32436"
],
"hmdb":[
"HMDB01310"
],
"inchi_key":[
"QNAYBMKLOCPYGJ-UWTATZPHSA-N"
],
"kegg.compound":[
"C00133"
],
"metanetx.chemical":[
"MNXM156"
],
"sabiork":[
"1940"
],
"sbo":"SBO:0000247",
"seed.compound":[
"cpd00117"
]
}
},
{
"id":"lac__D_c",
"name":"D-Lactate",
"compartment":"c",
"formula":"C3H5O3",
"notes":{
"original_bigg_ids":[
"lac__D_c"
]
},
"annotation":{
"bigg.metabolite":[
"lac__D"
],
"biocyc":[
"META:D-LACTATE"
],
"chebi":[
"CHEBI:16004",
"CHEBI:341",
"CHEBI:18684",
"CHEBI:43701",
"CHEBI:11001",
"CHEBI:42111",
"CHEBI:42105"
],
"hmdb":[
"HMDB01311",
"HMDB00171"
],
"inchi_key":[
"JVTAAEKCZFNVCJ-UWTATZPHSA-M"
],
"kegg.compound":[
"C00256"
],
"metanetx.chemical":[
"MNXM285"
],
"sabiork":[
"1997",
"2284"
],
"sbo":"SBO:0000247",
"seed.compound":[
"cpd00221"
]
}
},
{
"id":"g6p_c",
"name":"D-Glucose 6-phosphate",
"compartment":"c",
"notes":{
"original_bigg_ids":[
"g6p_c"
]
},
"annotation":{
"bigg.metabolite":[
"g6p"
],
"biocyc":[
"META:D-glucopyranose-6-phosphate"
],
"chebi":[
"CHEBI:61548",
"CHEBI:14314",
"CHEBI:4170"
],
"hmdb":[
"HMDB01549",
"HMDB01401",
"HMDB06793"
],
"inchi_key":[
"NBSCHQHZLSJFNQ-GASJEMHNSA-L"
],
"kegg.compound":[
"C00092"
],
"metanetx.chemical":[
"MNXM160"
],
"reactome.compound":[
"1629756"
],
"sabiork":[
"1404",
"1405"
],
"sbo":"SBO:0000247",
"seed.compound":[
"cpd00079",
"cpd26836"
]
}
},
{
"id":"actp_c",
"name":"Acetyl phosphate",
"compartment":"c",
"notes":{
"original_bigg_ids":[
"actp_c"
]
},
"annotation":{
"bigg.metabolite":[
"actp"
],
"biocyc":[
"META:ACETYL-P"
],
"chebi":[
"CHEBI:13711",
"CHEBI:46262",
"CHEBI:15350",
"CHEBI:22191",
"CHEBI:2407"
],
"hmdb":[
"HMDB01494"
],
"inchi_key":[
"LIPOUNRJVLNBCD-UHFFFAOYSA-L"
],
"kegg.compound":[
"C00227"
],
"metanetx.chemical":[
"MNXM280"
],
"sabiork":[
"1316"
],
"sbo":"SBO:0000247",
"seed.compound":[
"cpd00196"
]
}
},
{
"id":"glx_c",
"name":"Glyoxylate",
"compartment":"c",
"notes":{
"original_bigg_ids":[
"glx_c"
]
},
"annotation":{
"bigg.metabolite":[
"glx"
],
"biocyc":[
"META:GLYOX"
],
"chebi":[
"CHEBI:24420",
"CHEBI:36655",
"CHEBI:14368",
"CHEBI:24421",
"CHEBI:42767",
"CHEBI:16891",
"CHEBI:35977",
"CHEBI:5509"
],
"envipath":[
"32de3cf4-e3e6-4168-956e-32fa5ddb0ce1/compound/cdffdb1a-3322-4cc1-9171-d857bfaa198a",
"4fd7f3e0-dd25-43ac-9453-dda3e52396e4/compound/aecbda66-6e98-4c11-aeaf-6a072f4f963c",
"5882df9c-dae1-4d80-a40e-db4724271456/compound/9dc0aa3b-447a-4b5d-8157-501b036f9626",
"650babc9-9d68-4b73-9332-11972ca26f7b/compound/43b74f4f-bc8a-4b8b-b587-c97d8e9eed48"
],
"hmdb":[
"HMDB00119"
],
"inchi_key":[
"HHLFWLYXYJOTON-UHFFFAOYSA-M"
],
"kegg.compound":[
"C00048"
],
"metanetx.chemical":[
"MNXM69"
],
"reactome.compound":[
"904849",
"389678"
],
"sabiork":[
"1838"
],
"sbo":"SBO:0000247",
"seed.compound":[
"cpd00040"
]
}
},
{
"id":"so4_c",
"name":"Sulfate",
"compartment":"c",
"notes":{
"original_bigg_ids":[
"so4_c"
]
},
"annotation":{
"bigg.metabolite":[
"so4"
],
"biocyc":[
"META:SULFATE",
"META:HSO4"
],
"chebi":[
"CHEBI:15135",
"CHEBI:45693",
"CHEBI:29199",
"CHEBI:9335",
"CHEBI:16189",
"CHEBI:45687",
"CHEBI:26836",
"CHEBI:45696"
],
"envipath":[
"650babc9-9d68-4b73-9332-11972ca26f7b/compound/cf4fcd19-f2cb-4d92-aa67-323762e3b269"
],
"hmdb":[
"HMDB01448"
],
"inchi_key":[
"QAOWNCQODCNURD-UHFFFAOYSA-L"
],
"kegg.compound":[
"C00059"
],
"kegg.drug":[
"D05963"
],
"metanetx.chemical":[
"MNXM58"
],
"reactome.compound":[
"174375",
"1606845",
"1609649",
"1614584",
"427648"
],
"sabiork":[
"1759"
],
"sbo":"SBO:0000247",
"seed.compound":[
"cpd29301",
"cpd00048"
]
}
},
{
"id":"aacoa_c",
"name":"Acetoacetyl-CoA",
"compartment":"c",
"notes":{
"original_bigg_ids":[
"aacoa_c"
]
},
"annotation":{
"bigg.metabolite":[
"aacoa"
],
"biocyc":[
"META:ACETOACETYL-COA"
],
"chebi":[
"CHEBI:22173",
"CHEBI:15345",
"CHEBI:2392",
"CHEBI:13706",
"CHEBI:11756",
"CHEBI:41333",
"CHEBI:57286"
],
"envipath":[
"32de3cf4-e3e6-4168-956e-32fa5ddb0ce1/compound/e8a0c5c5-e9b1-4f85-94c1-d3d04866d6c9"
],
"hmdb":[
"HMDB01484",
"HMDB11665"
],
"inchi_key":[
"OJFDKHTZOUZBOS-CITAKDKDSA-J"
],
"kegg.compound":[
"C00332"
],
"lipidmaps":[
"LMFA07050030"
],
"metanetx.chemical":[
"MNXM133"
],
"reactome.compound":[
"191293",
"73871"
],
"sabiork":[
"2019"
],
"sbo":"SBO:0000247",
"seed.compound":[
"cpd00279"
],
"slm":[
"000000298"
]
}
},
{
"id":"aps_c",
"name":"Adenosine 5'-phosphosulfate",
"compartment":"c",
"notes":{
"original_bigg_ids":[
"aps_c"
]
},
"annotation":{
"bigg.metabolite":[
"aps"
],
"biocyc":[
"META:APS"
],
"chebi":[
"CHEBI:22247",
"CHEBI:58243",
"CHEBI:13743",
"CHEBI:2486",
"CHEBI:13741",
"CHEBI:12059",
"CHEBI:17709",
"CHEBI:40562"
],
"hmdb":[
"HMDB01003"
],
"inchi_key":[
"IRLPACMLTUPBCL-KQYNXXCUSA-L"
],
"kegg.compound":[
"C00224"
],
"metanetx.chemical":[
"MNXM287"
],
"reactome.compound":[
"174370"
],
"sabiork":[
"1803"
],
"sbo":"SBO:0000247",
"seed.compound":[
"cpd00193"
]
}
},
{
"id":"mthgxl_c",
"name":"Methylglyoxal",
"compartment":"c",
"notes":{
"original_bigg_ids":[
"mthgxl_c"
]
},
"annotation":{
"bigg.metabolite":[
"mthgxl"
],
"biocyc":[
"META:METHYL-GLYOXAL"
],
"chebi":[
"CHEBI:14599",
"CHEBI:25303",
"CHEBI:11643",
"CHEBI:6875",
"CHEBI:17158"
],
"envipath":[
"650babc9-9d68-4b73-9332-11972ca26f7b/compound/87b7fac4-f224-43ab-81f4-b95330450174"
],
"hmdb":[
"HMDB01167"
],
"inchi_key":[
"AIJULSRZWUXGPQ-UHFFFAOYSA-N"
],
"kegg.compound":[
"C00546"
],
"metanetx.chemical":[
"MNXM310"
],
"reactome.compound":[
"5694074"
],
"sabiork":[
"2088"
],
"sbo":"SBO:0000247",
"seed.compound":[
"cpd00428"
]
}
},
{
"id":"paps_c",
"name":"3'-Phosphoadenylyl sulfate",
"compartment":"c",
"notes":{
"original_bigg_ids":[
"paps_c"
]
},
"annotation":{
"bigg.metabolite":[
"paps"
],
"biocyc":[
"META:PAPS"
],
"chebi":[
"CHEBI:17980",
"CHEBI:11680",
"CHEBI:19857",
"CHEBI:11679",
"CHEBI:58339",
"CHEBI:1353"
],
"hmdb":[
"HMDB01134",
"HMDB62646"
],
"inchi_key":[
"GACDQMDRPRGCTN-KQYNXXCUSA-J"
],
"kegg.compound":[
"C00053"
],
"metanetx.chemical":[
"MNXM49"
],
"reactome.compound":[
"741440",
"158471"
],
"sabiork":[
"1776"
],
"sbo":"SBO:0000247",
"seed.compound":[
"cpd00044"
]
}
},
{
"id":"g6p_B_c",
"name":"Beta D glucose 6 phosphate C6H11O9P",
"compartment":"c",
"notes":{
"original_bigg_ids":[
"g6p_B_c"
]
},
"annotation":{
"bigg.metabolite":[
"g6p_B"
],
"biocyc":[
"META:GLC-6-P"
],
"chebi":[
"CHEBI:10399",
"CHEBI:58247",
"CHEBI:42755",
"CHEBI:12375",
"CHEBI:41041",
"CHEBI:17719",
"CHEBI:22797"
],
"hmdb":[
"HMDB03498"
],
"inchi_key":[
"NBSCHQHZLSJFNQ-VFUOTHLCSA-L"
],
"kegg.compound":[
"C01172"
],
"metanetx.chemical":[
"MNXM508"
],
"sabiork":[
"1357"
],
"sbo":"SBO:0000247",
"seed.compound":[
"cpd00863"
]
}
},
{
"id":"gthrd_c",
"name":"Reduced glutathione",
"compartment":"c",
"notes":{
"original_bigg_ids":[
"gthrd_c"
]
},
"annotation":{
"bigg.metabolite":[
"gthrd"
],
"biocyc":[
"META:GLUTATHIONE"
],
"chebi":[
"CHEBI:43049",
"CHEBI:14327",
"CHEBI:16856",
"CHEBI:57925",
"CHEBI:12402",
"CHEBI:24334",
"CHEBI:5437",
"CHEBI:42873"
],
"hmdb":[
"HMDB01463",
"HMDB62697",
"HMDB00125",
"HMDB06960"
],
"inchi_key":[
"RWSXRVCMGQZWBV-WDSKDSINSA-M"
],
"kegg.compound":[
"C00051"
],
"kegg.drug":[
"D00014"
],
"metanetx.chemical":[
"MNXM57"
],
"reactome.compound":[
"1247892",
"1500783",
"1655887",
"29450",
"158543"
],
"sabiork":[
"1926"
],
"sbo":"SBO:0000247",
"seed.compound":[
"cpd00042"
]
}
},
{
"id":"so3_c",
"name":"Sulfite",
"compartment":"c",
"notes":{
"original_bigg_ids":[
"so3_c"
]
},
"annotation":{
"bigg.metabolite":[
"so3"
],
"biocyc":[
"META:H2SO3",
"META:HSO3",
"META:SO3"
],
"chebi":[
"CHEBI:15139",
"CHEBI:17137",
"CHEBI:45548",
"CHEBI:48854",
"CHEBI:26837",
"CHEBI:9344",
"CHEBI:5598",
"CHEBI:29214",
"CHEBI:13367",
"CHEBI:17359",
"CHEBI:33543"
],
"envipath":[
"4fd7f3e0-dd25-43ac-9453-dda3e52396e4/compound/0382072e-fc0c-41a7-be8d-fce140ecf836",
"32de3cf4-e3e6-4168-956e-32fa5ddb0ce1/compound/2bf998e0-031f-4353-bbd0-d9c0af36460e"
],
"hmdb":[
"HMDB34829",
"HMDB03008",
"HMDB01033",
"HMDB00240"
],
"inchi_key":[
"LSNNMFCWUKXFEE-UHFFFAOYSA-L"
],
"kegg.compound":[
"C00094",
"C11481"
],
"metanetx.chemical":[
"MNXM105630"
],
"sabiork":[
"3059"
],
"sbo":"SBO:0000247",
"seed.compound":[
"cpd00081"
]
}
},
{
"id":"lgt__S_c",
"name":"(R)-S-Lactoylglutathione",
"compartment":"c",
"formula":"C13H20N3O8S",
"notes":{
"original_bigg_ids":[
"lgt__S_c"
]
},
"annotation":{
"bigg.metabolite":[
"lgt__S"
],
"biocyc":[
"META:S-LACTOYL-GLUTATHIONE"
],
"chebi":[
"CHEBI:57474",
"CHEBI:355",
"CHEBI:18678",
"CHEBI:11014",
"CHEBI:15694"
],
"hmdb":[
"HMDB01066",
"HMDB62624"
],
"inchi_key":[
"VDYDCVUWILIYQF-CSMHCCOUSA-M"
],
"kegg.compound":[
"C03451"
],
"metanetx.chemical":[
"MNXM1253"
],
"reactome.compound":[
"5694130"
],
"sabiork":[
"24624",
"3008"
],
"sbo":"SBO:0000247",
"seed.compound":[
"cpd02182"
]
}
},
{
"id":"f6p_c",
"name":"D-Fructose 6-phosphate",
"compartment":"c",
"notes":{
"original_bigg_ids":[
"f6p_c"
]
},
"annotation":{
"bigg.metabolite":[
"f6p"
],
"biocyc":[
"META:FRUCTOSE-6P"
],
"chebi":[
"CHEBI:16084",
"CHEBI:12352",
"CHEBI:57634",
"CHEBI:22768",
"CHEBI:10375",
"CHEBI:42378"
],
"hmdb":[
"HMDB03971"
],
"inchi_key":[
"BGWGXPAPYGQALX-ARQDHWQXSA-L"
],
"kegg.compound":[
"C05345"
],
"metanetx.chemical":[
"MNXM89621"
],
"sabiork":[
"25"
],
"sbo":"SBO:0000247",
"seed.compound":[
"cpd19035"
]
}
},
{
"id":"lac__L_c",
"name":"L-Lactate",
"compartment":"c",
"notes":{
"original_bigg_ids":[
"lac__L_c"
]
},
"annotation":{
"bigg.metabolite":[
"lac__L"
],
"biocyc":[
"META:L-LACTATE"
],
"chebi":[
"CHEBI:11065",
"CHEBI:16651",
"CHEBI:422",
"CHEBI:18783",
"CHEBI:12411"
],
"hmdb":[
"HMDB62492",
"HMDB00190",
"HMDB03328"
],
"inchi_key":[
"JVTAAEKCZFNVCJ-REOHCLBHSA-M"
],
"kegg.compound":[
"C00186"
],
"metanetx.chemical":[
"MNXM179"
],
"reactome.compound":[
"373863",
"29708",
"6807616"
],
"sabiork":[
"1312"
],
"sbo":"SBO:0000247",
"seed.compound":[
"cpd00159"
]
}
},
{
"id":"g1p_c",
"name":"D-Glucose 1-phosphate",
"compartment":"c",
"notes":{
"original_bigg_ids":[
"g1p_c"
]
},
"annotation":{
"bigg.metabolite":[
"g1p"
],
"biocyc":[
"META:D-glucose-1-phosphates",
"META:GLC-1-P"
],
"chebi":[
"CHEBI:10246",
"CHEBI:42623",
"CHEBI:12967",
"CHEBI:12320",
"CHEBI:29042",
"CHEBI:4169",
"CHEBI:58601",
"CHEBI:57629",
"CHEBI:16077",
"CHEBI:21001",
"CHEBI:12970",
"CHEBI:21004"
],
"hmdb":[
"HMDB01586",
"HMDB01306"
],
"inchi_key":[
"HXXFSFRBOHSIMQ-GASJEMHNSA-L"
],
"kegg.compound":[
"C00103"
],
"metanetx.chemical":[
"MNXM89588"
],
"reactome.compound":[
"29548"
],
"sabiork":[
"1450",
"23742",
"1298"
],
"sbo":"SBO:0000247",
"seed.compound":[
"cpd00089",
"cpd28817"
]
}
},
{
"id":"trdox_c",
"name":"Oxidized thioredoxin",
"compartment":"c",
"notes":{
"original_bigg_ids":[
"trdox_c"
]
},
"annotation":{
"bigg.metabolite":[
"trdox"
],
"biocyc":[
"META:Ox-Thioredoxin"
],
"chebi":[
"CHEBI:14726",
"CHEBI:15240",
"CHEBI:7845",
"CHEBI:18191"
],
"kegg.compound":[
"C00343"
],
"metanetx.chemical":[
"MNXM148"
],
"reactome.compound":[
"2142833"
],
"sabiork":[
"1331"
],
"sbo":"SBO:0000247",
"seed.compound":[
"cpd27735",
"cpd29682",
"cpd11420"
]
}
},
{
"id":"3mob_c",
"name":"3-Methyl-2-oxobutanoate",
"compartment":"c",
"notes":{
"original_bigg_ids":[
"3mob_c"
]
},
"annotation":{
"bigg.metabolite":[
"3mob"
],
"biocyc":[
"META:2-KETO-ISOVALERATE"
],
"chebi":[
"CHEBI:11851",
"CHEBI:43714",
"CHEBI:132177",
"CHEBI:20115",
"CHEBI:1584",
"CHEBI:16530"
],
"envipath":[
"650babc9-9d68-4b73-9332-11972ca26f7b/compound/dee66401-4b7f-4203-8ee3-fa61f1f45f03"
],
"hmdb":[
"HMDB04260",
"HMDB00019"
],
"inchi_key":[
"QHKABHOOEWYVLI-UHFFFAOYSA-M"
],
"kegg.compound":[
"C00141"
],
"lipidmaps":[
"LMFA01020274"
],
"metanetx.chemical":[
"MNXM238"
],
"sabiork":[
"1945"
],
"sbo":"SBO:0000247",
"seed.compound":[
"cpd00123"
]
}
},
{
"id":"pap_c",
"name":"Adenosine 3',5'-bisphosphate",
"compartment":"c",
"notes":{
"original_bigg_ids":[
"pap_c"
]
},
"annotation":{
"bigg.metabolite":[
"pap"
],
"biocyc":[
"META:3-5-ADP"
],
"chebi":[
"CHEBI:17985",
"CHEBI:13735",
"CHEBI:22240",
"CHEBI:2475",
"CHEBI:58343"
],
"hmdb":[
"HMDB01468",
"HMDB00061"
],
"inchi_key":[
"WHTCPDAXWFLDIH-KQYNXXCUSA-J"
],
"kegg.compound":[
"C00054"
],
"metanetx.chemical":[
"MNXM45"
],
"reactome.compound":[
"158466",
"742343",
"8942170",
"6809360"
],
"sabiork":[
"1672"
],
"sbo":"SBO:0000247",
"seed.compound":[
"cpd00045"
]
}
},
{
"id":"fdp_c",
"name":"D-Fructose 1,6-bisphosphate",
"compartment":"c",
"notes":{
"original_bigg_ids":[
"fdp_c"
]
},
"annotation":{
"bigg.metabolite":[
"fdp"
],
"chebi":[
"CHEBI:37736",
"CHEBI:49299"
],
"inchi_key":[
"RNBGYGVWRKECFJ-VRPWFDPXSA-J"
],
"kegg.compound":[
"C00354"
],
"metanetx.chemical":[
"MNXM417"
],
"sabiork":[
"1465"
],
"sbo":"SBO:0000247",
"seed.compound":[
"cpd00290"
]
}
},
{
"id":"3c3hmp_c",
"name":"3-Carboxy-3-hydroxy-4-methylpentanoate",
"compartment":"c",
"notes":{
"original_bigg_ids":[
"3c3hmp_c"
]
},
"annotation":{
"bigg.metabolite":[
"3c3hmp"
],
"biocyc":[
"META:3-CARBOXY-3-HYDROXY-ISOCAPROATE"
],
"chebi":[
"CHEBI:35128",
"CHEBI:1178"
],
"hmdb":[
"HMDB00402"
],
"inchi_key":[
"BITYXLXUCSKTJS-ZETCQYMHSA-L"
],
"kegg.compound":[
"C02504"
],
"lipidmaps":[
"LMFA01170083"
],
"metanetx.chemical":[
"MNXM985"
],
"sbo":"SBO:0000247",
"seed.compound":[
"cpd01646"
]
}
},
{
"id":"h2o_c",
"name":"H2O H2O",
"compartment":"c",
"charge":0,
"formula":"H2O",
"notes":{
"original_bigg_ids":[
"h2o_c"
]
},
"annotation":{
"bigg.metabolite":[
"h2o"
],
"biocyc":[
"META:CPD-15815",
"META:OXONIUM",
"META:HYDROXYL-GROUP",
"META:WATER",
"META:OH"
],
"chebi":[
"CHEBI:13352",
"CHEBI:30490",
"CHEBI:43228",
"CHEBI:33813",
"CHEBI:44292",
"CHEBI:44641",
"CHEBI:27313",
"CHEBI:42043",
"CHEBI:44819",
"CHEBI:29356",
"CHEBI:5594",
"CHEBI:10743",
"CHEBI:15377",
"CHEBI:42857",
"CHEBI:13365",
"CHEBI:29412",
"CHEBI:16234",
"CHEBI:13419",
"CHEBI:5585",
"CHEBI:44701"
],
"envipath":[
"650babc9-9d68-4b73-9332-11972ca26f7b/compound/799908db-b8c9-4982-86cb-1f225e2ad08c",
"650babc9-9d68-4b73-9332-11972ca26f7b/compound/e7f34a8e-cded-4793-b6d5-792335b38636",
"5882df9c-dae1-4d80-a40e-db4724271456/compound/969d0227-3069-4e44-9525-7ae7bad84170"
],
"hmdb":[
"HMDB02111",
"HMDB01039"
],
"inchi_key":[
"XLYOFNOQVPJJNP-UHFFFAOYSA-N"
],
"kegg.compound":[
"C00001",
"C01328"
],
"kegg.drug":[
"D00001",
"D06322"
],
"metanetx.chemical":[
"MNXM2"
],
"reactome.compound":[
"113521",
"141343",
"2022884",
"5278291",
"29356",
"189422",
"5668574",
"5693747",
"109276",
"113519",
"1605715",
"8851517",
"113518",
"351603"
],
"sabiork":[
"40"
],
"sbo":"SBO:0000247",
"seed.compound":[
"cpd27222",
"cpd00001",
"cpd15275"
]
}
},
{
"id":"trdrd_c",
"name":"Reduced thioredoxin",
"compartment":"c",
"notes":{
"original_bigg_ids":[
"trdrd_c"
]
},
"annotation":{
"bigg.metabolite":[
"trdrd"
],
"biocyc":[
"META:Red-Thioredoxin"
],
"chebi":[
"CHEBI:15033"
],
"kegg.compound":[
"C00342"
],
"metanetx.chemical":[
"MNXM96993"
],
"reactome.compound":[
"2142774"
],
"sabiork":[
"2803",
"1330"
],
"sbo":"SBO:0000247",
"seed.compound":[
"cpd11421",
"cpd28060"
]
}
},
{
"id":"gdp_c",
"name":"GDP C10H12N5O11P2",
"compartment":"c",
"notes":{
"original_bigg_ids":[
"gdp_c"
]
},
"annotation":{
"bigg.metabolite":[
"gdp"
],
"biocyc":[
"META:GDP"
],
"chebi":[
"CHEBI:5212",
"CHEBI:17552",
"CHEBI:58189",
"CHEBI:13327",
"CHEBI:42738",
"CHEBI:14379",
"CHEBI:24448",
"CHEBI:65180"
],
"hmdb":[
"HMDB01201"
],
"inchi_key":[
"QGWNDRXFNXRZMB-UUOKFMHZSA-K"
],
"kegg.compound":[
"C00035"
],
"kegg.glycan":[
"G10620"
],
"metanetx.chemical":[
"MNXM30"
],
"reactome.compound":[
"113525",
"29420",
"205689",
"111349"
],
"sabiork":[
"1280"
],
"sbo":"SBO:0000247",
"seed.compound":[
"cpd00031"
]
}
},
{
"id":"h2s_c",
"name":"Hydrogen sulfide",
"compartment":"c",
"notes":{
"original_bigg_ids":[
"h2s_c"
]
},
"annotation":{
"bigg.metabolite":[
"h2s"
],
"biocyc":[
"META:CPD-846",
"META:CPD-7046",
"META:HS"
],
"chebi":[
"CHEBI:14414",
"CHEBI:43058",
"CHEBI:5787",
"CHEBI:13356",
"CHEBI:30488",
"CHEBI:24639",
"CHEBI:29919",
"CHEBI:16136",
"CHEBI:15138",
"CHEBI:45489"
],
"envipath":[
"32de3cf4-e3e6-4168-956e-32fa5ddb0ce1/compound/6fca0a43-b0f0-41dd-a454-c7880342d6be",
"650babc9-9d68-4b73-9332-11972ca26f7b/compound/83aab241-d065-45ef-a799-98fdad5bcf04",
"5882df9c-dae1-4d80-a40e-db4724271456/compound/0b237b94-a6df-4792-8866-246b2230eef0",
"32de3cf4-e3e6-4168-956e-32fa5ddb0ce1/compound/6715c2d9-35cb-48df-aa0b-611368e2fb0a"
],
"hmdb":[
"HMDB00598",
"HMDB03276"
],
"inchi_key":[
"RWSOTUBLDIXVET-UHFFFAOYSA-M"
],
"kegg.compound":[
"C00283"
],
"metanetx.chemical":[
"MNXM89582"
],
"reactome.compound":[
"1663154",
"1614532",
"1655881"
],
"sabiork":[
"2007"
],
"sbo":"SBO:0000247",
"seed.compound":[
"cpd24697",
"cpd00239"
]
}
},
{
"id":"pi_c",
"name":"Phosphate",
"compartment":"c",
"charge":-2,
"formula":"HPO4",
"notes":{
"original_bigg_ids":[
"pi_c"
]
},
"annotation":{
"bigg.metabolite":[
"pi"
],
"biocyc":[
"META:Pi",
"META:CPD-16459",
"META:PHOSPHATE-GROUP"
],
"chebi":[
"CHEBI:26078",
"CHEBI:18367",
"CHEBI:29139",
"CHEBI:39739",
"CHEBI:43470",
"CHEBI:35780",
"CHEBI:43474",
"CHEBI:26020",
"CHEBI:45024",
"CHEBI:39745",
"CHEBI:29137",
"CHEBI:14791",
"CHEBI:7793"
],
"envipath":[
"650babc9-9d68-4b73-9332-11972ca26f7b/compound/db5219ee-60cb-4370-b066-340c9faf069c",
"5882df9c-dae1-4d80-a40e-db4724271456/compound/84684967-eade-48d4-b25d-c4aede0a0836",
"5882df9c-dae1-4d80-a40e-db4724271456/compound/ad82c39b-2edb-4953-b971-79a2d2ea6e26",
"650babc9-9d68-4b73-9332-11972ca26f7b/compound/aac01fea-4223-49c1-8b12-cd50f11ebfc8",
"32de3cf4-e3e6-4168-956e-32fa5ddb0ce1/compound/c581b2ce-6238-45de-abc0-60ca8d47ed04"
],
"hmdb":[
"HMDB02105",
"HMDB00973",
"HMDB01429",
"HMDB02142",
"HMDB05947"
],
"inchi_key":[
"NBIIXXVUZAFLBC-UHFFFAOYSA-L"
],
"kegg.compound":[
"C00009"
],
"kegg.drug":[
"D05467"
],
"metanetx.chemical":[
"MNXM9"
],
"reactome.compound":[
"5228339",
"113550",
"8851513",
"113551",
"109277",
"29372",
"8851226",
"113548"
],
"sabiork":[
"36"
],
"sbo":"SBO:0000247",
"seed.compound":[
"cpd27787",
"cpd00009"
]
}
},
{
"id":"for_c",
"name":"Formate",
"compartment":"c",
"notes":{
"original_bigg_ids":[
"for_c"
]
},
"annotation":{
"bigg.metabolite":[
"for"
],
"biocyc":[
"META:CPD1G-1532",
"META:CPD1G-1535",
"META:FORMATE",
"META:CPD-9845",
"META:CPD1G-1534",
"META:CARBOXYL-GROUP",
"META:CPD1G-1533"
],
"chebi":[
"CHEBI:24081",
"CHEBI:30751",
"CHEBI:15740",
"CHEBI:5145",
"CHEBI:42460",
"CHEBI:14276",
"CHEBI:24082"
],
"envipath":[
"650babc9-9d68-4b73-9332-11972ca26f7b/compound/9a9d20ae-b6ec-40a9-93ca-1de20597b1ed",
"32de3cf4-e3e6-4168-956e-32fa5ddb0ce1/compound/09c1ad08-016e-4477-8840-b97a031eae23",
"4fd7f3e0-dd25-43ac-9453-dda3e52396e4/compound/bf16ab32-cb3c-4427-a65a-089ab754823e",
"5882df9c-dae1-4d80-a40e-db4724271456/compound/34fe3cd9-9b0b-46b0-a1c5-8a66509f1919",
"650babc9-9d68-4b73-9332-11972ca26f7b/compound/1d077cf2-3f9f-4163-aa49-0fca1b2b3ab3"
],
"hmdb":[
"HMDB00142"
],
"inchi_key":[
"BDAGIHXWWSANSR-UHFFFAOYSA-M"
],
"kegg.compound":[
"C00058"
],
"metanetx.chemical":[
"MNXM39"
],
"reactome.compound":[
"29460",
"194712",
"389585",
"6801451"
],
"sabiork":[
"1285"
],
"sbo":"SBO:0000247",
"seed.compound":[
"cpd00047",
"cpd22511"
]
}
},
{
"id":"g3p_c",
"name":"Glyceraldehyde 3-phosphate",
"compartment":"c",
"notes":{
"original_bigg_ids":[
"g3p_c"
]
},
"annotation":{
"bigg.metabolite":[
"g3p"
],
"biocyc":[
"META:GAP"
],
"chebi":[
"CHEBI:5446",
"CHEBI:14333",
"CHEBI:12984",
"CHEBI:181",
"CHEBI:17138",
"CHEBI:21026",
"CHEBI:12983",
"CHEBI:18324",
"CHEBI:58027",
"CHEBI:59776",
"CHEBI:29052"
],
"hmdb":[
"HMDB01112"
],
"inchi_key":[
"LXJXRIRHZLFYRP-VKHMYHEASA-L"
],
"kegg.compound":[
"C00661",
"C00118"
],
"metanetx.chemical":[
"MNXM74"
],
"reactome.compound":[
"29578"
],
"sabiork":[
"27",
"1687"
],
"sbo":"SBO:0000247",
"seed.compound":[
"cpd00102",
"cpd19005"
]
}
},
{
"id":"malcoa_c",
"name":"Malonyl CoA C24H33N7O19P3S",
"compartment":"c",
"notes":{
"original_bigg_ids":[
"malcoa_c"
]
},
"annotation":{
"bigg.metabolite":[
"malcoa"
],
"biocyc":[
"META:MALONYL-COA"
],
"chebi":[
"CHEBI:25135",
"CHEBI:43979",
"CHEBI:57384",
"CHEBI:14565",
"CHEBI:15531",
"CHEBI:6661"
],
"hmdb":[
"HMDB01175"
],
"inchi_key":[
"LTYOQGRJFJAKNA-DVVLENMVSA-I"
],
"kegg.compound":[
"C00083"
],
"lipidmaps":[
"LMFA07050345",
"LMFA07050031"
],
"metanetx.chemical":[
"MNXM40"
],
"reactome.compound":[
"977323",
"2046066",
"29508"
],
"sabiork":[
"1930"
],
"sbo":"SBO:0000247",
"seed.compound":[
"cpd00070",
"cpd12270"
]
}
},
{
"id":"glyclt_c",
"name":"Glycolate C2H3O3",
"compartment":"c",
"notes":{
"original_bigg_ids":[
"glyclt_c"
]
},
"annotation":{
"bigg.metabolite":[
"glyclt"
],
"biocyc":[
"META:GLYCOLLATE"
],
"chebi":[
"CHEBI:24388",
"CHEBI:5475",
"CHEBI:17497",
"CHEBI:14348",
"CHEBI:24390",
"CHEBI:29805",
"CHEBI:42865"
],
"envipath":[
"32de3cf4-e3e6-4168-956e-32fa5ddb0ce1/compound/65f8bf08-1b83-49cd-8f44-8591a6b78f5f",
"5882df9c-dae1-4d80-a40e-db4724271456/compound/fadcee01-99f5-4203-9a94-43ad453f2124",
"650babc9-9d68-4b73-9332-11972ca26f7b/compound/9a241561-612f-4e82-99c8-d4ce30c862bf",
"4fd7f3e0-dd25-43ac-9453-dda3e52396e4/compound/8b8341da-ab0c-4974-87a5-7515166e2965"
],
"hmdb":[
"HMDB03035",
"HMDB00115"
],
"inchi_key":[
"AEMRFAOFKBGASW-UHFFFAOYSA-M"
],
"kegg.compound":[
"C00160"
],
"metanetx.chemical":[
"MNXM222"
],
"reactome.compound":[
"389822"
],
"sabiork":[
"1953"
],
"sbo":"SBO:0000247",
"seed.compound":[
"cpd12347",
"cpd00139"
]
}
},
{
"id":"malACP_c",
"name":"Malonyl-[acyl-carrier protein]",
"compartment":"c",
"notes":{
"original_bigg_ids":[
"malACP_c"
]
},
"annotation":{
"bigg.metabolite":[
"malACP"
],
"biocyc":[
"META:MALONYL-ACP"
],
"chebi":[
"CHEBI:6662",
"CHEBI:14566",
"CHEBI:17330"
],
"kegg.compound":[
"C01209"
],
"metanetx.chemical":[
"MNXM184"
],
"sabiork":[
"5446"
],
"sbo":"SBO:0000247",
"seed.compound":[
"cpd11492"
]
}
},
{
"id":"gcald_c",
"name":"Glycolaldehyde",
"compartment":"c",
"notes":{
"original_bigg_ids":[
"gcald_c"
]
},
"annotation":{
"bigg.metabolite":[
"gcald"
],
"biocyc":[
"META:GLYCOLALDEHYDE"
],
"chebi":[
"CHEBI:17071",
"CHEBI:14347",
"CHEBI:5474",
"CHEBI:24386",
"CHEBI:131198"
],
"envipath":[
"32de3cf4-e3e6-4168-956e-32fa5ddb0ce1/compound/e2dfc2d7-7e7a-4d56-be42-e908339482d8",
"5882df9c-dae1-4d80-a40e-db4724271456/compound/63cc62ab-fc6a-445b-95c3-063343133b84",
"650babc9-9d68-4b73-9332-11972ca26f7b/compound/ce61ea61-b391-41cd-91ac-507b44085575"
],
"hmdb":[
"HMDB02165",
"HMDB03344"
],
"inchi_key":[
"WGCNASOHLSPBMP-UHFFFAOYSA-N"
],
"kegg.compound":[
"C00266"
],
"metanetx.chemical":[
"MNXM349"
],
"sabiork":[
"2004"
],
"sbo":"SBO:0000247",
"seed.compound":[
"cpd00229"
]
}
},
{
"id":"2pglyc_c",
"name":"2-Phosphoglycolate",
"compartment":"c",
"notes":{
"original_bigg_ids":[
"2pglyc_c"
]
},
"annotation":{
"bigg.metabolite":[
"2pglyc"
],
"biocyc":[
"META:CPD-67"
],
"chebi":[
"CHEBI:1268",
"CHEBI:19764",
"CHEBI:19763",
"CHEBI:11652",
"CHEBI:44849",
"CHEBI:17150",
"CHEBI:58033"
],
"hmdb":[
"HMDB60148",
"HMDB00816"
],
"inchi_key":[
"ASCFNMCAHFUBCO-UHFFFAOYSA-K"
],
"kegg.compound":[
"C00988"
],
"metanetx.chemical":[
"MNXM2074"
],
"sabiork":[
"1350"
],
"sbo":"SBO:0000247",
"seed.compound":[
"cpd00727"
]
}
},
{
"id":"ACP_c",
"name":"Acyl carrier protein",
"compartment":"c",
"notes":{
"original_bigg_ids":[
"ACP_c"
]
},
"annotation":{
"bigg.metabolite":[
"ACP"
],
"biocyc":[
"META:ACP"
],
"chebi":[
"CHEBI:14405",
"CHEBI:18359",
"CHEBI:2458"
],
"kegg.compound":[
"C00229"
],
"metanetx.chemical":[
"MNXM925"
],
"sabiork":[
"2186"
],
"sbo":"SBO:0000247",
"seed.compound":[
"cpd11493"
]
}
},
{
"id":"dhap_c",
"name":"Dihydroxyacetone phosphate",
"compartment":"c",
"notes":{
"original_bigg_ids":[
"dhap_c"
]
},
"annotation":{
"bigg.metabolite":[
"dhap"
],
"biocyc":[
"META:DIHYDROXY-ACETONE-PHOSPHATE"
],
"chebi":[
"CHEBI:14341",
"CHEBI:5454",
"CHEBI:16108",
"CHEBI:14342",
"CHEBI:24355",
"CHEBI:39571",
"CHEBI:57642"
],
"hmdb":[
"HMDB11735",
"HMDB01473"
],
"inchi_key":[
"GNGACRATGGDKBX-UHFFFAOYSA-L"
],
"kegg.compound":[
"C00111"
],
"metanetx.chemical":[
"MNXM77"
],
"reactome.compound":[
"390404",
"75970",
"188451"
],
"sabiork":[
"28"
],
"sbo":"SBO:0000247",
"seed.compound":[
"cpd00095"
]
}
},
{
"id":"2h3oppan_c",
"name":"2-Hydroxy-3-oxopropanoate",
"compartment":"c",
"notes":{
"original_bigg_ids":[
"2h3oppan_c"
]
},
"annotation":{
"bigg.metabolite":[
"2h3oppan"
],
"biocyc":[
"META:TARTRONATE-S-ALD"
],
"chebi":[
"CHEBI:57978",
"CHEBI:11583",
"CHEBI:16992",
"CHEBI:19605",
"CHEBI:1123",
"CHEBI:15194"
],
"envipath":[
"650babc9-9d68-4b73-9332-11972ca26f7b/compound/8d90d1ea-105d-4bc4-aa70-509cf924dde0",
"5882df9c-dae1-4d80-a40e-db4724271456/compound/41dfb598-597f-4cf0-9667-c2b6573aef5c"
],
"hmdb":[
"HMDB06781",
"HMDB06938"
],
"inchi_key":[
"QWBAFPFNGRFSFB-UHFFFAOYSA-M"
],
"kegg.compound":[
"C01146"
],
"metanetx.chemical":[
"MNXM475"
],
"sbo":"SBO:0000247",
"seed.compound":[
"cpd00843"
]
}
},
{
"id":"acACP_c",
"name":"Acetyl-ACP",
"compartment":"c",
"notes":{
"original_bigg_ids":[
"acACP_c"
]
},
"annotation":{
"bigg.metabolite":[
"acACP"
],
"biocyc":[
"META:ACETYL-ACP"
],
"chebi":[
"CHEBI:13713",
"CHEBI:2409",
"CHEBI:17093"
],
"kegg.compound":[
"C03939"
],
"metanetx.chemical":[
"MNXM1269"
],
"sbo":"SBO:0000247",
"seed.compound":[
"cpd11494"
]
}
},
{
"id":"glyc__R_c",
"name":"(R)-Glycerate",
"compartment":"c",
"notes":{
"original_bigg_ids":[
"glyc__R_c"
]
},
"annotation":{
"bigg.metabolite":[
"glyc__R"
],
"biocyc":[
"META:GLYCERATE"
],
"chebi":[
"CHEBI:21030",
"CHEBI:24348",
"CHEBI:10999",
"CHEBI:21027",
"CHEBI:41990",
"CHEBI:33846",
"CHEBI:33508",
"CHEBI:4187",
"CHEBI:24349",
"CHEBI:12985",
"CHEBI:33871",
"CHEBI:16659",
"CHEBI:32398"
],
"envipath":[
"4fd7f3e0-dd25-43ac-9453-dda3e52396e4/compound/6be053c1-d456-4f14-a62a-26231b127f45",
"650babc9-9d68-4b73-9332-11972ca26f7b/compound/42fb796b-d2e8-4cf9-ba19-d4d843d29da0"
],
"hmdb":[
"HMDB31818",
"HMDB00139"
],
"inchi_key":[
"RBNPOMFGQQGHHO-UWTATZPHSA-M"
],
"kegg.compound":[
"C00258"
],
"metanetx.chemical":[
"MNXM189"
],
"reactome.compound":[
"6799497"
],
"sabiork":[
"3917",
"1999"
],
"sbo":"SBO:0000247",
"seed.compound":[
"cpd00223"
]
}
},
{
"id":"rdxr_c",
"name":"Rubredoxin reduced",
"compartment":"c",
"notes":{
"original_bigg_ids":[
"rdxr_c"
]
},
"annotation":{
"bigg.metabolite":[
"rdxr"
],
"metanetx.chemical":[
"MNXM147610"
],
"sbo":"SBO:0000247"
}
},
{
"id":"oxglyc_c",
"name":"Oxaloglycolate C4H2O6",
"compartment":"c",
"notes":{
"original_bigg_ids":[
"oxglyc_c"
]
},
"annotation":{
"bigg.metabolite":[
"oxglyc"
],
"biocyc":[
"META:CPD-66"
],
"chebi":[
"CHEBI:11584",
"CHEBI:19606",
"CHEBI:17778",
"CHEBI:1124",
"CHEBI:14705",
"CHEBI:58265"
],
"envipath":[
"650babc9-9d68-4b73-9332-11972ca26f7b/compound/2390904f-e658-45d7-a066-fa7c4d4a90a9"
],
"inchi_key":[
"RMHHUKGVZFVHED-UHFFFAOYSA-L"
],
"kegg.compound":[
"C03459"
],
"metanetx.chemical":[
"MNXM523"
],
"sbo":"SBO:0000247",
"seed.compound":[
"cpd02186"
]
}
},
{
"id":"rdxo_c",
"name":"Rubredoxin oxidized",
"compartment":"c",
"notes":{
"original_bigg_ids":[
"rdxo_c"
]
},
"annotation":{
"bigg.metabolite":[
"rdxo"
],
"metanetx.chemical":[
"MNXM147609"
],
"sbo":"SBO:0000247"
}
},
{
"id":"13dpg_c",
"name":"3-Phospho-D-glyceroyl phosphate",
"compartment":"c",
"notes":{
"original_bigg_ids":[
"13dpg_c"
]
},
"annotation":{
"bigg.metabolite":[
"13dpg"
],
"biocyc":[
"META:DPG"
],
"chebi":[
"CHEBI:57604",
"CHEBI:20189",
"CHEBI:11881",
"CHEBI:16001",
"CHEBI:1658"
],
"hmdb":[
"HMDB62758"
],
"inchi_key":[
"LJQLQCAXBUHEAZ-UWTATZPHSA-J"
],
"kegg.compound":[
"C00236"
],
"metanetx.chemical":[
"MNXM261"
],
"reactome.compound":[
"29800"
],
"sabiork":[
"21215"
],
"sbo":"SBO:0000247",
"seed.compound":[
"cpd00203"
]
}
},
{
"id":"h_c",
"name":"H+",
"compartment":"c",
"charge":1,
"formula":"H",
"notes":{
"original_bigg_ids":[
"h_c"
]
},
"annotation":{
"bigg.metabolite":[
"h"
],
"biocyc":[
"META:PROTON"
],
"chebi":[
"CHEBI:5584",
"CHEBI:13357",
"CHEBI:15378",
"CHEBI:10744"
],
"hmdb":[
"HMDB59597"
],
"inchi_key":[
"GPRLSGONYQIRFK-UHFFFAOYSA-N"
],
"kegg.compound":[
"C00080"
],
"metanetx.chemical":[
"MNXM1"
],
"reactome.compound":[
"2000349",
"425978",
"74722",
"428040",
"427899",
"428548",
"156540",
"70106",
"425969",
"1132304",
"5668577",
"1470067",
"163953",
"193465",
"113529",
"351626",
"425999",
"194688",
"374900",
"2872447",
"372511"
],
"sabiork":[
"39"
],
"sbo":"SBO:0000247",
"seed.compound":[
"cpd00067"
]
}
},
{
"id":"tartr__L_c",
"name":"L-tartrate",
"compartment":"c",
"notes":{
"original_bigg_ids":[
"tartr__L_c"
]
},
"annotation":{
"bigg.metabolite":[
"tartr__L"
],
"biocyc":[
"META:TARTRATE"
],
"chebi":[
"CHEBI:15193",
"CHEBI:10961",
"CHEBI:30924",
"CHEBI:35397",
"CHEBI:35398",
"CHEBI:358",
"CHEBI:45866",
"CHEBI:18711",
"CHEBI:15671",
"CHEBI:26849",
"CHEBI:11018",
"CHEBI:18710"
],
"hmdb":[
"HMDB00956"
],
"inchi_key":[
"FEWJPZIEWOKRBE-JCYAYHJZSA-L"
],
"kegg.compound":[
"C00898"
],
"kegg.drug":[
"D00103"
],
"metanetx.chemical":[
"MNXM816"
],
"sbo":"SBO:0000247",
"seed.compound":[
"cpd00666"
]
}
},
{
"id":"nad_c",
"name":"Nicotinamide adenine dinucleotide",
"compartment":"c",
"notes":{
"original_bigg_ids":[
"nad_c"
]
},
"annotation":{
"bigg.metabolite":[
"nad"
],
"biocyc":[
"META:NAD"
],
"chebi":[
"CHEBI:7422",
"CHEBI:44215",
"CHEBI:13394",
"CHEBI:21901",
"CHEBI:57540",
"CHEBI:15846",
"CHEBI:44281",
"CHEBI:44214",
"CHEBI:13393",
"CHEBI:29867"
],
"hmdb":[
"HMDB00902"
],
"inchi_key":[
"BAWFJGJZGIEFAR-NNYOXOHSSA-M"
],
"kegg.compound":[
"C00003"
],
"kegg.drug":[
"D00002"
],
"metanetx.chemical":[
"MNXM8"
],
"reactome.compound":[
"352330",
"192307",
"194653",
"113526",
"29360"
],
"sabiork":[
"37"
],
"sbo":"SBO:0000247",
"seed.compound":[
"cpd00003"
]
}
},
{
"id":"dxyl5p_c",
"name":"1-deoxy-D-xylulose 5-phosphate",
"compartment":"c",
"notes":{
"original_bigg_ids":[
"dxyl5p_c"
]
},
"annotation":{
"bigg.metabolite":[
"dxyl5p"
],
"biocyc":[
"META:DEOXYXYLULOSE-5P"
],
"chebi":[
"CHEBI:57792",
"CHEBI:11254",
"CHEBI:16493",
"CHEBI:622"
],
"hmdb":[
"HMDB01213"
],
"inchi_key":[
"AJPADPZSRRUGHI-RFZPGFLSSA-L"
],
"kegg.compound":[
"C11437"
],
"metanetx.chemical":[
"MNXM622"
],
"sabiork":[
"13504"
],
"sbo":"SBO:0000247",
"seed.compound":[
"cpd08289"
]
}
},
{
"id":"tartr__M_c",
"name":"Meso Tartaric acid C4H4O6",
"compartment":"c",
"notes":{
"original_bigg_ids":[
"tartr__M_c"
]
},
"annotation":{
"bigg.metabolite":[
"tartr__M"
],
"biocyc":[
"META:MESO-TARTRATE"
],
"chebi":[
"CHEBI:15673",
"CHEBI:10599",
"CHEBI:25206",
"CHEBI:25207",
"CHEBI:30928",
"CHEBI:45680",
"CHEBI:12824",
"CHEBI:48930",
"CHEBI:48931",
"CHEBI:35400"
],
"inchi_key":[
"FEWJPZIEWOKRBE-XIXRPRMCSA-L"
],
"kegg.compound":[
"C00552"
],
"metanetx.chemical":[
"MNXM1031"
],
"sbo":"SBO:0000247",
"seed.compound":[
"cpd00432"
]
}
},
{
"id":"2me4p_c",
"name":"2-C-methyl-D-erythritol 4-phosphate",
"compartment":"c",
"notes":{
"original_bigg_ids":[
"2me4p_c"
]
},
"annotation":{
"bigg.metabolite":[
"2me4p"
],
"biocyc":[
"META:2-C-METHYL-D-ERYTHRITOL-4-PHOSPHATE"
],
"chebi":[
"CHEBI:58262",
"CHEBI:17764",
"CHEBI:11483",
"CHEBI:1030"
],
"inchi_key":[
"XMWHRVNVKDKBRG-UHNVWZDZSA-L"
],
"kegg.compound":[
"C11434"
],
"metanetx.chemical":[
"MNXM1626"
],
"sabiork":[
"13501"
],
"sbo":"SBO:0000247",
"seed.compound":[
"cpd08286"
]
}
},
{
"id":"nadh_c",
"name":"Nicotinamide adenine dinucleotide - reduced",
"compartment":"c",
"notes":{
"original_bigg_ids":[
"nadh_c"
]
},
"annotation":{
"bigg.metabolite":[
"nadh"
],
"biocyc":[
"META:NADH"
],
"chebi":[
"CHEBI:13395",
"CHEBI:21902",
"CHEBI:7423",
"CHEBI:44216",
"CHEBI:57945",
"CHEBI:16908",
"CHEBI:13396"
],
"hmdb":[
"HMDB01487"
],
"inchi_key":[
"BOPGDPNILDQYTO-NNYOXOHSSA-L"
],
"kegg.compound":[
"C00004"
],
"metanetx.chemical":[
"MNXM10"
],
"reactome.compound":[
"192305",
"73473",
"29362",
"194697"
],
"sabiork":[
"38"
],
"sbo":"SBO:0000247",
"seed.compound":[
"cpd00004"
]
}
},
{
"id":"hpyr_c",
"name":"Hydroxypyruvate",
"compartment":"c",
"notes":{
"original_bigg_ids":[
"hpyr_c"
]
},
"annotation":{
"bigg.metabolite":[
"hpyr"
],
"biocyc":[
"META:OH-PYR"
],
"chebi":[
"CHEBI:20083",
"CHEBI:39999",
"CHEBI:11837",
"CHEBI:30841",
"CHEBI:5813",
"CHEBI:17180",
"CHEBI:14425",
"CHEBI:20082"
],
"envipath":[
"650babc9-9d68-4b73-9332-11972ca26f7b/compound/7db40782-1f6e-447d-aaf1-b17c4f9bd437",
"4fd7f3e0-dd25-43ac-9453-dda3e52396e4/compound/15496999-93c3-48e0-a69c-8e2ca0503508"
],
"hmdb":[
"HMDB01352"
],
"inchi_key":[
"HHDDCCUIIUWNGJ-UHFFFAOYSA-M"
],
"kegg.compound":[
"C00168"
],
"metanetx.chemical":[
"MNXM392"
],
"sabiork":[
"1959"
],
"sbo":"SBO:0000247",
"seed.compound":[
"cpd00145"
]
}
},
{
"id":"ctp_c",
"name":"CTP C9H12N3O14P3",
"compartment":"c",
"charge":-4,
"formula":"C9H12N3O14P3",
"notes":{
"original_bigg_ids":[
"ctp_c"
]
},
"annotation":{
"bigg.metabolite":[
"ctp"
],
"biocyc":[
"META:CTP"
],
"chebi":[
"CHEBI:3285",
"CHEBI:23522",
"CHEBI:41675",
"CHEBI:58231",
"CHEBI:37563",
"CHEBI:13286",
"CHEBI:17677"
],
"hmdb":[
"HMDB00082"
],
"inchi_key":[
"PCDQPRRSZKQHHS-XVFCMESISA-J"
],
"kegg.compound":[
"C00063"
],
"metanetx.chemical":[
"MNXM63"
],
"reactome.compound":[
"29470",
"110614",
"110577"
],
"sabiork":[
"1286"
],
"sbo":"SBO:0000247",
"seed.compound":[
"cpd00052"
]
}
},
{
"id":"prpncoa_c",
"name":"Propenoyl-CoA",
"compartment":"c",
"notes":{
"original_bigg_ids":[
"prpncoa_c"
]
},
"annotation":{
"bigg.metabolite":[
"prpncoa"
],
"biocyc":[
"META:ACRYLYL-COA"
],
"chebi":[
"CHEBI:26301",
"CHEBI:13722",
"CHEBI:8488",
"CHEBI:15513",
"CHEBI:57367"
],
"envipath":[
"32de3cf4-e3e6-4168-956e-32fa5ddb0ce1/compound/04437fe9-7f67-491c-bfba-52e7b1b43ed6"
],
"hmdb":[
"HMDB06507",
"HMDB02307"
],
"inchi_key":[
"POODSGUMUCVRTR-IEXPHMLFSA-J"
],
"kegg.compound":[
"C00894"
],
"lipidmaps":[
"LMFA07050282",
"LMFA07050283"
],
"metanetx.chemical":[
"MNXM650"
],
"sabiork":[
"2181"
],
"sbo":"SBO:0000247",
"seed.compound":[
"cpd00663"
]
}
},
{
"id":"4c2me_c",
"name":"4-(cytidine 5'-diphospho)-2-C-methyl-D-erythritol",
"compartment":"c",
"notes":{
"original_bigg_ids":[
"4c2me_c"
]
},
"annotation":{
"bigg.metabolite":[
"4c2me"
],
"biocyc":[
"META:4-CYTIDINE-5-DIPHOSPHO-2-C"
],
"chebi":[
"CHEBI:16578",
"CHEBI:1770",
"CHEBI:57823",
"CHEBI:11938"
],
"inchi_key":[
"YFAUKWZNPVBCFF-XHIBXCGHSA-L"
],
"kegg.compound":[
"C11435"
],
"metanetx.chemical":[
"MNXM1642"
],
"sabiork":[
"13502"
],
"sbo":"SBO:0000247",
"seed.compound":[
"cpd08287"
]
}
},
{
"id":"cmp_c",
"name":"CMP C9H12N3O8P",
"compartment":"c",
"notes":{
"original_bigg_ids":[
"cmp_c"
]
},
"annotation":{
"bigg.metabolite":[
"cmp"
],
"biocyc":[
"META:CMP"
],
"chebi":[
"CHEBI:60377",
"CHEBI:41312",
"CHEBI:58120",
"CHEBI:3275",
"CHEBI:41691",
"CHEBI:41319",
"CHEBI:23520",
"CHEBI:17361",
"CHEBI:13274",
"CHEBI:47362",
"CHEBI:48799",
"CHEBI:41666"
],
"hmdb":[
"HMDB00095"
],
"inchi_key":[
"IERHLVCPSMICTF-XVFCMESISA-L"
],
"kegg.compound":[
"C00055"
],
"kegg.glycan":[
"G10621"
],
"metanetx.chemical":[
"MNXM31"
],
"reactome.compound":[
"1524067",
"727810",
"109395"
],
"sabiork":[
"1284"
],
"sbo":"SBO:0000247",
"seed.compound":[
"cpd00046"
]
}
},
{
"id":"atp_c",
"name":"ATP C10H12N5O13P3",
"compartment":"c",
"notes":{
"original_bigg_ids":[
"atp_c"
]
},
"annotation":{
"bigg.metabolite":[
"atp"
],
"biocyc":[
"META:ATP"
],
"chebi":[
"CHEBI:15422",
"CHEBI:10789",
"CHEBI:10841",
"CHEBI:2359",
"CHEBI:22249",
"CHEBI:13236",
"CHEBI:237958",
"CHEBI:30616",
"CHEBI:57299",
"CHEBI:40938"
],
"hmdb":[
"HMDB00538"
],
"inchi_key":[
"ZKHQWZAMYRWXGA-KQYNXXCUSA-J"
],
"kegg.compound":[
"C00002"
],
"kegg.drug":[
"D08646"
],
"metanetx.chemical":[
"MNXM3"
],
"reactome.compound":[
"8878982",
"389573",
"8938081",
"211579",
"113593",
"113592",
"5632460",
"5696069",
"29358",
"8869363",
"6798184"
],
"sabiork":[
"34"
],
"sbo":"SBO:0000247",
"seed.compound":[
"cpd00002"
]
}
},
{
"id":"adp_c",
"name":"ADP C10H12N5O10P2",
"compartment":"c",
"notes":{
"original_bigg_ids":[
"adp_c"
]
},
"annotation":{
"bigg.metabolite":[
"adp"
],
"biocyc":[
"META:ADP"
],
"chebi":[
"CHEBI:2342",
"CHEBI:16761",
"CHEBI:456216",
"CHEBI:40553",
"CHEBI:22244",
"CHEBI:87518",
"CHEBI:13222"
],
"hmdb":[
"HMDB01341"
],
"inchi_key":[
"XTWYTFMLZFPYCI-KQYNXXCUSA-K"
],
"kegg.compound":[
"C00008"
],
"kegg.glycan":[
"G11113"
],
"metanetx.chemical":[
"MNXM7"
],
"reactome.compound":[
"114565",
"211606",
"114564",
"6798177",
"5632457",
"5696026",
"8869360",
"29370",
"113581",
"113582"
],
"sabiork":[
"35"
],
"sbo":"SBO:0000247",
"seed.compound":[
"cpd00008"
]
}
},
{
"id":"3pg_c",
"name":"3-Phospho-D-glycerate",
"compartment":"c",
"notes":{
"original_bigg_ids":[
"3pg_c"
]
},
"annotation":{
"bigg.metabolite":[
"3pg"
],
"biocyc":[
"META:G3P"
],
"chebi":[
"CHEBI:11879",
"CHEBI:11880",
"CHEBI:17794",
"CHEBI:21029",
"CHEBI:1657",
"CHEBI:58272",
"CHEBI:12987"
],
"hmdb":[
"HMDB60180"
],
"inchi_key":[
"OSJPPGNTCRNQQC-UWTATZPHSA-K"
],
"kegg.compound":[
"C00197"
],
"metanetx.chemical":[
"MNXM126"
],
"reactome.compound":[
"6799493",
"29728"
],
"sabiork":[
"21216"
],
"sbo":"SBO:0000247",
"seed.compound":[
"cpd00169"
]
}
},
{
"id":"3hpcoa_c",
"name":"3-Hydroxypropionyl-CoA",
"compartment":"c",
"notes":{
"original_bigg_ids":[
"3hpcoa_c"
]
},
"annotation":{
"bigg.metabolite":[
"3hpcoa"
],
"biocyc":[
"META:3-HYDROXY-PROPIONYL-COA"
],
"chebi":[
"CHEBI:1554",
"CHEBI:27762",
"CHEBI:58528",
"CHEBI:20080"
],
"hmdb":[
"HMDB62572"
],
"inchi_key":[
"BERBFZCUSMQABM-IEXPHMLFSA-J"
],
"kegg.compound":[
"C05668"
],
"lipidmaps":[
"LMFA07050226"
],
"metanetx.chemical":[
"MNXM1263"
],
"sabiork":[
"2826"
],
"sbo":"SBO:0000247",
"seed.compound":[
"cpd03375"
]
}
},
{
"id":"2pg_c",
"name":"D-Glycerate 2-phosphate",
"compartment":"c",
"formula":"C3H4O7P",
"notes":{
"original_bigg_ids":[
"2pg_c"
]
},
"annotation":{
"bigg.metabolite":[
"2pg"
],
"biocyc":[
"META:2-PG"
],
"chebi":[
"CHEBI:39868",
"CHEBI:21028",
"CHEBI:58289",
"CHEBI:24344",
"CHEBI:12986",
"CHEBI:17835",
"CHEBI:11651",
"CHEBI:1267",
"CHEBI:88350"
],
"hmdb":[
"HMDB00362",
"HMDB62707",
"HMDB03391"
],
"inchi_key":[
"GXIURPTVHJPJLF-UWTATZPHSA-K"
],
"kegg.compound":[
"C00631"
],
"metanetx.chemical":[
"MNXM275"
],
"reactome.compound":[
"30485"
],
"sabiork":[
"31"
],
"sbo":"SBO:0000247",
"seed.compound":[
"cpd00482"
]
}
},
{
"id":"pep_c",
"name":"Phosphoenolpyruvate",
"compartment":"c",
"charge":-3,
"formula":"C3H2O6P",
"notes":{
"original_bigg_ids":[
"pep_c"
]
},
"annotation":{
"bigg.metabolite":[
"pep"
],
"biocyc":[
"META:PHOSPHO-ENOL-PYRUVATE"
],
"chebi":[
"CHEBI:18021",
"CHEBI:44894",
"CHEBI:26054",
"CHEBI:14812",
"CHEBI:26055",
"CHEBI:8147",
"CHEBI:58702",
"CHEBI:44897"
],
"hmdb":[
"HMDB00263"
],
"inchi_key":[
"DTBNBXWJWCWCIK-UHFFFAOYSA-K"
],
"kegg.compound":[
"C00074"
],
"metanetx.chemical":[
"MNXM73"
],
"reactome.compound":[
"372364",
"29492"
],
"sabiork":[
"32"
],
"sbo":"SBO:0000247",
"seed.compound":[
"cpd00061"
]
}
},
{
"id":"ppi_c",
"name":"Diphosphate",
"compartment":"c",
"charge":-3,
"formula":"HO7P2",
"notes":{
"original_bigg_ids":[
"ppi_c"
]
},
"annotation":{
"bigg.metabolite":[
"ppi"
],
"biocyc":[
"META:PYROPHOSPHATE-GROUP",
"META:PPI"
],
"chebi":[
"CHEBI:45212",
"CHEBI:45208",
"CHEBI:8683",
"CHEBI:45067",
"CHEBI:33018",
"CHEBI:29888",
"CHEBI:33017",
"CHEBI:33019",
"CHEBI:42009",
"CHEBI:13420",
"CHEBI:18361"
],
"hmdb":[
"HMDB00250"
],
"inchi_key":[
"XPPKVPWEQAFLFU-UHFFFAOYSA-K"
],
"kegg.compound":[
"C00013"
],
"metanetx.chemical":[
"MNXM11"
],
"reactome.compound":[
"159450",
"113542",
"8878981",
"389593",
"113541",
"8938078",
"111294",
"2046049",
"6806656",
"1132084"
],
"sabiork":[
"1267"
],
"sbo":"SBO:0000247",
"seed.compound":[
"cpd00012",
"cpd27828"
]
}
},
{
"id":"ac_c",
"name":"Acetate",
"compartment":"c",
"notes":{
"original_bigg_ids":[
"ac_c"
]
},
"annotation":{
"bigg.metabolite":[
"ac"
],
"biocyc":[
"META:ACET"
],
"chebi":[
"CHEBI:13704",
"CHEBI:22165",
"CHEBI:22169",
"CHEBI:40480",
"CHEBI:15366",
"CHEBI:2387",
"CHEBI:30089",
"CHEBI:40486"
],
"envipath":[
"5882df9c-dae1-4d80-a40e-db4724271456/compound/9e26dcbe-4db9-46a0-8614-9f03545032d2",
"5882df9c-dae1-4d80-a40e-db4724271456/compound/5e4989fc-13d3-45d4-ad57-3be380a9d3c0",
"650babc9-9d68-4b73-9332-11972ca26f7b/compound/a8f0be58-24e8-441b-8d81-a516a0ead4b3",
"4fd7f3e0-dd25-43ac-9453-dda3e52396e4/compound/d45256fe-61fa-4f5b-bb16-91a3d615e3d8",
"32de3cf4-e3e6-4168-956e-32fa5ddb0ce1/compound/b545cabc-8c9e-4b20-8848-efa015b481ea",
"650babc9-9d68-4b73-9332-11972ca26f7b/compound/3e2d750f-df31-4445-9255-163c627e9b4a"
],
"hmdb":[
"HMDB00042"
],
"inchi_key":[
"QTBSBXVTEAMEQO-UHFFFAOYSA-M"
],
"kegg.compound":[
"C00033"
],
"kegg.drug":[
"D00010"
],
"lipidmaps":[
"LMFA01010002"
],
"metanetx.chemical":[
"MNXM26"
],
"reactome.compound":[
"1524044",
"390305",
"113539",
"2022890",
"29416"
],
"sabiork":[
"1278"
],
"sbo":"SBO:0000247",
"seed.compound":[
"cpd00029"
],
"slm":[
"000000449"
]
}
},
{
"id":"2p4c2me_c",
"name":"2-phospho-4-(cytidine 5'-diphospho)-2-C-methyl-D-erythritol",
"compartment":"c",
"notes":{
"original_bigg_ids":[
"2p4c2me_c"
]
},
"annotation":{
"bigg.metabolite":[
"2p4c2me"
],
"biocyc":[
"META:2-PHOSPHO-4-CYTIDINE-5-DIPHOSPHO-2-C-MET"
],
"chebi":[
"CHEBI:57919",
"CHEBI:11650",
"CHEBI:11649",
"CHEBI:1266",
"CHEBI:16840"
],
"inchi_key":[
"HTJXTKBIUVFUAR-XHIBXCGHSA-J"
],
"kegg.compound":[
"C11436"
],
"metanetx.chemical":[
"MNXM1641"
],
"sbo":"SBO:0000247",
"seed.compound":[
"cpd08288"
]
}
},
{
"id":"2mecdp_c",
"name":"2-C-methyl-D-erythritol 2,4-cyclodiphosphate",
"compartment":"c",
"notes":{
"original_bigg_ids":[
"2mecdp_c"
]
},
"annotation":{
"bigg.metabolite":[
"2mecdp"
],
"biocyc":[
"META:2C-METH-D-ERYTHRITOL-CYCLODIPHOSPHATE"
],
"chebi":[
"CHEBI:1029",
"CHEBI:11481",
"CHEBI:58483",
"CHEBI:11482",
"CHEBI:18425"
],
"inchi_key":[
"SFRQRNJMIIUYDI-UHNVWZDZSA-L"
],
"kegg.compound":[
"C11453"
],
"metanetx.chemical":[
"MNXM1168"
],
"sbo":"SBO:0000247",
"seed.compound":[
"cpd08301"
]
}
},
{
"id":"h2mb4p_c",
"name":"1-hydroxy-2-methyl-2-(E)-butenyl 4-diphosphate",
"compartment":"c",
"notes":{
"original_bigg_ids":[
"h2mb4p_c"
]
},
"annotation":{
"bigg.metabolite":[
"h2mb4p"
],
"biocyc":[
"META:HYDROXY-METHYL-BUTENYL-DIP"
],
"chebi":[
"CHEBI:10952",
"CHEBI:128753",
"CHEBI:15664",
"CHEBI:632"
],
"inchi_key":[
"MDSIZRKJVDMQOQ-GORDUTHDSA-K"
],
"kegg.compound":[
"C11811"
],
"lipidmaps":[
"LMPR01010009"
],
"metanetx.chemical":[
"MNXM606"
],
"sbo":"SBO:0000247",
"seed.compound":[
"cpd08615",
"cpd29213"
]
}
},
{
"id":"ipdp_c",
"name":"Isopentenyl diphosphate",
"compartment":"c",
"notes":{
"original_bigg_ids":[
"ipdp_c"
]
},
"annotation":{
"bigg.metabolite":[
"ipdp"
],
"biocyc":[
"META:DELTA3-ISOPENTENYL-PP"
],
"chebi":[
"CHEBI:128769",
"CHEBI:24907",
"CHEBI:6037",
"CHEBI:14473",
"CHEBI:16584"
],
"hmdb":[
"HMDB01347",
"HMDB04196"
],
"inchi_key":[
"NUHSROFQTUXZQQ-UHFFFAOYSA-K"
],
"kegg.compound":[
"C00129"
],
"lipidmaps":[
"LMPR01010008"
],
"metanetx.chemical":[
"MNXM83"
],
"reactome.compound":[
"191362",
"2162256"
],
"sabiork":[
"5009"
],
"sbo":"SBO:0000247",
"seed.compound":[
"cpd00113"
]
}
},
{
"id":"grdp_c",
"name":"Geranyl diphosphate",
"compartment":"c",
"notes":{
"original_bigg_ids":[
"grdp_c"
]
},
"annotation":{
"bigg.metabolite":[
"grdp"
],
"biocyc":[
"META:GERANYL-PP"
],
"chebi":[
"CHEBI:17211",
"CHEBI:24223",
"CHEBI:58057",
"CHEBI:42877",
"CHEBI:14299",
"CHEBI:5332"
],
"hmdb":[
"HMDB01285",
"HMDB02239",
"HMDB06506",
"HMDB01560"
],
"inchi_key":[
"GVVPGTZRZFNKDS-JXMROGBWSA-K"
],
"kegg.compound":[
"C00341"
],
"lipidmaps":[
"LMPR0102010001"
],
"metanetx.chemical":[
"MNXM100"
],
"reactome.compound":[
"191409"
],
"sabiork":[
"5050",
"1846"
],
"sbo":"SBO:0000247",
"seed.compound":[
"cpd00283",
"cpd03476"
]
}
},
{
"id":"ppap_c",
"name":"Propanoyl phosphate",
"compartment":"c",
"notes":{
"original_bigg_ids":[
"ppap_c"
]
},
"annotation":{
"bigg.metabolite":[
"ppap"
],
"biocyc":[
"META:PROPIONYL-P"
],
"chebi":[
"CHEBI:58933",
"CHEBI:8478"
],
"inchi_key":[
"FMNMEQSRDWIBFO-UHFFFAOYSA-L"
],
"kegg.compound":[
"C02876"
],
"metanetx.chemical":[
"MNXM1499"
],
"sabiork":[
"1724"
],
"sbo":"SBO:0000247",
"seed.compound":[
"cpd01844"
]
}
},
{
"id":"dmpp_c",
"name":"Dimethylallyl diphosphate",
"compartment":"c",
"notes":{
"original_bigg_ids":[
"dmpp_c"
]
},
"annotation":{
"bigg.metabolite":[
"dmpp"
],
"biocyc":[
"META:CPD-4211"
],
"chebi":[
"CHEBI:14883",
"CHEBI:57623",
"CHEBI:8394",
"CHEBI:12280",
"CHEBI:4616",
"CHEBI:23803",
"CHEBI:16057",
"CHEBI:26245",
"CHEBI:341937",
"CHEBI:14169",
"CHEBI:42074",
"CHEBI:18108"
],
"hmdb":[
"HMDB02101",
"HMDB01120"
],
"inchi_key":[
"CBIDRCWHNCKSTO-UHFFFAOYSA-K"
],
"kegg.compound":[
"C00235"
],
"lipidmaps":[
"LMPR01010001"
],
"metanetx.chemical":[
"MNXM132"
],
"reactome.compound":[
"1132235",
"6787596",
"191324"
],
"sabiork":[
"1986"
],
"sbo":"SBO:0000247",
"seed.compound":[
"cpd00202"
]
}
},
{
"id":"frdp_c",
"name":"Farnesyl diphosphate",
"compartment":"c",
"notes":{
"original_bigg_ids":[
"frdp_c"
]
},
"annotation":{
"bigg.metabolite":[
"frdp"
],
"biocyc":[
"META:FARNESYL-PP"
],
"chebi":[
"CHEBI:50277",
"CHEBI:19789",
"CHEBI:24016",
"CHEBI:12874",
"CHEBI:12854",
"CHEBI:10700",
"CHEBI:42496",
"CHEBI:175763",
"CHEBI:11488",
"CHEBI:11491",
"CHEBI:17407",
"CHEBI:14231"
],
"hmdb":[
"HMDB04201",
"HMDB00961"
],
"inchi_key":[
"VWFJDQUYCIWHTN-YFVJMOTDSA-K"
],
"kegg.compound":[
"C00448"
],
"lipidmaps":[
"LMPR0103010002"
],
"metanetx.chemical":[
"MNXM34"
],
"reactome.compound":[
"191385",
"2162257",
"4419987"
],
"sabiork":[
"5095"
],
"sbo":"SBO:0000247",
"seed.compound":[
"cpd00350"
]
}
},
{
"id":"coa_c",
"name":"Coenzyme A",
"compartment":"c",
"charge":-4,
"formula":"C21H32N7O16P3S",
"notes":{
"original_bigg_ids":[
"coa_c"
]
},
"annotation":{
"bigg.metabolite":[
"coa"
],
"biocyc":[
"META:COA-GROUP",
"META:CO-A"
],
"chebi":[
"CHEBI:41631",
"CHEBI:41597",
"CHEBI:741566",
"CHEBI:23355",
"CHEBI:13295",
"CHEBI:13298",
"CHEBI:57287",
"CHEBI:15346",
"CHEBI:3771",
"CHEBI:13294"
],
"envipath":[
"32de3cf4-e3e6-4168-956e-32fa5ddb0ce1/compound/19310484-6aa5-4dcf-b1da-855a8c21ecfd"
],
"hmdb":[
"HMDB01423",
"HMDB62184"
],
"inchi_key":[
"RGJOEKWQDUBAIZ-IBOSZNHHSA-J"
],
"kegg.compound":[
"C00010"
],
"metanetx.chemical":[
"MNXM12"
],
"reactome.compound":[
"193514",
"162743",
"2485002",
"1678675",
"29374",
"76194",
"8939024"
],
"sabiork":[
"1265"
],
"sbo":"SBO:0000247",
"seed.compound":[
"cpd22528",
"cpd00010"
]
}
},
{
"id":"ppa_c",
"name":"Propionate (n-C3:0)",
"compartment":"c",
"notes":{
"original_bigg_ids":[
"ppa_c"
]
},
"annotation":{
"bigg.metabolite":[
"ppa"
],
"metanetx.chemical":[
"MNXM162260"
],
"sbo":"SBO:0000247"
}
},
{
"id":"amp_c",
"name":"AMP C10H12N5O7P",
"compartment":"c",
"notes":{
"original_bigg_ids":[
"amp_c"
]
},
"annotation":{
"bigg.metabolite":[
"amp"
],
"biocyc":[
"META:AMP-GROUP",
"META:AMP"
],
"chebi":[
"CHEBI:13736",
"CHEBI:2356",
"CHEBI:13234",
"CHEBI:22242",
"CHEBI:40786",
"CHEBI:16027",
"CHEBI:40721",
"CHEBI:40510",
"CHEBI:456215",
"CHEBI:13235",
"CHEBI:22245",
"CHEBI:40726",
"CHEBI:47222",
"CHEBI:13740",
"CHEBI:40826",
"CHEBI:12056"
],
"hmdb":[
"HMDB00045"
],
"inchi_key":[
"UDMBCSSLTHHNCD-KQYNXXCUSA-L"
],
"kegg.compound":[
"C00020"
],
"kegg.drug":[
"D02769"
],
"metanetx.chemical":[
"MNXM14"
],
"reactome.compound":[
"389620",
"159448",
"76577",
"109275",
"164121"
],
"sabiork":[
"1273"
],
"sbo":"SBO:0000247",
"seed.compound":[
"cpd22272",
"cpd00018"
]
}
},
{
"id":"ppcoa_c",
"name":"Propanoyl-CoA",
"compartment":"c",
"notes":{
"original_bigg_ids":[
"ppcoa_c"
]
},
"annotation":{
"bigg.metabolite":[
"ppcoa"
],
"biocyc":[
"META:PROPIONYL-COA"
],
"chebi":[
"CHEBI:14907",
"CHEBI:57392",
"CHEBI:14904",
"CHEBI:26295",
"CHEBI:8479",
"CHEBI:15539"
],
"envipath":[
"32de3cf4-e3e6-4168-956e-32fa5ddb0ce1/compound/4e032169-05c6-49aa-9422-d081d81bc1a6"
],
"hmdb":[
"HMDB01275"
],
"inchi_key":[
"QAQREVBBADEHPA-IEXPHMLFSA-J"
],
"kegg.compound":[
"C00100"
],
"lipidmaps":[
"LMFA07050364"
],
"metanetx.chemical":[
"MNXM86"
],
"reactome.compound":[
"192314",
"70843"
],
"sabiork":[
"1933"
],
"sbo":"SBO:0000247",
"seed.compound":[
"cpd12196",
"cpd00086"
],
"slm":[
"000389157"
]
}
},
{
"id":"accoa_c",
"name":"Acetyl-CoA",
"compartment":"c",
"charge":-4,
"formula":"C23H34N7O17P3S",
"notes":{
"original_bigg_ids":[
"accoa_c"
]
},
"annotation":{
"bigg.metabolite":[
"accoa"
],
"biocyc":[
"META:ACETYL-COA"
],
"chebi":[
"CHEBI:57288",
"CHEBI:22192",
"CHEBI:15351",
"CHEBI:13712",
"CHEBI:2408",
"CHEBI:40470"
],
"envipath":[
"32de3cf4-e3e6-4168-956e-32fa5ddb0ce1/compound/57bd5e24-9d14-4b91-bc60-64c8ea6c2d11"
],
"hmdb":[
"HMDB01206"
],
"inchi_key":[
"ZSLZBFCDCINBPY-ZSJPKINUSA-J"
],
"kegg.compound":[
"C00024"
],
"lipidmaps":[
"LMFA07050029",
"LMFA07050281"
],
"metanetx.chemical":[
"MNXM21"
],
"reactome.compound":[
"727753",
"76183",
"113560",
"353123",
"113559"
],
"sabiork":[
"1276"
],
"sbo":"SBO:0000247",
"seed.compound":[
"cpd00022"
],
"slm":[
"000000297"
]
}
},
{
"id":"acald_c",
"name":"Acetaldehyde",
"compartment":"c",
"notes":{
"original_bigg_ids":[
"acald_c"
]
},
"annotation":{
"bigg.metabolite":[
"acald"
],
"biocyc":[
"META:ACETALD"
],
"chebi":[
"CHEBI:40533",
"CHEBI:13703",
"CHEBI:2383",
"CHEBI:22158",
"CHEBI:15343"
],
"envipath":[
"4fd7f3e0-dd25-43ac-9453-dda3e52396e4/compound/9c8865b2-a99d-42e4-a042-c88504f04b51",
"5882df9c-dae1-4d80-a40e-db4724271456/compound/47aa8e53-36ae-4be3-987c-c1cfab66af78",
"650babc9-9d68-4b73-9332-11972ca26f7b/compound/ee2c714d-ff9d-4df8-b343-48c1ec76ef0e",
"32de3cf4-e3e6-4168-956e-32fa5ddb0ce1/compound/78f3645f-408e-4001-9dda-a52ea62a15d4"
],
"hmdb":[
"HMDB00990"
],
"inchi_key":[
"IKHGUXGNUITLKF-UHFFFAOYSA-N"
],
"kegg.compound":[
"C00084"
],
"metanetx.chemical":[
"MNXM75"
],
"reactome.compound":[
"113532",
"29510",
"113681",
"113745"
],
"sabiork":[
"1292"
],
"sbo":"SBO:0000247",
"seed.compound":[
"cpd00071"
]
}
},
{
"id":"etoh_c",
"name":"Ethanol",
"compartment":"c",
"notes":{
"original_bigg_ids":[
"etoh_c"
]
},
"annotation":{
"bigg.metabolite":[
"etoh"
],
"biocyc":[
"META:ETOH"
],
"chebi":[
"CHEBI:42377",
"CHEBI:23978",
"CHEBI:30880",
"CHEBI:16236",
"CHEBI:52092",
"CHEBI:30878",
"CHEBI:4879",
"CHEBI:44594",
"CHEBI:14222"
],
"envipath":[
"5882df9c-dae1-4d80-a40e-db4724271456/compound/a4a354fd-5003-4b7b-b11b-f54204aea384",
"5882df9c-dae1-4d80-a40e-db4724271456/compound/f89efe7c-1a6a-4d21-b99c-e3e1070a8062",
"650babc9-9d68-4b73-9332-11972ca26f7b/compound/56e18a05-c059-433a-94f6-0e26c01b010f",
"32de3cf4-e3e6-4168-956e-32fa5ddb0ce1/compound/9fb1fbdf-101b-4b82-a596-d2f52c870e4f"
],
"hmdb":[
"HMDB00108"
],
"inchi_key":[
"LFQSCWFLJHTTHZ-UHFFFAOYSA-N"
],
"kegg.compound":[
"C00469"
],
"kegg.drug":[
"D06542",
"D02798",
"D00068",
"D04855"
],
"metanetx.chemical":[
"MNXM303"
],
"reactome.compound":[
"113748",
"30203"
],
"sabiork":[
"56"
],
"sbo":"SBO:0000247",
"seed.compound":[
"cpd00363"
]
}
},
{
"id":"oaa_c",
"name":"Oxaloacetate",
"compartment":"c",
"notes":{
"original_bigg_ids":[
"oaa_c"
]
},
"annotation":{
"bigg.metabolite":[
"oaa"
],
"biocyc":[
"META:OXALACETIC_ACID"
],
"chebi":[
"CHEBI:25731",
"CHEBI:24959",
"CHEBI:12820",
"CHEBI:16452",
"CHEBI:30744",
"CHEBI:14703",
"CHEBI:24958",
"CHEBI:7812",
"CHEBI:25734",
"CHEBI:29049"
],
"envipath":[
"4fd7f3e0-dd25-43ac-9453-dda3e52396e4/compound/133a11f3-81b0-4384-837e-1ccdd0a2a645",
"650babc9-9d68-4b73-9332-11972ca26f7b/compound/40afaad4-431a-4e3c-b4c7-020dbe4bdd2a",
"32de3cf4-e3e6-4168-956e-32fa5ddb0ce1/compound/be7c543c-40bd-4698-9821-22f2e65c38f3"
],
"hmdb":[
"HMDB00223"
],
"inchi_key":[
"KHPXUQMNIQBQEV-UHFFFAOYSA-L"
],
"kegg.compound":[
"C00036"
],
"lipidmaps":[
"LMFA01170120"
],
"metanetx.chemical":[
"MNXM46"
],
"reactome.compound":[
"6810070",
"113587",
"76213"
],
"sabiork":[
"1915"
],
"sbo":"SBO:0000247",
"seed.compound":[
"cpd00032"
]
}
},
{
"id":"ggdp_c",
"name":"Geranylgeranyl diphosphate C20H33O7P2",
"compartment":"c",
"notes":{
"original_bigg_ids":[
"ggdp_c"
]
},
"annotation":{
"bigg.metabolite":[
"ggdp"
],
"biocyc":[
"META:GERANYLGERANYL-PP"
],
"chebi":[
"CHEBI:14300",
"CHEBI:42968",
"CHEBI:57533",
"CHEBI:58756",
"CHEBI:19786",
"CHEBI:24230",
"CHEBI:48861",
"CHEBI:15831",
"CHEBI:5335"
],
"hmdb":[
"HMDB04486",
"HMDB60109"
],
"inchi_key":[
"OINNEUNVOZHBOX-QIRCYJPOSA-K"
],
"kegg.compound":[
"C00353"
],
"lipidmaps":[
"LMPR0104010001"
],
"metanetx.chemical":[
"MNXM139"
],
"reactome.compound":[
"6806657"
],
"sabiork":[
"5054"
],
"sbo":"SBO:0000247",
"seed.compound":[
"cpd00289"
]
}
},
{
"id":"2mcit_c",
"name":"2-Methylcitrate",
"compartment":"c",
"notes":{
"original_bigg_ids":[
"2mcit_c"
]
},
"annotation":{
"bigg.metabolite":[
"2mcit"
],
"biocyc":[
"META:CPD-622"
],
"chebi":[
"CHEBI:30836",
"CHEBI:10860",
"CHEBI:19696",
"CHEBI:30835",
"CHEBI:19695",
"CHEBI:50948",
"CHEBI:58853",
"CHEBI:19630",
"CHEBI:11618",
"CHEBI:11592",
"CHEBI:15598",
"CHEBI:1203"
],
"hmdb":[
"HMDB03610",
"HMDB00379"
],
"inchi_key":[
"YNOXCRMFGMSKIJ-NFNCENRGSA-K"
],
"kegg.compound":[
"C02225"
],
"lipidmaps":[
"LMFA01050442"
],
"metanetx.chemical":[
"MNXM90279"
],
"sabiork":[
"2387"
],
"sbo":"SBO:0000247",
"seed.compound":[
"cpd01501",
"cpd24620"
]
}
},
{
"id":"pendp_c",
"name":"All trans Pentaprenyl diphosphate C25H41O7P2",
"compartment":"c",
"notes":{
"original_bigg_ids":[
"pendp_c"
]
},
"annotation":{
"bigg.metabolite":[
"pendp"
],
"biocyc":[
"META:ALL-TRANS-PENTAPRENYL-DIPHOSPHATE"
],
"chebi":[
"CHEBI:22347",
"CHEBI:10195",
"CHEBI:19785",
"CHEBI:16818",
"CHEBI:12782",
"CHEBI:53048",
"CHEBI:57907"
],
"hmdb":[
"HMDB12231"
],
"inchi_key":[
"JMVSBFJBMXQNJW-GIXZANJISA-K"
],
"kegg.compound":[
"C04217"
],
"lipidmaps":[
"LMPR0105010014"
],
"metanetx.chemical":[
"MNXM2210"
],
"sbo":"SBO:0000247",
"seed.compound":[
"cpd02591"
]
}
},
{
"id":"cit_c",
"name":"Citrate",
"compartment":"c",
"notes":{
"original_bigg_ids":[
"cit_c"
]
},
"annotation":{
"bigg.metabolite":[
"cit"
],
"biocyc":[
"META:CIT"
],
"chebi":[
"CHEBI:35802",
"CHEBI:133748",
"CHEBI:35809",
"CHEBI:76049",
"CHEBI:41523",
"CHEBI:35810",
"CHEBI:30769",
"CHEBI:13999",
"CHEBI:23322",
"CHEBI:35808",
"CHEBI:42563",
"CHEBI:16947",
"CHEBI:132362",
"CHEBI:35804",
"CHEBI:23321",
"CHEBI:3727",
"CHEBI:35806"
],
"hmdb":[
"HMDB00094"
],
"inchi_key":[
"KRKNYBCHXYNGOX-UHFFFAOYSA-K"
],
"kegg.compound":[
"C00158"
],
"kegg.drug":[
"D00037"
],
"metanetx.chemical":[
"MNXM131"
],
"reactome.compound":[
"29654",
"433138",
"76190"
],
"sabiork":[
"1952"
],
"sbo":"SBO:0000247",
"seed.compound":[
"cpd00137"
]
}
},
{
"id":"icit_c",
"name":"Isocitrate",
"compartment":"c",
"notes":{
"original_bigg_ids":[
"icit_c"
]
},
"annotation":{
"bigg.metabolite":[
"icit"
],
"chebi":[
"CHEBI:16087",
"CHEBI:36454",
"CHEBI:5998",
"CHEBI:24886",
"CHEBI:36453",
"CHEBI:14465",
"CHEBI:30887",
"CHEBI:24884"
],
"hmdb":[
"HMDB00193"
],
"inchi_key":[
"ODBLHEXUDAPZAU-UHFFFAOYSA-K"
],
"kegg.compound":[
"C00311"
],
"metanetx.chemical":[
"MNXM89661"
],
"sabiork":[
"2013"
],
"sbo":"SBO:0000247",
"seed.compound":[
"cpd00260"
]
}
},
{
"id":"micit_c",
"name":"Methylisocitrate",
"compartment":"c",
"notes":{
"original_bigg_ids":[
"micit_c"
]
},
"annotation":{
"bigg.metabolite":[
"micit"
],
"biocyc":[
"META:CPD-618"
],
"chebi":[
"CHEBI:57429",
"CHEBI:189",
"CHEBI:18550",
"CHEBI:15607",
"CHEBI:10869"
],
"inchi_key":[
"HHKPKXCSHMJWCF-WVBDSBKLSA-K"
],
"kegg.compound":[
"C04593"
],
"lipidmaps":[
"LMFA01050444"
],
"metanetx.chemical":[
"MNXM1694"
],
"sabiork":[
"7424"
],
"sbo":"SBO:0000247",
"seed.compound":[
"cpd02799"
]
}
},
{
"id":"akg_c",
"name":"2-Oxoglutarate",
"compartment":"c",
"charge":-2,
"formula":"C5H4O5",
"notes":{
"original_bigg_ids":[
"akg_c"
]
},
"annotation":{
"bigg.metabolite":[
"akg"
],
"biocyc":[
"META:2-KETOGLUTARATE"
],
"chebi":[
"CHEBI:40661",
"CHEBI:16810",
"CHEBI:11638",
"CHEBI:30916",
"CHEBI:19749",
"CHEBI:1253",
"CHEBI:30915",
"CHEBI:19748"
],
"envipath":[
"32de3cf4-e3e6-4168-956e-32fa5ddb0ce1/compound/5b0a94f6-d411-44fd-bcc1-fb79b4e697f5",
"4fd7f3e0-dd25-43ac-9453-dda3e52396e4/compound/6557f3f2-0ab8-494b-a865-8ce0eae788a9"
],
"hmdb":[
"HMDB00208",
"HMDB02812",
"HMDB62781"
],
"inchi_key":[
"KPGXRSRHYNQIFN-UHFFFAOYSA-L"
],
"kegg.compound":[
"C00026"
],
"metanetx.chemical":[
"MNXM20"
],
"reactome.compound":[
"113594",
"561075",
"5278317",
"113671",
"29406",
"389537"
],
"sabiork":[
"1922"
],
"sbo":"SBO:0000247",
"seed.compound":[
"cpd00024"
]
}
},
{
"id":"alac__S_c",
"name":"(S)-2-Acetolactate",
"compartment":"c",
"formula":"C5H7O4",
"notes":{
"original_bigg_ids":[
"alac__S_c"
]
},
"annotation":{
"bigg.metabolite":[
"alac__S"
],
"biocyc":[
"META:2-ACETO-LACTATE"
],
"chebi":[
"CHEBI:11033",
"CHEBI:374",
"CHEBI:18409",
"CHEBI:18731",
"CHEBI:58476"
],
"hmdb":[
"HMDB06855"
],
"inchi_key":[
"NMDWGEGFJUBKLB-YFKPBYRVSA-M"
],
"kegg.compound":[
"C06010"
],
"lipidmaps":[
"LMFA01050460"
],
"metanetx.chemical":[
"MNXM114079"
],
"sabiork":[
"2855"
],
"sbo":"SBO:0000247",
"seed.compound":[
"cpd19047"
]
}
},
{
"id":"co2_c",
"name":"CO2 CO2",
"compartment":"c",
"notes":{
"original_bigg_ids":[
"co2_c"
]
},
"annotation":{
"bigg.metabolite":[
"co2"
],
"biocyc":[
"META:CARBON-DIOXIDE"
],
"chebi":[
"CHEBI:23011",
"CHEBI:3283",
"CHEBI:48829",
"CHEBI:16526",
"CHEBI:13283",
"CHEBI:13285",
"CHEBI:13284",
"CHEBI:13282"
],
"envipath":[
"650babc9-9d68-4b73-9332-11972ca26f7b/compound/2ec3da94-5f50-4525-81b1-5607c5c7a3d3",
"32de3cf4-e3e6-4168-956e-32fa5ddb0ce1/compound/05f60af4-0a3f-4ead-9a29-33bb0f123379"
],
"hmdb":[
"HMDB01967"
],
"inchi_key":[
"CURLTUGMZLYLDI-UHFFFAOYSA-N"
],
"kegg.compound":[
"C00011"
],
"kegg.drug":[
"D00004"
],
"metanetx.chemical":[
"MNXM13"
],
"reactome.compound":[
"29376",
"5668565",
"189480",
"1132345",
"113528",
"1237009",
"159751",
"389536",
"159942"
],
"sabiork":[
"1266"
],
"sbo":"SBO:0000247",
"seed.compound":[
"cpd00011"
]
}
},
{
"id":"actn__R_c",
"name":" R  Acetoin C4H8O2",
"compartment":"c",
"notes":{
"original_bigg_ids":[
"actn__R_c"
]
},
"annotation":{
"bigg.metabolite":[
"actn__R"
],
"biocyc":[
"META:CPD-10353"
],
"chebi":[
"CHEBI:335",
"CHEBI:43026",
"CHEBI:10968",
"CHEBI:10996",
"CHEBI:18680",
"CHEBI:15686"
],
"inchi_key":[
"ROWKJAVDOGWPAT-GSVOUGTGSA-N"
],
"kegg.compound":[
"C00810"
],
"lipidmaps":[
"LMFA12000064"
],
"metanetx.chemical":[
"MNXM664"
],
"sbo":"SBO:0000247",
"seed.compound":[
"cpd19008"
]
}
},
{
"id":"nadp_c",
"name":"Nicotinamide adenine dinucleotide phosphate",
"compartment":"c",
"notes":{
"original_bigg_ids":[
"nadp_c"
]
},
"annotation":{
"bigg.metabolite":[
"nadp"
],
"biocyc":[
"META:NADP"
],
"chebi":[
"CHEBI:29868",
"CHEBI:44405",
"CHEBI:25523",
"CHEBI:13397",
"CHEBI:18009",
"CHEBI:7424",
"CHEBI:13398",
"CHEBI:21903",
"CHEBI:58349",
"CHEBI:44409"
],
"hmdb":[
"HMDB00217"
],
"inchi_key":[
"XJLXINKUBYWONI-NNYOXOHSSA-K"
],
"kegg.compound":[
"C00006"
],
"metanetx.chemical":[
"MNXM5"
],
"reactome.compound":[
"194668",
"113563",
"6790191",
"5623650",
"2000348",
"389556",
"29366",
"351628",
"113564"
],
"sabiork":[
"1263"
],
"sbo":"SBO:0000247",
"seed.compound":[
"cpd00006"
]
}
},
{
"id":"nadph_c",
"name":"Nicotinamide adenine dinucleotide phosphate - reduced",
"compartment":"c",
"notes":{
"original_bigg_ids":[
"nadph_c"
]
},
"annotation":{
"bigg.metabolite":[
"nadph"
],
"biocyc":[
"META:NADPH"
],
"chebi":[
"CHEBI:16474",
"CHEBI:7425",
"CHEBI:57783",
"CHEBI:21904",
"CHEBI:13399",
"CHEBI:13400",
"CHEBI:44286"
],
"hmdb":[
"HMDB06341",
"HMDB00221",
"HMDB00799"
],
"inchi_key":[
"ACFIXJIJDZMPPO-NNYOXOHSSA-J"
],
"kegg.compound":[
"C00005"
],
"metanetx.chemical":[
"MNXM6"
],
"reactome.compound":[
"113600",
"6790135",
"113602",
"113601",
"2000347",
"351627",
"29364",
"5623644",
"194725"
],
"sabiork":[
"1262"
],
"sbo":"SBO:0000247",
"seed.compound":[
"cpd00005"
]
}
},
{
"id":"hco3_c",
"name":"Bicarbonate",
"compartment":"c",
"notes":{
"original_bigg_ids":[
"hco3_c"
]
},
"annotation":{
"bigg.metabolite":[
"hco3"
],
"biocyc":[
"META:CO3",
"META:H2CO3",
"META:HCO3"
],
"chebi":[
"CHEBI:13363",
"CHEBI:41605",
"CHEBI:13351",
"CHEBI:29201",
"CHEBI:22863",
"CHEBI:3401",
"CHEBI:23017",
"CHEBI:23744",
"CHEBI:40961",
"CHEBI:41609",
"CHEBI:17544",
"CHEBI:28976",
"CHEBI:5589"
],
"envipath":[
"4fd7f3e0-dd25-43ac-9453-dda3e52396e4/compound/c78c72b7-2f2b-4dde-9f3d-80bb61a1da3e",
"650babc9-9d68-4b73-9332-11972ca26f7b/compound/34be09c7-8615-4ee1-806a-6a93ae28d922"
],
"hmdb":[
"HMDB03538",
"HMDB00595",
"HMDB31453"
],
"inchi_key":[
"BVKZGUZCCUSVTD-UHFFFAOYSA-M"
],
"kegg.compound":[
"C01353",
"C00288"
],
"metanetx.chemical":[
"MNXM60"
],
"reactome.compound":[
"29896",
"425425",
"111627"
],
"sabiork":[
"1916",
"2275"
],
"sbo":"SBO:0000247",
"seed.compound":[
"cpd00242"
]
}
},
{
"id":"hepdp_c",
"name":"All-trans-Heptaprenyl diphosphate",
"compartment":"c",
"notes":{
"original_bigg_ids":[
"hepdp_c"
]
},
"annotation":{
"bigg.metabolite":[
"hepdp"
],
"biocyc":[
"META:ALL-TRANS-HEPTAPRENYL-DIPHOSPHATE"
],
"chebi":[
"CHEBI:58206",
"CHEBI:53046",
"CHEBI:12778",
"CHEBI:22342",
"CHEBI:10191",
"CHEBI:17613"
],
"hmdb":[
"HMDB12187"
],
"inchi_key":[
"LSJLEXWXRKTZAJ-YUIIPXGZSA-K"
],
"kegg.compound":[
"C04216"
],
"lipidmaps":[
"LMPR03030006"
],
"metanetx.chemical":[
"MNXM1722"
],
"sabiork":[
"1795"
],
"sbo":"SBO:0000247",
"seed.compound":[
"cpd02590"
]
}
},
{
"id":"mmcoa__S_c",
"name":"(S)-Methylmalonyl-CoA",
"compartment":"c",
"formula":"C25H35N7O19P3S",
"notes":{
"original_bigg_ids":[
"mmcoa__S_c"
]
},
"annotation":{
"bigg.metabolite":[
"mmcoa__S"
],
"biocyc":[
"META:D-METHYL-MALONYL-COA"
],
"chebi":[
"CHEBI:43874",
"CHEBI:18742",
"CHEBI:57327",
"CHEBI:384",
"CHEBI:11038",
"CHEBI:15466",
"CHEBI:11068"
],
"hmdb":[
"HMDB02310"
],
"inchi_key":[
"MZFOKIKEPGUZEN-IBNUZSNCSA-I"
],
"kegg.compound":[
"C00683"
],
"lipidmaps":[
"LMFA07050164"
],
"metanetx.chemical":[
"MNXM89955"
],
"reactome.compound":[
"71019"
],
"sabiork":[
"5180"
],
"sbo":"SBO:0000247",
"seed.compound":[
"cpd29701",
"cpd00519"
]
}
},
{
"id":"hexdp_c",
"name":"All trans Hexaprenyl diphosphate C30H49O7P2",
"compartment":"c",
"notes":{
"original_bigg_ids":[
"hexdp_c"
]
},
"annotation":{
"bigg.metabolite":[
"hexdp"
],
"biocyc":[
"META:ALL-TRANS-HEXAPRENYL-DIPHOSPHATE"
],
"chebi":[
"CHEBI:58179",
"CHEBI:22343",
"CHEBI:12779",
"CHEBI:10192",
"CHEBI:17528",
"CHEBI:53047"
],
"hmdb":[
"HMDB12188"
],
"inchi_key":[
"NGFSMHKFTZROKJ-MMSZMYIBSA-K"
],
"kegg.compound":[
"C01230"
],
"lipidmaps":[
"LMPR03030005"
],
"metanetx.chemical":[
"MNXM1067"
],
"sbo":"SBO:0000247",
"seed.compound":[
"cpd00906"
]
}
},
{
"id":"lpam_c",
"name":"Lipoamide C8H15NOS2",
"compartment":"c",
"notes":{
"original_bigg_ids":[
"lpam_c"
]
},
"annotation":{
"bigg.metabolite":[
"lpam"
],
"biocyc":[
"META:LIPOAMIDE"
],
"chebi":[
"CHEBI:14518",
"CHEBI:17460",
"CHEBI:6491",
"CHEBI:25055",
"CHEBI:83094"
],
"hmdb":[
"HMDB00962",
"HMDB06877",
"HMDB06950"
],
"inchi_key":[
"FCCDDURTIIUXBY-SSDOTTSWSA-N"
],
"kegg.compound":[
"C00248"
],
"kegg.drug":[
"D00048"
],
"lipidmaps":[
"LMFA08010006"
],
"metanetx.chemical":[
"MNXM1024"
],
"sabiork":[
"1320"
],
"sbo":"SBO:0000247",
"seed.compound":[
"cpd00213"
]
}
},
{
"id":"3hbcoa_c",
"name":"(S)-3-Hydroxybutanoyl-CoA",
"compartment":"c",
"notes":{
"original_bigg_ids":[
"3hbcoa_c"
]
},
"annotation":{
"bigg.metabolite":[
"3hbcoa"
],
"biocyc":[
"META:S-3-HYDROXYBUTANOYL-COA"
],
"chebi":[
"CHEBI:18749",
"CHEBI:394",
"CHEBI:15453",
"CHEBI:11048",
"CHEBI:39978",
"CHEBI:57316"
],
"envipath":[
"32de3cf4-e3e6-4168-956e-32fa5ddb0ce1/compound/52913599-1749-4913-8cc4-b6c15d72ad5e"
],
"hmdb":[
"HMDB62259"
],
"inchi_key":[
"QHHKKMYHDBRONY-VKBDFPRVSA-J"
],
"kegg.compound":[
"C01144"
],
"lipidmaps":[
"LMFA07050153"
],
"metanetx.chemical":[
"MNXM446"
],
"reactome.compound":[
"77251"
],
"sabiork":[
"2254"
],
"sbo":"SBO:0000247",
"seed.compound":[
"cpd00842"
],
"slm":[
"000001032"
]
}
},
{
"id":"sdhlam_c",
"name":"S Succinyldihydrolipoamide C12H20NO4S2",
"compartment":"c",
"notes":{
"original_bigg_ids":[
"sdhlam_c"
]
},
"annotation":{
"bigg.metabolite":[
"sdhlam"
],
"biocyc":[
"META:CPD0-341"
],
"chebi":[
"CHEBI:8971",
"CHEBI:22073",
"CHEBI:17432",
"CHEBI:12751"
],
"hmdb":[
"HMDB01177",
"HMDB01012"
],
"inchi_key":[
"KWKBJWYJJBQOAE-UHFFFAOYSA-M"
],
"kegg.compound":[
"C01169"
],
"metanetx.chemical":[
"MNXM3710"
],
"sbo":"SBO:0000247",
"seed.compound":[
"cpd00860"
]
}
},
{
"id":"glyc3p_c",
"name":"Glycerol 3-phosphate",
"compartment":"c",
"notes":{
"original_bigg_ids":[
"glyc3p_c"
]
},
"annotation":{
"bigg.metabolite":[
"glyc3p"
],
"biocyc":[
"META:GLYCEROL-3P"
],
"chebi":[
"CHEBI:12843",
"CHEBI:26705",
"CHEBI:57597",
"CHEBI:12848",
"CHEBI:42793",
"CHEBI:10648",
"CHEBI:15978"
],
"hmdb":[
"HMDB02722",
"HMDB00126"
],
"inchi_key":[
"AWUCVROLDVIAJX-GSVOUGTGSA-L"
],
"kegg.compound":[
"C00093"
],
"metanetx.chemical":[
"MNXM66"
],
"reactome.compound":[
"188458",
"76114"
],
"sabiork":[
"1296"
],
"sbo":"SBO:0000247",
"seed.compound":[
"cpd00080"
]
}
},
{
"id":"btal_c",
"name":"Butanal C4H8O",
"compartment":"c",
"notes":{
"original_bigg_ids":[
"btal_c"
]
},
"annotation":{
"bigg.metabolite":[
"btal"
],
"biocyc":[
"META:BUTANAL"
],
"chebi":[
"CHEBI:22938",
"CHEBI:3233",
"CHEBI:15743",
"CHEBI:13923"
],
"envipath":[
"650babc9-9d68-4b73-9332-11972ca26f7b/compound/242f8a4e-2a91-4c5f-a129-d044d115b969"
],
"hmdb":[
"HMDB03543"
],
"inchi_key":[
"ZTQSAGDEMFDKMZ-UHFFFAOYSA-N"
],
"kegg.compound":[
"C01412"
],
"metanetx.chemical":[
"MNXM1017"
],
"sabiork":[
"2281"
],
"sbo":"SBO:0000247",
"seed.compound":[
"cpd01011"
]
}
},
{
"id":"glyc_c",
"name":"Glycerol",
"compartment":"c",
"notes":{
"original_bigg_ids":[
"glyc_c"
]
},
"annotation":{
"bigg.metabolite":[
"glyc"
],
"biocyc":[
"META:GLYCEROL"
],
"chebi":[
"CHEBI:5448",
"CHEBI:14334",
"CHEBI:42998",
"CHEBI:17754",
"CHEBI:24351",
"CHEBI:131422"
],
"envipath":[
"32de3cf4-e3e6-4168-956e-32fa5ddb0ce1/compound/48edd8a9-6a4a-4900-b0cf-97b1ccaa1125",
"650babc9-9d68-4b73-9332-11972ca26f7b/compound/2e8c8093-3269-46b3-be2e-f1df9fdde25c"
],
"hmdb":[
"HMDB00131"
],
"inchi_key":[
"PEDCQBHIVMGVHV-UHFFFAOYSA-N"
],
"kegg.compound":[
"C00116"
],
"kegg.drug":[
"D00028"
],
"metanetx.chemical":[
"MNXM89612"
],
"reactome.compound":[
"192438",
"76116"
],
"sabiork":[
"1303"
],
"sbo":"SBO:0000247",
"seed.compound":[
"cpd00100"
]
}
},
{
"id":"dhlam_c",
"name":"Dihydrolipoamide C8H17NOS2",
"compartment":"c",
"notes":{
"original_bigg_ids":[
"dhlam_c"
]
},
"annotation":{
"bigg.metabolite":[
"dhlam"
],
"biocyc":[
"META:DIHYDROLIPOAMIDE"
],
"chebi":[
"CHEBI:14153",
"CHEBI:4568",
"CHEBI:17694",
"CHEBI:23749",
"CHEBI:43711"
],
"hmdb":[
"HMDB06948",
"HMDB00985"
],
"inchi_key":[
"VLYUGYAKYZETRF-SSDOTTSWSA-N"
],
"kegg.compound":[
"C00579"
],
"lipidmaps":[
"LMFA08010019",
"LMFA08010014"
],
"metanetx.chemical":[
"MNXM1277"
],
"sabiork":[
"1341"
],
"sbo":"SBO:0000247",
"seed.compound":[
"cpd00449"
]
}
},
{
"id":"1btol_c",
"name":"1-Butanol",
"compartment":"c",
"notes":{
"original_bigg_ids":[
"1btol_c"
]
},
"annotation":{
"bigg.metabolite":[
"1btol"
],
"biocyc":[
"META:BUTANOL"
],
"chebi":[
"CHEBI:22936",
"CHEBI:612",
"CHEBI:28885",
"CHEBI:39632"
],
"hmdb":[
"HMDB04327"
],
"inchi_key":[
"LRHPLDYGYMQRHN-UHFFFAOYSA-N"
],
"kegg.compound":[
"C06142"
],
"kegg.drug":[
"D03200"
],
"lipidmaps":[
"LMFA05000109"
],
"metanetx.chemical":[
"MNXM3230"
],
"sabiork":[
"25507",
"2869"
],
"sbo":"SBO:0000247",
"seed.compound":[
"cpd03662"
]
}
},
{
"id":"mqn7_c",
"name":"Menaquinone 7 C46H64O2",
"compartment":"c",
"notes":{
"original_bigg_ids":[
"mqn7_c"
]
},
"annotation":{
"bigg.metabolite":[
"mqn7"
],
"biocyc":[
"META:CPD-9718"
],
"chebi":[
"CHEBI:44245"
],
"inchi_key":[
"RAKQPZMEYJZGPI-LJWNYQGCSA-N"
],
"metanetx.chemical":[
"MNXM12236"
],
"sbo":"SBO:0000247",
"seed.compound":[
"cpd11606"
]
}
},
{
"id":"sucsal_c",
"name":"Succinic semialdehyde",
"compartment":"c",
"notes":{
"original_bigg_ids":[
"sucsal_c"
]
},
"annotation":{
"bigg.metabolite":[
"sucsal"
],
"biocyc":[
"META:SUCC-S-ALD"
],
"chebi":[
"CHEBI:26805",
"CHEBI:16265",
"CHEBI:15126",
"CHEBI:57706",
"CHEBI:26804",
"CHEBI:9305"
],
"envipath":[
"4fd7f3e0-dd25-43ac-9453-dda3e52396e4/compound/ca9b64a3-b0a1-4bec-8397-c86bf0d44409",
"32de3cf4-e3e6-4168-956e-32fa5ddb0ce1/compound/909890c9-4671-45f3-803c-40412ae31e43"
],
"hmdb":[
"HMDB01259"
],
"inchi_key":[
"UIUJIQZEACWQSV-UHFFFAOYSA-M"
],
"kegg.compound":[
"C00232"
],
"lipidmaps":[
"LMFA06000118"
],
"metanetx.chemical":[
"MNXM172"
],
"reactome.compound":[
"880046"
],
"sabiork":[
"1984"
],
"sbo":"SBO:0000247",
"seed.compound":[
"cpd00199"
]
}
},
{
"id":"mql7_c",
"name":"Menaquinol 7 C46H66O2",
"compartment":"c",
"notes":{
"original_bigg_ids":[
"mql7_c"
]
},
"annotation":{
"bigg.metabolite":[
"mql7"
],
"biocyc":[
"META:CPD-12125"
],
"chebi":[
"CHEBI:64834"
],
"inchi_key":[
"VFGNPJRRTKMYKN-LJWNYQGCSA-N"
],
"metanetx.chemical":[
"MNXM12233"
],
"sbo":"SBO:0000247",
"seed.compound":[
"cpd23255"
]
}
},
{
"id":"4abut_c",
"name":"4-Aminobutanoate",
"compartment":"c",
"notes":{
"original_bigg_ids":[
"4abut_c"
]
},
"annotation":{
"bigg.metabolite":[
"4abut"
],
"biocyc":[
"META:4-AMINO-BUTYRATE"
],
"chebi":[
"CHEBI:40483",
"CHEBI:20317",
"CHEBI:1786",
"CHEBI:16865",
"CHEBI:30566",
"CHEBI:193777",
"CHEBI:11961",
"CHEBI:59888",
"CHEBI:20318"
],
"envipath":[
"32de3cf4-e3e6-4168-956e-32fa5ddb0ce1/compound/e90ecce1-b9b5-49f9-85d9-b83421426cbb"
],
"hmdb":[
"HMDB00112"
],
"inchi_key":[
"BTCSSZJGUNDROE-UHFFFAOYSA-N"
],
"kegg.compound":[
"C00334"
],
"kegg.drug":[
"D00058"
],
"lipidmaps":[
"LMFA01100039"
],
"metanetx.chemical":[
"MNXM192"
],
"reactome.compound":[
"428571",
"352011",
"916850",
"352003"
],
"sabiork":[
"2021"
],
"sbo":"SBO:0000247",
"seed.compound":[
"cpd00281"
]
}
},
{
"id":"12dgr160_c",
"name":"1,2-Diacyl-sn-glycerol (dihexadecanoyl, n-C16:0)",
"compartment":"c",
"notes":{
"original_bigg_ids":[
"12dgr160_c"
]
},
"annotation":{
"bigg.metabolite":[
"12dgr160"
],
"metanetx.chemical":[
"MNXM3132"
],
"sbo":"SBO:0000247"
}
},
{
"id":"4abutn_c",
"name":"4-Aminobutanal",
"compartment":"c",
"notes":{
"original_bigg_ids":[
"4abutn_c"
]
},
"annotation":{
"bigg.metabolite":[
"4abutn"
],
"biocyc":[
"META:4-AMINO-BUTYRALDEHYDE"
],
"chebi":[
"CHEBI:11960",
"CHEBI:20316",
"CHEBI:58264",
"CHEBI:17769",
"CHEBI:1785"
],
"hmdb":[
"HMDB60247",
"HMDB01080"
],
"inchi_key":[
"DZQLQEYLEYWJIB-UHFFFAOYSA-O"
],
"kegg.compound":[
"C00555"
],
"metanetx.chemical":[
"MNXM422"
],
"sabiork":[
"2092"
],
"sbo":"SBO:0000247",
"seed.compound":[
"cpd00434",
"cpd12219"
]
}
},
{
"id":"pa160_c",
"name":"1,2-dihexadecanoyl-sn-glycerol 3-phosphate",
"compartment":"c",
"notes":{
"original_bigg_ids":[
"pa160_c"
]
},
"annotation":{
"bigg.metabolite":[
"pa160"
],
"biocyc":[
"META:CPD0-1422"
],
"chebi":[
"CHEBI:72859",
"CHEBI:73246"
],
"hmdb":[
"HMDB00674",
"HMDB07857"
],
"inchi_key":[
"PORPENFLTBBHSG-MGBGTMOVSA-L"
],
"lipidmaps":[
"LMGP10010027"
],
"metanetx.chemical":[
"MNXM17312"
],
"sbo":"SBO:0000247",
"seed.compound":[
"cpd26147",
"cpd15524"
],
"slm":[
"000000808"
]
}
},
{
"id":"acac_c",
"name":"Acetoacetate",
"compartment":"c",
"notes":{
"original_bigg_ids":[
"acac_c"
]
},
"annotation":{
"bigg.metabolite":[
"acac"
],
"biocyc":[
"META:3-KETOBUTYRATE"
],
"chebi":[
"CHEBI:40507",
"CHEBI:131367",
"CHEBI:15344",
"CHEBI:13705",
"CHEBI:2391",
"CHEBI:22172"
],
"envipath":[
"650babc9-9d68-4b73-9332-11972ca26f7b/compound/924da7cc-7d56-4de8-8fc5-6750e564b19d",
"650babc9-9d68-4b73-9332-11972ca26f7b/compound/fb4f33dd-4427-4324-bdc3-c9e1f3655a36",
"4fd7f3e0-dd25-43ac-9453-dda3e52396e4/compound/c0d6192a-b52c-4bd4-a5ef-f1b459bc5a3f",
"5882df9c-dae1-4d80-a40e-db4724271456/compound/1d5be1e0-4890-4396-a3bf-af5789c697c6",
"32de3cf4-e3e6-4168-956e-32fa5ddb0ce1/compound/6fdb8e86-869c-43e6-a53f-5be3d9719096"
],
"hmdb":[
"HMDB00060"
],
"inchi_key":[
"WDJHALXBUFZDSR-UHFFFAOYSA-M"
],
"kegg.compound":[
"C00164"
],
"lipidmaps":[
"LMFA01060003"
],
"metanetx.chemical":[
"MNXM154"
],
"reactome.compound":[
"73909",
"29666"
],
"sabiork":[
"1956"
],
"sbo":"SBO:0000247",
"seed.compound":[
"cpd00142"
]
}
},
{
"id":"bhb_c",
"name":"(R)-3-Hydroxybutanoate",
"compartment":"c",
"notes":{
"original_bigg_ids":[
"bhb_c"
]
},
"annotation":{
"bigg.metabolite":[
"bhb"
],
"biocyc":[
"META:CPD-335"
],
"chebi":[
"CHEBI:18666",
"CHEBI:10983",
"CHEBI:17066",
"CHEBI:322"
],
"hmdb":[
"HMDB00011"
],
"inchi_key":[
"WHBMMWSBFZVSSR-GSVOUGTGSA-M"
],
"kegg.compound":[
"C01089"
],
"lipidmaps":[
"LMFA01050243"
],
"metanetx.chemical":[
"MNXM663"
],
"reactome.compound":[
"73911",
"5696461"
],
"sabiork":[
"2245"
],
"sbo":"SBO:0000247",
"seed.compound":[
"cpd00797"
]
}
},
{
"id":"chol_c",
"name":"Choline C5H14NO",
"compartment":"c",
"notes":{
"original_bigg_ids":[
"chol_c"
]
},
"annotation":{
"bigg.metabolite":[
"chol"
],
"biocyc":[
"META:CHOLINE"
],
"chebi":[
"CHEBI:41524",
"CHEBI:23212",
"CHEBI:15354",
"CHEBI:13985",
"CHEBI:72322",
"CHEBI:3665"
],
"hmdb":[
"HMDB00097"
],
"inchi_key":[
"OEYIOHPDSNJKLS-UHFFFAOYSA-N"
],
"kegg.compound":[
"C00114"
],
"kegg.drug":[
"D10498",
"D07690"
],
"metanetx.chemical":[
"MNXM90"
],
"reactome.compound":[
"264618",
"264638",
"6798162"
],
"sabiork":[
"1935"
],
"sbo":"SBO:0000247",
"seed.compound":[
"cpd00098"
]
}
},
{
"id":"btd_RR_c",
"name":" R R  2 3 Butanediol C4H10O2",
"compartment":"c",
"notes":{
"original_bigg_ids":[
"btd_RR_c"
]
},
"annotation":{
"bigg.metabolite":[
"btd_RR"
],
"metanetx.chemical":[
"MNXM163570"
],
"sbo":"SBO:0000247"
}
},
{
"id":"g3pc_c",
"name":"Sn-Glycero-3-phosphocholine",
"compartment":"c",
"notes":{
"original_bigg_ids":[
"g3pc_c"
]
},
"annotation":{
"bigg.metabolite":[
"g3pc"
],
"biocyc":[
"META:L-1-GLYCERO-PHOSPHORYLCHOLINE"
],
"chebi":[
"CHEBI:55397",
"CHEBI:76433",
"CHEBI:26697",
"CHEBI:12847",
"CHEBI:14343",
"CHEBI:10646",
"CHEBI:16870",
"CHEBI:41458",
"CHEBI:12841"
],
"inchi_key":[
"SUHOQUVVVLNYQR-MRVPVSSYSA-N"
],
"kegg.compound":[
"C00670"
],
"kegg.drug":[
"D07349"
],
"metanetx.chemical":[
"MNXM367"
],
"reactome.compound":[
"1498750"
],
"sabiork":[
"5173"
],
"sbo":"SBO:0000247",
"seed.compound":[
"cpd00507"
]
}
},
{
"id":"diact_c",
"name":"Diacetyl C4H6O2",
"compartment":"c",
"notes":{
"original_bigg_ids":[
"diact_c"
]
},
"annotation":{
"bigg.metabolite":[
"diact"
],
"biocyc":[
"META:DIACETYL"
],
"chebi":[
"CHEBI:16583",
"CHEBI:4479",
"CHEBI:14134"
],
"envipath":[
"4fd7f3e0-dd25-43ac-9453-dda3e52396e4/compound/b1994b22-8c02-4ab1-91a9-577976eeec4e"
],
"hmdb":[
"HMDB03407"
],
"inchi_key":[
"QSJXEFYPDANLFS-UHFFFAOYSA-N"
],
"kegg.compound":[
"C00741"
],
"lipidmaps":[
"LMFA12000012"
],
"metanetx.chemical":[
"MNXM1467"
],
"sabiork":[
"2145"
],
"sbo":"SBO:0000247",
"seed.compound":[
"cpd00551"
]
}
},
{
"id":"cdpdhdecg_c",
"name":"CDP-1,2-dihexadecanoylglycerol",
"compartment":"c",
"notes":{
"original_bigg_ids":[
"cdpdhdecg_c"
]
},
"annotation":{
"bigg.metabolite":[
"cdpdhdecg"
],
"metanetx.chemical":[
"MNXM3232"
],
"sbo":"SBO:0000247",
"seed.compound":[
"cpd15419"
]
}
},
{
"id":"mal__D_c",
"name":"D-Malate",
"compartment":"c",
"formula":"C4H4O5",
"notes":{
"original_bigg_ids":[
"mal__D_c"
]
},
"annotation":{
"bigg.metabolite":[
"mal__D"
],
"biocyc":[
"META:CPD-660"
],
"chebi":[
"CHEBI:44073",
"CHEBI:342",
"CHEBI:42060",
"CHEBI:30796",
"CHEBI:15588",
"CHEBI:18685",
"CHEBI:18686",
"CHEBI:11002"
],
"hmdb":[
"HMDB31518"
],
"inchi_key":[
"BJEPYKJPYRNKOW-UWTATZPHSA-L"
],
"kegg.compound":[
"C00497"
],
"metanetx.chemical":[
"MNXM1608"
],
"sabiork":[
"2062"
],
"sbo":"SBO:0000247",
"seed.compound":[
"cpd00386"
]
}
},
{
"id":"succoa_c",
"name":"Succinyl-CoA",
"compartment":"c",
"notes":{
"original_bigg_ids":[
"succoa_c"
]
},
"annotation":{
"bigg.metabolite":[
"succoa"
],
"biocyc":[
"META:SUC-COA"
],
"chebi":[
"CHEBI:57292",
"CHEBI:10746",
"CHEBI:15127",
"CHEBI:15380",
"CHEBI:9310",
"CHEBI:45541",
"CHEBI:26811"
],
"envipath":[
"32de3cf4-e3e6-4168-956e-32fa5ddb0ce1/compound/359075fb-98d9-458d-ba82-db4020e753f3"
],
"hmdb":[
"HMDB01022"
],
"inchi_key":[
"VNOYUJKHFWYWIR-ITIYDSSPSA-I"
],
"kegg.compound":[
"C00091"
],
"lipidmaps":[
"LMFA07050370"
],
"metanetx.chemical":[
"MNXM92"
],
"reactome.compound":[
"70958"
],
"sabiork":[
"1931"
],
"sbo":"SBO:0000247",
"seed.compound":[
"cpd00078"
]
}
},
{
"id":"msa_c",
"name":"Malonate semialdehyde",
"compartment":"c",
"notes":{
"original_bigg_ids":[
"msa_c"
]
},
"annotation":{
"bigg.metabolite":[
"msa"
],
"biocyc":[
"META:MALONATE-S-ALD"
],
"chebi":[
"CHEBI:33190",
"CHEBI:1651",
"CHEBI:11877",
"CHEBI:14564",
"CHEBI:17960",
"CHEBI:20180"
],
"envipath":[
"650babc9-9d68-4b73-9332-11972ca26f7b/compound/4993e172-ccf2-4c55-8e5f-b8b3ae0cc087",
"32de3cf4-e3e6-4168-956e-32fa5ddb0ce1/compound/b48fbbb9-d61e-40b0-a32a-971462faf58a"
],
"hmdb":[
"HMDB11666",
"HMDB11111"
],
"inchi_key":[
"OAKURXIZZOAYBC-UHFFFAOYSA-M"
],
"kegg.compound":[
"C00222"
],
"metanetx.chemical":[
"MNXM244"
],
"reactome.compound":[
"909783"
],
"sabiork":[
"1981"
],
"sbo":"SBO:0000247",
"seed.compound":[
"cpd00191"
]
}
},
{
"id":"q8_c",
"name":"Ubiquinone-8",
"compartment":"c",
"notes":{
"original_bigg_ids":[
"q8_c"
]
},
"annotation":{
"bigg.metabolite":[
"q8"
],
"biocyc":[
"META:UBIQUINONE-8"
],
"chebi":[
"CHEBI:61683"
],
"inchi_key":[
"ICFIZJQGJAJRSU-SGHXUWJISA-N"
],
"kegg.compound":[
"C17569"
],
"lipidmaps":[
"LMPR02010005"
],
"metanetx.chemical":[
"MNXM232"
],
"sbo":"SBO:0000247",
"seed.compound":[
"cpd15560"
]
}
},
{
"id":"succ_c",
"name":"Succinate",
"compartment":"c",
"notes":{
"original_bigg_ids":[
"succ_c"
]
},
"annotation":{
"bigg.metabolite":[
"succ"
],
"biocyc":[
"META:SUC"
],
"chebi":[
"CHEBI:22941",
"CHEBI:26803",
"CHEBI:15741",
"CHEBI:132287",
"CHEBI:45639",
"CHEBI:30779",
"CHEBI:15125",
"CHEBI:22943",
"CHEBI:26807",
"CHEBI:9304",
"CHEBI:90372",
"CHEBI:30031"
],
"envipath":[
"4fd7f3e0-dd25-43ac-9453-dda3e52396e4/compound/cc98aff0-7f64-4db4-9d59-de961c228496",
"5882df9c-dae1-4d80-a40e-db4724271456/compound/6377658b-03f6-4fed-a5bf-ff0f2389b693",
"650babc9-9d68-4b73-9332-11972ca26f7b/compound/600b74d3-8fe5-426d-bedf-291175bd23e4",
"32de3cf4-e3e6-4168-956e-32fa5ddb0ce1/compound/8fdfd425-4343-4bf2-8427-b2ffa57fdbd7"
],
"hmdb":[
"HMDB00254"
],
"inchi_key":[
"KDYFGRWQOYBRFD-UHFFFAOYSA-L"
],
"kegg.compound":[
"C00042"
],
"lipidmaps":[
"LMFA01170043"
],
"metanetx.chemical":[
"MNXM25"
],
"reactome.compound":[
"389583",
"5278787",
"159939",
"433123",
"29434",
"113536"
],
"sabiork":[
"1924"
],
"sbo":"SBO:0000247",
"seed.compound":[
"cpd00036"
]
}
},
{
"id":"ps160_c",
"name":"Phosphatidylserine (dihexadecanoyl, n-C16:0)",
"compartment":"c",
"notes":{
"original_bigg_ids":[
"ps160_c"
]
},
"annotation":{
"bigg.metabolite":[
"ps160"
],
"biocyc":[
"META:CPD-12817"
],
"chebi":[
"CHEBI:84523",
"CHEBI:111515"
],
"hmdb":[
"HMDB00614"
],
"inchi_key":[
"KLFKZIQAIPDJCW-GPOMZPHUSA-M"
],
"lipidmaps":[
"LMGP03010029"
],
"metanetx.chemical":[
"MNXM32181"
],
"sbo":"SBO:0000247",
"seed.compound":[
"cpd23595",
"cpd15555"
],
"slm":[
"000005400"
]
}
},
{
"id":"q8h2_c",
"name":"Ubiquinol-8",
"compartment":"c",
"notes":{
"original_bigg_ids":[
"q8h2_c"
]
},
"annotation":{
"bigg.metabolite":[
"q8h2"
],
"biocyc":[
"META:CPD-9956"
],
"chebi":[
"CHEBI:61682"
],
"hmdb":[
"HMDB01060"
],
"inchi_key":[
"LOJUQFSPYHMHEO-SGHXUWJISA-N"
],
"metanetx.chemical":[
"MNXM191"
],
"sbo":"SBO:0000247",
"seed.compound":[
"cpd29608",
"cpd15561"
]
}
},
{
"id":"fum_c",
"name":"Fumarate",
"compartment":"c",
"notes":{
"original_bigg_ids":[
"fum_c"
]
},
"annotation":{
"bigg.metabolite":[
"fum"
],
"biocyc":[
"META:FUM"
],
"chebi":[
"CHEBI:36180",
"CHEBI:37155",
"CHEBI:42511",
"CHEBI:5190",
"CHEBI:18012",
"CHEBI:42743",
"CHEBI:22956",
"CHEBI:22957",
"CHEBI:24124",
"CHEBI:14284",
"CHEBI:37154",
"CHEBI:29806",
"CHEBI:22958",
"CHEBI:24122"
],
"envipath":[
"32de3cf4-e3e6-4168-956e-32fa5ddb0ce1/compound/709035ec-4868-4de8-9095-06428f6be14b"
],
"hmdb":[
"HMDB00134"
],
"inchi_key":[
"VZCYOOQTPOCHFL-OWOJBTEDSA-L"
],
"kegg.compound":[
"C00122"
],
"kegg.drug":[
"D02308"
],
"metanetx.chemical":[
"MNXM93"
],
"reactome.compound":[
"113588",
"29586"
],
"sabiork":[
"1910"
],
"sbo":"SBO:0000247",
"seed.compound":[
"cpd00106"
]
}
},
{
"id":"o2_c",
"name":"O2 O2",
"compartment":"c",
"notes":{
"original_bigg_ids":[
"o2_c"
]
},
"annotation":{
"bigg.metabolite":[
"o2"
],
"biocyc":[
"META:OXYGEN-MOLECULE"
],
"chebi":[
"CHEBI:7860",
"CHEBI:26689",
"CHEBI:29097",
"CHEBI:15379",
"CHEBI:13416",
"CHEBI:27140",
"CHEBI:29793",
"CHEBI:30491",
"CHEBI:44742",
"CHEBI:23833",
"CHEBI:25366",
"CHEBI:10745"
],
"envipath":[
"5882df9c-dae1-4d80-a40e-db4724271456/compound/d5d12248-82d3-4cf3-b7d0-2e3d096768b4"
],
"hmdb":[
"HMDB01377"
],
"inchi_key":[
"MYMOFIZGZYHOMD-UHFFFAOYSA-N"
],
"kegg.compound":[
"C00007"
],
"kegg.drug":[
"D00003"
],
"metanetx.chemical":[
"MNXM4"
],
"reactome.compound":[
"113534",
"113535",
"113685",
"5668566",
"189461",
"113533",
"1131511",
"352327",
"351593",
"29368",
"1236709"
],
"sabiork":[
"1264"
],
"sbo":"SBO:0000247",
"seed.compound":[
"cpd00007"
]
}
},
{
"id":"fadh2_c",
"name":"Flavin adenine dinucleotide reduced",
"compartment":"c",
"notes":{
"original_bigg_ids":[
"fadh2_c"
]
},
"annotation":{
"bigg.metabolite":[
"fadh2"
],
"biocyc":[
"META:FADH2"
],
"chebi":[
"CHEBI:13316",
"CHEBI:42427",
"CHEBI:4957",
"CHEBI:17877",
"CHEBI:58307",
"CHEBI:21126"
],
"hmdb":[
"HMDB06358",
"HMDB06252",
"HMDB01197"
],
"inchi_key":[
"YPZRHBJKEMOYQH-UYBVJOGSSA-L"
],
"kegg.compound":[
"C01352"
],
"metanetx.chemical":[
"MNXM38"
],
"reactome.compound":[
"31649",
"164934"
],
"sabiork":[
"2274"
],
"sbo":"SBO:0000247",
"seed.compound":[
"cpd00982"
]
}
},
{
"id":"ser__L_c",
"name":"L-Serine",
"compartment":"c",
"formula":"C3H7NO3",
"notes":{
"original_bigg_ids":[
"ser__L_c"
]
},
"annotation":{
"bigg.metabolite":[
"ser__L"
],
"biocyc":[
"META:SER",
"META:Serines"
],
"chebi":[
"CHEBI:32845",
"CHEBI:17822",
"CHEBI:26648",
"CHEBI:45440",
"CHEBI:21387",
"CHEBI:32837",
"CHEBI:13167",
"CHEBI:45451",
"CHEBI:32836",
"CHEBI:15081",
"CHEBI:45590",
"CHEBI:35243",
"CHEBI:32846",
"CHEBI:17115",
"CHEBI:45597",
"CHEBI:33384",
"CHEBI:45677",
"CHEBI:6301",
"CHEBI:9116"
],
"envipath":[
"32de3cf4-e3e6-4168-956e-32fa5ddb0ce1/compound/207ebcd7-f859-4b01-8a69-9b99fb380595"
],
"hmdb":[
"HMDB00589",
"HMDB00187",
"HMDB62263"
],
"inchi_key":[
"MTCFGRXMJLQNBG-REOHCLBHSA-N"
],
"kegg.compound":[
"C00716",
"C00065"
],
"kegg.drug":[
"D00016"
],
"lipidmaps":[
"LMFA01100045"
],
"metanetx.chemical":[
"MNXM53"
],
"reactome.compound":[
"352002",
"379732",
"8932979",
"200736"
],
"sabiork":[
"2140",
"75"
],
"sbo":"SBO:0000247",
"seed.compound":[
"cpd28171",
"cpd00054",
"cpd30743"
]
}
},
{
"id":"h_e",
"name":"H+",
"compartment":"e",
"notes":{
"original_bigg_ids":[
"h_e"
]
},
"annotation":{
"bigg.metabolite":[
"h"
],
"biocyc":[
"META:PROTON"
],
"chebi":[
"CHEBI:5584",
"CHEBI:13357",
"CHEBI:15378",
"CHEBI:10744"
],
"hmdb":[
"HMDB59597"
],
"inchi_key":[
"GPRLSGONYQIRFK-UHFFFAOYSA-N"
],
"kegg.compound":[
"C00080"
],
"metanetx.chemical":[
"MNXM1"
],
"reactome.compound":[
"2000349",
"425978",
"74722",
"428040",
"427899",
"428548",
"156540",
"70106",
"425969",
"1132304",
"5668577",
"1470067",
"163953",
"193465",
"113529",
"351626",
"425999",
"194688",
"374900",
"2872447",
"372511"
],
"sabiork":[
"39"
],
"sbo":"SBO:0000247",
"seed.compound":[
"cpd00067"
]
}
},
{
"id":"pe160_c",
"name":"Phosphatidylethanolamine (dihexadecanoyl, n-C16:0)",
"compartment":"c",
"notes":{
"original_bigg_ids":[
"pe160_c"
]
},
"annotation":{
"bigg.metabolite":[
"pe160"
],
"biocyc":[
"META:CPD-12819"
],
"chebi":[
"CHEBI:73005",
"CHEBI:73127"
],
"hmdb":[
"HMDB05317",
"HMDB08923"
],
"inchi_key":[
"SLKDGVPOSSLUAI-PGUFJCEWSA-N"
],
"lipidmaps":[
"LMGP02010037"
],
"metanetx.chemical":[
"MNXM32178"
],
"sbo":"SBO:0000247",
"seed.compound":[
"cpd15531",
"cpd29054",
"cpd23597"
],
"slm":[
"000034909"
]
}
},
{
"id":"g3pe_c",
"name":"Sn-Glycero-3-phosphoethanolamine",
"compartment":"c",
"notes":{
"original_bigg_ids":[
"g3pe_c"
]
},
"annotation":{
"bigg.metabolite":[
"g3pe"
],
"biocyc":[
"META:L-1-GLYCEROPHOSPHORYLETHANOL-AMINE"
],
"chebi":[
"CHEBI:57952",
"CHEBI:10647",
"CHEBI:12842",
"CHEBI:16929",
"CHEBI:26699"
],
"hmdb":[
"HMDB59660"
],
"inchi_key":[
"JZNWSCPGTDBMEW-YFKPBYRVSA-N"
],
"kegg.compound":[
"C01233"
],
"metanetx.chemical":[
"MNXM368"
],
"reactome.compound":[
"1524023"
],
"sabiork":[
"3824"
],
"sbo":"SBO:0000247",
"seed.compound":[
"cpd00908"
]
}
},
{
"id":"fad_c",
"name":"Flavin adenine dinucleotide oxidized",
"compartment":"c",
"notes":{
"original_bigg_ids":[
"fad_c"
]
},
"annotation":{
"bigg.metabolite":[
"fad"
],
"biocyc":[
"META:FAD"
],
"chebi":[
"CHEBI:16238",
"CHEBI:42388",
"CHEBI:21125",
"CHEBI:57692",
"CHEBI:13315",
"CHEBI:4956"
],
"hmdb":[
"HMDB01248"
],
"inchi_key":[
"IMGVNJNCCGXBHD-UYBVJOGSSA-K"
],
"kegg.compound":[
"C00016"
],
"kegg.drug":[
"D00005"
],
"metanetx.chemical":[
"MNXM33"
],
"reactome.compound":[
"113596",
"29386",
"113597"
],
"sabiork":[
"1270"
],
"sbo":"SBO:0000247",
"seed.compound":[
"cpd00015"
]
}
},
{
"id":"mql8_c",
"name":"Menaquinol 8",
"compartment":"c",
"notes":{
"original_bigg_ids":[
"mql8_c"
]
},
"annotation":{
"bigg.metabolite":[
"mql8"
],
"biocyc":[
"META:REDUCED-MENAQUINONE"
],
"chebi":[
"CHEBI:61684"
],
"inchi_key":[
"OIEZRVBFVPGODT-WQWYCSGDSA-N"
],
"metanetx.chemical":[
"MNXM223"
],
"sbo":"SBO:0000247",
"seed.compound":[
"cpd15499"
]
}
},
{
"id":"no2_c",
"name":"Nitrite",
"compartment":"c",
"notes":{
"original_bigg_ids":[
"no2_c"
]
},
"annotation":{
"bigg.metabolite":[
"no2"
],
"biocyc":[
"META:NITRITE"
],
"chebi":[
"CHEBI:16301",
"CHEBI:14658",
"CHEBI:7585",
"CHEBI:44396",
"CHEBI:25567"
],
"envipath":[
"32de3cf4-e3e6-4168-956e-32fa5ddb0ce1/compound/84af9b8c-5f58-4093-85cb-964ba8ed40b7"
],
"hmdb":[
"HMDB02786"
],
"inchi_key":[
"IOVCWXUNBOPUCH-UHFFFAOYSA-M"
],
"kegg.compound":[
"C00088"
],
"metanetx.chemical":[
"MNXM107"
],
"reactome.compound":[
"1222379"
],
"sabiork":[
"3058"
],
"sbo":"SBO:0000247",
"seed.compound":[
"cpd00075"
]
}
},
{
"id":"mqn8_c",
"name":"Menaquinone 8",
"compartment":"c",
"notes":{
"original_bigg_ids":[
"mqn8_c"
]
},
"annotation":{
"bigg.metabolite":[
"mqn8"
],
"biocyc":[
"META:CPD-9728"
],
"chebi":[
"CHEBI:44027"
],
"inchi_key":[
"LXKDFTDVRVLXFY-WQWYCSGDSA-N"
],
"metanetx.chemical":[
"MNXM509"
],
"sbo":"SBO:0000247",
"seed.compound":[
"cpd15500"
]
}
},
{
"id":"etha_c",
"name":"Ethanolamine",
"compartment":"c",
"notes":{
"original_bigg_ids":[
"etha_c"
]
},
"annotation":{
"bigg.metabolite":[
"etha"
],
"biocyc":[
"META:ETHANOL-AMINE"
],
"chebi":[
"CHEBI:57603",
"CHEBI:23979",
"CHEBI:42323",
"CHEBI:4880",
"CHEBI:272066",
"CHEBI:14223",
"CHEBI:16000"
],
"envipath":[
"650babc9-9d68-4b73-9332-11972ca26f7b/compound/66a5817c-409d-4b53-87ea-bb9edd311dc5",
"32de3cf4-e3e6-4168-956e-32fa5ddb0ce1/compound/9cee8877-412f-4ce0-a56d-b7c5de20969e"
],
"hmdb":[
"HMDB00149",
"HMDB62693"
],
"inchi_key":[
"HZAXFHJVJLSVMW-UHFFFAOYSA-O"
],
"kegg.compound":[
"C00189"
],
"kegg.drug":[
"D05074"
],
"metanetx.chemical":[
"MNXM218"
],
"sabiork":[
"1965"
],
"sbo":"SBO:0000247",
"seed.compound":[
"cpd00162"
]
}
},
{
"id":"pgp160_c",
"name":"Phosphatidylglycerophosphate (dihexadecanoyl, n-C16:0)",
"compartment":"c",
"notes":{
"original_bigg_ids":[
"pgp160_c"
]
},
"annotation":{
"bigg.metabolite":[
"pgp160"
],
"biocyc":[
"META:CPD-12821"
],
"hmdb":[
"HMDB13472"
],
"inchi_key":[
"ONJBJMDJKLHMEK-MPQUPPDSSA-K"
],
"metanetx.chemical":[
"MNXM32180"
],
"sbo":"SBO:0000247",
"seed.compound":[
"cpd15545",
"cpd23599"
],
"slm":[
"000475616"
]
}
},
{
"id":"2dmmql8_c",
"name":"2-Demethylmenaquinol 8",
"compartment":"c",
"notes":{
"original_bigg_ids":[
"2dmmql8_c"
]
},
"annotation":{
"bigg.metabolite":[
"2dmmql8"
],
"biocyc":[
"META:CPD-12115"
],
"chebi":[
"CHEBI:61873"
],
"inchi_key":[
"FGYPGICSXJEKCG-AENDIINCSA-N"
],
"metanetx.chemical":[
"MNXM558"
],
"sbo":"SBO:0000247",
"seed.compound":[
"cpd15353"
]
}
},
{
"id":"no3_c",
"name":"Nitrate",
"compartment":"c",
"notes":{
"original_bigg_ids":[
"no3_c"
]
},
"annotation":{
"bigg.metabolite":[
"no3"
],
"biocyc":[
"META:NITRATE",
"META:CPD-15028"
],
"chebi":[
"CHEBI:44487",
"CHEBI:14654",
"CHEBI:71263",
"CHEBI:7580",
"CHEBI:17632",
"CHEBI:48107",
"CHEBI:25545"
],
"envipath":[
"32de3cf4-e3e6-4168-956e-32fa5ddb0ce1/compound/706be27f-b4cf-4022-b2ef-04cec5197ca5"
],
"hmdb":[
"HMDB02878",
"HMDB01853"
],
"inchi_key":[
"NHNBFGGVMKEFGY-UHFFFAOYSA-N"
],
"kegg.compound":[
"C00244"
],
"kegg.drug":[
"D02313"
],
"metanetx.chemical":[
"MNXM207"
],
"sabiork":[
"1988"
],
"sbo":"SBO:0000247",
"seed.compound":[
"cpd00209"
]
}
},
{
"id":"2dmmq8_c",
"name":"2-Demethylmenaquinone 8",
"compartment":"c",
"notes":{
"original_bigg_ids":[
"2dmmq8_c"
]
},
"annotation":{
"bigg.metabolite":[
"2dmmq8"
],
"biocyc":[
"META:DEMETHYLMENAQUINONE"
],
"chebi":[
"CHEBI:48455"
],
"inchi_key":[
"GDUBPWSFXUAETN-AENDIINCSA-N"
],
"lipidmaps":[
"LMPR02030027"
],
"metanetx.chemical":[
"MNXM2178"
],
"sbo":"SBO:0000247",
"seed.compound":[
"cpd15352"
]
}
},
{
"id":"pg160_c",
"name":"Phosphatidylglycerol (dihexadecanoyl, n-C16:0)",
"compartment":"c",
"notes":{
"original_bigg_ids":[
"pg160_c"
]
},
"annotation":{
"bigg.metabolite":[
"pg160"
],
"biocyc":[
"META:CPD-8260"
],
"chebi":[
"CHEBI:73205",
"CHEBI:72829",
"CHEBI:75159"
],
"hmdb":[
"HMDB10570"
],
"inchi_key":[
"BIABMEZBCHDPBV-MPQUPPDSSA-M"
],
"lipidmaps":[
"LMGP04010986"
],
"metanetx.chemical":[
"MNXM32179"
],
"sbo":"SBO:0000247",
"seed.compound":[
"cpd15538",
"cpd25117"
],
"slm":[
"000000812"
]
}
},
{
"id":"nh4_c",
"name":"Ammonium",
"compartment":"c",
"notes":{
"original_bigg_ids":[
"nh4_c"
]
},
"annotation":{
"bigg.metabolite":[
"nh4"
],
"biocyc":[
"META:AMMONIUM",
"META:AMMONIA"
],
"chebi":[
"CHEBI:44284",
"CHEBI:135980",
"CHEBI:22533",
"CHEBI:13406",
"CHEBI:29337",
"CHEBI:29340",
"CHEBI:13771",
"CHEBI:16134",
"CHEBI:28938",
"CHEBI:22534",
"CHEBI:13405",
"CHEBI:49783",
"CHEBI:7434",
"CHEBI:7435",
"CHEBI:44269",
"CHEBI:44404",
"CHEBI:13407"
],
"envipath":[
"650babc9-9d68-4b73-9332-11972ca26f7b/compound/96667bd9-aeae-4e8f-89d3-100d0396af05",
"32de3cf4-e3e6-4168-956e-32fa5ddb0ce1/compound/41e4c903-407f-49f7-bf6b-0a94d39fa3a7",
"5882df9c-dae1-4d80-a40e-db4724271456/compound/27a89bdf-42f7-478f-91d8-e39881581096"
],
"hmdb":[
"HMDB00051",
"HMDB41827"
],
"inchi_key":[
"QGZKDVFQNNGYKY-UHFFFAOYSA-O"
],
"kegg.compound":[
"C00014",
"C01342"
],
"kegg.drug":[
"D02916",
"D02915"
],
"metanetx.chemical":[
"MNXM15"
],
"reactome.compound":[
"5693978",
"1132163",
"29382",
"76230",
"140912",
"389843",
"2022135",
"31633",
"113561"
],
"sabiork":[
"1268",
"43"
],
"sbo":"SBO:0000247",
"seed.compound":[
"cpd19013",
"cpd00013"
]
}
},
{
"id":"prpp_c",
"name":"5-Phospho-alpha-D-ribose 1-diphosphate",
"compartment":"c",
"notes":{
"original_bigg_ids":[
"prpp_c"
]
},
"annotation":{
"bigg.metabolite":[
"prpp"
],
"biocyc":[
"META:PRPP"
],
"chebi":[
"CHEBI:2121",
"CHEBI:20625",
"CHEBI:12160",
"CHEBI:45139",
"CHEBI:12159",
"CHEBI:17111",
"CHEBI:58017"
],
"hmdb":[
"HMDB00280",
"HMDB62643"
],
"inchi_key":[
"PQGCEDQWHSBAJP-TXICZTDVSA-I"
],
"kegg.compound":[
"C00119"
],
"metanetx.chemical":[
"MNXM91"
],
"reactome.compound":[
"73566"
],
"sabiork":[
"1305"
],
"sbo":"SBO:0000247",
"seed.compound":[
"cpd00103"
]
}
},
{
"id":"ap4a_c",
"name":"P1,P4-Bis(5'-adenosyl) tetraphosphate",
"compartment":"c",
"notes":{
"original_bigg_ids":[
"ap4a_c"
]
},
"annotation":{
"bigg.metabolite":[
"ap4a"
],
"biocyc":[
"META:ADENOSYL-P4"
],
"chebi":[
"CHEBI:58141",
"CHEBI:7875",
"CHEBI:12729",
"CHEBI:21998",
"CHEBI:17422",
"CHEBI:12726"
],
"hmdb":[
"HMDB01211",
"HMDB06502"
],
"inchi_key":[
"YOAHKNVSNCMZGQ-XPWFQUROSA-J"
],
"kegg.compound":[
"C01260"
],
"metanetx.chemical":[
"MNXM1089"
],
"sabiork":[
"1707"
],
"sbo":"SBO:0000247",
"seed.compound":[
"cpd00924"
]
}
},
{
"id":"pram_c",
"name":"5-Phospho-beta-D-ribosylamine",
"compartment":"c",
"notes":{
"original_bigg_ids":[
"pram_c"
]
},
"annotation":{
"bigg.metabolite":[
"pram"
],
"biocyc":[
"META:5-P-BETA-D-RIBOSYL-AMINE"
],
"chebi":[
"CHEBI:12161",
"CHEBI:37737",
"CHEBI:42834",
"CHEBI:2123",
"CHEBI:20626",
"CHEBI:58681"
],
"hmdb":[
"HMDB01128",
"HMDB02347",
"HMDB62576"
],
"inchi_key":[
"SKCBPEVYGOQGJN-TXICZTDVSA-M"
],
"kegg.compound":[
"C03090"
],
"metanetx.chemical":[
"MNXM90003"
],
"reactome.compound":[
"111292"
],
"sabiork":[
"1884"
],
"sbo":"SBO:0000247",
"seed.compound":[
"cpd01982"
]
}
},
{
"id":"mal__L_c",
"name":"L-Malate",
"compartment":"c",
"notes":{
"original_bigg_ids":[
"mal__L_c"
]
},
"annotation":{
"bigg.metabolite":[
"mal__L"
],
"biocyc":[
"META:MAL"
],
"chebi":[
"CHEBI:15589",
"CHEBI:30797",
"CHEBI:423",
"CHEBI:18784",
"CHEBI:18785",
"CHEBI:13140",
"CHEBI:11066"
],
"hmdb":[
"HMDB00156"
],
"inchi_key":[
"BJEPYKJPYRNKOW-REOHCLBHSA-L"
],
"kegg.compound":[
"C00149"
],
"metanetx.chemical":[
"MNXM98"
],
"reactome.compound":[
"198498",
"113544"
],
"sabiork":[
"1918"
],
"sbo":"SBO:0000247",
"seed.compound":[
"cpd00130"
]
}
},
{
"id":"urate_c",
"name":"Urate C5H4N4O3",
"compartment":"c",
"notes":{
"original_bigg_ids":[
"urate_c"
]
},
"annotation":{
"bigg.metabolite":[
"urate"
],
"biocyc":[
"META:CPD-15332",
"META:URATE",
"META:CPD-15041"
],
"chebi":[
"CHEBI:27216",
"CHEBI:46817",
"CHEBI:46814",
"CHEBI:46826",
"CHEBI:49051",
"CHEBI:9885",
"CHEBI:17775",
"CHEBI:46818",
"CHEBI:15290",
"CHEBI:46821",
"CHEBI:46824",
"CHEBI:46825",
"CHEBI:27226",
"CHEBI:46820",
"CHEBI:46823",
"CHEBI:46822",
"CHEBI:46455",
"CHEBI:30848",
"CHEBI:46811"
],
"hmdb":[
"HMDB00289"
],
"inchi_key":[
"LEHOTFFKMJEONL-UHFFFAOYSA-N"
],
"kegg.compound":[
"C00366"
],
"metanetx.chemical":[
"MNXM441"
],
"reactome.compound":[
"429056",
"30034"
],
"sabiork":[
"1870"
],
"sbo":"SBO:0000247",
"seed.compound":[
"cpd00300"
]
}
},
{
"id":"xu5p__D_c",
"name":"D-Xylulose 5-phosphate",
"compartment":"c",
"formula":"C5H9O8P",
"notes":{
"original_bigg_ids":[
"xu5p__D_c"
]
},
"annotation":{
"bigg.metabolite":[
"xu5p__D"
],
"biocyc":[
"META:XYLULOSE-5-PHOSPHATE"
],
"chebi":[
"CHEBI:13036",
"CHEBI:27354",
"CHEBI:4269",
"CHEBI:16332",
"CHEBI:57737",
"CHEBI:21121"
],
"hmdb":[
"HMDB06212",
"HMDB00868"
],
"inchi_key":[
"FNZLKVNUWIIPSJ-RFZPGFLSSA-L"
],
"kegg.compound":[
"C00231"
],
"metanetx.chemical":[
"MNXM186"
],
"reactome.compound":[
"29790"
],
"sabiork":[
"1317"
],
"sbo":"SBO:0000247",
"seed.compound":[
"cpd00198"
]
}
},
{
"id":"gar_c",
"name":"N1-(5-Phospho-D-ribosyl)glycinamide",
"compartment":"c",
"notes":{
"original_bigg_ids":[
"gar_c"
]
},
"annotation":{
"bigg.metabolite":[
"gar"
],
"biocyc":[
"META:5-PHOSPHO-RIBOSYL-GLYCINEAMIDE"
],
"chebi":[
"CHEBI:20499",
"CHEBI:12623",
"CHEBI:58457",
"CHEBI:18349",
"CHEBI:1983"
],
"hmdb":[
"HMDB02022"
],
"inchi_key":[
"OBQMLSFOUZUIOB-HJZCUYRDSA-M"
],
"kegg.compound":[
"C03838"
],
"metanetx.chemical":[
"MNXM463"
],
"sabiork":[
"1887"
],
"sbo":"SBO:0000247",
"seed.compound":[
"cpd02394"
]
}
},
{
"id":"urdglyc_c",
"name":"(-)-Ureidoglycolate",
"compartment":"c",
"notes":{
"original_bigg_ids":[
"urdglyc_c"
]
},
"annotation":{
"bigg.metabolite":[
"urdglyc"
],
"biocyc":[
"META:CPD-1091"
],
"chebi":[
"CHEBI:18499",
"CHEBI:15412",
"CHEBI:49050",
"CHEBI:57296",
"CHEBI:121",
"CHEBI:11076",
"CHEBI:27224",
"CHEBI:9891",
"CHEBI:10783",
"CHEBI:18804"
],
"hmdb":[
"HMDB01005"
],
"inchi_key":[
"NWZYYCVIOKVTII-SFOWXEAESA-M"
],
"kegg.compound":[
"C02766",
"C00603"
],
"metanetx.chemical":[
"MNXM490"
],
"sabiork":[
"2730",
"1875"
],
"sbo":"SBO:0000247",
"seed.compound":[
"cpd01786",
"cpd00465"
]
}
},
{
"id":"gly_c",
"name":"Glycine",
"compartment":"c",
"notes":{
"original_bigg_ids":[
"gly_c"
]
},
"annotation":{
"bigg.metabolite":[
"gly"
],
"biocyc":[
"META:GLY"
],
"chebi":[
"CHEBI:32508",
"CHEBI:32507",
"CHEBI:15428",
"CHEBI:42964",
"CHEBI:14344",
"CHEBI:24368",
"CHEBI:10792",
"CHEBI:5460",
"CHEBI:57305"
],
"envipath":[
"32de3cf4-e3e6-4168-956e-32fa5ddb0ce1/compound/19441357-44af-48e1-b5ac-0e48c8dcbb87",
"650babc9-9d68-4b73-9332-11972ca26f7b/compound/870d7ca5-6659-40eb-8b5d-858bd29cddaa"
],
"hmdb":[
"HMDB00123"
],
"inchi_key":[
"DHMQDGOQFOQNFH-UHFFFAOYSA-N"
],
"kegg.compound":[
"C00037"
],
"kegg.drug":[
"D00011"
],
"metanetx.chemical":[
"MNXM29"
],
"reactome.compound":[
"29424",
"193446",
"113545",
"159549",
"266029"
],
"sabiork":[
"66"
],
"sbo":"SBO:0000247",
"seed.compound":[
"cpd00033"
]
}
},
{
"id":"gua_c",
"name":"Guanine",
"compartment":"c",
"notes":{
"original_bigg_ids":[
"gua_c"
]
},
"annotation":{
"bigg.metabolite":[
"gua"
],
"biocyc":[
"META:GUANINE"
],
"chebi":[
"CHEBI:16235",
"CHEBI:14371",
"CHEBI:42948",
"CHEBI:14372",
"CHEBI:24443",
"CHEBI:5563"
],
"envipath":[
"650babc9-9d68-4b73-9332-11972ca26f7b/compound/b5208daa-3750-4745-b4ed-179fb9d4fcfd"
],
"hmdb":[
"HMDB00132"
],
"inchi_key":[
"UYTPUPDQBNUYGX-UHFFFAOYSA-N"
],
"kegg.compound":[
"C00242"
],
"metanetx.chemical":[
"MNXM259"
],
"reactome.compound":[
"83956"
],
"sabiork":[
"59"
],
"sbo":"SBO:0000247",
"seed.compound":[
"cpd00207"
]
}
},
{
"id":"fgam_c",
"name":"N2-Formyl-N1-(5-phospho-D-ribosyl)glycinamide",
"compartment":"c",
"notes":{
"original_bigg_ids":[
"fgam_c"
]
},
"annotation":{
"bigg.metabolite":[
"fgam"
],
"biocyc":[
"META:5-P-RIBOSYL-N-FORMYLGLYCINEAMIDE"
],
"chebi":[
"CHEBI:12635",
"CHEBI:42411",
"CHEBI:58426",
"CHEBI:18272",
"CHEBI:20498",
"CHEBI:1982"
],
"hmdb":[
"HMDB01308",
"HMDB06476"
],
"inchi_key":[
"VDXLUNDMVKSKHO-ZRTZXPPTSA-L"
],
"kegg.compound":[
"C04376"
],
"metanetx.chemical":[
"MNXM453"
],
"reactome.compound":[
"111354"
],
"sabiork":[
"1889"
],
"sbo":"SBO:0000247",
"seed.compound":[
"cpd02678"
]
}
},
{
"id":"ru5p__D_c",
"name":"D-Ribulose 5-phosphate",
"compartment":"c",
"formula":"C5H9O8P",
"notes":{
"original_bigg_ids":[
"ru5p__D_c"
]
},
"annotation":{
"bigg.metabolite":[
"ru5p__D"
],
"biocyc":[
"META:RIBULOSE-5P"
],
"chebi":[
"CHEBI:40192",
"CHEBI:21088",
"CHEBI:17363",
"CHEBI:26572",
"CHEBI:13040",
"CHEBI:37455",
"CHEBI:58121",
"CHEBI:13018",
"CHEBI:4243"
],
"hmdb":[
"HMDB02033",
"HMDB02694",
"HMDB00618"
],
"inchi_key":[
"FNZLKVNUWIIPSJ-UHNVWZDZSA-L"
],
"kegg.compound":[
"C00199"
],
"metanetx.chemical":[
"MNXM145"
],
"reactome.compound":[
"29732"
],
"sabiork":[
"22814",
"1313"
],
"sbo":"SBO:0000247",
"seed.compound":[
"cpd00171"
]
}
},
{
"id":"gbdp_c",
"name":"Guanosine 3,5-bis(diphosphate)",
"compartment":"c",
"notes":{
"original_bigg_ids":[
"gbdp_c"
]
},
"annotation":{
"bigg.metabolite":[
"gbdp"
],
"metanetx.chemical":[
"MNXM164823"
],
"sbo":"SBO:0000247"
}
},
{
"id":"r5p_c",
"name":"Alpha-D-Ribose 5-phosphate",
"compartment":"c",
"notes":{
"original_bigg_ids":[
"r5p_c"
]
},
"annotation":{
"bigg.metabolite":[
"r5p"
],
"biocyc":[
"META:CPD-15318"
],
"chebi":[
"CHEBI:18189",
"CHEBI:22413",
"CHEBI:12331",
"CHEBI:10270"
],
"inchi_key":[
"KTVPXOYAKDPRHY-AIHAYLRMSA-L"
],
"kegg.compound":[
"C03736"
],
"metanetx.chemical":[
"MNXM15900"
],
"sabiork":[
"1473"
],
"sbo":"SBO:0000247",
"seed.compound":[
"cpd19028"
]
}
},
{
"id":"s7p_c",
"name":"Sedoheptulose 7-phosphate",
"compartment":"c",
"notes":{
"original_bigg_ids":[
"s7p_c"
]
},
"annotation":{
"bigg.metabolite":[
"s7p"
],
"biocyc":[
"META:D-SEDOHEPTULOSE-7-P"
],
"chebi":[
"CHEBI:4244",
"CHEBI:15073",
"CHEBI:15721",
"CHEBI:26621",
"CHEBI:9083",
"CHEBI:15074",
"CHEBI:57483"
],
"hmdb":[
"HMDB01068",
"HMDB62754"
],
"inchi_key":[
"JDTUMPKOJBQPKX-GBNDHIKLSA-L"
],
"kegg.compound":[
"C05382"
],
"metanetx.chemical":[
"MNXM271"
],
"reactome.compound":[
"29882"
],
"sabiork":[
"1618",
"1325"
],
"sbo":"SBO:0000247",
"seed.compound":[
"cpd00238"
]
}
},
{
"id":"e4p_c",
"name":"D-Erythrose 4-phosphate",
"compartment":"c",
"notes":{
"original_bigg_ids":[
"e4p_c"
]
},
"annotation":{
"bigg.metabolite":[
"e4p"
],
"biocyc":[
"META:ERYTHROSE-4P"
],
"chebi":[
"CHEBI:4114",
"CHEBI:20927",
"CHEBI:12921",
"CHEBI:48153",
"CHEBI:16897",
"CHEBI:42349"
],
"hmdb":[
"HMDB01321"
],
"inchi_key":[
"NGHMDNPXVRFFGS-IUYQGCFVSA-L"
],
"kegg.compound":[
"C00279"
],
"metanetx.chemical":[
"MNXM258"
],
"reactome.compound":[
"29878"
],
"sabiork":[
"1324"
],
"sbo":"SBO:0000247",
"seed.compound":[
"cpd00236"
]
}
},
{
"id":"2dr5p_c",
"name":"2-Deoxy-D-ribose 5-phosphate",
"compartment":"c",
"notes":{
"original_bigg_ids":[
"2dr5p_c"
]
},
"annotation":{
"bigg.metabolite":[
"2dr5p"
],
"biocyc":[
"META:DEOXY-RIBOSE-5P"
],
"chebi":[
"CHEBI:40516",
"CHEBI:16132",
"CHEBI:40921",
"CHEBI:55513",
"CHEBI:57651",
"CHEBI:19559",
"CHEBI:40923",
"CHEBI:62877",
"CHEBI:11566",
"CHEBI:1082",
"CHEBI:42055"
],
"hmdb":[
"HMDB01031"
],
"inchi_key":[
"ALQNUOMIEBHXQG-CRCLSJGQSA-L"
],
"kegg.compound":[
"C00673"
],
"metanetx.chemical":[
"MNXM2179"
],
"reactome.compound":[
"6787328"
],
"sabiork":[
"1346"
],
"sbo":"SBO:0000247",
"seed.compound":[
"cpd26846",
"cpd00510"
]
}
},
{
"id":"thf_c",
"name":"5,6,7,8-Tetrahydrofolate",
"compartment":"c",
"notes":{
"original_bigg_ids":[
"thf_c"
]
},
"annotation":{
"bigg.metabolite":[
"thf"
],
"biocyc":[
"META:THF"
],
"chebi":[
"CHEBI:57453",
"CHEBI:46069",
"CHEBI:20506",
"CHEBI:12075",
"CHEBI:9482",
"CHEBI:15635",
"CHEBI:18606",
"CHEBI:10931",
"CHEBI:15220",
"CHEBI:68437"
],
"inchi_key":[
"MSTNYGQPCMXVAQ-RYUDHWBXSA-L"
],
"kegg.compound":[
"C00101"
],
"metanetx.chemical":[
"MNXM79"
],
"reactome.compound":[
"111355",
"200671"
],
"sabiork":[
"1297"
],
"sbo":"SBO:0000247",
"seed.compound":[
"cpd29254"
]
}
},
{
"id":"10fthf_c",
"name":"10-Formyltetrahydrofolate",
"compartment":"c",
"notes":{
"original_bigg_ids":[
"10fthf_c"
]
},
"annotation":{
"bigg.metabolite":[
"10fthf"
],
"biocyc":[
"META:10-FORMYL-THF"
],
"chebi":[
"CHEBI:19108",
"CHEBI:15637",
"CHEBI:698",
"CHEBI:19109",
"CHEBI:11304",
"CHEBI:57454"
],
"hmdb":[
"HMDB00972"
],
"inchi_key":[
"AUFGTPPARQZWDO-YPMHNXCESA-L"
],
"kegg.compound":[
"C00234"
],
"metanetx.chemical":[
"MNXM237"
],
"reactome.compound":[
"5389850",
"419151"
],
"sabiork":[
"1318"
],
"sbo":"SBO:0000247",
"seed.compound":[
"cpd00201"
]
}
},
{
"id":"fpram_c",
"name":"2-(Formamido)-N1-(5-phospho-D-ribosyl)acetamidine",
"compartment":"c",
"notes":{
"original_bigg_ids":[
"fpram_c"
]
},
"annotation":{
"bigg.metabolite":[
"fpram"
],
"chebi":[
"CHEBI:18413",
"CHEBI:58478",
"CHEBI:971",
"CHEBI:11474"
],
"hmdb":[
"HMDB06211"
],
"inchi_key":[
"PMCOGCVKOAOZQM-ZRTZXPPTSA-M"
],
"metanetx.chemical":[
"MNXM479745"
],
"reactome.compound":[
"111369"
],
"sbo":"SBO:0000247"
}
},
{
"id":"dimp_c",
"name":"DIMP C10H12N4O7P",
"compartment":"c",
"notes":{
"original_bigg_ids":[
"dimp_c"
]
},
"annotation":{
"bigg.metabolite":[
"dimp"
],
"biocyc":[
"META:DIMP"
],
"chebi":[
"CHEBI:41998",
"CHEBI:43389",
"CHEBI:61194",
"CHEBI:19250",
"CHEBI:43315",
"CHEBI:44500",
"CHEBI:837",
"CHEBI:43384",
"CHEBI:43377",
"CHEBI:28806"
],
"hmdb":[
"HMDB06555"
],
"inchi_key":[
"PHNGFPPXDJJADG-RRKCRQDMSA-L"
],
"kegg.compound":[
"C06196"
],
"metanetx.chemical":[
"MNXM1922"
],
"reactome.compound":[
"109330",
"2509805"
],
"sabiork":[
"1858"
],
"sbo":"SBO:0000247",
"seed.compound":[
"cpd03704"
]
}
},
{
"id":"air_c",
"name":"5-amino-1-(5-phospho-D-ribosyl)imidazole",
"compartment":"c",
"notes":{
"original_bigg_ids":[
"air_c"
]
},
"annotation":{
"bigg.metabolite":[
"air"
],
"chebi":[
"CHEBI:28843",
"CHEBI:12101",
"CHEBI:18969",
"CHEBI:2655",
"CHEBI:58592"
],
"hmdb":[
"HMDB62575"
],
"inchi_key":[
"PDACUKOKVHBVHJ-ZRTZXPPTSA-M"
],
"metanetx.chemical":[
"MNXM162266"
],
"sbo":"SBO:0000247"
}
},
{
"id":"5aizc_c",
"name":"5-amino-1-(5-phospho-D-ribosyl)imidazole-4-carboxylate",
"compartment":"c",
"notes":{
"original_bigg_ids":[
"5aizc_c"
]
},
"annotation":{
"bigg.metabolite":[
"5aizc"
],
"biocyc":[
"META:PHOSPHORIBOSYL-CARBOXY-AMINOIMIDAZOLE"
],
"chebi":[
"CHEBI:77657",
"CHEBI:12103",
"CHEBI:575",
"CHEBI:18968",
"CHEBI:58564",
"CHEBI:28413",
"CHEBI:41336"
],
"hmdb":[
"HMDB06273",
"HMDB62424"
],
"inchi_key":[
"XFVULMDJZXYMSG-ZIYNGMLESA-L"
],
"kegg.compound":[
"C04751"
],
"metanetx.chemical":[
"MNXM507"
],
"reactome.compound":[
"111395"
],
"sbo":"SBO:0000247",
"seed.compound":[
"cpd02893"
]
}
},
{
"id":"2dr1p_c",
"name":"2-Deoxy-D-ribose 1-phosphate",
"compartment":"c",
"notes":{
"original_bigg_ids":[
"2dr1p_c"
]
},
"annotation":{
"bigg.metabolite":[
"2dr1p"
],
"biocyc":[
"META:DEOXY-D-RIBOSE-1-PHOSPHATE"
],
"chebi":[
"CHEBI:28542",
"CHEBI:1081",
"CHEBI:11563",
"CHEBI:19558",
"CHEBI:58576",
"CHEBI:57259"
],
"hmdb":[
"HMDB01351"
],
"inchi_key":[
"KBDKAJNTYKVSEK-VPENINKCSA-L"
],
"kegg.compound":[
"C00672"
],
"metanetx.chemical":[
"MNXM789"
],
"reactome.compound":[
"112032"
],
"sabiork":[
"1345"
],
"sbo":"SBO:0000247",
"seed.compound":[
"cpd00509",
"cpd26845"
]
}
},
{
"id":"2ddg6p_c",
"name":"2-Dehydro-3-deoxy-D-gluconate 6-phosphate",
"compartment":"c",
"notes":{
"original_bigg_ids":[
"2ddg6p_c"
]
},
"annotation":{
"bigg.metabolite":[
"2ddg6p"
],
"biocyc":[
"META:2-KETO-3-DEOXY-6-P-GLUCONATE"
],
"chebi":[
"CHEBI:57569",
"CHEBI:11551",
"CHEBI:15925",
"CHEBI:11543",
"CHEBI:1051",
"CHEBI:12227",
"CHEBI:19522"
],
"hmdb":[
"HMDB01376"
],
"inchi_key":[
"OVPRPPOVAXRCED-WVZVXSGGSA-K"
],
"kegg.compound":[
"C04442"
],
"metanetx.chemical":[
"MNXM649"
],
"sbo":"SBO:0000247",
"seed.compound":[
"cpd02711"
]
}
},
{
"id":"25aics_c",
"name":"(S)-2-[5-Amino-1-(5-phospho-D-ribosyl)imidazole-4-carboxamido]succinate",
"compartment":"c",
"notes":{
"original_bigg_ids":[
"25aics_c"
]
},
"annotation":{
"bigg.metabolite":[
"25aics"
],
"biocyc":[
"META:P-RIBOSYL-4-SUCCCARB-AMINOIMIDAZOLE"
],
"chebi":[
"CHEBI:78110",
"CHEBI:18319",
"CHEBI:58443",
"CHEBI:11028",
"CHEBI:18965",
"CHEBI:572"
],
"hmdb":[
"HMDB00797",
"HMDB06274"
],
"inchi_key":[
"NAQGHJTUZRHGAC-ZZZDFHIKSA-J"
],
"kegg.compound":[
"C04823"
],
"metanetx.chemical":[
"MNXM607"
],
"reactome.compound":[
"111399"
],
"sabiork":[
"1893"
],
"sbo":"SBO:0000247",
"seed.compound":[
"cpd19032"
]
}
},
{
"id":"xtp_c",
"name":"XTP",
"compartment":"c",
"notes":{
"original_bigg_ids":[
"xtp_c"
]
},
"annotation":{
"bigg.metabolite":[
"xtp"
],
"biocyc":[
"META:XTP"
],
"chebi":[
"CHEBI:61314",
"CHEBI:10049",
"CHEBI:59885"
],
"hmdb":[
"HMDB00293"
],
"inchi_key":[
"CAEFEWVYEZABLA-UUOKFMHZSA-J"
],
"kegg.compound":[
"C00700"
],
"metanetx.chemical":[
"MNXM1860"
],
"reactome.compound":[
"2509848"
],
"sabiork":[
"1876"
],
"sbo":"SBO:0000247",
"seed.compound":[
"cpd00530"
]
}
},
{
"id":"aicar_c",
"name":"5-Amino-1-(5-Phospho-D-ribosyl)imidazole-4-carboxamide",
"compartment":"c",
"notes":{
"original_bigg_ids":[
"aicar_c"
]
},
"annotation":{
"bigg.metabolite":[
"aicar"
],
"biocyc":[
"META:AICAR"
],
"chebi":[
"CHEBI:573",
"CHEBI:12102",
"CHEBI:40739",
"CHEBI:58475",
"CHEBI:18406",
"CHEBI:18966"
],
"hmdb":[
"HMDB01517"
],
"inchi_key":[
"NOTGFIUVDGNKRI-UUOKFMHZSA-L"
],
"kegg.compound":[
"C04677"
],
"metanetx.chemical":[
"MNXM365"
],
"reactome.compound":[
"111409"
],
"sabiork":[
"1891"
],
"sbo":"SBO:0000247",
"seed.compound":[
"cpd02851"
]
}
},
{
"id":"cbasp_c",
"name":"N-Carbamoyl-L-aspartate",
"compartment":"c",
"notes":{
"original_bigg_ids":[
"cbasp_c"
]
},
"annotation":{
"bigg.metabolite":[
"cbasp"
],
"biocyc":[
"META:CARBAMYUL-L-ASPARTATE"
],
"chebi":[
"CHEBI:12593",
"CHEBI:21687",
"CHEBI:21688",
"CHEBI:44316",
"CHEBI:12496",
"CHEBI:7257",
"CHEBI:32814",
"CHEBI:15859"
],
"hmdb":[
"HMDB00828"
],
"inchi_key":[
"HLKXYZVTANABHZ-REOHCLBHSA-L"
],
"kegg.compound":[
"C00438"
],
"metanetx.chemical":[
"MNXM465"
],
"reactome.compound":[
"111628"
],
"sabiork":[
"2049"
],
"sbo":"SBO:0000247",
"seed.compound":[
"cpd00343"
]
}
},
{
"id":"fprica_c",
"name":"5-Formamido-1-(5-phospho-D-ribosyl)imidazole-4-carboxamide",
"compartment":"c",
"notes":{
"original_bigg_ids":[
"fprica_c"
]
},
"annotation":{
"bigg.metabolite":[
"fprica"
],
"biocyc":[
"META:PHOSPHORIBOSYL-FORMAMIDO-CARBOXAMIDE"
],
"chebi":[
"CHEBI:18967",
"CHEBI:12125",
"CHEBI:574",
"CHEBI:58467",
"CHEBI:18381"
],
"hmdb":[
"HMDB62708",
"HMDB01439"
],
"inchi_key":[
"ABCOOORLYAOBOZ-KQYNXXCUSA-L"
],
"kegg.compound":[
"C04734"
],
"metanetx.chemical":[
"MNXM456"
],
"reactome.compound":[
"111427"
],
"sabiork":[
"1892"
],
"sbo":"SBO:0000247",
"seed.compound":[
"cpd02884"
]
}
},
{
"id":"cbp_c",
"name":"Carbamoyl phosphate",
"compartment":"c",
"notes":{
"original_bigg_ids":[
"cbp_c"
]
},
"annotation":{
"bigg.metabolite":[
"cbp"
],
"biocyc":[
"META:CARBAMOYL-P"
],
"chebi":[
"CHEBI:13942",
"CHEBI:23005",
"CHEBI:3389",
"CHEBI:58228",
"CHEBI:17672",
"CHEBI:41567"
],
"hmdb":[
"HMDB01096"
],
"inchi_key":[
"FFQKYPRQEYGKAF-UHFFFAOYSA-L"
],
"kegg.compound":[
"C00169"
],
"metanetx.chemical":[
"MNXM138"
],
"reactome.compound":[
"29676",
"111647"
],
"sabiork":[
"1311"
],
"sbo":"SBO:0000247",
"seed.compound":[
"cpd00146"
]
}
},
{
"id":"imp_c",
"name":"IMP C10H11N4O8P",
"compartment":"c",
"formula":"C10H11N4O8P",
"notes":{
"original_bigg_ids":[
"imp_c"
]
},
"annotation":{
"bigg.metabolite":[
"imp"
],
"biocyc":[
"META:IMP"
],
"chebi":[
"CHEBI:43524",
"CHEBI:13373",
"CHEBI:43528",
"CHEBI:19271",
"CHEBI:58053",
"CHEBI:12063",
"CHEBI:43611",
"CHEBI:5849",
"CHEBI:43563",
"CHEBI:12057",
"CHEBI:14457",
"CHEBI:43475",
"CHEBI:43418",
"CHEBI:17202",
"CHEBI:47501",
"CHEBI:13372"
],
"hmdb":[
"HMDB00175"
],
"inchi_key":[
"GRSZFWQUAKGDAV-KQYNXXCUSA-L"
],
"kegg.compound":[
"C00130"
],
"metanetx.chemical":[
"MNXM125"
],
"reactome.compound":[
"2509792",
"29602"
],
"sabiork":[
"1306"
],
"sbo":"SBO:0000247",
"seed.compound":[
"cpd00114"
]
}
},
{
"id":"dhor__S_c",
"name":"(S)-Dihydroorotate",
"compartment":"c",
"formula":"C5H5N2O4",
"notes":{
"original_bigg_ids":[
"dhor__S_c"
]
},
"annotation":{
"bigg.metabolite":[
"dhor__S"
],
"biocyc":[
"META:DI-H-OROTATE"
],
"chebi":[
"CHEBI:417",
"CHEBI:11063",
"CHEBI:17025",
"CHEBI:30864",
"CHEBI:42132",
"CHEBI:18777",
"CHEBI:18778"
],
"hmdb":[
"HMDB03349"
],
"inchi_key":[
"UFIVEPVSAGBUSI-REOHCLBHSA-M"
],
"kegg.compound":[
"C00337"
],
"metanetx.chemical":[
"MNXM252"
],
"reactome.compound":[
"76630"
],
"sabiork":[
"2022"
],
"sbo":"SBO:0000247",
"seed.compound":[
"cpd00282"
]
}
},
{
"id":"orot_c",
"name":"Orotate C5H3N2O4",
"compartment":"c",
"notes":{
"original_bigg_ids":[
"orot_c"
]
},
"annotation":{
"bigg.metabolite":[
"orot"
],
"biocyc":[
"META:OROTATE"
],
"chebi":[
"CHEBI:14698",
"CHEBI:7787",
"CHEBI:16742",
"CHEBI:25720",
"CHEBI:44781",
"CHEBI:30839",
"CHEBI:25719"
],
"hmdb":[
"HMDB00226"
],
"inchi_key":[
"PXQPEWDEAKTCGB-UHFFFAOYSA-M"
],
"kegg.compound":[
"C00295"
],
"kegg.drug":[
"D00055"
],
"metanetx.chemical":[
"MNXM235"
],
"reactome.compound":[
"76632"
],
"sabiork":[
"2009"
],
"sbo":"SBO:0000247",
"seed.compound":[
"cpd00247"
]
}
},
{
"id":"dcamp_c",
"name":"N6-(1,2-Dicarboxyethyl)-AMP",
"compartment":"c",
"notes":{
"original_bigg_ids":[
"dcamp_c"
]
},
"annotation":{
"bigg.metabolite":[
"dcamp"
],
"biocyc":[
"META:ADENYLOSUCC"
],
"chebi":[
"CHEBI:12657",
"CHEBI:39869",
"CHEBI:57567",
"CHEBI:21857",
"CHEBI:7405",
"CHEBI:12656",
"CHEBI:22262",
"CHEBI:15919"
],
"hmdb":[
"HMDB01332",
"HMDB11633",
"HMDB59653",
"HMDB00536"
],
"inchi_key":[
"OFBHPPMPBOJXRT-DPXQIYNJSA-J"
],
"kegg.compound":[
"C03794"
],
"metanetx.chemical":[
"MNXM565"
],
"reactome.compound":[
"35141"
],
"sabiork":[
"1886"
],
"sbo":"SBO:0000247",
"seed.compound":[
"cpd02375"
]
}
},
{
"id":"2maacoa_c",
"name":"2-Methyl-3-acetoacetyl-CoA",
"compartment":"c",
"notes":{
"original_bigg_ids":[
"2maacoa_c"
]
},
"annotation":{
"bigg.metabolite":[
"2maacoa"
],
"biocyc":[
"META:2-METHYL-ACETO-ACETYL-COA"
],
"chebi":[
"CHEBI:11613",
"CHEBI:1195",
"CHEBI:19687",
"CHEBI:15476",
"CHEBI:57335"
],
"hmdb":[
"HMDB01157"
],
"inchi_key":[
"NHNODHRSCRALBF-NQNBQJKNSA-J"
],
"kegg.compound":[
"C03344"
],
"lipidmaps":[
"LMFA07050189"
],
"metanetx.chemical":[
"MNXM524"
],
"reactome.compound":[
"70836"
],
"sabiork":[
"6566"
],
"sbo":"SBO:0000247",
"seed.compound":[
"cpd02124"
]
}
},
{
"id":"orot5p_c",
"name":"Orotidine 5'-phosphate",
"compartment":"c",
"notes":{
"original_bigg_ids":[
"orot5p_c"
]
},
"annotation":{
"bigg.metabolite":[
"orot5p"
],
"biocyc":[
"META:OROTIDINE-5-PHOSPHATE"
],
"chebi":[
"CHEBI:57538",
"CHEBI:15842",
"CHEBI:14699",
"CHEBI:7788",
"CHEBI:25723"
],
"hmdb":[
"HMDB00218"
],
"inchi_key":[
"KYOBSHFOBAOFBF-XVFCMESISA-K"
],
"kegg.compound":[
"C01103"
],
"metanetx.chemical":[
"MNXM519"
],
"reactome.compound":[
"111629"
],
"sabiork":[
"1700"
],
"sbo":"SBO:0000247",
"seed.compound":[
"cpd00810"
]
}
},
{
"id":"ile__L_c",
"name":"L-Isoleucine",
"compartment":"c",
"formula":"C6H13NO2",
"notes":{
"original_bigg_ids":[
"ile__L_c"
]
},
"annotation":{
"bigg.metabolite":[
"ile__L"
],
"biocyc":[
"META:ILE"
],
"chebi":[
"CHEBI:43290",
"CHEBI:32604",
"CHEBI:43342",
"CHEBI:32605",
"CHEBI:17191",
"CHEBI:21344",
"CHEBI:13127",
"CHEBI:43366",
"CHEBI:6255",
"CHEBI:32613",
"CHEBI:32612",
"CHEBI:24898",
"CHEBI:58045"
],
"hmdb":[
"HMDB00172"
],
"inchi_key":[
"AGPKZVBTJJNPAG-WHFBIAKZSA-N"
],
"kegg.compound":[
"C00407"
],
"kegg.drug":[
"D00065"
],
"lipidmaps":[
"LMFA01100047"
],
"metanetx.chemical":[
"MNXM231"
],
"reactome.compound":[
"30102",
"113537"
],
"sabiork":[
"70",
"23116"
],
"sbo":"SBO:0000247",
"seed.compound":[
"cpd00322"
]
}
},
{
"id":"xmp_c",
"name":"Xanthosine 5'-phosphate",
"compartment":"c",
"notes":{
"original_bigg_ids":[
"xmp_c"
]
},
"annotation":{
"bigg.metabolite":[
"xmp"
],
"biocyc":[
"META:XANTHOSINE-5-PHOSPHATE"
],
"chebi":[
"CHEBI:10938",
"CHEBI:57464",
"CHEBI:27328",
"CHEBI:15324",
"CHEBI:10067",
"CHEBI:15652"
],
"hmdb":[
"HMDB01554",
"HMDB62755"
],
"inchi_key":[
"DCTLYFZHFGENCW-UUOKFMHZSA-L"
],
"kegg.compound":[
"C00655"
],
"metanetx.chemical":[
"MNXM298"
],
"reactome.compound":[
"111584"
],
"sabiork":[
"1686"
],
"sbo":"SBO:0000247",
"seed.compound":[
"cpd00497"
]
}
},
{
"id":"ump_c",
"name":"UMP C9H11N2O9P",
"compartment":"c",
"notes":{
"original_bigg_ids":[
"ump_c"
]
},
"annotation":{
"bigg.metabolite":[
"ump"
],
"biocyc":[
"META:UMP"
],
"chebi":[
"CHEBI:47721",
"CHEBI:9849",
"CHEBI:27231",
"CHEBI:46382",
"CHEBI:16695",
"CHEBI:13509",
"CHEBI:13508",
"CHEBI:46385",
"CHEBI:57865",
"CHEBI:46362"
],
"hmdb":[
"HMDB00288"
],
"inchi_key":[
"DJJCXFVJDGTHFX-XVFCMESISA-L"
],
"kegg.compound":[
"C00105"
],
"metanetx.chemical":[
"MNXM80"
],
"reactome.compound":[
"735698",
"109402"
],
"sabiork":[
"1300",
"25061"
],
"sbo":"SBO:0000247",
"seed.compound":[
"cpd00091"
]
}
},
{
"id":"gmp_c",
"name":"GMP C10H12N5O8P",
"compartment":"c",
"notes":{
"original_bigg_ids":[
"gmp_c"
]
},
"annotation":{
"bigg.metabolite":[
"gmp"
],
"biocyc":[
"META:GMP"
],
"chebi":[
"CHEBI:24449",
"CHEBI:47450",
"CHEBI:58115",
"CHEBI:17345",
"CHEBI:29058",
"CHEBI:13341",
"CHEBI:42979",
"CHEBI:40119",
"CHEBI:42615",
"CHEBI:14381",
"CHEBI:24450",
"CHEBI:42892",
"CHEBI:5228",
"CHEBI:42831",
"CHEBI:42887",
"CHEBI:42647"
],
"hmdb":[
"HMDB01397"
],
"inchi_key":[
"RQFCJASXJCIDSX-UUOKFMHZSA-L"
],
"kegg.compound":[
"C00144"
],
"metanetx.chemical":[
"MNXM113"
],
"sabiork":[
"1309"
],
"sbo":"SBO:0000247",
"seed.compound":[
"cpd00126"
]
}
},
{
"id":"3mop_c",
"name":"(S)-3-Methyl-2-oxopentanoate",
"compartment":"c",
"formula":"C6H9O3",
"notes":{
"original_bigg_ids":[
"3mop_c"
]
},
"annotation":{
"bigg.metabolite":[
"3mop"
],
"biocyc":[
"META:2-KETO-3-METHYL-VALERATE"
],
"chebi":[
"CHEBI:18568",
"CHEBI:401",
"CHEBI:213",
"CHEBI:18567",
"CHEBI:35146",
"CHEBI:18755",
"CHEBI:11049",
"CHEBI:10888",
"CHEBI:15614"
],
"inchi_key":[
"JVQYSWDUAOAHFM-BYPYZUCNSA-M"
],
"kegg.compound":[
"C00671"
],
"lipidmaps":[
"LMFA01020275"
],
"metanetx.chemical":[
"MNXM439"
],
"sabiork":[
"5174"
],
"sbo":"SBO:0000247",
"seed.compound":[
"cpd00508"
]
}
},
{
"id":"cdp_c",
"name":"CDP C9H12N3O11P2",
"compartment":"c",
"notes":{
"original_bigg_ids":[
"cdp_c"
]
},
"annotation":{
"bigg.metabolite":[
"cdp"
],
"biocyc":[
"META:CDP"
],
"chebi":[
"CHEBI:41451",
"CHEBI:23519",
"CHEBI:3260",
"CHEBI:13254",
"CHEBI:17239",
"CHEBI:58069"
],
"hmdb":[
"HMDB01546"
],
"inchi_key":[
"ZWIADYZPOWUWEW-XVFCMESISA-K"
],
"kegg.compound":[
"C00112"
],
"metanetx.chemical":[
"MNXM220"
],
"sbo":"SBO:0000247",
"seed.compound":[
"cpd00096"
]
}
},
{
"id":"4mop_c",
"name":"4-Methyl-2-oxopentanoate",
"compartment":"c",
"notes":{
"original_bigg_ids":[
"4mop_c"
]
},
"annotation":{
"bigg.metabolite":[
"4mop"
],
"biocyc":[
"META:2K-4CH3-PENTANOATE"
],
"chebi":[
"CHEBI:1891",
"CHEBI:12020",
"CHEBI:20438",
"CHEBI:48430",
"CHEBI:41619",
"CHEBI:17865"
],
"hmdb":[
"HMDB00695",
"HMDB00762"
],
"inchi_key":[
"BKAJNAXTPSGJCU-UHFFFAOYSA-M"
],
"kegg.compound":[
"C00233"
],
"metanetx.chemical":[
"MNXM404"
],
"sabiork":[
"1985"
],
"sbo":"SBO:0000247",
"seed.compound":[
"cpd00200"
]
}
},
{
"id":"ins_c",
"name":"Inosine",
"compartment":"c",
"notes":{
"original_bigg_ids":[
"ins_c"
]
},
"annotation":{
"bigg.metabolite":[
"ins"
],
"biocyc":[
"META:INOSINE"
],
"chebi":[
"CHEBI:17596",
"CHEBI:24841",
"CHEBI:5927",
"CHEBI:14456",
"CHEBI:44407"
],
"hmdb":[
"HMDB00195"
],
"inchi_key":[
"UGQMRVRMYYASKQ-KQYNXXCUSA-N"
],
"kegg.compound":[
"C00294"
],
"kegg.drug":[
"D00054"
],
"metanetx.chemical":[
"MNXM334"
],
"reactome.compound":[
"83927",
"83921"
],
"sabiork":[
"1868"
],
"sbo":"SBO:0000247",
"seed.compound":[
"cpd00246"
]
}
},
{
"id":"dcdp_c",
"name":"DCDP C9H12N3O10P2",
"compartment":"c",
"notes":{
"original_bigg_ids":[
"dcdp_c"
]
},
"annotation":{
"bigg.metabolite":[
"dcdp"
],
"biocyc":[
"META:DCDP"
],
"chebi":[
"CHEBI:19241",
"CHEBI:28846",
"CHEBI:58593",
"CHEBI:10492",
"CHEBI:49966"
],
"hmdb":[
"HMDB01245"
],
"inchi_key":[
"FTDHDKPUHBLBTL-SHYZEUOFSA-K"
],
"kegg.compound":[
"C00705"
],
"metanetx.chemical":[
"MNXM411"
],
"sabiork":[
"1347"
],
"sbo":"SBO:0000247",
"seed.compound":[
"cpd00533"
]
}
},
{
"id":"adn_c",
"name":"Adenosine",
"compartment":"c",
"notes":{
"original_bigg_ids":[
"adn_c"
]
},
"annotation":{
"bigg.metabolite":[
"adn"
],
"biocyc":[
"META:ADENOSINE"
],
"chebi":[
"CHEBI:22237",
"CHEBI:13734",
"CHEBI:40558",
"CHEBI:16335",
"CHEBI:40906",
"CHEBI:40911",
"CHEBI:40825",
"CHEBI:2472"
],
"hmdb":[
"HMDB04402",
"HMDB00050",
"HMDB04421",
"HMDB04401"
],
"inchi_key":[
"OIRDTQYFTABQOQ-KQYNXXCUSA-N"
],
"kegg.compound":[
"C00212"
],
"kegg.drug":[
"D00045"
],
"metanetx.chemical":[
"MNXM212"
],
"reactome.compound":[
"83908",
"83909",
"8857850"
],
"sabiork":[
"1402"
],
"sbo":"SBO:0000247",
"seed.compound":[
"cpd00182"
]
}
},
{
"id":"leu__L_c",
"name":"L-Leucine",
"compartment":"c",
"formula":"C6H13NO2",
"notes":{
"original_bigg_ids":[
"leu__L_c"
]
},
"annotation":{
"bigg.metabolite":[
"leu__L"
],
"biocyc":[
"META:LEU"
],
"chebi":[
"CHEBI:32620",
"CHEBI:25017",
"CHEBI:43695",
"CHEBI:21348",
"CHEBI:13131",
"CHEBI:43733",
"CHEBI:43646",
"CHEBI:43814",
"CHEBI:6260",
"CHEBI:32628",
"CHEBI:32627",
"CHEBI:10866",
"CHEBI:57427",
"CHEBI:32619",
"CHEBI:15603"
],
"hmdb":[
"HMDB00687",
"HMDB62203"
],
"inchi_key":[
"ROHFNLRQFUQHCH-YFKPBYRVSA-N"
],
"kegg.compound":[
"C16439",
"C00123"
],
"kegg.drug":[
"D00030"
],
"lipidmaps":[
"LMFA01100048"
],
"metanetx.chemical":[
"MNXM140"
],
"reactome.compound":[
"29588",
"113580",
"351964"
],
"sabiork":[
"21059",
"69"
],
"sbo":"SBO:0000247",
"seed.compound":[
"cpd00107",
"cpd15143"
]
}
},
{
"id":"23dhmb_c",
"name":"(R)-2,3-Dihydroxy-3-methylbutanoate",
"compartment":"c",
"charge":-1,
"formula":"C5H9O4",
"notes":{
"original_bigg_ids":[
"23dhmb_c"
]
},
"annotation":{
"bigg.metabolite":[
"23dhmb"
],
"biocyc":[
"META:CPD-13357"
],
"chebi":[
"CHEBI:10966",
"CHEBI:18645",
"CHEBI:49072",
"CHEBI:15684",
"CHEBI:305"
],
"hmdb":[
"HMDB12141"
],
"inchi_key":[
"JTEYKUFKXGDTEU-VKHMYHEASA-M"
],
"kegg.compound":[
"C04272"
],
"lipidmaps":[
"LMFA01050453"
],
"metanetx.chemical":[
"MNXM114097"
],
"sbo":"SBO:0000247",
"seed.compound":[
"cpd19030"
]
}
},
{
"id":"dctp_c",
"name":"DCTP C9H12N3O13P3",
"compartment":"c",
"notes":{
"original_bigg_ids":[
"dctp_c"
]
},
"annotation":{
"bigg.metabolite":[
"dctp"
],
"biocyc":[
"META:DCTP"
],
"chebi":[
"CHEBI:19243",
"CHEBI:10494",
"CHEBI:61481",
"CHEBI:16311",
"CHEBI:14072",
"CHEBI:57724"
],
"hmdb":[
"HMDB00998"
],
"inchi_key":[
"RGWHQCVHVJXOKC-SHYZEUOFSA-J"
],
"kegg.compound":[
"C00458"
],
"metanetx.chemical":[
"MNXM360"
],
"sabiork":[
"1678"
],
"sbo":"SBO:0000247",
"seed.compound":[
"cpd00356"
]
}
},
{
"id":"2ahbut_c",
"name":"(S)-2-Aceto-2-hydroxybutanoate",
"compartment":"c",
"notes":{
"original_bigg_ids":[
"2ahbut_c"
]
},
"annotation":{
"bigg.metabolite":[
"2ahbut"
],
"biocyc":[
"META:2-ACETO-2-HYDROXY-BUTYRATE"
],
"chebi":[
"CHEBI:27681",
"CHEBI:49256",
"CHEBI:18730",
"CHEBI:373"
],
"hmdb":[
"HMDB06854",
"HMDB06900"
],
"inchi_key":[
"VUQLHQFKACOHNZ-LURJTMIESA-M"
],
"kegg.compound":[
"C06006"
],
"lipidmaps":[
"LMFA01050383"
],
"metanetx.chemical":[
"MNXM114220"
],
"sabiork":[
"2852"
],
"sbo":"SBO:0000247",
"seed.compound":[
"cpd19045"
]
}
},
{
"id":"dad_2_c",
"name":"Deoxyadenosine",
"compartment":"c",
"formula":"C10H13N5O3",
"notes":{
"original_bigg_ids":[
"dad_2_c"
]
},
"annotation":{
"bigg.metabolite":[
"dad_2"
],
"biocyc":[
"META:DEOXYADENOSINE"
],
"chebi":[
"CHEBI:19234",
"CHEBI:4405",
"CHEBI:40560",
"CHEBI:17256",
"CHEBI:14112",
"CHEBI:40535",
"CHEBI:40565",
"CHEBI:39863"
],
"hmdb":[
"HMDB05778",
"HMDB00101",
"HMDB11722"
],
"inchi_key":[
"OLXZPDWKRNYJJZ-RRKCRQDMSA-N"
],
"kegg.compound":[
"C00559"
],
"metanetx.chemical":[
"MNXM625"
],
"sabiork":[
"1874"
],
"sbo":"SBO:0000247",
"seed.compound":[
"cpd00438"
]
}
},
{
"id":"dtmp_c",
"name":"DTMP C10H13N2O8P",
"compartment":"c",
"notes":{
"original_bigg_ids":[
"dtmp_c"
]
},
"annotation":{
"bigg.metabolite":[
"dtmp"
],
"biocyc":[
"META:TMP"
],
"chebi":[
"CHEBI:47711",
"CHEBI:26999",
"CHEBI:63549",
"CHEBI:17013",
"CHEBI:63528",
"CHEBI:45772",
"CHEBI:45762",
"CHEBI:46960",
"CHEBI:45759",
"CHEBI:10529",
"CHEBI:45926",
"CHEBI:14092",
"CHEBI:46013",
"CHEBI:15246",
"CHEBI:46036"
],
"hmdb":[
"HMDB01227"
],
"inchi_key":[
"GYOZYWVXFNDGLU-XLPZGREQSA-L"
],
"kegg.compound":[
"C00364"
],
"metanetx.chemical":[
"MNXM257"
],
"reactome.compound":[
"109366"
],
"sabiork":[
"65"
],
"sbo":"SBO:0000247",
"seed.compound":[
"cpd00298"
]
}
},
{
"id":"din_c",
"name":"Deoxyinosine",
"compartment":"c",
"notes":{
"original_bigg_ids":[
"din_c"
]
},
"annotation":{
"bigg.metabolite":[
"din"
],
"biocyc":[
"META:DEOXYINOSINE"
],
"chebi":[
"CHEBI:43437",
"CHEBI:28997",
"CHEBI:43436",
"CHEBI:39841",
"CHEBI:43293",
"CHEBI:23629",
"CHEBI:4413",
"CHEBI:19248"
],
"hmdb":[
"HMDB00071"
],
"inchi_key":[
"VGONTNSXDCQUGY-RRKCRQDMSA-N"
],
"kegg.compound":[
"C05512"
],
"metanetx.chemical":[
"MNXM935"
],
"sabiork":[
"1896"
],
"sbo":"SBO:0000247",
"seed.compound":[
"cpd03279"
]
}
},
{
"id":"23dhmp_c",
"name":"(R)-2,3-Dihydroxy-3-methylpentanoate",
"compartment":"c",
"notes":{
"original_bigg_ids":[
"23dhmp_c"
]
},
"annotation":{
"bigg.metabolite":[
"23dhmp"
],
"biocyc":[
"META:1-KETO-2-METHYLVALERATE"
],
"chebi":[
"CHEBI:18646",
"CHEBI:49258",
"CHEBI:306",
"CHEBI:27512"
],
"hmdb":[
"HMDB12140"
],
"inchi_key":[
"PDGXJDXVGMHUIR-UJURSFKZSA-M"
],
"kegg.compound":[
"C06007"
],
"lipidmaps":[
"LMFA01050452"
],
"metanetx.chemical":[
"MNXM1202"
],
"sbo":"SBO:0000247",
"seed.compound":[
"cpd19046"
]
}
},
{
"id":"dtdp_c",
"name":"DTDP C10H13N2O11P2",
"compartment":"c",
"notes":{
"original_bigg_ids":[
"dtdp_c"
]
},
"annotation":{
"bigg.metabolite":[
"dtdp"
],
"biocyc":[
"META:TDP"
],
"chebi":[
"CHEBI:58369",
"CHEBI:26998",
"CHEBI:14077",
"CHEBI:10500",
"CHEBI:18075",
"CHEBI:46061"
],
"hmdb":[
"HMDB01274"
],
"inchi_key":[
"UJLXYODCHAELLY-XLPZGREQSA-K"
],
"kegg.compound":[
"C00363"
],
"metanetx.chemical":[
"MNXM152"
],
"sabiork":[
"1333"
],
"sbo":"SBO:0000247",
"seed.compound":[
"cpd00297"
]
}
},
{
"id":"3c4mop_c",
"name":"3-Carboxy-4-methyl-2-oxopentanoate",
"compartment":"c",
"notes":{
"original_bigg_ids":[
"3c4mop_c"
]
},
"annotation":{
"bigg.metabolite":[
"3c4mop"
],
"biocyc":[
"META:CPD-7100"
],
"chebi":[
"CHEBI:17214",
"CHEBI:19975",
"CHEBI:11765",
"CHEBI:1467"
],
"hmdb":[
"HMDB12149"
],
"inchi_key":[
"HIIZAGQWABAMRR-BYPYZUCNSA-L"
],
"kegg.compound":[
"C04236"
],
"metanetx.chemical":[
"MNXM1602"
],
"sbo":"SBO:0000247",
"seed.compound":[
"cpd02605"
]
}
},
{
"id":"3c2hmp_c",
"name":"3-Carboxy-2-hydroxy-4-methylpentanoate",
"compartment":"c",
"notes":{
"original_bigg_ids":[
"3c2hmp_c"
]
},
"annotation":{
"bigg.metabolite":[
"3c2hmp"
],
"biocyc":[
"META:2-D-THREO-HYDROXY-3-CARBOXY-ISOCAPROATE"
],
"chebi":[
"CHEBI:35120",
"CHEBI:20094",
"CHEBI:35121",
"CHEBI:15592",
"CHEBI:35122",
"CHEBI:35114",
"CHEBI:43468",
"CHEBI:11843",
"CHEBI:11760",
"CHEBI:43465",
"CHEBI:1565"
],
"hmdb":[
"HMDB12156"
],
"inchi_key":[
"RNQHMTFBUSSBJQ-CRCLSJGQSA-L"
],
"kegg.compound":[
"C04411"
],
"metanetx.chemical":[
"MNXM891"
],
"sabiork":[
"7292"
],
"sbo":"SBO:0000247",
"seed.compound":[
"cpd02693"
]
}
},
{
"id":"leutrna_c",
"name":"L-Leucyl-tRNA(Leu)",
"compartment":"c",
"notes":{
"original_bigg_ids":[
"leutrna_c"
]
},
"annotation":{
"bigg.metabolite":[
"leutrna"
],
"chebi":[
"CHEBI:16624",
"CHEBI:13133",
"CHEBI:6262",
"CHEBI:13134"
],
"kegg.compound":[
"C02047"
],
"metanetx.chemical":[
"MNXM697"
],
"reactome.compound":[
"379773",
"379757"
],
"sabiork":[
"3869"
],
"sbo":"SBO:0000247",
"seed.compound":[
"cpd12003"
]
}
},
{
"id":"xtsn_c",
"name":"Xanthosine",
"compartment":"c",
"notes":{
"original_bigg_ids":[
"xtsn_c"
]
},
"annotation":{
"bigg.metabolite":[
"xtsn"
],
"biocyc":[
"META:XANTHOSINE"
],
"chebi":[
"CHEBI:15323",
"CHEBI:27327",
"CHEBI:18107",
"CHEBI:10066"
],
"hmdb":[
"HMDB00299"
],
"inchi_key":[
"UBORTCNDUKBEOP-UUOKFMHZSA-N"
],
"kegg.compound":[
"C01762"
],
"metanetx.chemical":[
"MNXM687"
],
"sabiork":[
"1878"
],
"sbo":"SBO:0000247",
"seed.compound":[
"cpd01217"
]
}
},
{
"id":"gsn_c",
"name":"Guanosine",
"compartment":"c",
"notes":{
"original_bigg_ids":[
"gsn_c"
]
},
"annotation":{
"bigg.metabolite":[
"gsn"
],
"biocyc":[
"META:GUANOSINE"
],
"chebi":[
"CHEBI:14375",
"CHEBI:16750",
"CHEBI:42853",
"CHEBI:24444",
"CHEBI:42847",
"CHEBI:471737",
"CHEBI:42840",
"CHEBI:5564"
],
"hmdb":[
"HMDB00133"
],
"inchi_key":[
"NYHBQMYGNKIUIF-UUOKFMHZSA-N"
],
"kegg.compound":[
"C00387"
],
"metanetx.chemical":[
"MNXM401"
],
"sabiork":[
"1872"
],
"sbo":"SBO:0000247",
"seed.compound":[
"cpd00311"
]
}
},
{
"id":"damp_c",
"name":"DAMP C10H12N5O6P",
"compartment":"c",
"notes":{
"original_bigg_ids":[
"damp_c"
]
},
"annotation":{
"bigg.metabolite":[
"damp"
],
"biocyc":[
"META:DAMP"
],
"chebi":[
"CHEBI:17713",
"CHEBI:40544",
"CHEBI:40607",
"CHEBI:41815",
"CHEBI:40614",
"CHEBI:41870",
"CHEBI:58245",
"CHEBI:41864",
"CHEBI:10490",
"CHEBI:40505",
"CHEBI:40499",
"CHEBI:19236",
"CHEBI:14068",
"CHEBI:40419"
],
"hmdb":[
"HMDB00905"
],
"inchi_key":[
"KHWCHTKSEGGWEX-RRKCRQDMSA-L"
],
"kegg.compound":[
"C00360"
],
"metanetx.chemical":[
"MNXM432"
],
"reactome.compound":[
"500088",
"109386"
],
"sabiork":[
"62"
],
"sbo":"SBO:0000247",
"seed.compound":[
"cpd00294"
]
}
},
{
"id":"dcmp_c",
"name":"DCMP C9H12N3O7P",
"compartment":"c",
"notes":{
"original_bigg_ids":[
"dcmp_c"
]
},
"annotation":{
"bigg.metabolite":[
"dcmp"
],
"biocyc":[
"META:DCMP"
],
"chebi":[
"CHEBI:15918",
"CHEBI:10493",
"CHEBI:41838",
"CHEBI:19242",
"CHEBI:14115",
"CHEBI:41875",
"CHEBI:14071",
"CHEBI:41881",
"CHEBI:57566",
"CHEBI:14070"
],
"hmdb":[
"HMDB01202"
],
"inchi_key":[
"NCMVOABPESMRCP-SHYZEUOFSA-L"
],
"kegg.compound":[
"C00239"
],
"metanetx.chemical":[
"MNXM266"
],
"reactome.compound":[
"109378",
"500828"
],
"sabiork":[
"63"
],
"sbo":"SBO:0000247",
"seed.compound":[
"cpd00206"
]
}
},
{
"id":"dgmp_c",
"name":"DGMP C10H12N5O7P",
"compartment":"c",
"notes":{
"original_bigg_ids":[
"dgmp_c"
]
},
"annotation":{
"bigg.metabolite":[
"dgmp"
],
"biocyc":[
"META:DGMP"
],
"chebi":[
"CHEBI:57673",
"CHEBI:16192",
"CHEBI:42726",
"CHEBI:41902",
"CHEBI:42733",
"CHEBI:47449",
"CHEBI:42676",
"CHEBI:19246",
"CHEBI:14074",
"CHEBI:10496",
"CHEBI:41939",
"CHEBI:41944",
"CHEBI:45049"
],
"inchi_key":[
"LTFMZDNNPPEQNG-KVQBGUIXSA-L"
],
"kegg.compound":[
"C00362"
],
"metanetx.chemical":[
"MNXM546"
],
"reactome.compound":[
"500071"
],
"sabiork":[
"64"
],
"sbo":"SBO:0000247",
"seed.compound":[
"cpd00296"
]
}
},
{
"id":"trnaleu_c",
"name":"TRNA(Leu)",
"compartment":"c",
"notes":{
"original_bigg_ids":[
"trnaleu_c"
]
},
"annotation":{
"bigg.metabolite":[
"trnaleu"
],
"biocyc":[
"META:LEU-tRNAs"
],
"chebi":[
"CHEBI:10684",
"CHEBI:29169",
"CHEBI:15180"
],
"kegg.compound":[
"C01645"
],
"metanetx.chemical":[
"MNXM90880"
],
"reactome.compound":[
"379788",
"379771"
],
"sabiork":[
"3850"
],
"sbo":"SBO:0000247",
"seed.compound":[
"cpd11916",
"cpd27383"
]
}
},
{
"id":"ura_c",
"name":"Uracil",
"compartment":"c",
"formula":"C4H4N2O2",
"notes":{
"original_bigg_ids":[
"ura_c"
]
},
"annotation":{
"bigg.metabolite":[
"ura"
],
"biocyc":[
"META:URACIL"
],
"chebi":[
"CHEBI:27210",
"CHEBI:43254",
"CHEBI:15288",
"CHEBI:46375",
"CHEBI:17568",
"CHEBI:9882"
],
"hmdb":[
"HMDB00300"
],
"inchi_key":[
"ISAKRJDGNUQOIC-UHFFFAOYSA-N"
],
"kegg.compound":[
"C00106"
],
"kegg.drug":[
"D00027",
"D09776"
],
"metanetx.chemical":[
"MNXM158"
],
"reactome.compound":[
"83962"
],
"sabiork":[
"61"
],
"sbo":"SBO:0000247",
"seed.compound":[
"cpd00092"
]
}
},
{
"id":"trnaval_c",
"name":"TRNA(Val)",
"compartment":"c",
"notes":{
"original_bigg_ids":[
"trnaval_c"
]
},
"annotation":{
"bigg.metabolite":[
"trnaval"
],
"biocyc":[
"META:VAL-tRNAs"
],
"chebi":[
"CHEBI:10694",
"CHEBI:15191",
"CHEBI:29183"
],
"kegg.compound":[
"C01653"
],
"metanetx.chemical":[
"MNXM90885"
],
"reactome.compound":[
"379735",
"379793"
],
"sbo":"SBO:0000247",
"seed.compound":[
"cpd11924",
"cpd28318"
]
}
},
{
"id":"dgsn_c",
"name":"Deoxyguanosine",
"compartment":"c",
"notes":{
"original_bigg_ids":[
"dgsn_c"
]
},
"annotation":{
"bigg.metabolite":[
"dgsn"
],
"biocyc":[
"META:DEOXYGUANOSINE"
],
"chebi":[
"CHEBI:14116",
"CHEBI:23624",
"CHEBI:42667",
"CHEBI:42874",
"CHEBI:17172",
"CHEBI:42867",
"CHEBI:4412",
"CHEBI:42987",
"CHEBI:19244"
],
"hmdb":[
"HMDB00085"
],
"inchi_key":[
"YKBGVTZYEHREMT-KVQBGUIXSA-N"
],
"kegg.compound":[
"C00330"
],
"metanetx.chemical":[
"MNXM647"
],
"sabiork":[
"1869"
],
"sbo":"SBO:0000247",
"seed.compound":[
"cpd00277"
]
}
},
{
"id":"dgdp_c",
"name":"DGDP C10H12N5O10P2",
"compartment":"c",
"notes":{
"original_bigg_ids":[
"dgdp_c"
]
},
"annotation":{
"bigg.metabolite":[
"dgdp"
],
"biocyc":[
"META:DGDP"
],
"chebi":[
"CHEBI:58595",
"CHEBI:19245",
"CHEBI:41949",
"CHEBI:28862",
"CHEBI:10495"
],
"hmdb":[
"HMDB00960"
],
"inchi_key":[
"CIKGWCTVFSRMJU-KVQBGUIXSA-K"
],
"kegg.compound":[
"C00361"
],
"metanetx.chemical":[
"MNXM436"
],
"reactome.compound":[
"500077"
],
"sabiork":[
"1677"
],
"sbo":"SBO:0000247",
"seed.compound":[
"cpd00295"
]
}
},
{
"id":"psd5p_c",
"name":"Pseudouridine 5  phosphate C9H11N2O9P",
"compartment":"c",
"notes":{
"original_bigg_ids":[
"psd5p_c"
]
},
"annotation":{
"bigg.metabolite":[
"psd5p"
],
"metanetx.chemical":[
"MNXM148492"
],
"sbo":"SBO:0000247"
}
},
{
"id":"idp_c",
"name":"IDP C10H11N4O11P2",
"compartment":"c",
"notes":{
"original_bigg_ids":[
"idp_c"
]
},
"annotation":{
"bigg.metabolite":[
"idp"
],
"biocyc":[
"META:IDP"
],
"chebi":[
"CHEBI:17808",
"CHEBI:58280",
"CHEBI:43252",
"CHEBI:19270",
"CHEBI:13371",
"CHEBI:5848"
],
"hmdb":[
"HMDB03335"
],
"inchi_key":[
"JPXZQMKKFWMMGK-KQYNXXCUSA-K"
],
"kegg.compound":[
"C00104"
],
"metanetx.chemical":[
"MNXM495"
],
"reactome.compound":[
"2509811"
],
"sabiork":[
"1299"
],
"sbo":"SBO:0000247",
"seed.compound":[
"cpd00090"
]
}
},
{
"id":"val__L_c",
"name":"L-Valine",
"compartment":"c",
"formula":"C5H11NO2",
"notes":{
"original_bigg_ids":[
"val__L_c"
]
},
"annotation":{
"bigg.metabolite":[
"val__L"
],
"biocyc":[
"META:VAL"
],
"chebi":[
"CHEBI:32859",
"CHEBI:57762",
"CHEBI:13186",
"CHEBI:16414",
"CHEBI:6321",
"CHEBI:21417",
"CHEBI:46418",
"CHEBI:46282",
"CHEBI:32852",
"CHEBI:32851",
"CHEBI:87977",
"CHEBI:32860",
"CHEBI:27266",
"CHEBI:46376",
"CHEBI:46484"
],
"envipath":[
"32de3cf4-e3e6-4168-956e-32fa5ddb0ce1/compound/b2ec1d47-f20f-4b19-9b15-ac1a3c2159c5",
"650babc9-9d68-4b73-9332-11972ca26f7b/compound/65a4c231-5232-4f08-93e2-007eb0537f0e"
],
"hmdb":[
"HMDB00883",
"HMDB34366"
],
"inchi_key":[
"KZSNJWFQEVHDMF-BYPYZUCNSA-N"
],
"kegg.compound":[
"C16436",
"C00183"
],
"kegg.drug":[
"D00039"
],
"lipidmaps":[
"LMFA01100046"
],
"metanetx.chemical":[
"MNXM199"
],
"reactome.compound":[
"113540",
"29702"
],
"sabiork":[
"68",
"23113"
],
"sbo":"SBO:0000247",
"seed.compound":[
"cpd15141",
"cpd00156"
]
}
},
{
"id":"valtrna_c",
"name":"L-Valyl-tRNA(Val)",
"compartment":"c",
"notes":{
"original_bigg_ids":[
"valtrna_c"
]
},
"annotation":{
"bigg.metabolite":[
"valtrna"
],
"chebi":[
"CHEBI:13187",
"CHEBI:29164",
"CHEBI:6322"
],
"kegg.compound":[
"C02554"
],
"metanetx.chemical":[
"MNXM90110"
],
"reactome.compound":[
"379782",
"379790"
],
"sbo":"SBO:0000247",
"seed.compound":[
"cpd12133"
]
}
},
{
"id":"duri_c",
"name":"Deoxyuridine",
"compartment":"c",
"notes":{
"original_bigg_ids":[
"duri_c"
]
},
"annotation":{
"bigg.metabolite":[
"duri"
],
"biocyc":[
"META:DEOXYURIDINE"
],
"chebi":[
"CHEBI:46293",
"CHEBI:14123",
"CHEBI:29113",
"CHEBI:46289",
"CHEBI:4434",
"CHEBI:23640",
"CHEBI:19261",
"CHEBI:46165",
"CHEBI:42178",
"CHEBI:11398",
"CHEBI:16450",
"CHEBI:11572"
],
"hmdb":[
"HMDB00012"
],
"inchi_key":[
"MXHRCPNRJAMMIM-SHYZEUOFSA-N"
],
"kegg.compound":[
"C00526"
],
"metanetx.chemical":[
"MNXM492"
],
"reactome.compound":[
"500430"
],
"sabiork":[
"2074"
],
"sbo":"SBO:0000247",
"seed.compound":[
"cpd00412"
]
}
},
{
"id":"trnaile_c",
"name":"TRNA(Ile)",
"compartment":"c",
"notes":{
"original_bigg_ids":[
"trnaile_c"
]
},
"annotation":{
"bigg.metabolite":[
"trnaile"
],
"biocyc":[
"META:ILE-tRNAs"
],
"chebi":[
"CHEBI:29174",
"CHEBI:15179",
"CHEBI:10683"
],
"kegg.compound":[
"C01644"
],
"metanetx.chemical":[
"MNXM90879"
],
"reactome.compound":[
"379739",
"379750"
],
"sabiork":[
"3832"
],
"sbo":"SBO:0000247",
"seed.compound":[
"cpd27269",
"cpd11915"
]
}
},
{
"id":"itp_c",
"name":"ITP C10H11N4O14P3",
"compartment":"c",
"notes":{
"original_bigg_ids":[
"itp_c"
]
},
"annotation":{
"bigg.metabolite":[
"itp"
],
"biocyc":[
"META:ITP"
],
"chebi":[
"CHEBI:43508",
"CHEBI:16039",
"CHEBI:61402",
"CHEBI:19272",
"CHEBI:13374",
"CHEBI:57614",
"CHEBI:5851"
],
"hmdb":[
"HMDB00189"
],
"inchi_key":[
"HAEJPQIATWHALX-KQYNXXCUSA-J"
],
"kegg.compound":[
"C00081"
],
"metanetx.chemical":[
"MNXM423"
],
"reactome.compound":[
"2509836"
],
"sabiork":[
"1291"
],
"sbo":"SBO:0000247",
"seed.compound":[
"cpd00068"
]
}
},
{
"id":"thymd_c",
"name":"Thymidine C10H14N2O5",
"compartment":"c",
"notes":{
"original_bigg_ids":[
"thymd_c"
]
},
"annotation":{
"bigg.metabolite":[
"thymd"
],
"biocyc":[
"META:THYMIDINE"
],
"chebi":[
"CHEBI:45834",
"CHEBI:45917",
"CHEBI:17748",
"CHEBI:9579",
"CHEBI:45918",
"CHEBI:19273",
"CHEBI:45782",
"CHEBI:15244",
"CHEBI:53527"
],
"hmdb":[
"HMDB00273"
],
"inchi_key":[
"IQFYYKKMVGJFEH-XLPZGREQSA-N"
],
"kegg.compound":[
"C00214"
],
"metanetx.chemical":[
"MNXM420"
],
"reactome.compound":[
"83928"
],
"sabiork":[
"1315"
],
"sbo":"SBO:0000247",
"seed.compound":[
"cpd00184"
]
}
},
{
"id":"didp_c",
"name":"DIDP; 2'-deoxyinosine-5'-diphosphate(3-)",
"compartment":"c",
"notes":{
"original_bigg_ids":[
"didp_c"
]
},
"annotation":{
"bigg.metabolite":[
"didp"
],
"biocyc":[
"META:CPD0-2231"
],
"chebi":[
"CHEBI:10498",
"CHEBI:19249",
"CHEBI:28823",
"CHEBI:62286"
],
"hmdb":[
"HMDB03536"
],
"inchi_key":[
"BKUSIKGSPSFQAC-RRKCRQDMSA-K"
],
"kegg.compound":[
"C01344"
],
"metanetx.chemical":[
"MNXM2174"
],
"reactome.compound":[
"2509796"
],
"sbo":"SBO:0000247",
"seed.compound":[
"cpd00976"
]
}
},
{
"id":"iletrna_c",
"name":"L-Isoleucyl-tRNA(Ile)",
"compartment":"c",
"notes":{
"original_bigg_ids":[
"iletrna_c"
]
},
"annotation":{
"bigg.metabolite":[
"iletrna"
],
"chebi":[
"CHEBI:13128",
"CHEBI:6256",
"CHEBI:29160"
],
"kegg.compound":[
"C03127"
],
"metanetx.chemical":[
"MNXM89832"
],
"reactome.compound":[
"379787",
"379769"
],
"sabiork":[
"3853"
],
"sbo":"SBO:0000247",
"seed.compound":[
"cpd12256"
]
}
},
{
"id":"thym_c",
"name":"Thymine C5H6N2O2",
"compartment":"c",
"notes":{
"original_bigg_ids":[
"thym_c"
]
},
"annotation":{
"bigg.metabolite":[
"thym"
],
"biocyc":[
"META:THYMINE"
],
"chebi":[
"CHEBI:15247",
"CHEBI:27004",
"CHEBI:46017",
"CHEBI:9580",
"CHEBI:17821"
],
"hmdb":[
"HMDB00262"
],
"inchi_key":[
"RWQNBRDOKXIBIV-UHFFFAOYSA-N"
],
"kegg.compound":[
"C00178"
],
"metanetx.chemical":[
"MNXM386"
],
"reactome.compound":[
"83960"
],
"sabiork":[
"60"
],
"sbo":"SBO:0000247",
"seed.compound":[
"cpd00151"
]
}
},
{
"id":"23dhdp_c",
"name":"2,3-Dihydrodipicolinate",
"compartment":"c",
"notes":{
"original_bigg_ids":[
"23dhdp_c"
]
},
"annotation":{
"bigg.metabolite":[
"23dhdp"
],
"biocyc":[
"META:2-3-DIHYDRODIPICOLINATE"
],
"chebi":[
"CHEBI:18042",
"CHEBI:23739",
"CHEBI:878",
"CHEBI:48052",
"CHEBI:30620",
"CHEBI:19312",
"CHEBI:29048",
"CHEBI:11421"
],
"hmdb":[
"HMDB12247"
],
"inchi_key":[
"UWOCFOFVIBZJGH-YFKPBYRVSA-L"
],
"kegg.compound":[
"C03340"
],
"metanetx.chemical":[
"MNXM807"
],
"sabiork":[
"6562"
],
"sbo":"SBO:0000247",
"seed.compound":[
"cpd02120"
]
}
},
{
"id":"ditp_c",
"name":"DITP(4-)",
"compartment":"c",
"notes":{
"original_bigg_ids":[
"ditp_c"
]
},
"annotation":{
"bigg.metabolite":[
"ditp"
],
"biocyc":[
"META:DITP"
],
"chebi":[
"CHEBI:19251",
"CHEBI:28807",
"CHEBI:61382",
"CHEBI:10499"
],
"inchi_key":[
"UFJPAQSLHAGEBL-RRKCRQDMSA-J"
],
"kegg.compound":[
"C01345"
],
"metanetx.chemical":[
"MNXM1325"
],
"reactome.compound":[
"2509835"
],
"sabiork":[
"1713"
],
"sbo":"SBO:0000247",
"seed.compound":[
"cpd00977"
]
}
},
{
"id":"dutp_c",
"name":"DUTP C9H11N2O14P3",
"compartment":"c",
"notes":{
"original_bigg_ids":[
"dutp_c"
]
},
"annotation":{
"bigg.metabolite":[
"dutp"
],
"biocyc":[
"META:DUTP"
],
"chebi":[
"CHEBI:17625",
"CHEBI:14095",
"CHEBI:10533",
"CHEBI:61555",
"CHEBI:19264",
"CHEBI:58212"
],
"hmdb":[
"HMDB01191"
],
"inchi_key":[
"AHCYMLUZIRLXAA-SHYZEUOFSA-J"
],
"kegg.compound":[
"C00460"
],
"metanetx.chemical":[
"MNXM452"
],
"reactome.compound":[
"500739"
],
"sabiork":[
"1680"
],
"sbo":"SBO:0000247",
"seed.compound":[
"cpd00358"
]
}
},
{
"id":"hxan_c",
"name":"Hypoxanthine",
"compartment":"c",
"notes":{
"original_bigg_ids":[
"hxan_c"
]
},
"annotation":{
"bigg.metabolite":[
"hxan"
],
"biocyc":[
"META:HYPOXANTHINE"
],
"chebi":[
"CHEBI:14431",
"CHEBI:43237",
"CHEBI:5841",
"CHEBI:17368",
"CHEBI:24762"
],
"hmdb":[
"HMDB00157"
],
"inchi_key":[
"FDGQSTZJBFJUBT-UHFFFAOYSA-N"
],
"kegg.compound":[
"C00262"
],
"metanetx.chemical":[
"MNXM213"
],
"reactome.compound":[
"113599"
],
"sabiork":[
"5528",
"1321"
],
"sbo":"SBO:0000247",
"seed.compound":[
"cpd00226"
]
}
},
{
"id":"thdp_c",
"name":"2,3,4,5-Tetrahydrodipicolinate",
"compartment":"c",
"notes":{
"original_bigg_ids":[
"thdp_c"
]
},
"annotation":{
"bigg.metabolite":[
"thdp"
],
"biocyc":[
"META:DELTA1-PIPERIDEINE-2-6-DICARBOXYLATE"
],
"chebi":[
"CHEBI:11408",
"CHEBI:864",
"CHEBI:21189",
"CHEBI:6152",
"CHEBI:16845",
"CHEBI:18055",
"CHEBI:32976",
"CHEBI:13042"
],
"hmdb":[
"HMDB12289"
],
"inchi_key":[
"CXMBCXQHOXUCEO-BYPYZUCNSA-L"
],
"kegg.compound":[
"C03972"
],
"metanetx.chemical":[
"MNXM480"
],
"sabiork":[
"6990"
],
"sbo":"SBO:0000247",
"seed.compound":[
"cpd29199",
"cpd02465"
]
}
},
{
"id":"dudp_c",
"name":"DUDP C9H11N2O11P2",
"compartment":"c",
"notes":{
"original_bigg_ids":[
"dudp_c"
]
},
"annotation":{
"bigg.metabolite":[
"dudp"
],
"biocyc":[
"META:DUDP"
],
"chebi":[
"CHEBI:60471",
"CHEBI:19262",
"CHEBI:10531",
"CHEBI:28850"
],
"hmdb":[
"HMDB01000"
],
"inchi_key":[
"QHWZTVCCBMIIKE-SHYZEUOFSA-K"
],
"kegg.compound":[
"C01346"
],
"metanetx.chemical":[
"MNXM572"
],
"sabiork":[
"1714"
],
"sbo":"SBO:0000247",
"seed.compound":[
"cpd00978"
]
}
},
{
"id":"sl2a6o_c",
"name":"N-Succinyl-2-L-amino-6-oxoheptanedioate",
"compartment":"c",
"notes":{
"original_bigg_ids":[
"sl2a6o_c"
]
},
"annotation":{
"bigg.metabolite":[
"sl2a6o"
],
"biocyc":[
"META:N-SUCCINYL-2-AMINO-6-KETOPIMELATE"
],
"chebi":[
"CHEBI:21790",
"CHEBI:35266",
"CHEBI:15685",
"CHEBI:10967",
"CHEBI:12616",
"CHEBI:7340",
"CHEBI:21789"
],
"hmdb":[
"HMDB12266"
],
"inchi_key":[
"SDVXSCSNVVZWDD-LURJTMIESA-K"
],
"kegg.compound":[
"C04462"
],
"metanetx.chemical":[
"MNXM1563"
],
"sbo":"SBO:0000247",
"seed.compound":[
"cpd02724"
]
}
},
{
"id":"xan_c",
"name":"Xanthine",
"compartment":"c",
"notes":{
"original_bigg_ids":[
"xan_c"
]
},
"annotation":{
"bigg.metabolite":[
"xan"
],
"biocyc":[
"META:XANTHINE"
],
"chebi":[
"CHEBI:15318",
"CHEBI:10059",
"CHEBI:46377",
"CHEBI:48517",
"CHEBI:17712",
"CHEBI:27317"
],
"envipath":[
"32de3cf4-e3e6-4168-956e-32fa5ddb0ce1/compound/3cf4dbf8-ae84-49e6-b294-b5138cb94f75"
],
"hmdb":[
"HMDB00292"
],
"inchi_key":[
"LRFVTYWOQMYALW-UHFFFAOYSA-N"
],
"kegg.compound":[
"C00385"
],
"metanetx.chemical":[
"MNXM174"
],
"reactome.compound":[
"30064"
],
"sabiork":[
"1871"
],
"sbo":"SBO:0000247",
"seed.compound":[
"cpd00309"
]
}
},
{
"id":"dump_c",
"name":"DUMP C9H11N2O8P",
"compartment":"c",
"notes":{
"original_bigg_ids":[
"dump_c"
]
},
"annotation":{
"bigg.metabolite":[
"dump"
],
"biocyc":[
"META:DUMP"
],
"chebi":[
"CHEBI:19263",
"CHEBI:14094",
"CHEBI:46288",
"CHEBI:246422",
"CHEBI:47722",
"CHEBI:17622",
"CHEBI:42245",
"CHEBI:46286",
"CHEBI:10532"
],
"hmdb":[
"HMDB01409"
],
"inchi_key":[
"JSRLJPSBLDHEIO-SHYZEUOFSA-L"
],
"kegg.compound":[
"C00365"
],
"metanetx.chemical":[
"MNXM234"
],
"reactome.compound":[
"109382",
"500742"
],
"sabiork":[
"1334"
],
"sbo":"SBO:0000247",
"seed.compound":[
"cpd00299"
]
}
},
{
"id":"ade_c",
"name":"Adenine",
"compartment":"c",
"notes":{
"original_bigg_ids":[
"ade_c"
]
},
"annotation":{
"bigg.metabolite":[
"ade"
],
"biocyc":[
"META:ADENINE",
"META:ADENINE-RING"
],
"chebi":[
"CHEBI:16708",
"CHEBI:22236",
"CHEBI:40579",
"CHEBI:13733",
"CHEBI:2470"
],
"hmdb":[
"HMDB00034"
],
"inchi_key":[
"GFFGJBXGBJISGV-UHFFFAOYSA-N"
],
"kegg.compound":[
"C00147"
],
"kegg.drug":[
"D00034"
],
"metanetx.chemical":[
"MNXM168"
],
"reactome.compound":[
"83951"
],
"sabiork":[
"57"
],
"sbo":"SBO:0000247",
"seed.compound":[
"cpd00128",
"cpd22238"
]
}
},
{
"id":"sl26da_c",
"name":"N-Succinyl-LL-2,6-diaminoheptanedioate",
"compartment":"c",
"notes":{
"original_bigg_ids":[
"sl26da_c"
]
},
"annotation":{
"bigg.metabolite":[
"sl26da"
],
"biocyc":[
"META:N-SUCCINYLLL-2-6-DIAMINOPIMELATE"
],
"chebi":[
"CHEBI:21791",
"CHEBI:21792",
"CHEBI:7342",
"CHEBI:58087",
"CHEBI:12617",
"CHEBI:12618",
"CHEBI:17279"
],
"hmdb":[
"HMDB12267"
],
"inchi_key":[
"GLXUWZBUPATPBR-BQBZGAKWSA-L"
],
"kegg.compound":[
"C04421"
],
"metanetx.chemical":[
"MNXM1488"
],
"sabiork":[
"7300"
],
"sbo":"SBO:0000247",
"seed.compound":[
"cpd02698"
]
}
},
{
"id":"uri_c",
"name":"Uridine",
"compartment":"c",
"notes":{
"original_bigg_ids":[
"uri_c"
]
},
"annotation":{
"bigg.metabolite":[
"uri"
],
"biocyc":[
"META:URIDINE"
],
"chebi":[
"CHEBI:46386",
"CHEBI:9893",
"CHEBI:46460",
"CHEBI:16704",
"CHEBI:46391",
"CHEBI:15296",
"CHEBI:46463",
"CHEBI:27227"
],
"hmdb":[
"HMDB00296"
],
"inchi_key":[
"DRTQHJPVMGBUCF-XVFCMESISA-N"
],
"kegg.compound":[
"C00299"
],
"metanetx.chemical":[
"MNXM288"
],
"sabiork":[
"1326"
],
"sbo":"SBO:0000247",
"seed.compound":[
"cpd00249"
]
}
},
{
"id":"26dap_LL_c",
"name":"LL-2,6-Diaminoheptanedioate",
"compartment":"c",
"notes":{
"original_bigg_ids":[
"26dap_LL_c"
]
},
"annotation":{
"bigg.metabolite":[
"26dap_LL"
],
"biocyc":[
"META:LL-DIAMINOPIMELATE"
],
"chebi":[
"CHEBI:21428",
"CHEBI:6341",
"CHEBI:21429",
"CHEBI:16026",
"CHEBI:57609",
"CHEBI:13192",
"CHEBI:47031"
],
"hmdb":[
"HMDB01370"
],
"inchi_key":[
"GMKMEZVLHJARHF-WHFBIAKZSA-N"
],
"kegg.compound":[
"C00666"
],
"lipidmaps":[
"LMFA01170102"
],
"metanetx.chemical":[
"MNXM644"
],
"sabiork":[
"5171"
],
"sbo":"SBO:0000247",
"seed.compound":[
"cpd00504"
]
}
},
{
"id":"dgtp_c",
"name":"DGTP C10H12N5O13P3",
"compartment":"c",
"notes":{
"original_bigg_ids":[
"dgtp_c"
]
},
"annotation":{
"bigg.metabolite":[
"dgtp"
],
"biocyc":[
"META:DGTP"
],
"chebi":[
"CHEBI:16497",
"CHEBI:57794",
"CHEBI:61429",
"CHEBI:10497",
"CHEBI:19247",
"CHEBI:14076"
],
"hmdb":[
"HMDB01440"
],
"inchi_key":[
"HAAZLUGHYHWQIW-KVQBGUIXSA-J"
],
"kegg.compound":[
"C00286"
],
"metanetx.chemical":[
"MNXM344"
],
"sabiork":[
"1675"
],
"sbo":"SBO:0000247",
"seed.compound":[
"cpd00241"
]
}
},
{
"id":"pppi_c",
"name":"Inorganic triphosphate",
"compartment":"c",
"notes":{
"original_bigg_ids":[
"pppi_c"
]
},
"annotation":{
"bigg.metabolite":[
"pppi"
],
"biocyc":[
"META:P3I"
],
"chebi":[
"CHEBI:48315",
"CHEBI:39949",
"CHEBI:29203",
"CHEBI:9744",
"CHEBI:48316",
"CHEBI:39942",
"CHEBI:48314",
"CHEBI:18036",
"CHEBI:5926",
"CHEBI:48313"
],
"hmdb":[
"HMDB12282",
"HMDB03379"
],
"inchi_key":[
"UNXRWKVEANCORM-UHFFFAOYSA-I"
],
"kegg.compound":[
"C00536"
],
"metanetx.chemical":[
"MNXM332"
],
"sabiork":[
"1681",
"5073"
],
"sbo":"SBO:0000247",
"seed.compound":[
"cpd11672",
"cpd00421"
]
}
},
{
"id":"cytd_c",
"name":"Cytidine",
"compartment":"c",
"notes":{
"original_bigg_ids":[
"cytd_c"
]
},
"annotation":{
"bigg.metabolite":[
"cytd"
],
"biocyc":[
"META:CYTIDINE"
],
"chebi":[
"CHEBI:41686",
"CHEBI:41709",
"CHEBI:4053",
"CHEBI:23515",
"CHEBI:17562",
"CHEBI:14063",
"CHEBI:41649",
"CHEBI:41704"
],
"hmdb":[
"HMDB00089"
],
"inchi_key":[
"UHDGCWIWMRVCDJ-XVFCMESISA-N"
],
"kegg.compound":[
"C00475"
],
"kegg.drug":[
"D07769"
],
"metanetx.chemical":[
"MNXM338"
],
"sabiork":[
"1340"
],
"sbo":"SBO:0000247",
"seed.compound":[
"cpd00367"
]
}
},
{
"id":"gdptp_c",
"name":"Guanosine 3'-diphosphate 5'-triphosphate",
"compartment":"c",
"notes":{
"original_bigg_ids":[
"gdptp_c"
]
},
"annotation":{
"bigg.metabolite":[
"gdptp"
],
"biocyc":[
"META:GDP-TP"
],
"chebi":[
"CHEBI:14382",
"CHEBI:5566",
"CHEBI:24446",
"CHEBI:14378",
"CHEBI:71477",
"CHEBI:60028",
"CHEBI:16690"
],
"hmdb":[
"HMDB60480"
],
"inchi_key":[
"KCPMACXZAITQAX-UUOKFMHZSA-H"
],
"kegg.compound":[
"C04494"
],
"metanetx.chemical":[
"MNXM1561"
],
"sabiork":[
"1817"
],
"sbo":"SBO:0000247",
"seed.compound":[
"cpd02740"
]
}
},
{
"id":"26dap__M_c",
"name":"Meso-2,6-Diaminoheptanedioate",
"compartment":"c",
"formula":"C7H14N2O4",
"notes":{
"original_bigg_ids":[
"26dap__M_c"
]
},
"annotation":{
"bigg.metabolite":[
"26dap__M"
],
"biocyc":[
"META:MESO-DIAMINOPIMELATE"
],
"chebi":[
"CHEBI:40838",
"CHEBI:12823",
"CHEBI:30308",
"CHEBI:57791",
"CHEBI:10598",
"CHEBI:25203",
"CHEBI:12825",
"CHEBI:12822",
"CHEBI:25204",
"CHEBI:16488"
],
"inchi_key":[
"GMKMEZVLHJARHF-SYDPRGILSA-N"
],
"kegg.compound":[
"C00680"
],
"metanetx.chemical":[
"MNXM529"
],
"sbo":"SBO:0000247",
"seed.compound":[
"cpd00516"
]
}
},
{
"id":"dcyt_c",
"name":"Deoxycytidine",
"compartment":"c",
"notes":{
"original_bigg_ids":[
"dcyt_c"
]
},
"annotation":{
"bigg.metabolite":[
"dcyt"
],
"biocyc":[
"META:DEOXYCYTIDINE"
],
"chebi":[
"CHEBI:41434",
"CHEBI:15698",
"CHEBI:41430",
"CHEBI:4407",
"CHEBI:19240",
"CHEBI:41806",
"CHEBI:41417"
],
"hmdb":[
"HMDB00014"
],
"inchi_key":[
"CKTSBUTUHBMZGZ-SHYZEUOFSA-N"
],
"kegg.compound":[
"C00881"
],
"metanetx.chemical":[
"MNXM704"
],
"reactome.compound":[
"500829"
],
"sabiork":[
"2178"
],
"sbo":"SBO:0000247",
"seed.compound":[
"cpd00654"
]
}
},
{
"id":"lys__L_c",
"name":"L-Lysine",
"compartment":"c",
"notes":{
"original_bigg_ids":[
"lys__L_c"
]
},
"annotation":{
"bigg.metabolite":[
"lys__L"
],
"biocyc":[
"META:LYS"
],
"chebi":[
"CHEBI:6264",
"CHEBI:32564",
"CHEBI:13135",
"CHEBI:32550",
"CHEBI:21351",
"CHEBI:18019",
"CHEBI:32552",
"CHEBI:32551",
"CHEBI:133538",
"CHEBI:32565",
"CHEBI:43950",
"CHEBI:32563",
"CHEBI:25094"
],
"hmdb":[
"HMDB03405",
"HMDB00182",
"HMDB62809"
],
"inchi_key":[
"KDXKERNSBIXSRK-YFKPBYRVSA-O"
],
"kegg.compound":[
"C00047",
"C16440"
],
"kegg.drug":[
"D02304"
],
"metanetx.chemical":[
"MNXM78"
],
"reactome.compound":[
"29444",
"351979",
"351991"
],
"sabiork":[
"22945",
"79"
],
"sbo":"SBO:0000247",
"seed.compound":[
"cpd19182",
"cpd00039"
]
}
},
{
"id":"ppgpp_c",
"name":"Guanosine 3',5'-bis(diphosphate)",
"compartment":"c",
"notes":{
"original_bigg_ids":[
"ppgpp_c"
]
},
"annotation":{
"bigg.metabolite":[
"ppgpp"
],
"biocyc":[
"META:GUANOSINE-5DP-3DP"
],
"chebi":[
"CHEBI:58215",
"CHEBI:14376",
"CHEBI:14380",
"CHEBI:77828",
"CHEBI:5565",
"CHEBI:24445",
"CHEBI:42747",
"CHEBI:17633"
],
"hmdb":[
"HMDB59638"
],
"inchi_key":[
"BUFLLCUFNHESEH-UUOKFMHZSA-I"
],
"kegg.compound":[
"C01228"
],
"metanetx.chemical":[
"MNXM1189"
],
"sbo":"SBO:0000247",
"seed.compound":[
"cpd00905"
]
}
},
{
"id":"csn_c",
"name":"Cytosine",
"compartment":"c",
"notes":{
"original_bigg_ids":[
"csn_c"
]
},
"annotation":{
"bigg.metabolite":[
"csn"
],
"biocyc":[
"META:CYTOSINE"
],
"chebi":[
"CHEBI:23531",
"CHEBI:4072",
"CHEBI:14066",
"CHEBI:16040",
"CHEBI:41732"
],
"hmdb":[
"HMDB00630"
],
"inchi_key":[
"OPTASPLRGRRNAP-UHFFFAOYSA-N"
],
"kegg.compound":[
"C00380"
],
"metanetx.chemical":[
"MNXM761"
],
"sabiork":[
"58"
],
"sbo":"SBO:0000247",
"seed.compound":[
"cpd00307"
]
}
},
{
"id":"dadp_c",
"name":"DADP C10H12N5O9P2",
"compartment":"c",
"notes":{
"original_bigg_ids":[
"dadp_c"
]
},
"annotation":{
"bigg.metabolite":[
"dadp"
],
"biocyc":[
"META:DADP"
],
"chebi":[
"CHEBI:10489",
"CHEBI:16174",
"CHEBI:57667",
"CHEBI:41890",
"CHEBI:19235",
"CHEBI:14067"
],
"hmdb":[
"HMDB01508"
],
"inchi_key":[
"DAEAPNUQQAICNR-RRKCRQDMSA-K"
],
"kegg.compound":[
"C00206"
],
"metanetx.chemical":[
"MNXM374"
],
"reactome.compound":[
"500087"
],
"sabiork":[
"1314"
],
"sbo":"SBO:0000247",
"seed.compound":[
"cpd00177"
]
}
},
{
"id":"lystrna_c",
"name":"L-Lysine-tRNA (Lys)",
"compartment":"c",
"notes":{
"original_bigg_ids":[
"lystrna_c"
]
},
"annotation":{
"bigg.metabolite":[
"lystrna"
],
"chebi":[
"CHEBI:6267",
"CHEBI:13138",
"CHEBI:13137",
"CHEBI:16047"
],
"kegg.compound":[
"C01931"
],
"metanetx.chemical":[
"MNXM89922"
],
"reactome.compound":[
"379795",
"379736"
],
"sabiork":[
"3865"
],
"sbo":"SBO:0000247",
"seed.compound":[
"cpd15249",
"cpd01326"
]
}
},
{
"id":"trnalys_c",
"name":"TRNA(Lys)",
"compartment":"c",
"notes":{
"original_bigg_ids":[
"trnalys_c"
]
},
"annotation":{
"bigg.metabolite":[
"trnalys"
],
"biocyc":[
"META:LYS-tRNAs"
],
"chebi":[
"CHEBI:10685",
"CHEBI:29185",
"CHEBI:15181"
],
"kegg.compound":[
"C01646"
],
"metanetx.chemical":[
"MNXM90881"
],
"reactome.compound":[
"379747",
"379776"
],
"sabiork":[
"3845"
],
"sbo":"SBO:0000247",
"seed.compound":[
"cpd11917",
"cpd27388"
]
}
},
{
"id":"5mcsn_c",
"name":"5-Methylcytosine",
"compartment":"c",
"notes":{
"original_bigg_ids":[
"5mcsn_c"
]
},
"annotation":{
"bigg.metabolite":[
"5mcsn"
],
"biocyc":[
"META:CPD0-2018"
],
"chebi":[
"CHEBI:20608",
"CHEBI:85013",
"CHEBI:27551",
"CHEBI:2094"
],
"hmdb":[
"HMDB02894"
],
"inchi_key":[
"LRSASMSXMSNRBT-UHFFFAOYSA-N"
],
"kegg.compound":[
"C02376"
],
"metanetx.chemical":[
"MNXM3509"
],
"sbo":"SBO:0000247",
"seed.compound":[
"cpd01587"
]
}
},
{
"id":"arg__L_c",
"name":"L-Arginine",
"compartment":"c",
"formula":"C6H15N4O2",
"notes":{
"original_bigg_ids":[
"arg__L_c"
]
},
"annotation":{
"bigg.metabolite":[
"arg__L"
],
"biocyc":[
"META:ARG"
],
"chebi":[
"CHEBI:32683",
"CHEBI:22616",
"CHEBI:2643",
"CHEBI:32681",
"CHEBI:13077",
"CHEBI:32682",
"CHEBI:16467",
"CHEBI:21235",
"CHEBI:42927",
"CHEBI:6185",
"CHEBI:32696",
"CHEBI:32695",
"CHEBI:29016",
"CHEBI:32697",
"CHEBI:133495"
],
"hmdb":[
"HMDB62762",
"HMDB00517"
],
"inchi_key":[
"ODKSFYDXXFIFQN-BYPYZUCNSA-O"
],
"kegg.compound":[
"C02385",
"C00062"
],
"kegg.drug":[
"D02982"
],
"metanetx.chemical":[
"MNXM70"
],
"reactome.compound":[
"351977",
"29468",
"374064",
"113530"
],
"sabiork":[
"2410",
"23080",
"80"
],
"sbo":"SBO:0000247",
"seed.compound":[
"cpd00051",
"cpd19021"
]
}
},
{
"id":"sucarg_c",
"name":"N2-Succinyl-L-arginine",
"compartment":"c",
"notes":{
"original_bigg_ids":[
"sucarg_c"
]
},
"annotation":{
"bigg.metabolite":[
"sucarg"
],
"biocyc":[
"META:CPD-421"
],
"chebi":[
"CHEBI:21819",
"CHEBI:12637",
"CHEBI:7372",
"CHEBI:17705",
"CHEBI:58241"
],
"inchi_key":[
"UMOXFSXIFQOWTD-LURJTMIESA-M"
],
"kegg.compound":[
"C03296"
],
"metanetx.chemical":[
"MNXM1756"
],
"sabiork":[
"24650"
],
"sbo":"SBO:0000247",
"seed.compound":[
"cpd02103"
]
}
},
{
"id":"datp_c",
"name":"DATP C10H12N5O12P3",
"compartment":"c",
"notes":{
"original_bigg_ids":[
"datp_c"
]
},
"annotation":{
"bigg.metabolite":[
"datp"
],
"biocyc":[
"META:DATP"
],
"chebi":[
"CHEBI:495505",
"CHEBI:19238",
"CHEBI:42290",
"CHEBI:10491",
"CHEBI:61404",
"CHEBI:16284",
"CHEBI:14069"
],
"hmdb":[
"HMDB01532"
],
"inchi_key":[
"SUYVUBYJARFZHO-RRKCRQDMSA-J"
],
"kegg.compound":[
"C00131"
],
"metanetx.chemical":[
"MNXM286"
],
"reactome.compound":[
"110644"
],
"sabiork":[
"1307"
],
"sbo":"SBO:0000247",
"seed.compound":[
"cpd00115"
]
}
},
{
"id":"adprib_c",
"name":"ADPribose C15H21N5O14P2",
"compartment":"c",
"notes":{
"original_bigg_ids":[
"adprib_c"
]
},
"annotation":{
"bigg.metabolite":[
"adprib"
],
"biocyc":[
"META:ADENOSINE_DIPHOSPHATE_RIBOSE"
],
"chebi":[
"CHEBI:20850",
"CHEBI:16960",
"CHEBI:13231",
"CHEBI:40752",
"CHEBI:2351",
"CHEBI:57967",
"CHEBI:32889"
],
"inchi_key":[
"SRNWOUGRCWSEMX-TYASJMOZSA-L"
],
"kegg.compound":[
"C00301",
"C01882"
],
"metanetx.chemical":[
"MNXM48596"
],
"reactome.compound":[
"2393945",
"8870342",
"1131972"
],
"sabiork":[
"3120"
],
"sbo":"SBO:0000247",
"seed.compound":[
"cpd01296",
"cpd00251"
]
}
},
{
"id":"argtrna_c",
"name":"L-Arginyl-tRNA(Arg)",
"compartment":"c",
"notes":{
"original_bigg_ids":[
"argtrna_c"
]
},
"annotation":{
"bigg.metabolite":[
"argtrna"
],
"chebi":[
"CHEBI:18366",
"CHEBI:13079",
"CHEBI:13080",
"CHEBI:6189"
],
"kegg.compound":[
"C02163"
],
"metanetx.chemical":[
"MNXM89870"
],
"reactome.compound":[
"379720",
"379708"
],
"sabiork":[
"3858"
],
"sbo":"SBO:0000247",
"seed.compound":[
"cpd12036"
]
}
},
{
"id":"glutrna_c",
"name":"L-Glutamyl-tRNA(Glu)",
"compartment":"c",
"notes":{
"original_bigg_ids":[
"glutrna_c"
]
},
"annotation":{
"bigg.metabolite":[
"glutrna"
],
"chebi":[
"CHEBI:29157",
"CHEBI:13114",
"CHEBI:6232"
],
"kegg.compound":[
"C02987"
],
"metanetx.chemical":[
"MNXM89752"
],
"reactome.compound":[
"379744",
"379751"
],
"sabiork":[
"3856"
],
"sbo":"SBO:0000247",
"seed.compound":[
"cpd12227"
]
}
},
{
"id":"3dhq_c",
"name":"3-Dehydroquinate",
"compartment":"c",
"notes":{
"original_bigg_ids":[
"3dhq_c"
]
},
"annotation":{
"bigg.metabolite":[
"3dhq"
],
"biocyc":[
"META:DEHYDROQUINATE"
],
"chebi":[
"CHEBI:19997",
"CHEBI:32364",
"CHEBI:1487",
"CHEBI:12122",
"CHEBI:17947",
"CHEBI:11781",
"CHEBI:42078"
],
"hmdb":[
"HMDB12710"
],
"inchi_key":[
"WVMWZWGZRAXUBK-SYTVJDICSA-M"
],
"kegg.compound":[
"C00944"
],
"metanetx.chemical":[
"MNXM478"
],
"reactome.compound":[
"964921"
],
"sabiork":[
"27311",
"5328"
],
"sbo":"SBO:0000247",
"seed.compound":[
"cpd00699"
]
}
},
{
"id":"trnaglu_c",
"name":"TRNA (Glu)",
"compartment":"c",
"notes":{
"original_bigg_ids":[
"trnaglu_c"
]
},
"annotation":{
"bigg.metabolite":[
"trnaglu"
],
"biocyc":[
"META:GLT-tRNAs"
],
"chebi":[
"CHEBI:15175",
"CHEBI:29175",
"CHEBI:10680"
],
"kegg.compound":[
"C01641"
],
"metanetx.chemical":[
"MNXM90886"
],
"reactome.compound":[
"379778",
"379754"
],
"sabiork":[
"3835"
],
"sbo":"SBO:0000247",
"seed.compound":[
"cpd11912"
]
}
},
{
"id":"3dhsk_c",
"name":"3-Dehydroshikimate",
"compartment":"c",
"notes":{
"original_bigg_ids":[
"3dhsk_c"
]
},
"annotation":{
"bigg.metabolite":[
"3dhsk"
],
"biocyc":[
"META:3-DEHYDRO-SHIKIMATE"
],
"chebi":[
"CHEBI:1488",
"CHEBI:2052",
"CHEBI:12123",
"CHEBI:30918",
"CHEBI:17841",
"CHEBI:20566",
"CHEBI:19998",
"CHEBI:19999",
"CHEBI:11782",
"CHEBI:16630",
"CHEBI:42005"
],
"inchi_key":[
"SLWWJZMPHJJOPH-PHDIDXHHSA-M"
],
"kegg.compound":[
"C02637"
],
"metanetx.chemical":[
"MNXM611"
],
"reactome.compound":[
"964941"
],
"sabiork":[
"6290",
"27313"
],
"sbo":"SBO:0000247",
"seed.compound":[
"cpd01716"
]
}
},
{
"id":"skm_c",
"name":"Shikimate",
"compartment":"c",
"notes":{
"original_bigg_ids":[
"skm_c"
]
},
"annotation":{
"bigg.metabolite":[
"skm"
],
"biocyc":[
"META:SHIKIMATE"
],
"chebi":[
"CHEBI:15083",
"CHEBI:26664",
"CHEBI:9133",
"CHEBI:45740",
"CHEBI:26662",
"CHEBI:16119",
"CHEBI:26663",
"CHEBI:36208"
],
"hmdb":[
"HMDB03070"
],
"inchi_key":[
"JXOHGGNKMLTUBP-HSUXUTPPSA-M"
],
"kegg.compound":[
"C00493"
],
"metanetx.chemical":[
"MNXM602"
],
"reactome.compound":[
"964932"
],
"sabiork":[
"5117"
],
"sbo":"SBO:0000247",
"seed.compound":[
"cpd00383"
]
}
},
{
"id":"trnaarg_c",
"name":"TRNA(Arg)",
"compartment":"c",
"notes":{
"original_bigg_ids":[
"trnaarg_c"
]
},
"annotation":{
"bigg.metabolite":[
"trnaarg"
],
"biocyc":[
"META:ARG-tRNAs"
],
"chebi":[
"CHEBI:10673",
"CHEBI:29171",
"CHEBI:15167"
],
"kegg.compound":[
"C01636"
],
"metanetx.chemical":[
"MNXM90751"
],
"reactome.compound":[
"379704",
"379727"
],
"sabiork":[
"3837"
],
"sbo":"SBO:0000247",
"seed.compound":[
"cpd11907",
"cpd22281"
]
}
},
{
"id":"1pyr5c_c",
"name":"1-Pyrroline-5-carboxylate",
"compartment":"c",
"notes":{
"original_bigg_ids":[
"1pyr5c_c"
]
},
"annotation":{
"bigg.metabolite":[
"1pyr5c"
],
"biocyc":[
"META:L-DELTA1-PYRROLINE_5-CARBOXYLATE"
],
"chebi":[
"CHEBI:11297",
"CHEBI:26458",
"CHEBI:18727",
"CHEBI:371",
"CHEBI:15893",
"CHEBI:29066",
"CHEBI:11689",
"CHEBI:1372",
"CHEBI:17388",
"CHEBI:12409",
"CHEBI:19873",
"CHEBI:19095"
],
"hmdb":[
"HMDB01301",
"HMDB02240"
],
"inchi_key":[
"DWAKNKKXGALPNW-UHFFFAOYSA-M"
],
"kegg.compound":[
"C03912",
"C04322"
],
"metanetx.chemical":[
"MNXM1617"
],
"reactome.compound":[
"113590",
"35305"
],
"sabiork":[
"6942",
"7234"
],
"sbo":"SBO:0000247",
"seed.compound":[
"cpd29655",
"cpd02651",
"cpd02431"
]
}
},
{
"id":"glntrna_c",
"name":"L-Glutaminyl-tRNA(Gln)",
"compartment":"c",
"notes":{
"original_bigg_ids":[
"glntrna_c"
]
},
"annotation":{
"bigg.metabolite":[
"glntrna"
],
"chebi":[
"CHEBI:13112",
"CHEBI:5433",
"CHEBI:13344",
"CHEBI:29166"
],
"kegg.compound":[
"C02282"
],
"metanetx.chemical":[
"MNXM89810"
],
"reactome.compound":[
"379753",
"379772"
],
"sabiork":[
"3857"
],
"sbo":"SBO:0000247",
"seed.compound":[
"cpd12060"
]
}
},
{
"id":"pro__L_c",
"name":"L-Proline",
"compartment":"c",
"notes":{
"original_bigg_ids":[
"pro__L_c"
]
},
"annotation":{
"bigg.metabolite":[
"pro__L"
],
"biocyc":[
"META:PRO"
],
"chebi":[
"CHEBI:26271",
"CHEBI:60039",
"CHEBI:45100",
"CHEBI:13154",
"CHEBI:184637",
"CHEBI:17203",
"CHEBI:21373",
"CHEBI:32862",
"CHEBI:32872",
"CHEBI:45040",
"CHEBI:32871",
"CHEBI:6286",
"CHEBI:32864",
"CHEBI:42067",
"CHEBI:45159",
"CHEBI:58054"
],
"hmdb":[
"HMDB00162"
],
"inchi_key":[
"ONIBWKKTOPOVIA-BYPYZUCNSA-N"
],
"kegg.compound":[
"C00148",
"C16435"
],
"kegg.drug":[
"D00035"
],
"metanetx.chemical":[
"MNXM114"
],
"reactome.compound":[
"352033",
"379717",
"113538"
],
"sabiork":[
"25536",
"82"
],
"sbo":"SBO:0000247",
"seed.compound":[
"cpd00129",
"cpd15140"
]
}
},
{
"id":"skm5p_c",
"name":"Shikimate 5-phosphate",
"compartment":"c",
"notes":{
"original_bigg_ids":[
"skm5p_c"
]
},
"annotation":{
"bigg.metabolite":[
"skm5p"
],
"biocyc":[
"META:SHIKIMATE-5P"
],
"chebi":[
"CHEBI:11886",
"CHEBI:15084",
"CHEBI:17052",
"CHEBI:9134",
"CHEBI:145989",
"CHEBI:20195"
],
"inchi_key":[
"QYOJSKGCWNAKGW-PBXRRBTRSA-K"
],
"kegg.compound":[
"C03175"
],
"metanetx.chemical":[
"MNXM1265"
],
"reactome.compound":[
"964859"
],
"sabiork":[
"1736"
],
"sbo":"SBO:0000247",
"seed.compound":[
"cpd02030"
]
}
},
{
"id":"trnagln_c",
"name":"TRNA(Gln)",
"compartment":"c",
"notes":{
"original_bigg_ids":[
"trnagln_c"
]
},
"annotation":{
"bigg.metabolite":[
"trnagln"
],
"biocyc":[
"META:GLN-tRNAs"
],
"chebi":[
"CHEBI:29168",
"CHEBI:10679",
"CHEBI:15174"
],
"kegg.compound":[
"C01640"
],
"metanetx.chemical":[
"MNXM71"
],
"reactome.compound":[
"379740",
"379748"
],
"sabiork":[
"3836"
],
"sbo":"SBO:0000247",
"seed.compound":[
"cpd11911",
"cpd27100"
]
}
},
{
"id":"3psme_c",
"name":"5-O-(1-Carboxyvinyl)-3-phosphoshikimate",
"compartment":"c",
"notes":{
"original_bigg_ids":[
"3psme_c"
]
},
"annotation":{
"bigg.metabolite":[
"3psme"
],
"biocyc":[
"META:3-ENOLPYRUVYL-SHIKIMATE-5P"
],
"chebi":[
"CHEBI:20533",
"CHEBI:57701",
"CHEBI:2104",
"CHEBI:12094",
"CHEBI:12097",
"CHEBI:16257"
],
"inchi_key":[
"QUTYKIXIUDQOLK-PRJMDXOYSA-J"
],
"kegg.compound":[
"C01269"
],
"metanetx.chemical":[
"MNXM1365"
],
"reactome.compound":[
"964900"
],
"sabiork":[
"5488"
],
"sbo":"SBO:0000247",
"seed.compound":[
"cpd00932"
]
}
},
{
"id":"trnapro_c",
"name":"TRNA(Pro)",
"compartment":"c",
"notes":{
"original_bigg_ids":[
"trnapro_c"
]
},
"annotation":{
"bigg.metabolite":[
"trnapro"
],
"biocyc":[
"META:PRO-tRNAs"
],
"chebi":[
"CHEBI:15184",
"CHEBI:29177",
"CHEBI:10688"
],
"kegg.compound":[
"C01649"
],
"metanetx.chemical":[
"MNXM90667"
],
"reactome.compound":[
"379768",
"379775"
],
"sabiork":[
"3843"
],
"sbo":"SBO:0000247",
"seed.compound":[
"cpd11920"
]
}
},
{
"id":"glutrna_gln_c",
"name":"L-Glutamyl-tRNA(Gln)",
"compartment":"c",
"notes":{
"original_bigg_ids":[
"glutrna_gln_c"
]
},
"annotation":{
"bigg.metabolite":[
"glutrna_gln"
],
"biocyc":[
"META:L-glutamyl-tRNAGln"
],
"chebi":[
"CHEBI:6231",
"CHEBI:13345",
"CHEBI:29165"
],
"kegg.compound":[
"C06112"
],
"metanetx.chemical":[
"MNXM91213"
],
"sabiork":[
"8397"
],
"sbo":"SBO:0000247",
"seed.compound":[
"cpd12828",
"cpd27376"
]
}
},
{
"id":"protrna_c",
"name":"L-Prolyl-tRNA(Pro)",
"compartment":"c",
"notes":{
"original_bigg_ids":[
"protrna_c"
]
},
"annotation":{
"bigg.metabolite":[
"protrna"
],
"chebi":[
"CHEBI:6287",
"CHEBI:13155",
"CHEBI:29154"
],
"kegg.compound":[
"C02702"
],
"metanetx.chemical":[
"MNXM247"
],
"reactome.compound":[
"379746",
"379745"
],
"sabiork":[
"3863"
],
"sbo":"SBO:0000247",
"seed.compound":[
"cpd12164"
]
}
},
{
"id":"chor_c",
"name":"Chorismate",
"compartment":"c",
"notes":{
"original_bigg_ids":[
"chor_c"
]
},
"annotation":{
"bigg.metabolite":[
"chor"
],
"biocyc":[
"META:CHORISMATE"
],
"chebi":[
"CHEBI:23225",
"CHEBI:3677",
"CHEBI:23227",
"CHEBI:17333",
"CHEBI:29748",
"CHEBI:13993"
],
"hmdb":[
"HMDB12199"
],
"inchi_key":[
"WTFXTQVDAKGDEY-HTQZYQBOSA-L"
],
"kegg.compound":[
"C00251"
],
"metanetx.chemical":[
"MNXM337"
],
"reactome.compound":[
"964856"
],
"sabiork":[
"1992"
],
"sbo":"SBO:0000247",
"seed.compound":[
"cpd00216"
]
}
},
{
"id":"asptrna_c",
"name":"L-Aspartyl-tRNA(Asp)",
"compartment":"c",
"notes":{
"original_bigg_ids":[
"asptrna_c"
]
},
"annotation":{
"bigg.metabolite":[
"asptrna"
],
"kegg.compound":[
"C02984"
],
"metanetx.chemical":[
"MNXM90839"
],
"sabiork":[
"3866"
],
"sbo":"SBO:0000247",
"seed.compound":[
"cpd12226"
]
}
},
{
"id":"pran_c",
"name":"N-(5-Phospho-D-ribosyl)anthranilate",
"compartment":"c",
"notes":{
"original_bigg_ids":[
"pran_c"
]
},
"annotation":{
"bigg.metabolite":[
"pran"
],
"biocyc":[
"META:N-5-PHOSPHORIBOSYL-ANTHRANILATE"
],
"chebi":[
"CHEBI:12431",
"CHEBI:21472",
"CHEBI:12432",
"CHEBI:21488",
"CHEBI:7091",
"CHEBI:18277"
],
"inchi_key":[
"PMFMJXPRNJUYMB-GWOFURMSSA-K"
],
"kegg.compound":[
"C04302"
],
"metanetx.chemical":[
"MNXM1489"
],
"sbo":"SBO:0000247",
"seed.compound":[
"cpd02642"
]
}
},
{
"id":"2cpr5p_c",
"name":"1-(2-Carboxyphenylamino)-1-deoxy-D-ribulose 5-phosphate",
"compartment":"c",
"notes":{
"original_bigg_ids":[
"2cpr5p_c"
]
},
"annotation":{
"bigg.metabolite":[
"2cpr5p"
],
"biocyc":[
"META:CARBOXYPHENYLAMINO-DEOXYRIBULOSE-P"
],
"chebi":[
"CHEBI:11186",
"CHEBI:566",
"CHEBI:18959",
"CHEBI:565",
"CHEBI:29112",
"CHEBI:58613",
"CHEBI:28625"
],
"inchi_key":[
"QKMBYNRMPRKVTO-MNOVXSKESA-K"
],
"kegg.compound":[
"C01302"
],
"metanetx.chemical":[
"MNXM1455"
],
"sbo":"SBO:0000247",
"seed.compound":[
"cpd00956"
]
}
},
{
"id":"e4hglu_c",
"name":"L erythro 4 Hydroxyglutamate C5H8NO5",
"compartment":"c",
"notes":{
"original_bigg_ids":[
"e4hglu_c"
]
},
"annotation":{
"bigg.metabolite":[
"e4hglu"
],
"biocyc":[
"META:L-ERYTHRO-4-HYDROXY-GLUTAMATE"
],
"chebi":[
"CHEBI:21285",
"CHEBI:6331"
],
"hmdb":[
"HMDB62752"
],
"inchi_key":[
"HBDWQSHEVMSFGY-STHAYSLISA-M"
],
"kegg.compound":[
"C05947"
],
"metanetx.chemical":[
"MNXM923"
],
"sbo":"SBO:0000247",
"seed.compound":[
"cpd19042"
]
}
},
{
"id":"trnaasp_c",
"name":"TRNA(Asp)",
"compartment":"c",
"notes":{
"original_bigg_ids":[
"trnaasp_c"
]
},
"annotation":{
"bigg.metabolite":[
"trnaasp"
],
"biocyc":[
"META:ASP-tRNAs"
],
"chebi":[
"CHEBI:15169",
"CHEBI:10675",
"CHEBI:29186"
],
"kegg.compound":[
"C01638"
],
"metanetx.chemical":[
"MNXM90752"
],
"reactome.compound":[
"379715",
"379711"
],
"sabiork":[
"3846"
],
"sbo":"SBO:0000247",
"seed.compound":[
"cpd11909",
"cpd22286"
]
}
},
{
"id":"3ig3p_c",
"name":"C'-(3-Indolyl)-glycerol 3-phosphate",
"compartment":"c",
"notes":{
"original_bigg_ids":[
"3ig3p_c"
]
},
"annotation":{
"bigg.metabolite":[
"3ig3p"
],
"biocyc":[
"META:INDOLE-3-GLYCEROL-P"
],
"chebi":[
"CHEBI:58866",
"CHEBI:51793"
],
"inchi_key":[
"NQEQTYPJSIEPHW-MNOVXSKESA-L"
],
"kegg.compound":[
"C03506"
],
"metanetx.chemical":[
"MNXM866"
],
"sbo":"SBO:0000247",
"seed.compound":[
"cpd02210",
"cpd29667"
]
}
},
{
"id":"ala__L_c",
"name":"L-Alanine",
"compartment":"c",
"notes":{
"original_bigg_ids":[
"ala__L_c"
]
},
"annotation":{
"bigg.metabolite":[
"ala__L"
],
"biocyc":[
"META:L-ALPHA-ALANINE"
],
"chebi":[
"CHEBI:21216",
"CHEBI:32440",
"CHEBI:2539",
"CHEBI:46308",
"CHEBI:40735",
"CHEBI:16977",
"CHEBI:22277",
"CHEBI:32439",
"CHEBI:57972",
"CHEBI:6171",
"CHEBI:16449",
"CHEBI:32431",
"CHEBI:32432",
"CHEBI:66916",
"CHEBI:40734",
"CHEBI:13069",
"CHEBI:76050",
"CHEBI:13748"
],
"envipath":[
"650babc9-9d68-4b73-9332-11972ca26f7b/compound/d80739c7-acbe-4c00-8ea2-e3d19a191be2",
"650babc9-9d68-4b73-9332-11972ca26f7b/compound/1aad160f-1c5e-48e0-9473-6305321b31ed"
],
"hmdb":[
"HMDB00161",
"HMDB62251"
],
"inchi_key":[
"QNAYBMKLOCPYGJ-REOHCLBHSA-N"
],
"kegg.compound":[
"C01401",
"C00041"
],
"kegg.drug":[
"D00012"
],
"metanetx.chemical":[
"MNXM32"
],
"reactome.compound":[
"389664",
"352036",
"29432",
"379697"
],
"sabiork":[
"2280",
"67"
],
"sbo":"SBO:0000247",
"seed.compound":[
"cpd00035",
"cpd01003"
]
}
},
{
"id":"indole_c",
"name":"Indole",
"compartment":"c",
"notes":{
"original_bigg_ids":[
"indole_c"
]
},
"annotation":{
"bigg.metabolite":[
"indole"
],
"biocyc":[
"META:INDOLE"
],
"chebi":[
"CHEBI:43537",
"CHEBI:16881",
"CHEBI:35579",
"CHEBI:14444",
"CHEBI:5900",
"CHEBI:24794",
"CHEBI:35581"
],
"hmdb":[
"HMDB00738"
],
"inchi_key":[
"SIKJAQJRHWYJAI-UHFFFAOYSA-N"
],
"kegg.compound":[
"C00463"
],
"metanetx.chemical":[
"MNXM377"
],
"reactome.compound":[
"216547"
],
"sabiork":[
"5101"
],
"sbo":"SBO:0000247",
"seed.compound":[
"cpd00359"
]
}
},
{
"id":"alatrna_c",
"name":"L-Alanyl-tRNA(Ala)",
"compartment":"c",
"notes":{
"original_bigg_ids":[
"alatrna_c"
]
},
"annotation":{
"bigg.metabolite":[
"alatrna"
],
"chebi":[
"CHEBI:17732",
"CHEBI:13070",
"CHEBI:6172",
"CHEBI:13071"
],
"metanetx.chemical":[
"MNXM89815"
],
"reactome.compound":[
"379700",
"379730"
],
"sabiork":[
"3861"
],
"sbo":"SBO:0000247",
"seed.compound":[
"cpd16181"
]
}
},
{
"id":"pphn_c",
"name":"Prephenate",
"compartment":"c",
"notes":{
"original_bigg_ids":[
"pphn_c"
]
},
"annotation":{
"bigg.metabolite":[
"pphn"
],
"biocyc":[
"META:PREPHENATE"
],
"chebi":[
"CHEBI:8399",
"CHEBI:29934",
"CHEBI:45028",
"CHEBI:84387",
"CHEBI:57852",
"CHEBI:26257",
"CHEBI:26256",
"CHEBI:16666",
"CHEBI:14884"
],
"hmdb":[
"HMDB12283"
],
"inchi_key":[
"FPWMCUPFBRFMLH-XGAOUMNUSA-L"
],
"kegg.compound":[
"C00254"
],
"metanetx.chemical":[
"MNXM503"
],
"sabiork":[
"1995"
],
"sbo":"SBO:0000247",
"seed.compound":[
"cpd00219"
]
}
},
{
"id":"trnaala_c",
"name":"TRNA(Ala)",
"compartment":"c",
"notes":{
"original_bigg_ids":[
"trnaala_c"
]
},
"annotation":{
"bigg.metabolite":[
"trnaala"
],
"biocyc":[
"META:ALA-tRNAs"
],
"chebi":[
"CHEBI:29170",
"CHEBI:15166",
"CHEBI:10672"
],
"kegg.compound":[
"C01635"
],
"metanetx.chemical":[
"MNXM89576"
],
"reactome.compound":[
"379729",
"379731"
],
"sabiork":[
"3841"
],
"sbo":"SBO:0000247",
"seed.compound":[
"cpd22249",
"cpd11906"
]
}
},
{
"id":"trnaphe_c",
"name":"TRNA(Phe)",
"compartment":"c",
"notes":{
"original_bigg_ids":[
"trnaphe_c"
]
},
"annotation":{
"bigg.metabolite":[
"trnaphe"
],
"biocyc":[
"META:PHE-tRNAs"
],
"chebi":[
"CHEBI:29184",
"CHEBI:15183",
"CHEBI:10687"
],
"kegg.compound":[
"C01648"
],
"metanetx.chemical":[
"MNXM90753"
],
"reactome.compound":[
"379767",
"379760"
],
"sabiork":[
"3847"
],
"sbo":"SBO:0000247",
"seed.compound":[
"cpd11919",
"cpd27782"
]
}
},
{
"id":"1p3h5c_c",
"name":"L 1 Pyrroline 3 hydroxy 5 carboxylate C5H6NO3",
"compartment":"c",
"notes":{
"original_bigg_ids":[
"1p3h5c_c"
]
},
"annotation":{
"bigg.metabolite":[
"1p3h5c"
],
"biocyc":[
"META:PYRROLINE-HYDROXY-CARBOXYLATE"
],
"chebi":[
"CHEBI:6151",
"CHEBI:62612"
],
"hmdb":[
"HMDB62585"
],
"inchi_key":[
"WFOFKRKDDKGRIK-DMTCNVIQSA-M"
],
"kegg.compound":[
"C04281"
],
"metanetx.chemical":[
"MNXM114091"
],
"sbo":"SBO:0000247",
"seed.compound":[
"cpd02625"
]
}
},
{
"id":"asn__L_c",
"name":"L-Asparagine",
"compartment":"c",
"formula":"C4H8N2O3",
"notes":{
"original_bigg_ids":[
"asn__L_c"
]
},
"annotation":{
"bigg.metabolite":[
"asn__L"
],
"biocyc":[
"META:ASN"
],
"chebi":[
"CHEBI:6191",
"CHEBI:22653",
"CHEBI:32651",
"CHEBI:58048",
"CHEBI:40902",
"CHEBI:21242",
"CHEBI:32661",
"CHEBI:13083",
"CHEBI:17196",
"CHEBI:32660",
"CHEBI:32650"
],
"hmdb":[
"HMDB00168"
],
"inchi_key":[
"DCXYFEDJOCDNAF-REOHCLBHSA-N"
],
"kegg.compound":[
"C16438",
"C00152"
],
"metanetx.chemical":[
"MNXM147"
],
"reactome.compound":[
"29642",
"379703"
],
"sabiork":[
"21052",
"72"
],
"sbo":"SBO:0000247",
"seed.compound":[
"cpd00132",
"cpd15142"
]
}
},
{
"id":"4h2oglt_c",
"name":"4 Hydroxy 2 oxoglutarate C5H4O6",
"compartment":"c",
"notes":{
"original_bigg_ids":[
"4h2oglt_c"
]
},
"annotation":{
"bigg.metabolite":[
"4h2oglt"
],
"biocyc":[
"META:CPD-15015"
],
"chebi":[
"CHEBI:20375",
"CHEBI:20374",
"CHEBI:11993",
"CHEBI:17742",
"CHEBI:36148",
"CHEBI:30923",
"CHEBI:1838"
],
"envipath":[
"4fd7f3e0-dd25-43ac-9453-dda3e52396e4/compound/900696f3-15af-4276-a971-cc6603cd87a8"
],
"hmdb":[
"HMDB02070",
"HMDB01479"
],
"inchi_key":[
"WXSKVKPSMAHCSG-UHFFFAOYSA-L"
],
"kegg.compound":[
"C01127"
],
"metanetx.chemical":[
"MNXM894"
],
"sabiork":[
"2252"
],
"sbo":"SBO:0000247",
"seed.compound":[
"cpd00830"
]
}
},
{
"id":"phetrna_c",
"name":"L-Phenylalanyl-tRNA(Phe)",
"compartment":"c",
"notes":{
"original_bigg_ids":[
"phetrna_c"
]
},
"annotation":{
"bigg.metabolite":[
"phetrna"
],
"chebi":[
"CHEBI:29153",
"CHEBI:13152",
"CHEBI:6283"
],
"kegg.compound":[
"C03511"
],
"metanetx.chemical":[
"MNXM89802"
],
"reactome.compound":[
"379789",
"379792"
],
"sabiork":[
"3867"
],
"sbo":"SBO:0000247",
"seed.compound":[
"cpd12335"
]
}
},
{
"id":"h2o2_c",
"name":"Hydrogen peroxide",
"compartment":"c",
"notes":{
"original_bigg_ids":[
"h2o2_c"
]
},
"annotation":{
"bigg.metabolite":[
"h2o2"
],
"biocyc":[
"META:HYDROGEN-PEROXIDE"
],
"chebi":[
"CHEBI:29192",
"CHEBI:44785",
"CHEBI:13355",
"CHEBI:13354",
"CHEBI:29370",
"CHEBI:24637",
"CHEBI:44812",
"CHEBI:5586",
"CHEBI:25940",
"CHEBI:44782",
"CHEBI:16240"
],
"hmdb":[
"HMDB03125",
"HMDB06491"
],
"inchi_key":[
"MHAJPDPJQMAIIY-UHFFFAOYSA-N"
],
"kegg.compound":[
"C00027"
],
"kegg.drug":[
"D00008"
],
"metanetx.chemical":[
"MNXM22"
],
"reactome.compound":[
"1614617",
"29408",
"351629",
"189481",
"113575"
],
"sabiork":[
"1909"
],
"sbo":"SBO:0000247",
"seed.compound":[
"cpd00025"
]
}
},
{
"id":"tyrtrna_c",
"name":"L-Tyrosyl-tRNA(Tyr)",
"compartment":"c",
"notes":{
"original_bigg_ids":[
"tyrtrna_c"
]
},
"annotation":{
"bigg.metabolite":[
"tyrtrna"
],
"chebi":[
"CHEBI:13185",
"CHEBI:6318",
"CHEBI:29161"
],
"kegg.compound":[
"C02839"
],
"metanetx.chemical":[
"MNXM89822"
],
"reactome.compound":[
"379755",
"379785"
],
"sabiork":[
"3851"
],
"sbo":"SBO:0000247",
"seed.compound":[
"cpd12194"
]
}
},
{
"id":"sucgsa_c",
"name":"N2-Succinyl-L-glutamate 5-semialdehyde",
"compartment":"c",
"notes":{
"original_bigg_ids":[
"sucgsa_c"
]
},
"annotation":{
"bigg.metabolite":[
"sucgsa"
],
"biocyc":[
"META:CPD-822"
],
"chebi":[
"CHEBI:7374",
"CHEBI:21820",
"CHEBI:58520",
"CHEBI:27657"
],
"hmdb":[
"HMDB01180"
],
"inchi_key":[
"XTOKIEIBKARFSZ-LURJTMIESA-L"
],
"kegg.compound":[
"C05932"
],
"metanetx.chemical":[
"MNXM1763"
],
"sbo":"SBO:0000247",
"seed.compound":[
"cpd03526"
]
}
},
{
"id":"asp__D_c",
"name":"D-Aspartate",
"compartment":"c",
"notes":{
"original_bigg_ids":[
"asp__D_c"
]
},
"annotation":{
"bigg.metabolite":[
"asp__D"
],
"biocyc":[
"META:CPD-302"
],
"chebi":[
"CHEBI:12918",
"CHEBI:29994",
"CHEBI:20920",
"CHEBI:20919",
"CHEBI:17364",
"CHEBI:29990",
"CHEBI:4108"
],
"envipath":[
"32de3cf4-e3e6-4168-956e-32fa5ddb0ce1/compound/8061ba1c-ed83-4395-a2cd-924a156626b4"
],
"hmdb":[
"HMDB06483"
],
"inchi_key":[
"CKLJMWTZIZZHCS-UWTATZPHSA-M"
],
"kegg.compound":[
"C00402"
],
"metanetx.chemical":[
"MNXM974"
],
"sabiork":[
"2041"
],
"sbo":"SBO:0000247",
"seed.compound":[
"cpd00320"
]
}
},
{
"id":"sucglu_c",
"name":"N2-Succinyl-L-glutamate",
"compartment":"c",
"notes":{
"original_bigg_ids":[
"sucglu_c"
]
},
"annotation":{
"bigg.metabolite":[
"sucglu"
],
"biocyc":[
"META:N2-SUCCINYLGLUTAMATE"
],
"chebi":[
"CHEBI:48957",
"CHEBI:58763",
"CHEBI:7373",
"CHEBI:21821"
],
"inchi_key":[
"JCNBNOQGFSXOML-YFKPBYRVSA-K"
],
"kegg.compound":[
"C05931"
],
"metanetx.chemical":[
"MNXM1757"
],
"sabiork":[
"24572"
],
"sbo":"SBO:0000247",
"seed.compound":[
"cpd03525"
]
}
},
{
"id":"sucorn_c",
"name":"N2-Succinyl-L-ornithine",
"compartment":"c",
"notes":{
"original_bigg_ids":[
"sucorn_c"
]
},
"annotation":{
"bigg.metabolite":[
"sucorn"
],
"biocyc":[
"META:N2-SUCCINYLORNITHINE"
],
"chebi":[
"CHEBI:21822",
"CHEBI:58514",
"CHEBI:27574",
"CHEBI:7375",
"CHEBI:45896"
],
"hmdb":[
"HMDB01199"
],
"inchi_key":[
"VWXQFHJBQHTHMK-LURJTMIESA-M"
],
"kegg.compound":[
"C03415"
],
"metanetx.chemical":[
"MNXM1152"
],
"sbo":"SBO:0000247",
"seed.compound":[
"cpd02160"
]
}
},
{
"id":"trnatyr_c",
"name":"TRNA(Tyr)",
"compartment":"c",
"notes":{
"original_bigg_ids":[
"trnatyr_c"
]
},
"annotation":{
"bigg.metabolite":[
"trnatyr"
],
"biocyc":[
"META:TYR-tRNAs"
],
"chebi":[
"CHEBI:10692",
"CHEBI:15189",
"CHEBI:29182"
],
"kegg.compound":[
"C00787"
],
"metanetx.chemical":[
"MNXM90668"
],
"reactome.compound":[
"379756",
"379743"
],
"sabiork":[
"3838"
],
"sbo":"SBO:0000247",
"seed.compound":[
"cpd11751"
]
}
},
{
"id":"asptrna_asn_c",
"name":"L-Aspartyl-tRNA(Asn)",
"compartment":"c",
"notes":{
"original_bigg_ids":[
"asptrna_asn_c"
]
},
"annotation":{
"bigg.metabolite":[
"asptrna_asn"
],
"biocyc":[
"META:L-aspartyl-tRNAAsn"
],
"chebi":[
"CHEBI:29151",
"CHEBI:13252",
"CHEBI:6195"
],
"kegg.compound":[
"C06113"
],
"metanetx.chemical":[
"MNXM89811"
],
"sabiork":[
"8398"
],
"sbo":"SBO:0000247",
"seed.compound":[
"cpd27374",
"cpd12829"
]
}
},
{
"id":"prbatp_c",
"name":"1-(5-Phosphoribosyl)-ATP",
"compartment":"c",
"notes":{
"original_bigg_ids":[
"prbatp_c"
]
},
"annotation":{
"bigg.metabolite":[
"prbatp"
],
"biocyc":[
"META:PHOSPHORIBOSYL-ATP"
],
"chebi":[
"CHEBI:73200",
"CHEBI:58424",
"CHEBI:11196",
"CHEBI:18263",
"CHEBI:73183",
"CHEBI:8167",
"CHEBI:18970",
"CHEBI:59460",
"CHEBI:11192"
],
"hmdb":[
"HMDB03665"
],
"inchi_key":[
"RKNHJBVBFHDXGR-KEOHHSTQSA-H"
],
"kegg.compound":[
"C02739"
],
"metanetx.chemical":[
"MNXM1351"
],
"sbo":"SBO:0000247",
"seed.compound":[
"cpd01775"
]
}
},
{
"id":"asntrna_c",
"name":"L-Asparaginyl-tRNA(Asn)",
"compartment":"c",
"notes":{
"original_bigg_ids":[
"asntrna_c"
]
},
"annotation":{
"bigg.metabolite":[
"asntrna"
],
"chebi":[
"CHEBI:13084",
"CHEBI:6192",
"CHEBI:29265",
"CHEBI:13251"
],
"kegg.compound":[
"C03402"
],
"metanetx.chemical":[
"MNXM89761"
],
"reactome.compound":[
"379718",
"379728"
],
"sbo":"SBO:0000247",
"seed.compound":[
"cpd16182",
"cpd12313"
]
}
},
{
"id":"prbamp_c",
"name":"1-(5-Phosphoribosyl)-AMP",
"compartment":"c",
"notes":{
"original_bigg_ids":[
"prbamp_c"
]
},
"annotation":{
"bigg.metabolite":[
"prbamp"
],
"biocyc":[
"META:PHOSPHORIBOSYL-AMP"
],
"chebi":[
"CHEBI:7354",
"CHEBI:11195",
"CHEBI:37522",
"CHEBI:59457",
"CHEBI:18374",
"CHEBI:8166",
"CHEBI:20628"
],
"hmdb":[
"HMDB12276"
],
"inchi_key":[
"RTQMRTSPTLIIHM-KEOHHSTQSA-J"
],
"kegg.compound":[
"C02741"
],
"metanetx.chemical":[
"MNXM1515"
],
"sbo":"SBO:0000247",
"seed.compound":[
"cpd01777"
]
}
},
{
"id":"4pasp_c",
"name":"4-Phospho-L-aspartate",
"compartment":"c",
"notes":{
"original_bigg_ids":[
"4pasp_c"
]
},
"annotation":{
"bigg.metabolite":[
"4pasp"
],
"biocyc":[
"META:L-BETA-ASPARTYL-P"
],
"chebi":[
"CHEBI:13062",
"CHEBI:12042",
"CHEBI:20471",
"CHEBI:21246",
"CHEBI:1925",
"CHEBI:20472",
"CHEBI:30407",
"CHEBI:15836",
"CHEBI:57535"
],
"hmdb":[
"HMDB12250"
],
"inchi_key":[
"IXZNKTPIYKDIGG-REOHCLBHSA-L"
],
"kegg.compound":[
"C03082"
],
"metanetx.chemical":[
"MNXM1177"
],
"sabiork":[
"1733"
],
"sbo":"SBO:0000247",
"seed.compound":[
"cpd01977"
]
}
},
{
"id":"prfp_c",
"name":"1-(5-Phosphoribosyl)-5-[(5-phosphoribosylamino)methylideneamino]imidazole-4-carboxamide",
"compartment":"c",
"notes":{
"original_bigg_ids":[
"prfp_c"
]
},
"annotation":{
"bigg.metabolite":[
"prfp"
],
"biocyc":[
"META:PHOSPHORIBOSYL-FORMIMINO-AICAR-P"
],
"chebi":[
"CHEBI:11194",
"CHEBI:75912",
"CHEBI:58435",
"CHEBI:2020",
"CHEBI:20528",
"CHEBI:18302"
],
"hmdb":[
"HMDB12277"
],
"inchi_key":[
"QOUSHGMTBIIAHR-KEOHHSTQSA-J"
],
"kegg.compound":[
"C04896"
],
"metanetx.chemical":[
"MNXM1397"
],
"sbo":"SBO:0000247",
"seed.compound":[
"cpd02979"
]
}
},
{
"id":"prlp_c",
"name":"5-[(5-phospho-1-deoxyribulos-1-ylamino)methylideneamino]-1-(5-phosphoribosyl)imidazole-4-carboxamide",
"compartment":"c",
"notes":{
"original_bigg_ids":[
"prlp_c"
]
},
"annotation":{
"bigg.metabolite":[
"prlp"
],
"biocyc":[
"META:PHOSPHORIBULOSYL-FORMIMINO-AICAR-P"
],
"chebi":[
"CHEBI:39698",
"CHEBI:21471",
"CHEBI:7090",
"CHEBI:58525",
"CHEBI:27735",
"CHEBI:12100"
],
"inchi_key":[
"BLKFNHOCHNCLII-GHVQHMAVSA-J"
],
"kegg.compound":[
"C04916"
],
"metanetx.chemical":[
"MNXM1408"
],
"sabiork":[
"7675"
],
"sbo":"SBO:0000247",
"seed.compound":[
"cpd02991"
]
}
},
{
"id":"Largn_c",
"name":"L-Arogenate",
"compartment":"c",
"notes":{
"original_bigg_ids":[
"Largn_c"
]
},
"annotation":{
"bigg.metabolite":[
"Largn"
],
"biocyc":[
"META:CPD-659"
],
"chebi":[
"CHEBI:21239",
"CHEBI:6190",
"CHEBI:58180",
"CHEBI:21238",
"CHEBI:17530",
"CHEBI:13081"
],
"inchi_key":[
"MIEILDYWGANZNH-DSQUFTABSA-M"
],
"kegg.compound":[
"C00826"
],
"metanetx.chemical":[
"MNXM696"
],
"sabiork":[
"5256"
],
"sbo":"SBO:0000247",
"seed.compound":[
"cpd00616"
]
}
},
{
"id":"aspsa_c",
"name":"L-Aspartate 4-semialdehyde",
"compartment":"c",
"charge":0,
"formula":"C4H7NO3",
"notes":{
"original_bigg_ids":[
"aspsa_c"
]
},
"annotation":{
"bigg.metabolite":[
"aspsa"
],
"biocyc":[
"META:L-ASPARTATE-SEMIALDEHYDE"
],
"chebi":[
"CHEBI:40847",
"CHEBI:18051",
"CHEBI:13087",
"CHEBI:13086",
"CHEBI:21245",
"CHEBI:6194",
"CHEBI:537519"
],
"hmdb":[
"HMDB12249"
],
"inchi_key":[
"HOSWPDPVFBCLSY-VKHMYHEASA-N"
],
"kegg.compound":[
"C00441"
],
"metanetx.chemical":[
"MNXM361"
],
"sabiork":[
"2052"
],
"sbo":"SBO:0000247",
"seed.compound":[
"cpd00346"
]
}
},
{
"id":"eig3p_c",
"name":"D-erythro-1-(Imidazol-4-yl)glycerol 3-phosphate",
"compartment":"c",
"notes":{
"original_bigg_ids":[
"eig3p_c"
]
},
"annotation":{
"bigg.metabolite":[
"eig3p"
],
"biocyc":[
"META:D-ERYTHRO-IMIDAZOLE-GLYCEROL-P"
],
"chebi":[
"CHEBI:12888",
"CHEBI:17805",
"CHEBI:4270",
"CHEBI:58278",
"CHEBI:20923"
],
"hmdb":[
"HMDB12208"
],
"inchi_key":[
"HFYBTHCYPKEDQQ-RITPCOANSA-L"
],
"kegg.compound":[
"C04666"
],
"metanetx.chemical":[
"MNXM1422"
],
"sabiork":[
"7476"
],
"sbo":"SBO:0000247",
"seed.compound":[
"cpd02843"
]
}
},
{
"id":"hom__L_c",
"name":"L-Homoserine",
"compartment":"c",
"formula":"C4H9NO3",
"notes":{
"original_bigg_ids":[
"hom__L_c"
]
},
"annotation":{
"bigg.metabolite":[
"hom__L"
],
"biocyc":[
"META:HOMO-SER"
],
"chebi":[
"CHEBI:57476",
"CHEBI:6246",
"CHEBI:21330",
"CHEBI:43131",
"CHEBI:15699",
"CHEBI:13123"
],
"hmdb":[
"HMDB00719"
],
"inchi_key":[
"UKAUYVFTDYCKQA-VKHMYHEASA-N"
],
"kegg.compound":[
"C00263"
],
"metanetx.chemical":[
"MNXM353"
],
"sabiork":[
"2001"
],
"sbo":"SBO:0000247",
"seed.compound":[
"cpd00227"
]
}
},
{
"id":"imacp_c",
"name":"3-(Imidazol-4-yl)-2-oxopropyl phosphate",
"compartment":"c",
"notes":{
"original_bigg_ids":[
"imacp_c"
]
},
"annotation":{
"bigg.metabolite":[
"imacp"
],
"biocyc":[
"META:IMIDAZOLE-ACETOL-P"
],
"chebi":[
"CHEBI:57766",
"CHEBI:1437",
"CHEBI:16426",
"CHEBI:19941",
"CHEBI:11736"
],
"hmdb":[
"HMDB12236"
],
"inchi_key":[
"YCFFMSOLUMRAMD-UHFFFAOYSA-L"
],
"kegg.compound":[
"C01267"
],
"metanetx.chemical":[
"MNXM1456"
],
"sabiork":[
"5486"
],
"sbo":"SBO:0000247",
"seed.compound":[
"cpd00930"
]
}
},
{
"id":"quin_c",
"name":"Quinate",
"compartment":"c",
"notes":{
"original_bigg_ids":[
"quin_c"
]
},
"annotation":{
"bigg.metabolite":[
"quin"
],
"biocyc":[
"META:QUINATE"
],
"chebi":[
"CHEBI:26492",
"CHEBI:17521",
"CHEBI:8715",
"CHEBI:29751",
"CHEBI:15000",
"CHEBI:26489"
],
"inchi_key":[
"AAWZDTNXLSGCEK-WYWMIBKRSA-M"
],
"kegg.compound":[
"C00296"
],
"metanetx.chemical":[
"MNXM474"
],
"sabiork":[
"5034",
"27312"
],
"sbo":"SBO:0000247",
"seed.compound":[
"cpd00248"
]
}
},
{
"id":"phom_c",
"name":"O-Phospho-L-homoserine",
"compartment":"c",
"notes":{
"original_bigg_ids":[
"phom_c"
]
},
"annotation":{
"bigg.metabolite":[
"phom"
],
"biocyc":[
"META:O-PHOSPHO-L-HOMOSERINE"
],
"chebi":[
"CHEBI:21965",
"CHEBI:7691",
"CHEBI:15961",
"CHEBI:57590",
"CHEBI:12717",
"CHEBI:12693"
],
"hmdb":[
"HMDB03484",
"HMDB06495",
"HMDB62692"
],
"inchi_key":[
"FXDNYOANAXWZHG-VKHMYHEASA-L"
],
"kegg.compound":[
"C01102"
],
"metanetx.chemical":[
"MNXM1334"
],
"sabiork":[
"2246"
],
"sbo":"SBO:0000247",
"seed.compound":[
"cpd00809"
]
}
},
{
"id":"pqqh2_c",
"name":"Reduced pyrroloquinoline-quinone",
"compartment":"c",
"notes":{
"original_bigg_ids":[
"pqqh2_c"
]
},
"annotation":{
"bigg.metabolite":[
"pqqh2"
],
"biocyc":[
"META:CPD-15119"
],
"chebi":[
"CHEBI:26526",
"CHEBI:15030",
"CHEBI:18356",
"CHEBI:7882",
"CHEBI:58459",
"CHEBI:77660"
],
"inchi_key":[
"QZMUBZJJJKIXKV-UHFFFAOYSA-J"
],
"kegg.compound":[
"C01359"
],
"metanetx.chemical":[
"MNXM765"
],
"sabiork":[
"5543"
],
"sbo":"SBO:0000247",
"seed.compound":[
"cpd00986"
]
}
},
{
"id":"hisp_c",
"name":"L-Histidinol phosphate",
"compartment":"c",
"notes":{
"original_bigg_ids":[
"hisp_c"
]
},
"annotation":{
"bigg.metabolite":[
"hisp"
],
"biocyc":[
"META:L-HISTIDINOL-P"
],
"chebi":[
"CHEBI:16996",
"CHEBI:43319",
"CHEBI:57980",
"CHEBI:6242",
"CHEBI:21327",
"CHEBI:13119"
],
"inchi_key":[
"CWNDERHTHMWBSI-YFKPBYRVSA-M"
],
"kegg.compound":[
"C01100"
],
"metanetx.chemical":[
"MNXM1482"
],
"sabiork":[
"1699"
],
"sbo":"SBO:0000247",
"seed.compound":[
"cpd00807"
]
}
},
{
"id":"thr__L_c",
"name":"L-Threonine",
"compartment":"c",
"formula":"C4H9NO3",
"notes":{
"original_bigg_ids":[
"thr__L_c"
]
},
"annotation":{
"bigg.metabolite":[
"thr__L"
],
"biocyc":[
"META:THR"
],
"chebi":[
"CHEBI:16857",
"CHEBI:42083",
"CHEBI:32822",
"CHEBI:45843",
"CHEBI:57926",
"CHEBI:21403",
"CHEBI:32833",
"CHEBI:32820",
"CHEBI:13175",
"CHEBI:6308",
"CHEBI:45983",
"CHEBI:32832",
"CHEBI:26986"
],
"envipath":[
"32de3cf4-e3e6-4168-956e-32fa5ddb0ce1/compound/b570a573-71c2-4661-a517-6ac1b121dc59"
],
"hmdb":[
"HMDB00167"
],
"inchi_key":[
"AYFVYJQAPQTCCC-GBXIJSLDSA-N"
],
"kegg.compound":[
"C00188"
],
"kegg.drug":[
"D00041"
],
"metanetx.chemical":[
"MNXM142"
],
"reactome.compound":[
"352000",
"351990",
"379706"
],
"sabiork":[
"76",
"27463"
],
"sbo":"SBO:0000247",
"seed.compound":[
"cpd00161"
]
}
},
{
"id":"histd_c",
"name":"L-Histidinol",
"compartment":"c",
"notes":{
"original_bigg_ids":[
"histd_c"
]
},
"annotation":{
"bigg.metabolite":[
"histd"
],
"biocyc":[
"META:HISTIDINOL"
],
"chebi":[
"CHEBI:13118",
"CHEBI:57699",
"CHEBI:16255",
"CHEBI:6241",
"CHEBI:21326"
],
"hmdb":[
"HMDB03431"
],
"inchi_key":[
"ZQISRDCJNBUVMM-YFKPBYRVSA-O"
],
"kegg.compound":[
"C00860"
],
"metanetx.chemical":[
"MNXM1281"
],
"sabiork":[
"5283"
],
"sbo":"SBO:0000247",
"seed.compound":[
"cpd00641"
]
}
},
{
"id":"pqq_c",
"name":"Pyrroloquinoline-quinone",
"compartment":"c",
"notes":{
"original_bigg_ids":[
"pqq_c"
]
},
"annotation":{
"bigg.metabolite":[
"pqq"
],
"biocyc":[
"META:PQQ"
],
"chebi":[
"CHEBI:18315",
"CHEBI:58442",
"CHEBI:14986",
"CHEBI:7881",
"CHEBI:49082",
"CHEBI:26460",
"CHEBI:45251"
],
"hmdb":[
"HMDB13636"
],
"inchi_key":[
"MMXZSJMASHPLLR-UHFFFAOYSA-K"
],
"kegg.compound":[
"C00113"
],
"metanetx.chemical":[
"MNXM601"
],
"sabiork":[
"5007"
],
"sbo":"SBO:0000247",
"seed.compound":[
"cpd00097"
]
}
},
{
"id":"3php_c",
"name":"3-Phosphohydroxypyruvate",
"compartment":"c",
"notes":{
"original_bigg_ids":[
"3php_c"
]
},
"annotation":{
"bigg.metabolite":[
"3php"
],
"biocyc":[
"META:3-P-HYDROXYPYRUVATE"
],
"chebi":[
"CHEBI:11883",
"CHEBI:11884",
"CHEBI:18110",
"CHEBI:1661",
"CHEBI:20192",
"CHEBI:20191",
"CHEBI:30933"
],
"hmdb":[
"HMDB60175",
"HMDB01024"
],
"inchi_key":[
"LFLUCDOSQPJJBE-UHFFFAOYSA-K"
],
"kegg.compound":[
"C03232"
],
"metanetx.chemical":[
"MNXM541"
],
"reactome.compound":[
"977329"
],
"sabiork":[
"2712"
],
"sbo":"SBO:0000247",
"seed.compound":[
"cpd02069"
]
}
},
{
"id":"glu5p_c",
"name":"L-Glutamate 5-phosphate",
"compartment":"c",
"notes":{
"original_bigg_ids":[
"glu5p_c"
]
},
"annotation":{
"bigg.metabolite":[
"glu5p"
],
"biocyc":[
"META:L-GLUTAMATE-5-P"
],
"chebi":[
"CHEBI:6230",
"CHEBI:58274",
"CHEBI:17798",
"CHEBI:13113",
"CHEBI:13108",
"CHEBI:21312"
],
"hmdb":[
"HMDB01228"
],
"inchi_key":[
"PJRXVIJAERNUIP-VKHMYHEASA-L"
],
"kegg.compound":[
"C03287"
],
"metanetx.chemical":[
"MNXM1280"
],
"sabiork":[
"1742"
],
"sbo":"SBO:0000247",
"seed.compound":[
"cpd02097"
]
}
},
{
"id":"glu5sa_c",
"name":"L-Glutamate 5-semialdehyde",
"compartment":"c",
"notes":{
"original_bigg_ids":[
"glu5sa_c"
]
},
"annotation":{
"bigg.metabolite":[
"glu5sa"
],
"biocyc":[
"META:L-GLUTAMATE_GAMMA-SEMIALDEHYDE"
],
"chebi":[
"CHEBI:21302",
"CHEBI:58066",
"CHEBI:17232",
"CHEBI:13109",
"CHEBI:6225"
],
"hmdb":[
"HMDB02104"
],
"inchi_key":[
"KABXUUFDPUOJMW-BYPYZUCNSA-N"
],
"kegg.compound":[
"C01165"
],
"metanetx.chemical":[
"MNXM245"
],
"reactome.compound":[
"31339"
],
"sabiork":[
"2262"
],
"sbo":"SBO:0000247",
"seed.compound":[
"cpd00858"
]
}
},
{
"id":"his__L_c",
"name":"L-Histidine",
"compartment":"c",
"notes":{
"original_bigg_ids":[
"his__L_c"
]
},
"annotation":{
"bigg.metabolite":[
"his__L"
],
"biocyc":[
"META:HIS"
],
"chebi":[
"CHEBI:43239",
"CHEBI:32529",
"CHEBI:43048",
"CHEBI:5733",
"CHEBI:32530",
"CHEBI:27570",
"CHEBI:32531",
"CHEBI:43118",
"CHEBI:32513",
"CHEBI:15971",
"CHEBI:43190",
"CHEBI:21324",
"CHEBI:32512",
"CHEBI:32511",
"CHEBI:13117",
"CHEBI:43114",
"CHEBI:32510",
"CHEBI:6240",
"CHEBI:32532",
"CHEBI:57595",
"CHEBI:24598"
],
"hmdb":[
"HMDB00177",
"HMDB03412"
],
"inchi_key":[
"HNDVDQJCIGZPNO-YFKPBYRVSA-N"
],
"kegg.compound":[
"C00768",
"C00135"
],
"kegg.drug":[
"D00032"
],
"metanetx.chemical":[
"MNXM134"
],
"reactome.compound":[
"379695",
"29612"
],
"sabiork":[
"2151",
"81"
],
"sbo":"SBO:0000247",
"seed.compound":[
"cpd00119",
"cpd00572"
]
}
},
{
"id":"NPmehis_c",
"name":"N pai  Methyl L histidine C7H11N3O2",
"compartment":"c",
"notes":{
"original_bigg_ids":[
"NPmehis_c"
]
},
"annotation":{
"bigg.metabolite":[
"NPmehis"
],
"biocyc":[
"META:CPD-1823"
],
"chebi":[
"CHEBI:50599",
"CHEBI:27596",
"CHEBI:7067",
"CHEBI:133609",
"CHEBI:70958",
"CHEBI:21445",
"CHEBI:70959",
"CHEBI:50597",
"CHEBI:133608",
"CHEBI:18846",
"CHEBI:19854"
],
"hmdb":[
"HMDB06703",
"HMDB00001",
"HMDB04935",
"HMDB00479",
"HMDB06704"
],
"inchi_key":[
"BRMWTNUJHUMWMS-UHFFFAOYSA-N"
],
"kegg.compound":[
"C01152"
],
"metanetx.chemical":[
"MNXM722872"
],
"sbo":"SBO:0000247",
"seed.compound":[
"cpd00848"
]
}
},
{
"id":"dhlplarg_c",
"name":"Dihydrolipoyl carrier protein LarG",
"compartment":"c",
"notes":{
"original_bigg_ids":[
"dhlplarg_c"
]
},
"annotation":{
"bigg.metabolite":[
"dhlplarg"
],
"metanetx.chemical":[
"MNXM147469"
],
"sbo":"SBO:0000247"
}
},
{
"id":"histrna_c",
"name":"L-Histidyl-tRNA(His)",
"compartment":"c",
"notes":{
"original_bigg_ids":[
"histrna_c"
]
},
"annotation":{
"bigg.metabolite":[
"histrna"
],
"chebi":[
"CHEBI:13120",
"CHEBI:6243",
"CHEBI:29155"
],
"kegg.compound":[
"C02988"
],
"metanetx.chemical":[
"MNXM89831"
],
"reactome.compound":[
"379786",
"379764"
],
"sabiork":[
"3862"
],
"sbo":"SBO:0000247",
"seed.compound":[
"cpd12228"
]
}
},
{
"id":"acglu_c",
"name":"N-Acetyl-L-glutamate",
"compartment":"c",
"notes":{
"original_bigg_ids":[
"acglu_c"
]
},
"annotation":{
"bigg.metabolite":[
"acglu"
],
"biocyc":[
"META:ACETYL-GLU"
],
"chebi":[
"CHEBI:7150",
"CHEBI:17533",
"CHEBI:44337",
"CHEBI:44335",
"CHEBI:21549",
"CHEBI:87274",
"CHEBI:64040",
"CHEBI:12575",
"CHEBI:21552"
],
"inchi_key":[
"RFMMMVDNIPUKGG-YFKPBYRVSA-L"
],
"kegg.compound":[
"C00624"
],
"metanetx.chemical":[
"MNXM730"
],
"reactome.compound":[
"30471"
],
"sabiork":[
"2120"
],
"sbo":"SBO:0000247",
"seed.compound":[
"cpd00477"
]
}
},
{
"id":"lplarg_c",
"name":"Lipoyl carrier protein LarG",
"compartment":"c",
"notes":{
"original_bigg_ids":[
"lplarg_c"
]
},
"annotation":{
"bigg.metabolite":[
"lplarg"
],
"metanetx.chemical":[
"MNXM147500"
],
"sbo":"SBO:0000247"
}
},
{
"id":"acg5p_c",
"name":"N-Acetyl-L-glutamyl 5-phosphate",
"compartment":"c",
"notes":{
"original_bigg_ids":[
"acg5p_c"
]
},
"annotation":{
"bigg.metabolite":[
"acg5p"
],
"biocyc":[
"META:N-ACETYL-GLUTAMYL-P"
],
"chebi":[
"CHEBI:21550",
"CHEBI:12576",
"CHEBI:16878",
"CHEBI:12441",
"CHEBI:7151",
"CHEBI:57936"
],
"hmdb":[
"HMDB06456"
],
"inchi_key":[
"FCVIHFVSXHOPSW-YFKPBYRVSA-K"
],
"kegg.compound":[
"C04133"
],
"metanetx.chemical":[
"MNXM1384"
],
"sabiork":[
"1790"
],
"sbo":"SBO:0000247",
"seed.compound":[
"cpd02552"
]
}
},
{
"id":"trnahis_c",
"name":"TRNA(His)",
"compartment":"c",
"notes":{
"original_bigg_ids":[
"trnahis_c"
]
},
"annotation":{
"bigg.metabolite":[
"trnahis"
],
"biocyc":[
"META:HIS-tRNAs"
],
"chebi":[
"CHEBI:15178",
"CHEBI:29178",
"CHEBI:10682"
],
"kegg.compound":[
"C01643"
],
"metanetx.chemical":[
"MNXM90878"
],
"reactome.compound":[
"379752",
"379758"
],
"sabiork":[
"3842"
],
"sbo":"SBO:0000247",
"seed.compound":[
"cpd27218",
"cpd11914"
]
}
},
{
"id":"urcan_c",
"name":"Urocanate C6H5N2O2",
"compartment":"c",
"charge":-1,
"formula":"C6H5N2O2",
"notes":{
"original_bigg_ids":[
"urcan_c"
]
},
"annotation":{
"bigg.metabolite":[
"urcan"
],
"biocyc":[
"META:UROCANATE"
],
"chebi":[
"CHEBI:46392",
"CHEBI:17771",
"CHEBI:27247",
"CHEBI:30817",
"CHEBI:27248",
"CHEBI:9899",
"CHEBI:15298"
],
"hmdb":[
"HMDB02280",
"HMDB62562",
"HMDB00301"
],
"inchi_key":[
"LOIYMIARKYCTBW-OWOJBTEDSA-M"
],
"kegg.compound":[
"C00785"
],
"metanetx.chemical":[
"MNXM700"
],
"reactome.compound":[
"30721"
],
"sabiork":[
"5236"
],
"sbo":"SBO:0000247",
"seed.compound":[
"cpd00581"
]
}
},
{
"id":"acg5sa_c",
"name":"N-Acetyl-L-glutamate 5-semialdehyde",
"compartment":"c",
"formula":"C7H10NO4",
"notes":{
"original_bigg_ids":[
"acg5sa_c"
]
},
"annotation":{
"bigg.metabolite":[
"acg5sa"
],
"biocyc":[
"META:CPD-469"
],
"chebi":[
"CHEBI:16319",
"CHEBI:11493",
"CHEBI:12577",
"CHEBI:7152",
"CHEBI:29123",
"CHEBI:12461",
"CHEBI:21551"
],
"hmdb":[
"HMDB06488"
],
"inchi_key":[
"BCPSFKBPHHBDAI-LURJTMIESA-M"
],
"kegg.compound":[
"C01250"
],
"metanetx.chemical":[
"MNXM1062"
],
"sabiork":[
"2267"
],
"sbo":"SBO:0000247",
"seed.compound":[
"cpd00918"
]
}
},
{
"id":"acorn_c",
"name":"N2-Acetyl-L-ornithine",
"compartment":"c",
"formula":"C7H14N2O3",
"notes":{
"original_bigg_ids":[
"acorn_c"
]
},
"annotation":{
"bigg.metabolite":[
"acorn"
],
"biocyc":[
"META:N-ALPHA-ACETYLORNITHINE"
],
"chebi":[
"CHEBI:21814",
"CHEBI:7368",
"CHEBI:16543",
"CHEBI:57805",
"CHEBI:40771",
"CHEBI:12634"
],
"hmdb":[
"HMDB06489",
"HMDB03357"
],
"inchi_key":[
"JRLGPAXAGHMNOL-LURJTMIESA-N"
],
"kegg.compound":[
"C00437"
],
"metanetx.chemical":[
"MNXM817"
],
"sabiork":[
"2048"
],
"sbo":"SBO:0000247",
"seed.compound":[
"cpd00342"
]
}
},
{
"id":"2obut_c",
"name":"2-Oxobutanoate",
"compartment":"c",
"notes":{
"original_bigg_ids":[
"2obut_c"
]
},
"annotation":{
"bigg.metabolite":[
"2obut"
],
"biocyc":[
"META:2-OXOBUTANOATE"
],
"chebi":[
"CHEBI:1250",
"CHEBI:16763",
"CHEBI:19741",
"CHEBI:30831",
"CHEBI:11636",
"CHEBI:39748",
"CHEBI:19743"
],
"envipath":[
"32de3cf4-e3e6-4168-956e-32fa5ddb0ce1/compound/1d8dba15-23b7-4916-91ba-3b00be5e4e8b",
"650babc9-9d68-4b73-9332-11972ca26f7b/compound/86a149cf-c031-463b-aa33-253fcbde268f"
],
"hmdb":[
"HMDB00005",
"HMDB06544"
],
"inchi_key":[
"TYEYBOSBBBHJIV-UHFFFAOYSA-M"
],
"kegg.compound":[
"C00109"
],
"lipidmaps":[
"LMFA01060002"
],
"metanetx.chemical":[
"MNXM159"
],
"reactome.compound":[
"936714"
],
"sabiork":[
"1934"
],
"sbo":"SBO:0000247",
"seed.compound":[
"cpd00094"
]
}
},
{
"id":"orn_c",
"name":"Ornithine",
"compartment":"c",
"notes":{
"original_bigg_ids":[
"orn_c"
]
},
"annotation":{
"bigg.metabolite":[
"orn"
],
"biocyc":[
"META:L-ORNITHINE"
],
"chebi":[
"CHEBI:21367",
"CHEBI:44667",
"CHEBI:46912",
"CHEBI:11448",
"CHEBI:7784",
"CHEBI:46913",
"CHEBI:19370",
"CHEBI:13148",
"CHEBI:15729",
"CHEBI:32964",
"CHEBI:6280",
"CHEBI:46911",
"CHEBI:46914",
"CHEBI:18257"
],
"hmdb":[
"HMDB62718",
"HMDB04984",
"HMDB00214",
"HMDB00818",
"HMDB32455",
"HMDB62654"
],
"inchi_key":[
"AHLPHDHHMVZTML-BYPYZUCNSA-O"
],
"kegg.compound":[
"C00077",
"C01602"
],
"kegg.drug":[
"D08302"
],
"lipidmaps":[
"LMFA01100057"
],
"metanetx.chemical":[
"MNXM89689"
],
"reactome.compound":[
"29498",
"113586",
"113585"
],
"sabiork":[
"1290"
],
"sbo":"SBO:0000247",
"seed.compound":[
"cpd00064",
"cpd19016"
]
}
},
{
"id":"trnathr_c",
"name":"TRNA(Thr)",
"compartment":"c",
"notes":{
"original_bigg_ids":[
"trnathr_c"
]
},
"annotation":{
"bigg.metabolite":[
"trnathr"
],
"biocyc":[
"META:THR-tRNAs"
],
"chebi":[
"CHEBI:29180",
"CHEBI:10690",
"CHEBI:15187"
],
"kegg.compound":[
"C01651"
],
"metanetx.chemical":[
"MNXM90883"
],
"reactome.compound":[
"379791",
"379749"
],
"sabiork":[
"3803"
],
"sbo":"SBO:0000247",
"seed.compound":[
"cpd11922",
"cpd28225"
]
}
},
{
"id":"citr__L_c",
"name":"L-Citrulline",
"compartment":"c",
"formula":"C6H13N3O3",
"notes":{
"original_bigg_ids":[
"citr__L_c"
]
},
"annotation":{
"bigg.metabolite":[
"citr__L"
],
"biocyc":[
"META:L-CITRULLINE"
],
"chebi":[
"CHEBI:41489",
"CHEBI:3730",
"CHEBI:18211",
"CHEBI:21257",
"CHEBI:16349",
"CHEBI:13092",
"CHEBI:6203",
"CHEBI:66922",
"CHEBI:14002",
"CHEBI:57743"
],
"hmdb":[
"HMDB00904"
],
"inchi_key":[
"RHGKLRLOHDJJDR-BYPYZUCNSA-N"
],
"kegg.compound":[
"C00327"
],
"kegg.drug":[
"D07706"
],
"metanetx.chemical":[
"MNXM211"
],
"reactome.compound":[
"113567",
"29968"
],
"sabiork":[
"1329"
],
"sbo":"SBO:0000247",
"seed.compound":[
"cpd00274"
]
}
},
{
"id":"4izp_c",
"name":"4-Imidazolone-5-propanoate",
"compartment":"c",
"charge":-1,
"formula":"C6H7N2O3",
"notes":{
"original_bigg_ids":[
"4izp_c"
]
},
"annotation":{
"bigg.metabolite":[
"4izp"
],
"biocyc":[
"META:4-IMIDAZOLONE-5-PROPIONATE"
],
"chebi":[
"CHEBI:11730",
"CHEBI:27384",
"CHEBI:58508",
"CHEBI:57255",
"CHEBI:77893",
"CHEBI:11041",
"CHEBI:1886",
"CHEBI:20430",
"CHEBI:20431"
],
"hmdb":[
"HMDB01014",
"HMDB62719"
],
"inchi_key":[
"MYNHYKDPSRPBNZ-UHFFFAOYSA-N"
],
"kegg.compound":[
"C03680"
],
"metanetx.chemical":[
"MNXM90394"
],
"reactome.compound":[
"34979"
],
"sbo":"SBO:0000247",
"seed.compound":[
"cpd02311"
]
}
},
{
"id":"thrtrna_c",
"name":"L-Threonyl-tRNA(Thr)",
"compartment":"c",
"notes":{
"original_bigg_ids":[
"thrtrna_c"
]
},
"annotation":{
"bigg.metabolite":[
"thrtrna"
],
"chebi":[
"CHEBI:6309",
"CHEBI:29163",
"CHEBI:13176"
],
"kegg.compound":[
"C02992"
],
"metanetx.chemical":[
"MNXM89895"
],
"reactome.compound":[
"379783",
"379779"
],
"sabiork":[
"3804"
],
"sbo":"SBO:0000247",
"seed.compound":[
"cpd12229"
]
}
},
{
"id":"argsuc_c",
"name":"N(omega)-(L-Arginino)succinate",
"compartment":"c",
"notes":{
"original_bigg_ids":[
"argsuc_c"
]
},
"annotation":{
"bigg.metabolite":[
"argsuc"
],
"biocyc":[
"META:L-ARGININO-SUCCINATE"
],
"chebi":[
"CHEBI:7098",
"CHEBI:57472",
"CHEBI:15682",
"CHEBI:10960",
"CHEBI:21475"
],
"hmdb":[
"HMDB00052",
"HMDB01006"
],
"inchi_key":[
"KDZOASGQNOPSCU-ZBHICJROSA-M"
],
"kegg.compound":[
"C03406"
],
"metanetx.chemical":[
"MNXM722743"
],
"reactome.compound":[
"34575"
],
"sabiork":[
"4057"
],
"sbo":"SBO:0000247",
"seed.compound":[
"cpd02152",
"cpd29673"
]
}
},
{
"id":"forglu_c",
"name":"N-Formimidoyl-L-glutamate",
"compartment":"c",
"notes":{
"original_bigg_ids":[
"forglu_c"
]
},
"annotation":{
"bigg.metabolite":[
"forglu"
],
"biocyc":[
"META:N-FORMIMINO-L-GLUTAMATE"
],
"chebi":[
"CHEBI:12502",
"CHEBI:21705",
"CHEBI:58928",
"CHEBI:7274",
"CHEBI:18327"
],
"hmdb":[
"HMDB00854"
],
"inchi_key":[
"NRXIKWMTVXPVEF-BYPYZUCNSA-M"
],
"kegg.compound":[
"C00439"
],
"metanetx.chemical":[
"MNXM496"
],
"reactome.compound":[
"30158"
],
"sabiork":[
"2050"
],
"sbo":"SBO:0000247",
"seed.compound":[
"cpd00344"
]
}
},
{
"id":"sertrna_c",
"name":"L-Seryl-tRNA(Ser)",
"compartment":"c",
"notes":{
"original_bigg_ids":[
"sertrna_c"
]
},
"annotation":{
"bigg.metabolite":[
"sertrna"
],
"kegg.compound":[
"C02553"
],
"metanetx.chemical":[
"MNXM90842"
],
"sabiork":[
"3868"
],
"sbo":"SBO:0000247",
"seed.compound":[
"cpd12132"
]
}
},
{
"id":"frmd_c",
"name":"Formamide",
"compartment":"c",
"notes":{
"original_bigg_ids":[
"frmd_c"
]
},
"annotation":{
"bigg.metabolite":[
"frmd"
],
"biocyc":[
"META:FORMAMIDE"
],
"chebi":[
"CHEBI:5143",
"CHEBI:14275",
"CHEBI:48431",
"CHEBI:16397",
"CHEBI:24078",
"CHEBI:40895"
],
"envipath":[
"32de3cf4-e3e6-4168-956e-32fa5ddb0ce1/compound/c7e7aadf-6427-4fd4-9762-54825dd75237"
],
"hmdb":[
"HMDB01536"
],
"inchi_key":[
"ZHNUHDYFZUAESO-UHFFFAOYSA-N"
],
"kegg.compound":[
"C00488"
],
"metanetx.chemical":[
"MNXM1231"
],
"sabiork":[
"2057"
],
"sbo":"SBO:0000247",
"seed.compound":[
"cpd00378"
]
}
},
{
"id":"n4abutn_c",
"name":"N4 Acetylaminobutanal C6H11NO2",
"compartment":"c",
"notes":{
"original_bigg_ids":[
"n4abutn_c"
]
},
"annotation":{
"bigg.metabolite":[
"n4abutn"
],
"biocyc":[
"META:CPD-30"
],
"chebi":[
"CHEBI:7386"
],
"hmdb":[
"HMDB04226"
],
"inchi_key":[
"DDSLGZOYEPKPSJ-UHFFFAOYSA-N"
],
"kegg.compound":[
"C05936"
],
"metanetx.chemical":[
"MNXM1527"
],
"sabiork":[
"8282"
],
"sbo":"SBO:0000247",
"seed.compound":[
"cpd03529"
]
}
},
{
"id":"trnaser_c",
"name":"TRNA(Ser)",
"compartment":"c",
"notes":{
"original_bigg_ids":[
"trnaser_c"
]
},
"annotation":{
"bigg.metabolite":[
"trnaser"
],
"biocyc":[
"META:SER-tRNAs"
],
"chebi":[
"CHEBI:15186",
"CHEBI:29179",
"CHEBI:10689"
],
"kegg.compound":[
"C01650"
],
"metanetx.chemical":[
"MNXM91028"
],
"reactome.compound":[
"379761",
"379762"
],
"sabiork":[
"3848"
],
"sbo":"SBO:0000247",
"seed.compound":[
"cpd11921",
"cpd28152"
]
}
},
{
"id":"glytrna_c",
"name":"Glycyl-tRNA(Gly)",
"compartment":"c",
"notes":{
"original_bigg_ids":[
"glytrna_c"
]
},
"annotation":{
"bigg.metabolite":[
"glytrna"
],
"chebi":[
"CHEBI:29156",
"CHEBI:14363",
"CHEBI:5503"
],
"kegg.compound":[
"C02412"
],
"metanetx.chemical":[
"MNXM89763"
],
"reactome.compound":[
"379781",
"379784"
],
"sbo":"SBO:0000247",
"seed.compound":[
"cpd12100"
]
}
},
{
"id":"4aabutn_c",
"name":"4 Acetamidobutanoate C6H10NO3",
"compartment":"c",
"notes":{
"original_bigg_ids":[
"4aabutn_c"
]
},
"annotation":{
"bigg.metabolite":[
"4aabutn"
],
"biocyc":[
"META:CPD-35"
],
"chebi":[
"CHEBI:11951",
"CHEBI:17645",
"CHEBI:20303",
"CHEBI:1777"
],
"hmdb":[
"HMDB03681",
"HMDB60265",
"HMDB06238"
],
"inchi_key":[
"UZTFMUBKZQVKLK-UHFFFAOYSA-M"
],
"kegg.compound":[
"C02946"
],
"metanetx.chemical":[
"MNXM2083"
],
"sabiork":[
"2601"
],
"sbo":"SBO:0000247",
"seed.compound":[
"cpd01889"
]
}
},
{
"id":"trnagly_c",
"name":"TRNA(Gly)",
"compartment":"c",
"notes":{
"original_bigg_ids":[
"trnagly_c"
]
},
"annotation":{
"bigg.metabolite":[
"trnagly"
],
"biocyc":[
"META:GLY-tRNAs"
],
"chebi":[
"CHEBI:10681",
"CHEBI:15177",
"CHEBI:29176"
],
"kegg.compound":[
"C01642"
],
"metanetx.chemical":[
"MNXM90340"
],
"reactome.compound":[
"379766",
"379770"
],
"sbo":"SBO:0000247",
"seed.compound":[
"cpd11913",
"cpd27116"
]
}
},
{
"id":"5mta_c",
"name":"5-Methylthioadenosine",
"compartment":"c",
"notes":{
"original_bigg_ids":[
"5mta_c"
]
},
"annotation":{
"bigg.metabolite":[
"5mta"
],
"biocyc":[
"META:5-METHYLTHIOADENOSINE"
],
"chebi":[
"CHEBI:1966",
"CHEBI:18175",
"CHEBI:12064",
"CHEBI:14605",
"CHEBI:20494",
"CHEBI:12055",
"CHEBI:20491",
"CHEBI:17509",
"CHEBI:44181",
"CHEBI:1986",
"CHEBI:12771"
],
"hmdb":[
"HMDB01173"
],
"inchi_key":[
"WUUGFSXJNOTRMR-IOSLPCCCSA-N"
],
"kegg.compound":[
"C00170"
],
"metanetx.chemical":[
"MNXM150"
],
"reactome.compound":[
"5279412",
"353106"
],
"sabiork":[
"1960"
],
"sbo":"SBO:0000247",
"seed.compound":[
"cpd00147"
]
}
},
{
"id":"im4act_c",
"name":"Imidazole-4-acetaldehyde",
"compartment":"c",
"notes":{
"original_bigg_ids":[
"im4act_c"
]
},
"annotation":{
"bigg.metabolite":[
"im4act"
],
"biocyc":[
"META:IMIDAZOLE_ACETALDEHYDE"
],
"chebi":[
"CHEBI:5874",
"CHEBI:27398",
"CHEBI:24775"
],
"hmdb":[
"HMDB06237",
"HMDB03905"
],
"inchi_key":[
"MQSRGWNVEZRLDK-UHFFFAOYSA-N"
],
"kegg.compound":[
"C05130"
],
"metanetx.chemical":[
"MNXM1745"
],
"reactome.compound":[
"5696128"
],
"sabiork":[
"7754"
],
"sbo":"SBO:0000247",
"seed.compound":[
"cpd03052"
]
}
},
{
"id":"24dab_c",
"name":"L-2,4-Diaminobutanoate",
"compartment":"c",
"notes":{
"original_bigg_ids":[
"24dab_c"
]
},
"annotation":{
"bigg.metabolite":[
"24dab"
],
"biocyc":[
"META:CPD-470"
],
"chebi":[
"CHEBI:13045",
"CHEBI:48950",
"CHEBI:13044",
"CHEBI:58761",
"CHEBI:21192",
"CHEBI:16028",
"CHEBI:21191",
"CHEBI:6154"
],
"hmdb":[
"HMDB06284"
],
"inchi_key":[
"OGNSCSPNOLGXSM-VKHMYHEASA-O"
],
"kegg.compound":[
"C03283"
],
"metanetx.chemical":[
"MNXM840"
],
"sabiork":[
"6525"
],
"sbo":"SBO:0000247",
"seed.compound":[
"cpd02095"
]
}
},
{
"id":"im4ac_c",
"name":"Imidazole-4-acetate",
"compartment":"c",
"notes":{
"original_bigg_ids":[
"im4ac_c"
]
},
"annotation":{
"bigg.metabolite":[
"im4ac"
],
"biocyc":[
"META:4-IMIDAZOLEACETATE"
],
"chebi":[
"CHEBI:24776",
"CHEBI:43615",
"CHEBI:14435",
"CHEBI:57969",
"CHEBI:24777",
"CHEBI:12017",
"CHEBI:5875",
"CHEBI:16974",
"CHEBI:70804"
],
"hmdb":[
"HMDB60261",
"HMDB02024"
],
"inchi_key":[
"PRJKNHOMHKJCEJ-UHFFFAOYSA-M"
],
"kegg.compound":[
"C02835"
],
"metanetx.chemical":[
"MNXM1330"
],
"sabiork":[
"2541"
],
"sbo":"SBO:0000247",
"seed.compound":[
"cpd01831"
]
}
},
{
"id":"5mtr_c",
"name":"5-Methylthio-D-ribose",
"compartment":"c",
"notes":{
"original_bigg_ids":[
"5mtr_c"
]
},
"annotation":{
"bigg.metabolite":[
"5mtr"
],
"biocyc":[
"META:CPD-560"
],
"chebi":[
"CHEBI:16895",
"CHEBI:2101",
"CHEBI:78440",
"CHEBI:22007",
"CHEBI:57941",
"CHEBI:12148"
],
"inchi_key":[
"ACWASDPGAVYCNI-JKUQZMGJSA-N"
],
"kegg.compound":[
"C03089"
],
"metanetx.chemical":[
"MNXM1592"
],
"sabiork":[
"1638"
],
"sbo":"SBO:0000247",
"seed.compound":[
"cpd01981"
]
}
},
{
"id":"betald_c",
"name":"Betaine aldehyde",
"compartment":"c",
"notes":{
"original_bigg_ids":[
"betald_c"
]
},
"annotation":{
"bigg.metabolite":[
"betald"
],
"biocyc":[
"META:BETAINE_ALDEHYDE"
],
"chebi":[
"CHEBI:22859",
"CHEBI:15710",
"CHEBI:41256",
"CHEBI:3074",
"CHEBI:13896"
],
"hmdb":[
"HMDB01252"
],
"inchi_key":[
"SXKNCCSPZDCRFD-UHFFFAOYSA-N"
],
"kegg.compound":[
"C00576"
],
"metanetx.chemical":[
"MNXM457"
],
"reactome.compound":[
"6798194"
],
"sabiork":[
"5144"
],
"sbo":"SBO:0000247",
"seed.compound":[
"cpd00447"
]
}
},
{
"id":"glyb_c",
"name":"Glycine betaine",
"compartment":"c",
"notes":{
"original_bigg_ids":[
"glyb_c"
]
},
"annotation":{
"bigg.metabolite":[
"glyb"
],
"biocyc":[
"META:BETAINE"
],
"chebi":[
"CHEBI:27128",
"CHEBI:12531",
"CHEBI:29050",
"CHEBI:15264",
"CHEBI:24370",
"CHEBI:13895",
"CHEBI:41134",
"CHEBI:22858",
"CHEBI:41139",
"CHEBI:3073",
"CHEBI:17750"
],
"hmdb":[
"HMDB00043",
"HMDB59606"
],
"inchi_key":[
"KWIUHFFTVRNATP-UHFFFAOYSA-N"
],
"kegg.compound":[
"C00719"
],
"kegg.drug":[
"D07523"
],
"metanetx.chemical":[
"MNXM289"
],
"reactome.compound":[
"352015",
"6798202"
],
"sabiork":[
"5196"
],
"sbo":"SBO:0000247",
"seed.compound":[
"cpd00540"
]
}
},
{
"id":"acetol_c",
"name":"Acetol cytosol",
"compartment":"c",
"notes":{
"original_bigg_ids":[
"acetol_c"
]
},
"annotation":{
"bigg.metabolite":[
"acetol"
],
"biocyc":[
"META:ACETOL"
],
"chebi":[
"CHEBI:27957",
"CHEBI:5796",
"CHEBI:24666"
],
"envipath":[
"650babc9-9d68-4b73-9332-11972ca26f7b/compound/090b3a12-aba4-4202-9b9c-f30232d329f0"
],
"hmdb":[
"HMDB06961"
],
"inchi_key":[
"XLSMFKSTNGKWQX-UHFFFAOYSA-N"
],
"kegg.compound":[
"C05235"
],
"metanetx.chemical":[
"MNXM1744"
],
"sabiork":[
"2727"
],
"sbo":"SBO:0000247",
"seed.compound":[
"cpd03105"
]
}
},
{
"id":"ser__D_c",
"name":"D-Serine",
"compartment":"c",
"formula":"C3H7NO3",
"notes":{
"original_bigg_ids":[
"ser__D_c"
]
},
"annotation":{
"bigg.metabolite":[
"ser__D"
],
"biocyc":[
"META:D-SERINE"
],
"chebi":[
"CHEBI:35247",
"CHEBI:16523",
"CHEBI:42262",
"CHEBI:13019",
"CHEBI:32841",
"CHEBI:143888",
"CHEBI:21090",
"CHEBI:32840",
"CHEBI:4245"
],
"hmdb":[
"HMDB03406"
],
"inchi_key":[
"MTCFGRXMJLQNBG-UWTATZPHSA-N"
],
"kegg.compound":[
"C00740"
],
"metanetx.chemical":[
"MNXM694"
],
"sabiork":[
"2144"
],
"sbo":"SBO:0000247",
"seed.compound":[
"cpd00550"
]
}
},
{
"id":"hcarn_c",
"name":"Homocarnosine",
"compartment":"c",
"notes":{
"original_bigg_ids":[
"hcarn_c"
]
},
"annotation":{
"bigg.metabolite":[
"hcarn"
],
"biocyc":[
"META:CPD-12185"
],
"chebi":[
"CHEBI:85981",
"CHEBI:28050",
"CHEBI:5750",
"CHEBI:24607"
],
"hmdb":[
"HMDB00745"
],
"inchi_key":[
"CCLQKVKJOGVQLU-UHFFFAOYSA-N"
],
"kegg.compound":[
"C00884"
],
"metanetx.chemical":[
"MNXM56612"
],
"sabiork":[
"5297"
],
"sbo":"SBO:0000247",
"seed.compound":[
"cpd00657"
]
}
},
{
"id":"hcys__L_c",
"name":"L-Homocysteine",
"compartment":"c",
"formula":"C4H9NO2S",
"notes":{
"original_bigg_ids":[
"hcys__L_c"
]
},
"annotation":{
"bigg.metabolite":[
"hcys__L"
],
"biocyc":[
"META:HOMO-CYS"
],
"chebi":[
"CHEBI:43117",
"CHEBI:21329",
"CHEBI:58199",
"CHEBI:66952",
"CHEBI:6245",
"CHEBI:17588",
"CHEBI:17230",
"CHEBI:13122",
"CHEBI:14408",
"CHEBI:58065",
"CHEBI:5751",
"CHEBI:63072"
],
"hmdb":[
"HMDB00165",
"HMDB00742"
],
"inchi_key":[
"FFFHZYDWPBMWHY-UHFFFAOYSA-N"
],
"kegg.compound":[
"C05330",
"C00155"
],
"metanetx.chemical":[
"MNXM123"
],
"reactome.compound":[
"174369"
],
"sabiork":[
"1950",
"2768"
],
"sbo":"SBO:0000247",
"seed.compound":[
"cpd19034",
"cpd00135"
]
}
},
{
"id":"hista_c",
"name":"Histamine extracellular",
"compartment":"c",
"notes":{
"original_bigg_ids":[
"hista_c"
]
},
"annotation":{
"bigg.metabolite":[
"hista"
],
"biocyc":[
"META:HISTAMINE"
],
"chebi":[
"CHEBI:817",
"CHEBI:24596",
"CHEBI:43187",
"CHEBI:58432",
"CHEBI:14401",
"CHEBI:18295"
],
"hmdb":[
"HMDB00870",
"HMDB60263"
],
"inchi_key":[
"NTYJJOPFIAHURM-UHFFFAOYSA-O"
],
"kegg.compound":[
"C00388"
],
"kegg.drug":[
"D08040"
],
"metanetx.chemical":[
"MNXM635"
],
"reactome.compound":[
"175992",
"390899"
],
"sabiork":[
"5065"
],
"sbo":"SBO:0000247",
"seed.compound":[
"cpd00312"
]
}
},
{
"id":"4gudbutn_c",
"name":"4 Guanidinobutanoate C5H11N3O2",
"compartment":"c",
"notes":{
"original_bigg_ids":[
"4gudbutn_c"
]
},
"annotation":{
"bigg.metabolite":[
"4gudbutn"
],
"biocyc":[
"META:CPD-592"
],
"chebi":[
"CHEBI:86392",
"CHEBI:11991",
"CHEBI:57486",
"CHEBI:86564",
"CHEBI:15728",
"CHEBI:1834",
"CHEBI:20372"
],
"hmdb":[
"HMDB03464",
"HMDB05991"
],
"inchi_key":[
"TUHVEAJXIMEOSA-UHFFFAOYSA-N"
],
"kegg.compound":[
"C01035"
],
"metanetx.chemical":[
"MNXM1312"
],
"sabiork":[
"5368"
],
"sbo":"SBO:0000247",
"seed.compound":[
"cpd00762"
]
}
},
{
"id":"cyst__L_c",
"name":"L-Cystathionine",
"compartment":"c",
"notes":{
"original_bigg_ids":[
"cyst__L_c"
]
},
"annotation":{
"bigg.metabolite":[
"cyst__L"
],
"biocyc":[
"META:L-CYSTATHIONINE"
],
"chebi":[
"CHEBI:13093",
"CHEBI:17482",
"CHEBI:6205",
"CHEBI:21259",
"CHEBI:58161"
],
"hmdb":[
"HMDB00099",
"HMDB03614"
],
"inchi_key":[
"ILRYLPWNYFXEMH-WHFBIAKZSA-N"
],
"kegg.compound":[
"C02291"
],
"metanetx.chemical":[
"MNXM319"
],
"reactome.compound":[
"1614518"
],
"sabiork":[
"6114"
],
"sbo":"SBO:0000247",
"seed.compound":[
"cpd19019"
]
}
},
{
"id":"4gudbd_c",
"name":"4 Guanidinobutanamide C5H13N4O",
"compartment":"c",
"notes":{
"original_bigg_ids":[
"4gudbd_c"
]
},
"annotation":{
"bigg.metabolite":[
"4gudbd"
],
"biocyc":[
"META:4-GUANIDO-BUTYRAMIDE"
],
"chebi":[
"CHEBI:58365",
"CHEBI:11990",
"CHEBI:1833",
"CHEBI:18062",
"CHEBI:20371"
],
"inchi_key":[
"YHVFECVVGNXFKO-UHFFFAOYSA-O"
],
"kegg.compound":[
"C03078"
],
"metanetx.chemical":[
"MNXM2617"
],
"sbo":"SBO:0000247",
"seed.compound":[
"cpd01973"
]
}
},
{
"id":"5mthf_c",
"name":"5-Methyltetrahydrofolate",
"compartment":"c",
"notes":{
"original_bigg_ids":[
"5mthf_c"
]
},
"annotation":{
"bigg.metabolite":[
"5mthf"
],
"biocyc":[
"META:5-METHYL-THF"
],
"chebi":[
"CHEBI:18608",
"CHEBI:12146",
"CHEBI:136009",
"CHEBI:2097",
"CHEBI:20612",
"CHEBI:15641"
],
"hmdb":[
"HMDB01396"
],
"inchi_key":[
"ZNOVTXRBGFNYRX-STQMWFEESA-L"
],
"kegg.compound":[
"C00440"
],
"kegg.drug":[
"D09353"
],
"metanetx.chemical":[
"MNXM318"
],
"reactome.compound":[
"200709",
"200665"
],
"sabiork":[
"2051"
],
"sbo":"SBO:0000247",
"seed.compound":[
"cpd00345"
]
}
},
{
"id":"urea_c",
"name":"Urea CH4N2O",
"compartment":"c",
"notes":{
"original_bigg_ids":[
"urea_c"
]
},
"annotation":{
"bigg.metabolite":[
"urea"
],
"biocyc":[
"META:UREA"
],
"chebi":[
"CHEBI:134711",
"CHEBI:15292",
"CHEBI:16199",
"CHEBI:32285",
"CHEBI:48376",
"CHEBI:9888",
"CHEBI:27218",
"CHEBI:46379"
],
"envipath":[
"5882df9c-dae1-4d80-a40e-db4724271456/compound/a4a8116a-0fc4-4ad8-b192-1387a253bac6",
"32de3cf4-e3e6-4168-956e-32fa5ddb0ce1/compound/e1054e0b-a299-4b89-b470-455c007d2bc6",
"650babc9-9d68-4b73-9332-11972ca26f7b/compound/f410026a-1678-4d69-b6ac-505c7b9fe316"
],
"hmdb":[
"HMDB00294"
],
"inchi_key":[
"XSQUKJJJFZCRTK-UHFFFAOYSA-N"
],
"kegg.compound":[
"C00086"
],
"kegg.drug":[
"D01749",
"D10496",
"D00023"
],
"metanetx.chemical":[
"MNXM117"
],
"reactome.compound":[
"374061",
"29514",
"432019"
],
"sabiork":[
"1798"
],
"sbo":"SBO:0000247",
"seed.compound":[
"cpd00073"
]
}
},
{
"id":"5cmhm_c",
"name":"5-Carboxymethyl-2-hydroxymuconate",
"compartment":"c",
"charge":-3,
"formula":"C8H5O7",
"notes":{
"original_bigg_ids":[
"5cmhm_c"
]
},
"annotation":{
"bigg.metabolite":[
"5cmhm"
],
"biocyc":[
"META:CPD-784"
],
"chebi":[
"CHEBI:47961",
"CHEBI:2040",
"CHEBI:10741",
"CHEBI:47960",
"CHEBI:20554",
"CHEBI:27028",
"CHEBI:15376"
],
"envipath":[
"32de3cf4-e3e6-4168-956e-32fa5ddb0ce1/compound/b37a553d-e501-45b6-ae9c-fe40d3222f5f"
],
"inchi_key":[
"HJIBROWPWNLWHX-IKENXXAYSA-K"
],
"kegg.compound":[
"C04186"
],
"metanetx.chemical":[
"MNXM1163"
],
"sabiork":[
"7139"
],
"sbo":"SBO:0000247",
"seed.compound":[
"cpd02572"
]
}
},
{
"id":"met__L_c",
"name":"L-Methionine",
"compartment":"c",
"formula":"C5H11NO2S",
"notes":{
"original_bigg_ids":[
"met__L_c"
]
},
"annotation":{
"bigg.metabolite":[
"met__L"
],
"biocyc":[
"META:MET"
],
"chebi":[
"CHEBI:32644",
"CHEBI:32631",
"CHEBI:21360",
"CHEBI:6271",
"CHEBI:14590",
"CHEBI:16811",
"CHEBI:25229",
"CHEBI:32632",
"CHEBI:6829",
"CHEBI:57844",
"CHEBI:32646",
"CHEBI:64558",
"CHEBI:16643",
"CHEBI:13141",
"CHEBI:43990"
],
"envipath":[
"32de3cf4-e3e6-4168-956e-32fa5ddb0ce1/compound/44a61812-39ff-48f9-bf09-8398e8723d5e"
],
"hmdb":[
"HMDB00696",
"HMDB33951"
],
"inchi_key":[
"FFEARJCKVFRZRR-BYPYZUCNSA-N"
],
"kegg.compound":[
"C01733",
"C00073"
],
"kegg.drug":[
"D04984",
"D04983",
"D00019"
],
"metanetx.chemical":[
"MNXM61"
],
"reactome.compound":[
"379705",
"1130765",
"174390"
],
"sabiork":[
"77",
"2315"
],
"sbo":"SBO:0000247",
"seed.compound":[
"cpd00060",
"cpd30746"
]
}
},
{
"id":"5cohe_c",
"name":"5-Carboxy-2-oxohept-3-enedioate",
"compartment":"c",
"charge":-3,
"formula":"C8H5O7",
"notes":{
"original_bigg_ids":[
"5cohe_c"
]
},
"annotation":{
"bigg.metabolite":[
"5cohe"
],
"chebi":[
"CHEBI:23303"
],
"envipath":[
"32de3cf4-e3e6-4168-956e-32fa5ddb0ce1/compound/fb7e125e-d498-4dc0-a20d-f145694cddaa"
],
"kegg.compound":[
"C04052"
],
"metanetx.chemical":[
"MNXM46951"
],
"sbo":"SBO:0000247",
"seed.compound":[
"cpd02507"
]
}
},
{
"id":"allphn_c",
"name":"Allophanate C2H3N2O3",
"compartment":"c",
"notes":{
"original_bigg_ids":[
"allphn_c"
]
},
"annotation":{
"bigg.metabolite":[
"allphn"
],
"biocyc":[
"META:CPD-578"
],
"chebi":[
"CHEBI:27219",
"CHEBI:15293",
"CHEBI:9889",
"CHEBI:15832"
],
"envipath":[
"32de3cf4-e3e6-4168-956e-32fa5ddb0ce1/compound/4014b049-cfa2-4aa3-856f-bb0016fb5cd0"
],
"inchi_key":[
"AVWRKZWQTYIKIY-UHFFFAOYSA-M"
],
"kegg.compound":[
"C01010"
],
"metanetx.chemical":[
"MNXM1122"
],
"sabiork":[
"5356"
],
"sbo":"SBO:0000247",
"seed.compound":[
"cpd00742"
]
}
},
{
"id":"mettrna_c",
"name":"L-Methionyl-tRNA (Met)",
"compartment":"c",
"notes":{
"original_bigg_ids":[
"mettrna_c"
]
},
"annotation":{
"bigg.metabolite":[
"mettrna"
],
"kegg.compound":[
"C02430"
],
"metanetx.chemical":[
"MNXM90636"
],
"sabiork":[
"3852"
],
"sbo":"SBO:0000247",
"seed.compound":[
"cpd12105"
]
}
},
{
"id":"4mlacac_c",
"name":"4 Maleylacetoacetate C8H6O6",
"compartment":"c",
"notes":{
"original_bigg_ids":[
"4mlacac_c"
]
},
"annotation":{
"bigg.metabolite":[
"4mlacac"
],
"biocyc":[
"META:4-MALEYL-ACETOACETATE"
],
"chebi":[
"CHEBI:20433",
"CHEBI:1888",
"CHEBI:20434",
"CHEBI:17105",
"CHEBI:133872",
"CHEBI:12018",
"CHEBI:47904"
],
"envipath":[
"32de3cf4-e3e6-4168-956e-32fa5ddb0ce1/compound/678f0290-6479-4f12-8164-c0d043384543"
],
"hmdb":[
"HMDB02052"
],
"inchi_key":[
"GACSIVHAIFQKTC-UPHRSURJSA-L"
],
"kegg.compound":[
"C01036"
],
"lipidmaps":[
"LMFA01170114"
],
"metanetx.chemical":[
"MNXM691"
],
"reactome.compound":[
"31135"
],
"sabiork":[
"5369"
],
"sbo":"SBO:0000247",
"seed.compound":[
"cpd00763"
]
}
},
{
"id":"trnamet_c",
"name":"TRNA(Met)",
"compartment":"c",
"notes":{
"original_bigg_ids":[
"trnamet_c"
]
},
"annotation":{
"bigg.metabolite":[
"trnamet"
],
"biocyc":[
"META:Elongation-tRNAMet"
],
"chebi":[
"CHEBI:15182",
"CHEBI:10686",
"CHEBI:29173"
],
"kegg.compound":[
"C01647"
],
"metanetx.chemical":[
"MNXM90882"
],
"reactome.compound":[
"5603445",
"5603441",
"379741",
"379742"
],
"sabiork":[
"3849"
],
"sbo":"SBO:0000247",
"seed.compound":[
"cpd11918"
]
}
},
{
"id":"4fumacac_c",
"name":"4 Fumarylacetoacetate C8H6O6",
"compartment":"c",
"notes":{
"original_bigg_ids":[
"4fumacac_c"
]
},
"annotation":{
"bigg.metabolite":[
"4fumacac"
],
"biocyc":[
"META:4-FUMARYL-ACETOACETATE"
],
"chebi":[
"CHEBI:1830",
"CHEBI:11988",
"CHEBI:20368",
"CHEBI:20369",
"CHEBI:18034",
"CHEBI:30907"
],
"envipath":[
"32de3cf4-e3e6-4168-956e-32fa5ddb0ce1/compound/8ad129e3-5a03-4cab-b99a-3fce198e749e"
],
"hmdb":[
"HMDB01268",
"HMDB01428",
"HMDB62563"
],
"inchi_key":[
"GACSIVHAIFQKTC-OWOJBTEDSA-L"
],
"kegg.compound":[
"C01061"
],
"lipidmaps":[
"LMFA01170066"
],
"metanetx.chemical":[
"MNXM708"
],
"reactome.compound":[
"31175"
],
"sbo":"SBO:0000247",
"seed.compound":[
"cpd00780"
]
}
},
{
"id":"fmettrna_c",
"name":"N-Formylmethionyl-tRNA",
"compartment":"c",
"notes":{
"original_bigg_ids":[
"fmettrna_c"
]
},
"annotation":{
"bigg.metabolite":[
"fmettrna"
],
"chebi":[
"CHEBI:17119",
"CHEBI:12510",
"CHEBI:12597",
"CHEBI:7283"
],
"kegg.compound":[
"C03294"
],
"metanetx.chemical":[
"MNXM95381"
],
"reactome.compound":[
"5368270",
"5621506"
],
"sbo":"SBO:0000247",
"seed.compound":[
"cpd12285"
]
}
},
{
"id":"bamppald_c",
"name":"Beta-Aminopropion aldehyde",
"compartment":"c",
"notes":{
"original_bigg_ids":[
"bamppald_c"
]
},
"annotation":{
"bigg.metabolite":[
"bamppald"
],
"chebi":[
"CHEBI:10350",
"CHEBI:27608",
"CHEBI:22830"
],
"metanetx.chemical":[
"MNXM43758"
],
"sbo":"SBO:0000247"
}
},
{
"id":"amet_c",
"name":"S-Adenosyl-L-methionine",
"compartment":"c",
"notes":{
"original_bigg_ids":[
"amet_c"
]
},
"annotation":{
"bigg.metabolite":[
"amet"
],
"biocyc":[
"META:S-ADENOSYLMETHIONINE"
],
"chebi":[
"CHEBI:33442",
"CHEBI:12757",
"CHEBI:10833",
"CHEBI:59789",
"CHEBI:67040",
"CHEBI:8946",
"CHEBI:12742",
"CHEBI:12760",
"CHEBI:10786",
"CHEBI:22036",
"CHEBI:527887",
"CHEBI:15414",
"CHEBI:45607"
],
"hmdb":[
"HMDB01185",
"HMDB62709"
],
"inchi_key":[
"MEFKEPWMEQBLKI-AIRLBKTGSA-O"
],
"kegg.compound":[
"C00019"
],
"metanetx.chemical":[
"MNXM16"
],
"reactome.compound":[
"2162265",
"5279190",
"77087",
"71284",
"353113"
],
"sabiork":[
"1272"
],
"sbo":"SBO:0000247",
"seed.compound":[
"cpd00017"
]
}
},
{
"id":"ala_B_c",
"name":"Beta-Alanine",
"compartment":"c",
"formula":"C3H7NO2",
"notes":{
"original_bigg_ids":[
"ala_B_c"
]
},
"annotation":{
"bigg.metabolite":[
"ala_B"
],
"biocyc":[
"META:B-ALANINE"
],
"chebi":[
"CHEBI:12389",
"CHEBI:63070",
"CHEBI:16958",
"CHEBI:22821",
"CHEBI:10343",
"CHEBI:57966",
"CHEBI:41050"
],
"envipath":[
"650babc9-9d68-4b73-9332-11972ca26f7b/compound/0352ab69-1208-420e-b7c9-87b5b436f4df"
],
"hmdb":[
"HMDB00056"
],
"inchi_key":[
"UCMIRNVEIXFBKS-UHFFFAOYSA-N"
],
"kegg.compound":[
"C00099"
],
"kegg.drug":[
"D07561"
],
"metanetx.chemical":[
"MNXM144"
],
"reactome.compound":[
"73590",
"909777"
],
"sabiork":[
"1932"
],
"sbo":"SBO:0000247",
"seed.compound":[
"cpd00085"
]
}
},
{
"id":"34dhoxpeg_c",
"name":"3,4-Dihydroxyphenylethyleneglycol",
"compartment":"c",
"notes":{
"original_bigg_ids":[
"34dhoxpeg_c"
]
},
"annotation":{
"bigg.metabolite":[
"34dhoxpeg"
],
"biocyc":[
"META:CPD-11878"
],
"chebi":[
"CHEBI:1387"
],
"envipath":[
"650babc9-9d68-4b73-9332-11972ca26f7b/compound/e7f5e6b1-af43-4e26-bf0e-59cb6d0a68cc"
],
"hmdb":[
"HMDB00318",
"HMDB05870"
],
"inchi_key":[
"MTVWFVDWRVYDOR-UHFFFAOYSA-N"
],
"kegg.compound":[
"C05576"
],
"metanetx.chemical":[
"MNXM2931"
],
"sbo":"SBO:0000247",
"seed.compound":[
"cpd03306"
]
}
},
{
"id":"ahcys_c",
"name":"S-Adenosyl-L-homocysteine",
"compartment":"c",
"notes":{
"original_bigg_ids":[
"ahcys_c"
]
},
"annotation":{
"bigg.metabolite":[
"ahcys"
],
"biocyc":[
"META:ADENOSYL-HOMO-CYS"
],
"chebi":[
"CHEBI:12741",
"CHEBI:45495",
"CHEBI:8945",
"CHEBI:16680",
"CHEBI:67009",
"CHEBI:22034",
"CHEBI:57856",
"CHEBI:12761",
"CHEBI:12759"
],
"hmdb":[
"HMDB00939"
],
"inchi_key":[
"ZJUKTBDSGOFHSH-WFMPWKQPSA-N"
],
"kegg.compound":[
"C00021"
],
"metanetx.chemical":[
"MNXM19"
],
"reactome.compound":[
"2162252",
"77502",
"5278409",
"71285"
],
"sabiork":[
"1274"
],
"sbo":"SBO:0000247",
"seed.compound":[
"cpd00019"
]
}
},
{
"id":"34dhmald_c",
"name":"3,4-Dihydroxymandelaldehyde",
"compartment":"c",
"notes":{
"original_bigg_ids":[
"34dhmald_c"
]
},
"annotation":{
"bigg.metabolite":[
"34dhmald"
],
"biocyc":[
"META:DIHYDROXYPHENYLGLYCOLALDEHYDE"
],
"chebi":[
"CHEBI:27852",
"CHEBI:1382",
"CHEBI:19883"
],
"hmdb":[
"HMDB04057",
"HMDB06242"
],
"inchi_key":[
"YUGMCLJIWGEKCK-UHFFFAOYSA-N"
],
"kegg.compound":[
"C05577"
],
"metanetx.chemical":[
"MNXM1633"
],
"reactome.compound":[
"5279533"
],
"sabiork":[
"26613"
],
"sbo":"SBO:0000247",
"seed.compound":[
"cpd03307"
]
}
},
{
"id":"aacald_c",
"name":"Aminoacetaldehyde",
"compartment":"c",
"notes":{
"original_bigg_ids":[
"aacald_c"
]
},
"annotation":{
"bigg.metabolite":[
"aacald"
],
"biocyc":[
"META:CPD-1772"
],
"chebi":[
"CHEBI:58213",
"CHEBI:2647",
"CHEBI:17628",
"CHEBI:42833",
"CHEBI:22486",
"CHEBI:13766"
],
"envipath":[
"650babc9-9d68-4b73-9332-11972ca26f7b/compound/f730ed9b-d11c-482f-a9ba-ac22fc782cc2"
],
"inchi_key":[
"LYIIBVSRGJSHAV-UHFFFAOYSA-O"
],
"kegg.compound":[
"C06735"
],
"metanetx.chemical":[
"MNXM2212"
],
"sabiork":[
"2912"
],
"sbo":"SBO:0000247",
"seed.compound":[
"cpd04122"
]
}
},
{
"id":"rhcys_c",
"name":"S-Ribosyl-L-homocysteine",
"compartment":"c",
"notes":{
"original_bigg_ids":[
"rhcys_c"
]
},
"annotation":{
"bigg.metabolite":[
"rhcys"
],
"biocyc":[
"META:CPD-564"
],
"chebi":[
"CHEBI:17575",
"CHEBI:12750",
"CHEBI:90364",
"CHEBI:8968",
"CHEBI:58195",
"CHEBI:22071",
"CHEBI:45383"
],
"inchi_key":[
"IQFWYNFDWRYSRA-BLELIYKESA-N"
],
"kegg.compound":[
"C03539"
],
"metanetx.chemical":[
"MNXM1777"
],
"sabiork":[
"6692"
],
"sbo":"SBO:0000247",
"seed.compound":[
"cpd02227"
]
}
},
{
"id":"taur_c",
"name":"Taurine C2H7NO3S",
"compartment":"c",
"notes":{
"original_bigg_ids":[
"taur_c"
]
},
"annotation":{
"bigg.metabolite":[
"taur"
],
"biocyc":[
"META:TAURINE"
],
"chebi":[
"CHEBI:32970",
"CHEBI:507393",
"CHEBI:9406",
"CHEBI:26852",
"CHEBI:15891",
"CHEBI:15195",
"CHEBI:45877"
],
"hmdb":[
"HMDB00251"
],
"inchi_key":[
"XOAAWQZATWQOTB-UHFFFAOYSA-N"
],
"kegg.compound":[
"C00245"
],
"kegg.drug":[
"D00047"
],
"metanetx.chemical":[
"MNXM282"
],
"reactome.compound":[
"193463",
"194069",
"159420"
],
"sabiork":[
"1989"
],
"sbo":"SBO:0000247",
"seed.compound":[
"cpd00210"
]
}
},
{
"id":"achms_c",
"name":"O Acetyl L homoserine C6H11NO4",
"compartment":"c",
"notes":{
"original_bigg_ids":[
"achms_c"
]
},
"annotation":{
"bigg.metabolite":[
"achms"
],
"biocyc":[
"META:CPD-667"
],
"chebi":[
"CHEBI:12709",
"CHEBI:21937",
"CHEBI:16288",
"CHEBI:7667",
"CHEBI:12684",
"CHEBI:57716"
],
"inchi_key":[
"FCXZBWSIAGGPCB-YFKPBYRVSA-N"
],
"kegg.compound":[
"C01077"
],
"metanetx.chemical":[
"MNXM699"
],
"sbo":"SBO:0000247",
"seed.compound":[
"cpd00790"
]
}
},
{
"id":"suchms_c",
"name":"O-Succinyl-L-homoserine",
"compartment":"c",
"notes":{
"original_bigg_ids":[
"suchms_c"
]
},
"annotation":{
"bigg.metabolite":[
"suchms"
],
"biocyc":[
"META:O-SUCCINYL-L-HOMOSERINE"
],
"chebi":[
"CHEBI:16160",
"CHEBI:12723",
"CHEBI:12699",
"CHEBI:57661",
"CHEBI:21975",
"CHEBI:7704"
],
"inchi_key":[
"GNISQJGXJIDKDJ-YFKPBYRVSA-M"
],
"kegg.compound":[
"C01118"
],
"metanetx.chemical":[
"MNXM820"
],
"sabiork":[
"2250"
],
"sbo":"SBO:0000247",
"seed.compound":[
"cpd00822"
]
}
},
{
"id":"4hphac_c",
"name":"4-Hydroxyphenylacetate",
"compartment":"c",
"notes":{
"original_bigg_ids":[
"4hphac_c"
]
},
"annotation":{
"bigg.metabolite":[
"4hphac"
],
"chebi":[
"CHEBI:31128"
],
"envipath":[
"32de3cf4-e3e6-4168-956e-32fa5ddb0ce1/compound/a796d1f0-5509-4e0b-8a69-621c14841617"
],
"hmdb":[
"HMDB60390"
],
"inchi_key":[
"HBMCQTHGYMTCOF-UHFFFAOYSA-N"
],
"kegg.compound":[
"C13636"
],
"metanetx.chemical":[
"MNXM3863"
],
"sabiork":[
"2131"
],
"sbo":"SBO:0000247",
"seed.compound":[
"cpd19151"
]
}
},
{
"id":"cys__L_c",
"name":"L-Cysteine",
"compartment":"c",
"formula":"C3H7NO2S",
"notes":{
"original_bigg_ids":[
"cys__L_c"
]
},
"annotation":{
"bigg.metabolite":[
"cys__L"
],
"biocyc":[
"META:CYS"
],
"chebi":[
"CHEBI:32457",
"CHEBI:15356",
"CHEBI:4050",
"CHEBI:32456",
"CHEBI:21261",
"CHEBI:41811",
"CHEBI:14061",
"CHEBI:32443",
"CHEBI:32458",
"CHEBI:32442",
"CHEBI:13095",
"CHEBI:41768",
"CHEBI:23508",
"CHEBI:32445",
"CHEBI:35235",
"CHEBI:17561",
"CHEBI:41700",
"CHEBI:6207",
"CHEBI:41781",
"CHEBI:35237",
"CHEBI:41227"
],
"envipath":[
"650babc9-9d68-4b73-9332-11972ca26f7b/compound/1271bedc-d0c8-4aa1-83dc-571304dd14a8",
"650babc9-9d68-4b73-9332-11972ca26f7b/compound/02361658-c991-436f-ba62-fafbccfdae5e"
],
"hmdb":[
"HMDB00574"
],
"inchi_key":[
"XUJNEKJLAYXESH-REOHCLBHSA-N"
],
"kegg.compound":[
"C00736",
"C00097"
],
"kegg.drug":[
"D00026"
],
"metanetx.chemical":[
"MNXM55"
],
"reactome.compound":[
"352016",
"379721",
"111707",
"5668576"
],
"sabiork":[
"2142",
"78"
],
"sbo":"SBO:0000247",
"seed.compound":[
"cpd00084",
"cpd00547"
]
}
},
{
"id":"thcys_c",
"name":"Thiocysteine",
"compartment":"c",
"notes":{
"original_bigg_ids":[
"thcys_c"
]
},
"annotation":{
"bigg.metabolite":[
"thcys"
],
"biocyc":[
"META:THIOCYSTEINE"
],
"chebi":[
"CHEBI:21269",
"CHEBI:58591",
"CHEBI:41743",
"CHEBI:28839",
"CHEBI:41711",
"CHEBI:41718",
"CHEBI:9551",
"CHEBI:41628"
],
"hmdb":[
"HMDB06337",
"HMDB03585"
],
"inchi_key":[
"XBKONSCREBSMCS-REOHCLBHSA-N"
],
"kegg.compound":[
"C01962"
],
"metanetx.chemical":[
"MNXM3840"
],
"sabiork":[
"2344"
],
"sbo":"SBO:0000247",
"seed.compound":[
"cpd01347"
]
}
},
{
"id":"34dhpha_c",
"name":"3-4-Dihydroxyphenylacetate",
"compartment":"c",
"notes":{
"original_bigg_ids":[
"34dhpha_c"
]
},
"annotation":{
"bigg.metabolite":[
"34dhpha"
],
"biocyc":[
"META:CPD-782"
],
"chebi":[
"CHEBI:19889",
"CHEBI:11697",
"CHEBI:41941",
"CHEBI:41936",
"CHEBI:11696",
"CHEBI:1386",
"CHEBI:17612"
],
"envipath":[
"32de3cf4-e3e6-4168-956e-32fa5ddb0ce1/compound/d7441dee-c9b3-4f65-ba05-c652a8465767",
"4fd7f3e0-dd25-43ac-9453-dda3e52396e4/compound/723664e4-e95c-4131-a94a-976a15bf65aa"
],
"hmdb":[
"HMDB01336"
],
"inchi_key":[
"CFFZDZCDUFSOFZ-UHFFFAOYSA-M"
],
"kegg.compound":[
"C01161"
],
"metanetx.chemical":[
"MNXM645"
],
"sabiork":[
"5413"
],
"sbo":"SBO:0000247",
"seed.compound":[
"cpd00854"
]
}
},
{
"id":"34hpp_c",
"name":"3-(4-Hydroxyphenyl)pyruvate",
"compartment":"c",
"notes":{
"original_bigg_ids":[
"34hpp_c"
]
},
"annotation":{
"bigg.metabolite":[
"34hpp"
],
"biocyc":[
"META:P-HYDROXY-PHENYLPYRUVATE"
],
"chebi":[
"CHEBI:36242",
"CHEBI:20425",
"CHEBI:20426",
"CHEBI:12016",
"CHEBI:15999",
"CHEBI:11725",
"CHEBI:594665",
"CHEBI:11727",
"CHEBI:42422",
"CHEBI:1431"
],
"envipath":[
"32de3cf4-e3e6-4168-956e-32fa5ddb0ce1/compound/f2e806ef-76ea-4ddf-bf89-db7737caa79b"
],
"hmdb":[
"HMDB00707"
],
"inchi_key":[
"KKADPXVIOXHVKN-UHFFFAOYSA-M"
],
"kegg.compound":[
"C01179"
],
"metanetx.chemical":[
"MNXM153"
],
"reactome.compound":[
"31365"
],
"sabiork":[
"5423"
],
"sbo":"SBO:0000247",
"seed.compound":[
"cpd00868"
]
}
},
{
"id":"tyr__L_c",
"name":"L-Tyrosine",
"compartment":"c",
"formula":"C9H11NO3",
"notes":{
"original_bigg_ids":[
"tyr__L_c"
]
},
"annotation":{
"bigg.metabolite":[
"tyr__L"
],
"biocyc":[
"META:TYR"
],
"chebi":[
"CHEBI:6313",
"CHEBI:21411",
"CHEBI:46070",
"CHEBI:9800",
"CHEBI:32786",
"CHEBI:15277",
"CHEBI:32761",
"CHEBI:32784",
"CHEBI:46161",
"CHEBI:13181",
"CHEBI:32760",
"CHEBI:58315",
"CHEBI:32762",
"CHEBI:27176",
"CHEBI:17895",
"CHEBI:18186",
"CHEBI:32785"
],
"envipath":[
"32de3cf4-e3e6-4168-956e-32fa5ddb0ce1/compound/974bd9b7-53fb-48cd-aaf3-6bd3196c0365"
],
"hmdb":[
"HMDB00647",
"HMDB00158"
],
"inchi_key":[
"OUYCCCASQSFEME-QMMMGPOBSA-N"
],
"kegg.compound":[
"C00082",
"C01536"
],
"kegg.drug":[
"D00022"
],
"metanetx.chemical":[
"MNXM76"
],
"reactome.compound":[
"379710",
"5668567",
"352030",
"29506"
],
"sabiork":[
"84",
"2291"
],
"sbo":"SBO:0000247",
"seed.compound":[
"cpd30745",
"cpd00069"
]
}
},
{
"id":"Pald_c",
"name":"Phosphonoacetaldehyde",
"compartment":"c",
"notes":{
"original_bigg_ids":[
"Pald_c"
]
},
"annotation":{
"bigg.metabolite":[
"Pald"
],
"biocyc":[
"META:CPD-551"
],
"chebi":[
"CHEBI:26070",
"CHEBI:14823",
"CHEBI:18124",
"CHEBI:45088",
"CHEBI:58383",
"CHEBI:8155",
"CHEBI:11653"
],
"inchi_key":[
"YEMKIGUKNDOZEG-UHFFFAOYSA-M"
],
"kegg.compound":[
"C03167"
],
"metanetx.chemical":[
"MNXM803"
],
"sabiork":[
"2686"
],
"sbo":"SBO:0000247",
"seed.compound":[
"cpd02024"
]
}
},
{
"id":"2ameph_c",
"name":"2-Aminoethylphosphonate",
"compartment":"c",
"notes":{
"original_bigg_ids":[
"2ameph_c"
]
},
"annotation":{
"bigg.metabolite":[
"2ameph"
],
"biocyc":[
"META:CPD-1106"
],
"chebi":[
"CHEBI:10849",
"CHEBI:57418",
"CHEBI:172",
"CHEBI:19469",
"CHEBI:19470",
"CHEBI:15573"
],
"hmdb":[
"HMDB11747"
],
"inchi_key":[
"QQVDJLLNRSOCEL-UHFFFAOYSA-N"
],
"kegg.compound":[
"C03557"
],
"metanetx.chemical":[
"MNXM1692"
],
"sbo":"SBO:0000247",
"seed.compound":[
"cpd02233"
]
}
},
{
"id":"cysi__L_c",
"name":"L Cystine C6H12N2O4S2",
"compartment":"c",
"notes":{
"original_bigg_ids":[
"cysi__L_c"
]
},
"annotation":{
"bigg.metabolite":[
"cysi__L"
],
"biocyc":[
"META:CYSTINE"
],
"chebi":[
"CHEBI:6209",
"CHEBI:35491",
"CHEBI:63163",
"CHEBI:13097",
"CHEBI:16283",
"CHEBI:21278"
],
"hmdb":[
"HMDB00192"
],
"inchi_key":[
"LEVWYRKDKASIDU-IMJSIDKUSA-N"
],
"kegg.compound":[
"C00491"
],
"kegg.drug":[
"D03636"
],
"metanetx.chemical":[
"MNXM927"
],
"sabiork":[
"2060"
],
"sbo":"SBO:0000247",
"seed.compound":[
"cpd00381"
]
}
},
{
"id":"phe__L_c",
"name":"L-Phenylalanine",
"compartment":"c",
"formula":"C9H11NO2",
"notes":{
"original_bigg_ids":[
"phe__L_c"
]
},
"annotation":{
"bigg.metabolite":[
"phe__L"
],
"biocyc":[
"META:PHE"
],
"chebi":[
"CHEBI:21370",
"CHEBI:32505",
"CHEBI:13151",
"CHEBI:32504",
"CHEBI:32486",
"CHEBI:44885",
"CHEBI:58095",
"CHEBI:45079",
"CHEBI:28044",
"CHEBI:6282",
"CHEBI:32487",
"CHEBI:8089",
"CHEBI:76052",
"CHEBI:17295",
"CHEBI:25984",
"CHEBI:44851"
],
"envipath":[
"650babc9-9d68-4b73-9332-11972ca26f7b/compound/447fdbbc-919c-4e8d-aed3-c0533f3e6047",
"650babc9-9d68-4b73-9332-11972ca26f7b/compound/c1b55d6f-7946-4f39-9dc6-ac0f47865b8b"
],
"hmdb":[
"HMDB00159",
"HMDB00612"
],
"inchi_key":[
"COLNVLDHVKWLRT-QMMMGPOBSA-N"
],
"kegg.compound":[
"C00079",
"C02057"
],
"kegg.drug":[
"D00021"
],
"metanetx.chemical":[
"MNXM97"
],
"reactome.compound":[
"29502",
"379701",
"351993"
],
"sabiork":[
"2365",
"83"
],
"sbo":"SBO:0000247",
"seed.compound":[
"cpd00066",
"cpd01400"
]
}
},
{
"id":"acser_c",
"name":"O-Acetyl-L-serine",
"compartment":"c",
"notes":{
"original_bigg_ids":[
"acser_c"
]
},
"annotation":{
"bigg.metabolite":[
"acser"
],
"biocyc":[
"META:ACETYLSERINE"
],
"chebi":[
"CHEBI:44568",
"CHEBI:58340",
"CHEBI:7668",
"CHEBI:21938",
"CHEBI:12724",
"CHEBI:17981",
"CHEBI:12710",
"CHEBI:12685"
],
"hmdb":[
"HMDB03011"
],
"inchi_key":[
"VZXPDPZARILFQX-BYPYZUCNSA-N"
],
"kegg.compound":[
"C00979"
],
"metanetx.chemical":[
"MNXM418"
],
"reactome.compound":[
"936709"
],
"sabiork":[
"2202"
],
"sbo":"SBO:0000247",
"seed.compound":[
"cpd00722"
]
}
},
{
"id":"phpyr_c",
"name":"Phenylpyruvate",
"compartment":"c",
"formula":"C9H7O3",
"notes":{
"original_bigg_ids":[
"phpyr_c"
]
},
"annotation":{
"bigg.metabolite":[
"phpyr"
],
"biocyc":[
"META:PHENYL-PYRUVATE"
],
"chebi":[
"CHEBI:14784",
"CHEBI:26007",
"CHEBI:18005",
"CHEBI:12821"
],
"envipath":[
"650babc9-9d68-4b73-9332-11972ca26f7b/compound/1a2c1780-502b-43c6-8d45-759953ea5e07"
],
"hmdb":[
"HMDB00205",
"HMDB31629",
"HMDB01237"
],
"inchi_key":[
"BTNMPGBKDVTSJY-UHFFFAOYSA-M"
],
"kegg.compound":[
"C00166"
],
"metanetx.chemical":[
"MNXM162242"
],
"sabiork":[
"1957"
],
"sbo":"SBO:0000247",
"seed.compound":[
"cpd00143"
]
}
},
{
"id":"selhcys_c",
"name":"Selenohomocysteine",
"compartment":"c",
"notes":{
"original_bigg_ids":[
"selhcys_c"
]
},
"annotation":{
"bigg.metabolite":[
"selhcys"
],
"biocyc":[
"META:SELENOHOMOCYSTEINE"
],
"chebi":[
"CHEBI:26636",
"CHEBI:9096",
"CHEBI:84850"
],
"hmdb":[
"HMDB04119"
],
"inchi_key":[
"RCWCGLALNCIQNM-VKHMYHEASA-N"
],
"kegg.compound":[
"C05698"
],
"metanetx.chemical":[
"MNXM2562"
],
"reactome.compound":[
"5357702"
],
"sbo":"SBO:0000247",
"seed.compound":[
"cpd03397"
]
}
},
{
"id":"scys__L_c",
"name":"S-Sulfo-L-cysteine",
"compartment":"c",
"notes":{
"original_bigg_ids":[
"scys__L_c"
]
},
"annotation":{
"bigg.metabolite":[
"scys__L"
],
"biocyc":[
"META:SULFO-CYSTEINE"
],
"chebi":[
"CHEBI:8974",
"CHEBI:22075",
"CHEBI:62225",
"CHEBI:27891"
],
"hmdb":[
"HMDB00731"
],
"inchi_key":[
"NOKPBJYHPHHWAN-REOHCLBHSA-M"
],
"kegg.compound":[
"C05824"
],
"metanetx.chemical":[
"MNXM2428"
],
"sabiork":[
"8181"
],
"sbo":"SBO:0000247",
"seed.compound":[
"cpd03456"
]
}
},
{
"id":"selcyst_c",
"name":"Selenocystathionine",
"compartment":"c",
"notes":{
"original_bigg_ids":[
"selcyst_c"
]
},
"annotation":{
"bigg.metabolite":[
"selcyst"
],
"biocyc":[
"META:CPD-13717"
],
"chebi":[
"CHEBI:21384",
"CHEBI:27760",
"CHEBI:6297",
"CHEBI:62226"
],
"hmdb":[
"HMDB62527"
],
"inchi_key":[
"ZNWYDQPOUQRDLY-WHFBIAKZSA-N"
],
"kegg.compound":[
"C05699"
],
"metanetx.chemical":[
"MNXM1837"
],
"reactome.compound":[
"5357703"
],
"sbo":"SBO:0000247",
"seed.compound":[
"cpd03398",
"cpd05212"
]
}
},
{
"id":"seahcys_c",
"name":"Se-Adenosylselenohomocysteine",
"compartment":"c",
"notes":{
"original_bigg_ids":[
"seahcys_c"
]
},
"annotation":{
"bigg.metabolite":[
"seahcys"
],
"metanetx.chemical":[
"MNXM163574"
],
"sbo":"SBO:0000247"
}
},
{
"id":"2hyoxplac_c",
"name":"2-Hydroxyphenylacetate",
"compartment":"c",
"notes":{
"original_bigg_ids":[
"2hyoxplac_c"
]
},
"annotation":{
"bigg.metabolite":[
"2hyoxplac"
],
"biocyc":[
"META:CPD-11495"
],
"chebi":[
"CHEBI:28478",
"CHEBI:19655",
"CHEBI:62423",
"CHEBI:1169"
],
"envipath":[
"32de3cf4-e3e6-4168-956e-32fa5ddb0ce1/compound/450ae323-a033-4d27-871a-efd701ffc363"
],
"hmdb":[
"HMDB00669"
],
"inchi_key":[
"CCVYRRGZDBSHFU-UHFFFAOYSA-M"
],
"kegg.compound":[
"C05852"
],
"metanetx.chemical":[
"MNXM2160"
],
"sabiork":[
"8207"
],
"sbo":"SBO:0000247",
"seed.compound":[
"cpd03480"
]
}
},
{
"id":"pac_c",
"name":"Phenylacetic acid",
"compartment":"c",
"notes":{
"original_bigg_ids":[
"pac_c"
]
},
"annotation":{
"bigg.metabolite":[
"pac"
],
"biocyc":[
"META:Phenyl-Acetates",
"META:PHENYLACETATE"
],
"chebi":[
"CHEBI:25977",
"CHEBI:30745",
"CHEBI:18401",
"CHEBI:8085",
"CHEBI:44686",
"CHEBI:8082",
"CHEBI:25975",
"CHEBI:14779"
],
"envipath":[
"650babc9-9d68-4b73-9332-11972ca26f7b/compound/11521328-dd32-4f4a-86ac-41b86da8aebe",
"32de3cf4-e3e6-4168-956e-32fa5ddb0ce1/compound/8a23d752-7ee5-4ea4-860e-1aa373d9f960",
"650babc9-9d68-4b73-9332-11972ca26f7b/compound/6a2504c1-4cb2-4549-927d-d43be0f32c2b"
],
"hmdb":[
"HMDB40733",
"HMDB00209",
"HMDB01326"
],
"inchi_key":[
"WLJVXDMOQOGPHL-UHFFFAOYSA-M"
],
"kegg.compound":[
"C15583",
"C00548",
"C07086"
],
"metanetx.chemical":[
"MNXM497"
],
"reactome.compound":[
"177153"
],
"sabiork":[
"9203",
"2090"
],
"sbo":"SBO:0000247",
"seed.compound":[
"cpd00430",
"cpd19069"
]
}
},
{
"id":"tsul_c",
"name":"Thiosulfate",
"compartment":"c",
"notes":{
"original_bigg_ids":[
"tsul_c"
]
},
"annotation":{
"bigg.metabolite":[
"tsul"
],
"biocyc":[
"META:S2O3"
],
"chebi":[
"CHEBI:33540",
"CHEBI:33539",
"CHEBI:9569",
"CHEBI:26977",
"CHEBI:33541",
"CHEBI:15242",
"CHEBI:16094",
"CHEBI:29279",
"CHEBI:45922",
"CHEBI:5587",
"CHEBI:33542"
],
"envipath":[
"32de3cf4-e3e6-4168-956e-32fa5ddb0ce1/compound/32b1f2ad-32ba-4271-9c86-f4bb1c35e35d"
],
"hmdb":[
"HMDB00257",
"HMDB60293"
],
"inchi_key":[
"DHCDFWKWKRSZHF-UHFFFAOYSA-M"
],
"kegg.compound":[
"C05529",
"C00320"
],
"metanetx.chemical":[
"MNXM323"
],
"reactome.compound":[
"1614595"
],
"sabiork":[
"5043"
],
"sbo":"SBO:0000247",
"seed.compound":[
"cpd00268"
]
}
},
{
"id":"pacald_c",
"name":"Phenylacetaldehyde",
"compartment":"c",
"notes":{
"original_bigg_ids":[
"pacald_c"
]
},
"annotation":{
"bigg.metabolite":[
"pacald"
],
"biocyc":[
"META:PHENYLACETALDEHYDE"
],
"chebi":[
"CHEBI:14778",
"CHEBI:25972",
"CHEBI:43163",
"CHEBI:16424",
"CHEBI:8084"
],
"envipath":[
"32de3cf4-e3e6-4168-956e-32fa5ddb0ce1/compound/1df960d5-0487-483b-a8ec-1ffa54a9d8d8",
"650babc9-9d68-4b73-9332-11972ca26f7b/compound/8d55d5ff-00d5-4473-a3f5-d51d063d721a"
],
"hmdb":[
"HMDB06236"
],
"inchi_key":[
"DTUQWGWMVIHBKE-UHFFFAOYSA-N"
],
"kegg.compound":[
"C00601"
],
"metanetx.chemical":[
"MNXM473"
],
"reactome.compound":[
"500607"
],
"sabiork":[
"2112"
],
"sbo":"SBO:0000247",
"seed.compound":[
"cpd00464"
]
}
},
{
"id":"selmeth_c",
"name":"Selenomethionine",
"compartment":"c",
"notes":{
"original_bigg_ids":[
"selmeth_c"
]
},
"annotation":{
"bigg.metabolite":[
"selmeth"
],
"biocyc":[
"META:SELENOMETHIONINE"
],
"chebi":[
"CHEBI:26638",
"CHEBI:30021",
"CHEBI:27585",
"CHEBI:9098",
"CHEBI:47569",
"CHEBI:62621"
],
"hmdb":[
"HMDB03966"
],
"inchi_key":[
"RJFAYQIBOAGBLC-BYPYZUCNSA-N"
],
"kegg.compound":[
"C05335"
],
"kegg.drug":[
"D05816"
],
"metanetx.chemical":[
"MNXM1676"
],
"reactome.compound":[
"5357707"
],
"sabiork":[
"2770",
"26091"
],
"sbo":"SBO:0000247",
"seed.compound":[
"cpd03163"
]
}
},
{
"id":"2amac_c",
"name":"2-Aminoacrylate",
"compartment":"c",
"notes":{
"original_bigg_ids":[
"2amac_c"
]
},
"annotation":{
"bigg.metabolite":[
"2amac"
],
"biocyc":[
"META:2-AMINOACRYLATE"
],
"chebi":[
"CHEBI:11518",
"CHEBI:23590",
"CHEBI:1013",
"CHEBI:17123",
"CHEBI:76608",
"CHEBI:41996",
"CHEBI:76565",
"CHEBI:58020"
],
"hmdb":[
"HMDB03609",
"HMDB06356"
],
"inchi_key":[
"UQBOJOOOTLPNST-UHFFFAOYSA-N"
],
"kegg.compound":[
"C02218"
],
"metanetx.chemical":[
"MNXM3414"
],
"sbo":"SBO:0000247",
"seed.compound":[
"cpd01495"
]
}
},
{
"id":"seasmet_c",
"name":"Se-Adenosylselenomethionine",
"compartment":"c",
"notes":{
"original_bigg_ids":[
"seasmet_c"
]
},
"annotation":{
"bigg.metabolite":[
"seasmet"
],
"chebi":[
"CHEBI:9066",
"CHEBI:62227"
],
"hmdb":[
"HMDB11118"
],
"inchi_key":[
"GGJFWMOVUFBSIN-AIRLBKTGSA-O"
],
"kegg.compound":[
"C05691"
],
"metanetx.chemical":[
"MNXM3291"
],
"reactome.compound":[
"5357652"
],
"sabiork":[
"8065"
],
"sbo":"SBO:0000247",
"seed.compound":[
"cpd03392"
]
}
},
{
"id":"bz_c",
"name":"Benzoate",
"compartment":"c",
"notes":{
"original_bigg_ids":[
"bz_c"
]
},
"annotation":{
"bigg.metabolite":[
"bz"
],
"biocyc":[
"META:BENZOATE"
],
"chebi":[
"CHEBI:3029",
"CHEBI:22717",
"CHEBI:22722",
"CHEBI:13879",
"CHEBI:16150",
"CHEBI:30746",
"CHEBI:41051"
],
"envipath":[
"4fd7f3e0-dd25-43ac-9453-dda3e52396e4/compound/cdd00042-5c3e-4e42-bd2e-d98fd864baf2",
"32de3cf4-e3e6-4168-956e-32fa5ddb0ce1/compound/5f4c2b73-5f5e-40fe-8eb6-63ac4d9d4d4f",
"650babc9-9d68-4b73-9332-11972ca26f7b/compound/d37351f6-0937-4a6a-be39-fcfde47d1d15"
],
"hmdb":[
"HMDB01870"
],
"inchi_key":[
"WPYMKLBDIGXBTP-UHFFFAOYSA-M"
],
"kegg.compound":[
"C00180",
"C00539"
],
"kegg.drug":[
"D00038"
],
"metanetx.chemical":[
"MNXM217"
],
"reactome.compound":[
"159446"
],
"sabiork":[
"1912"
],
"sbo":"SBO:0000247",
"seed.compound":[
"cpd00153"
]
}
},
{
"id":"bgly_c",
"name":"N-Benzoylglycine",
"compartment":"c",
"notes":{
"original_bigg_ids":[
"bgly_c"
]
},
"annotation":{
"bigg.metabolite":[
"bgly"
],
"biocyc":[
"META:CPD-425"
],
"chebi":[
"CHEBI:5725",
"CHEBI:14400",
"CHEBI:24594",
"CHEBI:12492",
"CHEBI:24595",
"CHEBI:18089",
"CHEBI:606565"
],
"hmdb":[
"HMDB00714",
"HMDB62583"
],
"inchi_key":[
"QIAFMBKCNZACKA-UHFFFAOYSA-M"
],
"kegg.compound":[
"C01586"
],
"metanetx.chemical":[
"MNXM1577"
],
"reactome.compound":[
"159564"
],
"sbo":"SBO:0000247"
}
},
{
"id":"cystrna_c",
"name":"L-Cysteinyl-tRNA(Cys)",
"compartment":"c",
"notes":{
"original_bigg_ids":[
"cystrna_c"
]
},
"annotation":{
"bigg.metabolite":[
"cystrna"
],
"chebi":[
"CHEBI:74764",
"CHEBI:29152",
"CHEBI:6208",
"CHEBI:13096"
],
"kegg.compound":[
"C03125"
],
"metanetx.chemical":[
"MNXM155005"
],
"reactome.compound":[
"379713",
"379719"
],
"sabiork":[
"3855"
],
"sbo":"SBO:0000247",
"seed.compound":[
"cpd12255"
]
}
},
{
"id":"trnacys_c",
"name":"TRNA(Cys)",
"compartment":"c",
"notes":{
"original_bigg_ids":[
"trnacys_c"
]
},
"annotation":{
"bigg.metabolite":[
"trnacys"
],
"biocyc":[
"META:CYS-tRNAs"
],
"chebi":[
"CHEBI:15173",
"CHEBI:10678",
"CHEBI:29167"
],
"kegg.compound":[
"C01639"
],
"metanetx.chemical":[
"MNXM162355"
],
"reactome.compound":[
"379725",
"379714"
],
"sabiork":[
"3834"
],
"sbo":"SBO:0000247",
"seed.compound":[
"cpd26668",
"cpd11910"
]
}
},
{
"id":"pad_c",
"name":"2 Phenylacetamide C8H9NO",
"compartment":"c",
"notes":{
"original_bigg_ids":[
"pad_c"
]
},
"annotation":{
"bigg.metabolite":[
"pad"
],
"biocyc":[
"META:CPD-238"
],
"chebi":[
"CHEBI:1264",
"CHEBI:11647",
"CHEBI:16562",
"CHEBI:19762",
"CHEBI:25974"
],
"envipath":[
"32de3cf4-e3e6-4168-956e-32fa5ddb0ce1/compound/7873fc8a-0cc5-4e69-b04f-3b0bf390f137"
],
"hmdb":[
"HMDB10715"
],
"inchi_key":[
"LSBDFXRDZJMBSC-UHFFFAOYSA-N"
],
"kegg.compound":[
"C02505"
],
"metanetx.chemical":[
"MNXM2073"
],
"sabiork":[
"6244"
],
"sbo":"SBO:0000247",
"seed.compound":[
"cpd01647"
]
}
},
{
"id":"cys__D_c",
"name":"D-Cysteine",
"compartment":"c",
"formula":"C3H7NO2S",
"notes":{
"original_bigg_ids":[
"cys__D_c"
]
},
"annotation":{
"bigg.metabolite":[
"cys__D"
],
"biocyc":[
"META:D-CYSTEINE"
],
"chebi":[
"CHEBI:41887",
"CHEBI:12919",
"CHEBI:32450",
"CHEBI:16375",
"CHEBI:20921",
"CHEBI:32451",
"CHEBI:32449",
"CHEBI:4111",
"CHEBI:35236"
],
"hmdb":[
"HMDB03417"
],
"inchi_key":[
"XUJNEKJLAYXESH-UWTATZPHSA-N"
],
"kegg.compound":[
"C00793"
],
"metanetx.chemical":[
"MNXM2112"
],
"sbo":"SBO:0000247",
"seed.compound":[
"cpd00587"
]
}
},
{
"id":"phaccoa_c",
"name":"Phenylacetyl-CoA",
"compartment":"c",
"notes":{
"original_bigg_ids":[
"phaccoa_c"
]
},
"annotation":{
"bigg.metabolite":[
"phaccoa"
],
"biocyc":[
"META:CPD-207"
],
"chebi":[
"CHEBI:25980",
"CHEBI:8086",
"CHEBI:14780",
"CHEBI:15537",
"CHEBI:57390"
],
"envipath":[
"32de3cf4-e3e6-4168-956e-32fa5ddb0ce1/compound/dc20356c-1455-4c1c-8260-b86508a89a3d"
],
"hmdb":[
"HMDB06503"
],
"inchi_key":[
"ZIGIFDRJFZYEEQ-CECATXLMSA-J"
],
"kegg.compound":[
"C00582"
],
"metanetx.chemical":[
"MNXM502"
],
"reactome.compound":[
"177137"
],
"sabiork":[
"2106"
],
"sbo":"SBO:0000247",
"seed.compound":[
"cpd00452"
]
}
},
{
"id":"2mp2coa_c",
"name":"2-Methylprop-2-enoyl-CoA",
"compartment":"c",
"notes":{
"original_bigg_ids":[
"2mp2coa_c"
]
},
"annotation":{
"bigg.metabolite":[
"2mp2coa"
],
"biocyc":[
"META:METHACRYLYL-COA"
],
"chebi":[
"CHEBI:27754",
"CHEBI:62500",
"CHEBI:1208",
"CHEBI:19706"
],
"hmdb":[
"HMDB01011"
],
"inchi_key":[
"NPALUEYCDZWBOV-NDZSKPAWSA-J"
],
"kegg.compound":[
"C03460"
],
"lipidmaps":[
"LMFA07050350"
],
"metanetx.chemical":[
"MNXM947"
],
"reactome.compound":[
"70858"
],
"sabiork":[
"6641"
],
"sbo":"SBO:0000247",
"seed.compound":[
"cpd02187"
]
}
},
{
"id":"trnatrp_c",
"name":"TRNA(Trp)",
"compartment":"c",
"notes":{
"original_bigg_ids":[
"trnatrp_c"
]
},
"annotation":{
"bigg.metabolite":[
"trnatrp"
],
"biocyc":[
"META:TRP-tRNAs"
],
"chebi":[
"CHEBI:10691",
"CHEBI:15188",
"CHEBI:29181"
],
"kegg.compound":[
"C01652"
],
"metanetx.chemical":[
"MNXM90755"
],
"reactome.compound":[
"379774",
"379763"
],
"sabiork":[
"3839"
],
"sbo":"SBO:0000247",
"seed.compound":[
"cpd28239",
"cpd11923"
]
}
},
{
"id":"selcys_c",
"name":"Selenocysteine",
"compartment":"c",
"notes":{
"original_bigg_ids":[
"selcys_c"
]
},
"annotation":{
"bigg.metabolite":[
"selcys"
],
"biocyc":[
"META:L-SELENOCYSTEINE"
],
"chebi":[
"CHEBI:9093",
"CHEBI:32743",
"CHEBI:32754",
"CHEBI:49562",
"CHEBI:6298",
"CHEBI:21385",
"CHEBI:57843",
"CHEBI:32753",
"CHEBI:16633",
"CHEBI:13165",
"CHEBI:32752",
"CHEBI:32742",
"CHEBI:32744"
],
"hmdb":[
"HMDB03288"
],
"inchi_key":[
"ZKZBPNGNEQAJSX-REOHCLBHSA-N"
],
"kegg.compound":[
"C05688"
],
"metanetx.chemical":[
"MNXM727"
],
"sabiork":[
"2832",
"2415"
],
"sbo":"SBO:0000247",
"seed.compound":[
"cpd03389",
"cpd27371",
"cpd01608"
]
}
},
{
"id":"3hibutcoa_c",
"name":"(S)-3-Hydroxyisobutyryl-CoA",
"compartment":"c",
"notes":{
"original_bigg_ids":[
"3hibutcoa_c"
]
},
"annotation":{
"bigg.metabolite":[
"3hibutcoa"
],
"biocyc":[
"META:CPD-12173"
],
"chebi":[
"CHEBI:28259",
"CHEBI:62611",
"CHEBI:399",
"CHEBI:18753"
],
"hmdb":[
"HMDB01052"
],
"inchi_key":[
"WWEOGFZEFHPUAM-UQCJFRAESA-J"
],
"kegg.compound":[
"C06000"
],
"lipidmaps":[
"LMFA07050157"
],
"metanetx.chemical":[
"MNXM90341"
],
"sabiork":[
"2846"
],
"sbo":"SBO:0000247",
"seed.compound":[
"cpd03572"
]
}
},
{
"id":"seln_c",
"name":"Selenide",
"compartment":"c",
"notes":{
"original_bigg_ids":[
"seln_c"
]
},
"annotation":{
"bigg.metabolite":[
"seln"
],
"biocyc":[
"META:SE-2",
"META:CPD-678"
],
"chebi":[
"CHEBI:9089",
"CHEBI:15076",
"CHEBI:24638",
"CHEBI:29317",
"CHEBI:30485",
"CHEBI:16503",
"CHEBI:47675"
],
"envipath":[
"32de3cf4-e3e6-4168-956e-32fa5ddb0ce1/compound/1e71e9cf-365f-47bc-a252-f0e75f597818"
],
"hmdb":[
"HMDB11110"
],
"inchi_key":[
"SPVXKVOXSXTJOY-UHFFFAOYSA-M"
],
"kegg.compound":[
"C01528"
],
"metanetx.chemical":[
"MNXM92652"
],
"reactome.compound":[
"5357660"
],
"sabiork":[
"5640"
],
"sbo":"SBO:0000247",
"seed.compound":[
"cpd28148",
"cpd01078"
]
}
},
{
"id":"trp__L_c",
"name":"L-Tryptophan",
"compartment":"c",
"formula":"C11H12N2O2",
"notes":{
"original_bigg_ids":[
"trp__L_c"
]
},
"annotation":{
"bigg.metabolite":[
"trp__L"
],
"biocyc":[
"META:TRP"
],
"chebi":[
"CHEBI:13178",
"CHEBI:27163",
"CHEBI:6310",
"CHEBI:9769",
"CHEBI:32728",
"CHEBI:16828",
"CHEBI:27897",
"CHEBI:21407",
"CHEBI:64554",
"CHEBI:46125",
"CHEBI:57912",
"CHEBI:32704",
"CHEBI:46086",
"CHEBI:45988",
"CHEBI:184633",
"CHEBI:46225",
"CHEBI:32727",
"CHEBI:32702"
],
"hmdb":[
"HMDB00929",
"HMDB30396"
],
"inchi_key":[
"QIVBCDIJIAJPQS-VIFPVBQESA-N"
],
"kegg.compound":[
"C00806",
"C00078"
],
"kegg.drug":[
"D00020"
],
"metanetx.chemical":[
"MNXM94"
],
"reactome.compound":[
"379709",
"352006",
"29500"
],
"sabiork":[
"2164",
"85"
],
"sbo":"SBO:0000247",
"seed.compound":[
"cpd19007",
"cpd00065"
]
}
},
{
"id":"2mb2coa_c",
"name":"Trans-2-Methylbut-2-enoyl-CoA",
"compartment":"c",
"notes":{
"original_bigg_ids":[
"2mb2coa_c"
]
},
"annotation":{
"bigg.metabolite":[
"2mb2coa"
],
"biocyc":[
"META:CPD-1083"
],
"chebi":[
"CHEBI:1199",
"CHEBI:57260",
"CHEBI:1204",
"CHEBI:11614",
"CHEBI:15478",
"CHEBI:19691",
"CHEBI:10949",
"CHEBI:57337",
"CHEBI:11619",
"CHEBI:19697"
],
"hmdb":[
"HMDB62753",
"HMDB02371",
"HMDB06871",
"HMDB00993",
"HMDB02054"
],
"inchi_key":[
"PMWATMXOQQZNBX-DKBZLLMOSA-J"
],
"kegg.compound":[
"C03345"
],
"lipidmaps":[
"LMFA07050191",
"LMFA07050374"
],
"metanetx.chemical":[
"MNXM609"
],
"reactome.compound":[
"70799"
],
"sabiork":[
"6567"
],
"sbo":"SBO:0000247",
"seed.compound":[
"cpd29594",
"cpd02125"
]
}
},
{
"id":"trptrna_c",
"name":"L-Tryptophanyl-tRNA(Trp)",
"compartment":"c",
"notes":{
"original_bigg_ids":[
"trptrna_c"
]
},
"annotation":{
"bigg.metabolite":[
"trptrna"
],
"chebi":[
"CHEBI:6312",
"CHEBI:13179",
"CHEBI:29159"
],
"kegg.compound":[
"C03512"
],
"metanetx.chemical":[
"MNXM89804"
],
"reactome.compound":[
"379765",
"379759"
],
"sabiork":[
"3859"
],
"sbo":"SBO:0000247",
"seed.compound":[
"cpd12336"
]
}
},
{
"id":"sel_c",
"name":"Selenate",
"compartment":"c",
"notes":{
"original_bigg_ids":[
"sel_c"
]
},
"annotation":{
"bigg.metabolite":[
"sel"
],
"biocyc":[
"META:SELENATE"
],
"chebi":[
"CHEBI:26624",
"CHEBI:18170",
"CHEBI:15075",
"CHEBI:9088",
"CHEBI:33490"
],
"envipath":[
"32de3cf4-e3e6-4168-956e-32fa5ddb0ce1/compound/7ce756a8-39aa-4c50-aa82-5a7c7fe07bdc"
],
"hmdb":[
"HMDB62761"
],
"inchi_key":[
"QYHFIVBSNOWOCQ-UHFFFAOYSA-L"
],
"kegg.compound":[
"C05697"
],
"metanetx.chemical":[
"MNXM2282"
],
"reactome.compound":[
"5357662"
],
"sabiork":[
"8071"
],
"sbo":"SBO:0000247",
"seed.compound":[
"cpd03396"
]
}
},
{
"id":"3hmbcoa_c",
"name":"(S)-3-Hydroxy-2-methylbutyryl-CoA",
"compartment":"c",
"notes":{
"original_bigg_ids":[
"3hmbcoa_c"
]
},
"annotation":{
"bigg.metabolite":[
"3hmbcoa"
],
"biocyc":[
"META:2-METHYL-3-HYDROXY-BUTYRYL-COA"
],
"chebi":[
"CHEBI:10871",
"CHEBI:191",
"CHEBI:15449",
"CHEBI:18552",
"CHEBI:18553",
"CHEBI:57312"
],
"hmdb":[
"HMDB02029",
"HMDB01356"
],
"inchi_key":[
"PEKYNTFSOBAABV-LQUDNSJZSA-J"
],
"kegg.compound":[
"C04405"
],
"lipidmaps":[
"LMFA07050188",
"LMFA07050109"
],
"metanetx.chemical":[
"MNXM701"
],
"sabiork":[
"7288"
],
"sbo":"SBO:0000247",
"seed.compound":[
"cpd02691"
]
}
},
{
"id":"ind3ac_c",
"name":"Indole 3 acetate C10H8NO2",
"compartment":"c",
"notes":{
"original_bigg_ids":[
"ind3ac_c"
]
},
"annotation":{
"bigg.metabolite":[
"ind3ac"
],
"biocyc":[
"META:INDOLE_ACETATE_AUXIN"
],
"chebi":[
"CHEBI:14452",
"CHEBI:24802",
"CHEBI:5905",
"CHEBI:30854",
"CHEBI:16411",
"CHEBI:24801",
"CHEBI:14447"
],
"hmdb":[
"HMDB00197"
],
"inchi_key":[
"SEOVTRFCIGRIMH-UHFFFAOYSA-M"
],
"kegg.compound":[
"C00954"
],
"metanetx.chemical":[
"MNXM383"
],
"sabiork":[
"5333"
],
"sbo":"SBO:0000247",
"seed.compound":[
"cpd00703"
]
}
},
{
"id":"fmn_c",
"name":"FMN C17H19N4O9P",
"compartment":"c",
"notes":{
"original_bigg_ids":[
"fmn_c"
]
},
"annotation":{
"bigg.metabolite":[
"fmn"
],
"biocyc":[
"META:FMN"
],
"chebi":[
"CHEBI:58210",
"CHEBI:4960",
"CHEBI:42587",
"CHEBI:17621",
"CHEBI:21127",
"CHEBI:13317"
],
"hmdb":[
"HMDB01520"
],
"inchi_key":[
"ANKZYBDXHMZBDK-SCRDCRAPSA-K"
],
"kegg.compound":[
"C00061"
],
"metanetx.chemical":[
"MNXM119"
],
"reactome.compound":[
"73524"
],
"sabiork":[
"1673"
],
"sbo":"SBO:0000247",
"seed.compound":[
"cpd00050"
]
}
},
{
"id":"id3acald_c",
"name":"Indole 3 acetaldehyde C10H9NO",
"compartment":"c",
"notes":{
"original_bigg_ids":[
"id3acald_c"
]
},
"annotation":{
"bigg.metabolite":[
"id3acald"
],
"biocyc":[
"META:INDOLE_ACETALDEHYDE"
],
"chebi":[
"CHEBI:24798",
"CHEBI:5902",
"CHEBI:14445",
"CHEBI:11477",
"CHEBI:18086"
],
"hmdb":[
"HMDB01190"
],
"inchi_key":[
"WHOOUMGHGSPMGR-UHFFFAOYSA-N"
],
"kegg.compound":[
"C00637"
],
"metanetx.chemical":[
"MNXM518"
],
"sabiork":[
"5164"
],
"sbo":"SBO:0000247",
"seed.compound":[
"cpd00486"
]
}
},
{
"id":"adsel_c",
"name":"Adenylylselenate",
"compartment":"c",
"notes":{
"original_bigg_ids":[
"adsel_c"
]
},
"annotation":{
"bigg.metabolite":[
"adsel"
],
"metanetx.chemical":[
"MNXM92092"
],
"sbo":"SBO:0000247"
}
},
{
"id":"glu__D_c",
"name":"D-Glutamate",
"compartment":"c",
"charge":-1,
"formula":"C5H8NO4",
"notes":{
"original_bigg_ids":[
"glu__D_c"
]
},
"annotation":{
"bigg.metabolite":[
"glu__D"
],
"biocyc":[
"META:D-GLT"
],
"chebi":[
"CHEBI:29986",
"CHEBI:12979",
"CHEBI:21023",
"CHEBI:4183",
"CHEBI:29989",
"CHEBI:21022",
"CHEBI:15966"
],
"hmdb":[
"HMDB03339"
],
"inchi_key":[
"WHUUTDBJXJRKMK-GSVOUGTGSA-M"
],
"kegg.compound":[
"C00217"
],
"metanetx.chemical":[
"MNXM331"
],
"sabiork":[
"1978"
],
"sbo":"SBO:0000247",
"seed.compound":[
"cpd00186"
]
}
},
{
"id":"iad_c",
"name":"Indole 3 acetamide C10H10N2O",
"compartment":"c",
"notes":{
"original_bigg_ids":[
"iad_c"
]
},
"annotation":{
"bigg.metabolite":[
"iad"
],
"biocyc":[
"META:CPD-237"
],
"chebi":[
"CHEBI:5904",
"CHEBI:16031",
"CHEBI:14446",
"CHEBI:24800",
"CHEBI:46118"
],
"hmdb":[
"HMDB29739"
],
"inchi_key":[
"ZOAMBXDOGPRZLP-UHFFFAOYSA-N"
],
"kegg.compound":[
"C02693"
],
"metanetx.chemical":[
"MNXM2239"
],
"sabiork":[
"6314"
],
"sbo":"SBO:0000247",
"seed.compound":[
"cpd01747"
]
}
},
{
"id":"5prdmbz_c",
"name":"N1-(5-Phospho-alpha-D-ribosyl)-5,6-dimethylbenzimidazole",
"compartment":"c",
"notes":{
"original_bigg_ids":[
"5prdmbz_c"
]
},
"annotation":{
"bigg.metabolite":[
"5prdmbz"
],
"biocyc":[
"META:ALPHA-RIBAZOLE-5-P"
],
"chebi":[
"CHEBI:45256",
"CHEBI:12622",
"CHEBI:45218",
"CHEBI:16837",
"CHEBI:45255",
"CHEBI:7355",
"CHEBI:30599",
"CHEBI:57918",
"CHEBI:21797"
],
"hmdb":[
"HMDB03882"
],
"inchi_key":[
"ZMRGXEJKZPRBPJ-SYQHCUMBSA-L"
],
"kegg.compound":[
"C04778"
],
"metanetx.chemical":[
"MNXM1224"
],
"sbo":"SBO:0000247",
"seed.compound":[
"cpd02904"
]
}
},
{
"id":"alaala_c",
"name":"D-Alanyl-D-alanine",
"compartment":"c",
"notes":{
"original_bigg_ids":[
"alaala_c"
]
},
"annotation":{
"bigg.metabolite":[
"alaala"
],
"biocyc":[
"META:D-ALA-D-ALA"
],
"chebi":[
"CHEBI:13749",
"CHEBI:4088",
"CHEBI:16576",
"CHEBI:57822",
"CHEBI:12900",
"CHEBI:20894"
],
"hmdb":[
"HMDB03459"
],
"inchi_key":[
"DEFJQIDDEAULHB-QWWZWVQMSA-N"
],
"kegg.compound":[
"C00993"
],
"metanetx.chemical":[
"MNXM669"
],
"sabiork":[
"2204"
],
"sbo":"SBO:0000247",
"seed.compound":[
"cpd00731"
]
}
},
{
"id":"nac_c",
"name":"Nicotinate",
"compartment":"c",
"notes":{
"original_bigg_ids":[
"nac_c"
]
},
"annotation":{
"bigg.metabolite":[
"nac"
],
"biocyc":[
"META:NIACINE"
],
"chebi":[
"CHEBI:7559",
"CHEBI:14650",
"CHEBI:32544",
"CHEBI:25538",
"CHEBI:25530",
"CHEBI:22851",
"CHEBI:44319",
"CHEBI:15940"
],
"envipath":[
"650babc9-9d68-4b73-9332-11972ca26f7b/compound/ed8ac75f-3a91-484c-9d21-d318ef0efef6",
"650babc9-9d68-4b73-9332-11972ca26f7b/compound/ca85f0e1-e6b7-458b-8f88-d4ed6b580217"
],
"hmdb":[
"HMDB01488"
],
"inchi_key":[
"PVNIIMVLHYAWGP-UHFFFAOYSA-M"
],
"kegg.compound":[
"C00253"
],
"kegg.drug":[
"D00049"
],
"metanetx.chemical":[
"MNXM274"
],
"reactome.compound":[
"8869604",
"197230"
],
"sabiork":[
"1994"
],
"sbo":"SBO:0000247",
"seed.compound":[
"cpd00218"
]
}
},
{
"id":"cgly_c",
"name":"Cys Gly C5H10N2O3S",
"compartment":"c",
"notes":{
"original_bigg_ids":[
"cgly_c"
]
},
"annotation":{
"bigg.metabolite":[
"cgly"
],
"biocyc":[
"META:CYS-GLY"
],
"chebi":[
"CHEBI:61694",
"CHEBI:4047"
],
"hmdb":[
"HMDB28775",
"HMDB00078"
],
"inchi_key":[
"ZUKPVRWZDMRIEO-VKHMYHEASA-N"
],
"kegg.compound":[
"C01419"
],
"metanetx.chemical":[
"MNXM683"
],
"reactome.compound":[
"1247934",
"1247904"
],
"sabiork":[
"2282"
],
"sbo":"SBO:0000247",
"seed.compound":[
"cpd01017"
]
}
},
{
"id":"nformanth_c",
"name":"N-Formylanthranilate",
"compartment":"c",
"notes":{
"original_bigg_ids":[
"nformanth_c"
]
},
"annotation":{
"bigg.metabolite":[
"nformanth"
],
"metanetx.chemical":[
"MNXM165014"
],
"sbo":"SBO:0000247"
}
},
{
"id":"nicrnt_c",
"name":"Nicotinate D-ribonucleotide",
"compartment":"c",
"notes":{
"original_bigg_ids":[
"nicrnt_c"
]
},
"annotation":{
"bigg.metabolite":[
"nicrnt"
],
"biocyc":[
"META:NICOTINATE_NUCLEOTIDE"
],
"chebi":[
"CHEBI:7561",
"CHEBI:25532",
"CHEBI:14652",
"CHEBI:15763",
"CHEBI:12398",
"CHEBI:14651",
"CHEBI:57502"
],
"hmdb":[
"HMDB59646"
],
"inchi_key":[
"JOUIQRNQJGXQDC-ZYUZMQFOSA-L"
],
"kegg.compound":[
"C01185"
],
"metanetx.chemical":[
"MNXM194"
],
"reactome.compound":[
"200492",
"8938083",
"197220"
],
"sabiork":[
"5427"
],
"sbo":"SBO:0000247",
"seed.compound":[
"cpd00873"
]
}
},
{
"id":"Lfmkynr_c",
"name":"L Formylkynurenine C11H12N2O4",
"compartment":"c",
"notes":{
"original_bigg_ids":[
"Lfmkynr_c"
]
},
"annotation":{
"bigg.metabolite":[
"Lfmkynr"
],
"biocyc":[
"META:CPD-10488",
"META:N-FORMYLKYNURENINE"
],
"chebi":[
"CHEBI:58629",
"CHEBI:12509",
"CHEBI:18377",
"CHEBI:12505",
"CHEBI:17949",
"CHEBI:6215",
"CHEBI:30249",
"CHEBI:60051",
"CHEBI:13100",
"CHEBI:55476",
"CHEBI:21712",
"CHEBI:5156"
],
"hmdb":[
"HMDB60485",
"HMDB01200"
],
"inchi_key":[
"BYHJHXPTQMMKCA-QMMMGPOBSA-N"
],
"kegg.compound":[
"C02700",
"C15605"
],
"metanetx.chemical":[
"MNXM1288"
],
"reactome.compound":[
"33179"
],
"sabiork":[
"23280",
"6188",
"6316"
],
"sbo":"SBO:0000247",
"seed.compound":[
"cpd27595",
"cpd01749",
"cpd11254"
]
}
},
{
"id":"gthox_c",
"name":"Oxidized glutathione",
"compartment":"c",
"notes":{
"original_bigg_ids":[
"gthox_c"
]
},
"annotation":{
"bigg.metabolite":[
"gthox"
],
"biocyc":[
"META:OXIDIZED-GLUTATHIONE"
],
"chebi":[
"CHEBI:42832",
"CHEBI:14328",
"CHEBI:17858",
"CHEBI:24336",
"CHEBI:7840",
"CHEBI:58297",
"CHEBI:14720"
],
"hmdb":[
"HMDB03337"
],
"inchi_key":[
"YPZRWBKMTBYPTK-BJDJZHNGSA-L"
],
"kegg.compound":[
"C00127"
],
"kegg.drug":[
"D00031"
],
"metanetx.chemical":[
"MNXM151"
],
"reactome.compound":[
"1655882",
"111745",
"3341331"
],
"sabiork":[
"1939"
],
"sbo":"SBO:0000247",
"seed.compound":[
"cpd00111"
]
}
},
{
"id":"dmbzid_c",
"name":"5,6-Dimethylbenzimidazole",
"compartment":"c",
"notes":{
"original_bigg_ids":[
"dmbzid_c"
]
},
"annotation":{
"bigg.metabolite":[
"dmbzid"
],
"biocyc":[
"META:DIMETHYLBENZIMIDAZOLE"
],
"chebi":[
"CHEBI:14172",
"CHEBI:20516",
"CHEBI:4620",
"CHEBI:15890",
"CHEBI:42126"
],
"hmdb":[
"HMDB03701"
],
"inchi_key":[
"LJUQGASMPRMWIW-UHFFFAOYSA-N"
],
"kegg.compound":[
"C03114"
],
"metanetx.chemical":[
"MNXM1531"
],
"sbo":"SBO:0000247",
"seed.compound":[
"cpd01997"
]
}
},
{
"id":"glucys_c",
"name":"Gamma-L-Glutamyl-L-cysteine",
"compartment":"c",
"notes":{
"original_bigg_ids":[
"glucys_c"
]
},
"annotation":{
"bigg.metabolite":[
"glucys"
],
"biocyc":[
"META:L-GAMMA-GLUTAMYLCYSTEINE"
],
"chebi":[
"CHEBI:24194",
"CHEBI:39975",
"CHEBI:17515",
"CHEBI:17971",
"CHEBI:10566",
"CHEBI:58173",
"CHEBI:10570",
"CHEBI:24185",
"CHEBI:12404",
"CHEBI:12400"
],
"hmdb":[
"HMDB01049"
],
"inchi_key":[
"RITKHVBHSGLULN-WHFBIAKZSA-M"
],
"kegg.compound":[
"C00669"
],
"metanetx.chemical":[
"MNXM412"
],
"reactome.compound":[
"174393"
],
"sabiork":[
"5172"
],
"sbo":"SBO:0000247",
"seed.compound":[
"cpd00506"
]
}
},
{
"id":"anth_c",
"name":"Anthranilate",
"compartment":"c",
"notes":{
"original_bigg_ids":[
"anth_c"
]
},
"annotation":{
"bigg.metabolite":[
"anth"
],
"biocyc":[
"META:ANTHRANILATE"
],
"chebi":[
"CHEBI:30754",
"CHEBI:22575",
"CHEBI:16567",
"CHEBI:40980",
"CHEBI:22578",
"CHEBI:13841",
"CHEBI:22577",
"CHEBI:2757"
],
"envipath":[
"32de3cf4-e3e6-4168-956e-32fa5ddb0ce1/compound/ec511e59-d2cf-482d-ae9f-7f4dd74818c2"
],
"hmdb":[
"HMDB01123"
],
"inchi_key":[
"RWZYAGGXGHYGMB-UHFFFAOYSA-M"
],
"kegg.compound":[
"C00108"
],
"metanetx.chemical":[
"MNXM188"
],
"sabiork":[
"5005"
],
"sbo":"SBO:0000247",
"seed.compound":[
"cpd00093"
]
}
},
{
"id":"4per_c",
"name":"4-Phospho-D-erythronate",
"compartment":"c",
"notes":{
"original_bigg_ids":[
"4per_c"
]
},
"annotation":{
"bigg.metabolite":[
"4per"
],
"biocyc":[
"META:ERYTHRONATE-4P"
],
"chebi":[
"CHEBI:49055",
"CHEBI:58766",
"CHEBI:41926",
"CHEBI:49003",
"CHEBI:1924"
],
"inchi_key":[
"ZCZXOHUILRHRQJ-PWNYCUMCSA-K"
],
"kegg.compound":[
"C03393"
],
"metanetx.chemical":[
"MNXM1407"
],
"sabiork":[
"6597"
],
"sbo":"SBO:0000247",
"seed.compound":[
"cpd02147"
]
}
},
{
"id":"Lkynr_c",
"name":"L Kynurenine C10H12N2O3",
"compartment":"c",
"notes":{
"original_bigg_ids":[
"Lkynr_c"
]
},
"annotation":{
"bigg.metabolite":[
"Lkynr"
],
"biocyc":[
"META:CPD-14736"
],
"chebi":[
"CHEBI:6258",
"CHEBI:67010",
"CHEBI:57959",
"CHEBI:16946",
"CHEBI:21346",
"CHEBI:13129",
"CHEBI:43628"
],
"hmdb":[
"HMDB00684",
"HMDB00183"
],
"inchi_key":[
"YGPSJZOEDVAXAB-QMMMGPOBSA-N"
],
"kegg.compound":[
"C00328"
],
"metanetx.chemical":[
"MNXM260"
],
"reactome.compound":[
"893607",
"29970"
],
"sabiork":[
"5046"
],
"sbo":"SBO:0000247",
"seed.compound":[
"cpd30794",
"cpd00275"
]
}
},
{
"id":"u3hga_c",
"name":"UDP-3-O-(3-hydroxytetradecanoyl)-D-glucosamine",
"compartment":"c",
"notes":{
"original_bigg_ids":[
"u3hga_c"
]
},
"annotation":{
"bigg.metabolite":[
"u3hga"
],
"biocyc":[
"META:UDP-OHMYR-GLUCOSAMINE"
],
"chebi":[
"CHEBI:27392",
"CHEBI:58510",
"CHEBI:71573",
"CHEBI:71619",
"CHEBI:9807",
"CHEBI:22095"
],
"inchi_key":[
"ZFPNNOXCEDQJQS-SSVOXRMNSA-M"
],
"kegg.compound":[
"C06022"
],
"metanetx.chemical":[
"MNXM2036"
],
"sbo":"SBO:0000247",
"seed.compound":[
"cpd03584"
]
}
},
{
"id":"u3aga_c",
"name":"UDP-3-O-(3-hydroxytetradecanoyl)-N-acetylglucosamine",
"compartment":"c",
"notes":{
"original_bigg_ids":[
"u3aga_c"
]
},
"annotation":{
"bigg.metabolite":[
"u3aga"
],
"biocyc":[
"META:UDP-OHMYR-ACETYLGLUCOSAMINE"
],
"chebi":[
"CHEBI:61537",
"CHEBI:61494"
],
"inchi_key":[
"TZSJGZGYQDNRRX-MPLCHSTDSA-L"
],
"kegg.compound":[
"C04738"
],
"metanetx.chemical":[
"MNXM2157"
],
"sbo":"SBO:0000247",
"seed.compound":[
"cpd02886"
]
}
},
{
"id":"ohpb_c",
"name":"2-Oxo-3-hydroxy-4-phosphobutanoate",
"compartment":"c",
"notes":{
"original_bigg_ids":[
"ohpb_c"
]
},
"annotation":{
"bigg.metabolite":[
"ohpb"
],
"biocyc":[
"META:3OH-4P-OH-ALPHA-KETOBUTYRATE"
],
"chebi":[
"CHEBI:19731",
"CHEBI:58538",
"CHEBI:1240",
"CHEBI:27951"
],
"hmdb":[
"HMDB06801"
],
"inchi_key":[
"MZJFVXDTNBHTKZ-UWTATZPHSA-K"
],
"kegg.compound":[
"C06054"
],
"metanetx.chemical":[
"MNXM1514"
],
"sbo":"SBO:0000247",
"seed.compound":[
"cpd03606"
]
}
},
{
"id":"u23ga_c",
"name":"UDP-2,3-bis(3-hydroxytetradecanoyl)glucosamine",
"compartment":"c",
"notes":{
"original_bigg_ids":[
"u23ga_c"
]
},
"annotation":{
"bigg.metabolite":[
"u23ga"
],
"biocyc":[
"META:OH-MYRISTOYL"
],
"chebi":[
"CHEBI:78847",
"CHEBI:82845"
],
"inchi_key":[
"KOJCFMYSTWNMQW-RUAJDYCTSA-L"
],
"kegg.compound":[
"C04652"
],
"metanetx.chemical":[
"MNXM1199"
],
"sbo":"SBO:0000247",
"seed.compound":[
"cpd02835"
]
}
},
{
"id":"3hanthrn_c",
"name":"3 Hydroxyanthranilate C7H7NO3",
"compartment":"c",
"notes":{
"original_bigg_ids":[
"3hanthrn_c"
]
},
"annotation":{
"bigg.metabolite":[
"3hanthrn"
],
"biocyc":[
"META:CPD-9520",
"META:3-HYDROXY-ANTHRANILATE"
],
"chebi":[
"CHEBI:36559",
"CHEBI:15793",
"CHEBI:61149",
"CHEBI:11800",
"CHEBI:61150",
"CHEBI:11826",
"CHEBI:39887",
"CHEBI:20061",
"CHEBI:1536"
],
"envipath":[
"32de3cf4-e3e6-4168-956e-32fa5ddb0ce1/compound/8343d5cb-07fb-42df-ba04-68d360249d35"
],
"hmdb":[
"HMDB01476"
],
"inchi_key":[
"WJXSWCUQABXPFS-UHFFFAOYSA-M"
],
"kegg.compound":[
"C00632"
],
"metanetx.chemical":[
"MNXM359"
],
"reactome.compound":[
"30487"
],
"sabiork":[
"2126"
],
"sbo":"SBO:0000247",
"seed.compound":[
"cpd00483",
"cpd25715"
]
}
},
{
"id":"phthr_c",
"name":"O-Phospho-4-hydroxy-L-threonine",
"compartment":"c",
"notes":{
"original_bigg_ids":[
"phthr_c"
]
},
"annotation":{
"bigg.metabolite":[
"phthr"
],
"biocyc":[
"META:4-PHOSPHONOOXY-THREONINE"
],
"chebi":[
"CHEBI:58452",
"CHEBI:21963",
"CHEBI:18336",
"CHEBI:11945",
"CHEBI:7690",
"CHEBI:59459"
],
"hmdb":[
"HMDB06802"
],
"inchi_key":[
"FKHAKIJOKDGEII-GBXIJSLDSA-L"
],
"kegg.compound":[
"C06055"
],
"metanetx.chemical":[
"MNXM759"
],
"sbo":"SBO:0000247",
"seed.compound":[
"cpd22119",
"cpd03607"
]
}
},
{
"id":"hLkynr_c",
"name":"3 Hydroxy L kynurenine C10H12N2O4",
"compartment":"c",
"notes":{
"original_bigg_ids":[
"hLkynr_c"
]
},
"annotation":{
"bigg.metabolite":[
"hLkynr"
],
"biocyc":[
"META:3-HYDROXY-L-KYNURENINE"
],
"chebi":[
"CHEBI:17380",
"CHEBI:20055",
"CHEBI:58125",
"CHEBI:1530",
"CHEBI:11823"
],
"hmdb":[
"HMDB11631"
],
"inchi_key":[
"VCKPUUFAIGNJHC-LURJTMIESA-N"
],
"kegg.compound":[
"C03227"
],
"metanetx.chemical":[
"MNXM576"
],
"reactome.compound":[
"34351"
],
"sabiork":[
"6493"
],
"sbo":"SBO:0000247",
"seed.compound":[
"cpd02065"
]
}
},
{
"id":"indpyr_c",
"name":"Indolepyruvate C11H8NO3",
"compartment":"c",
"notes":{
"original_bigg_ids":[
"indpyr_c"
]
},
"annotation":{
"bigg.metabolite":[
"indpyr"
],
"biocyc":[
"META:INDOLE_PYRUVATE"
],
"chebi":[
"CHEBI:11113",
"CHEBI:11738",
"CHEBI:24816",
"CHEBI:24817",
"CHEBI:17640",
"CHEBI:5917",
"CHEBI:14454",
"CHEBI:39967",
"CHEBI:29095",
"CHEBI:29750"
],
"hmdb":[
"HMDB60484"
],
"inchi_key":[
"RSTKLPZEZYGQPY-UHFFFAOYSA-M"
],
"kegg.compound":[
"C00331"
],
"metanetx.chemical":[
"MNXM315"
],
"reactome.compound":[
"893599"
],
"sabiork":[
"5047"
],
"sbo":"SBO:0000247",
"seed.compound":[
"cpd00278"
]
}
},
{
"id":"2dda7p_c",
"name":"2-Dehydro-3-deoxy-D-arabino-heptonate 7-phosphate",
"compartment":"c",
"notes":{
"original_bigg_ids":[
"2dda7p_c"
]
},
"annotation":{
"bigg.metabolite":[
"2dda7p"
],
"biocyc":[
"META:3-DEOXY-D-ARABINO-HEPTULOSONATE-7-P"
],
"chebi":[
"CHEBI:1053",
"CHEBI:18150",
"CHEBI:11544",
"CHEBI:11785",
"CHEBI:19523",
"CHEBI:58394",
"CHEBI:20003",
"CHEBI:11786",
"CHEBI:29477"
],
"inchi_key":[
"PJWIPEXIFFQAQZ-PUFIMZNGSA-K"
],
"kegg.compound":[
"C04691"
],
"metanetx.chemical":[
"MNXM1219"
],
"reactome.compound":[
"964909"
],
"sabiork":[
"1828"
],
"sbo":"SBO:0000247",
"seed.compound":[
"cpd02857"
]
}
},
{
"id":"lipidAds_c",
"name":"Lipid A Disaccharide",
"compartment":"c",
"notes":{
"original_bigg_ids":[
"lipidAds_c"
]
},
"annotation":{
"bigg.metabolite":[
"lipidAds"
],
"biocyc":[
"META:BISOHMYR-GLC"
],
"chebi":[
"CHEBI:18380",
"CHEBI:11415",
"CHEBI:11414",
"CHEBI:19293",
"CHEBI:58466",
"CHEBI:862"
],
"inchi_key":[
"HLDJGHAAKRKPAV-QDORLFPLSA-L"
],
"kegg.compound":[
"C04932"
],
"metanetx.chemical":[
"MNXM1569"
],
"sbo":"SBO:0000247",
"seed.compound":[
"cpd03002"
]
}
},
{
"id":"lipidX_c",
"name":"2,3-Bis(3-hydroxytetradecanoyl)-beta-D-glucosaminyl 1-phosphate",
"compartment":"c",
"notes":{
"original_bigg_ids":[
"lipidX_c"
]
},
"annotation":{
"bigg.metabolite":[
"lipidX"
],
"biocyc":[
"META:BISOHMYR-GLUCOSAMINYL-1P"
],
"chebi":[
"CHEBI:16942",
"CHEBI:57957",
"CHEBI:19303",
"CHEBI:11413",
"CHEBI:870"
],
"inchi_key":[
"HEHQDWUWJVPREQ-XQJZMFRCSA-L"
],
"kegg.compound":[
"C04824"
],
"lipidmaps":[
"LMSL01020001"
],
"metanetx.chemical":[
"MNXM1839"
],
"sbo":"SBO:0000247",
"seed.compound":[
"cpd29679",
"cpd02930"
]
}
},
{
"id":"lipidA_c",
"name":"2,3,2'3'-Tetrakis(beta-hydroxymyristoyl)-D-glucosaminyl-1,6-beta-D-glucosamine 1,4'-bisphosphate",
"compartment":"c",
"notes":{
"original_bigg_ids":[
"lipidA_c"
]
},
"annotation":{
"bigg.metabolite":[
"lipidA"
],
"biocyc":[
"META:LIPID-IV-A"
],
"chebi":[
"CHEBI:19294",
"CHEBI:11407",
"CHEBI:58603",
"CHEBI:19292",
"CHEBI:29056",
"CHEBI:863",
"CHEBI:28165"
],
"inchi_key":[
"KVJWZTLXIROHIL-QDORLFPLSA-J"
],
"kegg.compound":[
"C04919"
],
"lipidmaps":[
"LMSL01040001"
],
"metanetx.chemical":[
"MNXM1754"
],
"sbo":"SBO:0000247",
"seed.compound":[
"cpd02993"
]
}
},
{
"id":"4hthr_c",
"name":"4-Hydroxy-L-threonine",
"compartment":"c",
"notes":{
"original_bigg_ids":[
"4hthr_c"
]
},
"annotation":{
"bigg.metabolite":[
"4hthr"
],
"biocyc":[
"META:CPD0-2189"
],
"chebi":[
"CHEBI:60904",
"CHEBI:28330",
"CHEBI:20393",
"CHEBI:1853"
],
"inchi_key":[
"JBNUARFQOCGDRK-GBXIJSLDSA-N"
],
"kegg.compound":[
"C06056"
],
"metanetx.chemical":[
"MNXM1802"
],
"sbo":"SBO:0000247",
"seed.compound":[
"cpd03608"
]
}
},
{
"id":"ckdo_c",
"name":"CMP-3-deoxy-D-manno-octulosonate",
"compartment":"c",
"notes":{
"original_bigg_ids":[
"ckdo_c"
]
},
"annotation":{
"bigg.metabolite":[
"ckdo"
],
"biocyc":[
"META:CMP-KDO"
],
"chebi":[
"CHEBI:59825",
"CHEBI:86284",
"CHEBI:18014",
"CHEBI:20874",
"CHEBI:13275",
"CHEBI:85987",
"CHEBI:41566",
"CHEBI:3277"
],
"inchi_key":[
"YWWJKULNWGRYAS-UOVSKDHASA-L"
],
"kegg.compound":[
"C04121"
],
"metanetx.chemical":[
"MNXM535"
],
"sbo":"SBO:0000247",
"seed.compound":[
"cpd02546"
]
}
},
{
"id":"kdolipid4_c",
"name":"KDO-lipid IV(A)",
"compartment":"c",
"notes":{
"original_bigg_ids":[
"kdolipid4_c"
]
},
"annotation":{
"bigg.metabolite":[
"kdolipid4"
],
"biocyc":[
"META:KDO-LIPID-IVA"
],
"chebi":[
"CHEBI:20009",
"CHEBI:27439",
"CHEBI:1496",
"CHEBI:60364"
],
"inchi_key":[
"GPNCBCJEDRRCDW-ACUQGRCXSA-I"
],
"kegg.compound":[
"C06024"
],
"kegg.glycan":[
"G11161"
],
"metanetx.chemical":[
"MNXM1206"
],
"sbo":"SBO:0000247",
"seed.compound":[
"cpd03585"
]
}
},
{
"id":"pdx5p_c",
"name":"Pyridoxine 5'-phosphate",
"compartment":"c",
"notes":{
"original_bigg_ids":[
"pdx5p_c"
]
},
"annotation":{
"bigg.metabolite":[
"pdx5p"
],
"biocyc":[
"META:PYRIDOXINE-5P"
],
"chebi":[
"CHEBI:26430",
"CHEBI:28803",
"CHEBI:45202",
"CHEBI:58589",
"CHEBI:8672"
],
"hmdb":[
"HMDB01319"
],
"inchi_key":[
"WHOMFKWHIQZTHY-UHFFFAOYSA-L"
],
"kegg.compound":[
"C00627"
],
"metanetx.chemical":[
"MNXM454"
],
"reactome.compound":[
"964952"
],
"sabiork":[
"1684"
],
"sbo":"SBO:0000247",
"seed.compound":[
"cpd00478"
]
}
},
{
"id":"kdo2lipid4_c",
"name":"KDO(2)-lipid IV(A)",
"compartment":"c",
"notes":{
"original_bigg_ids":[
"kdo2lipid4_c"
]
},
"annotation":{
"bigg.metabolite":[
"kdo2lipid4"
],
"biocyc":[
"META:KDO2-LIPID-IVA"
],
"chebi":[
"CHEBI:28526",
"CHEBI:60365",
"CHEBI:4477",
"CHEBI:23657"
],
"inchi_key":[
"XAOLJGCZESYRFT-VHSKNIDJSA-H"
],
"kegg.compound":[
"C06025"
],
"kegg.glycan":[
"G11160"
],
"lipidmaps":[
"LMSL02000003"
],
"metanetx.chemical":[
"MNXM824"
],
"sbo":"SBO:0000247",
"seed.compound":[
"cpd03586"
]
}
},
{
"id":"2ommb_c",
"name":"2-Octaprenyl-3-methyl-6-methoxy-1,4-benzoquinone",
"compartment":"c",
"notes":{
"original_bigg_ids":[
"2ommb_c"
]
},
"annotation":{
"bigg.metabolite":[
"2ommb"
],
"biocyc":[
"META:CPD-15153"
],
"chebi":[
"CHEBI:28636",
"CHEBI:1232",
"CHEBI:19729"
],
"inchi_key":[
"FLYBTLROCQBHMR-KFSSTAEESA-N"
],
"kegg.compound":[
"C05814"
],
"metanetx.chemical":[
"MNXM90440"
],
"sbo":"SBO:0000247",
"seed.compound":[
"cpd03448"
]
}
},
{
"id":"pydx5p_c",
"name":"Pyridoxal 5'-phosphate",
"compartment":"c",
"notes":{
"original_bigg_ids":[
"pydx5p_c"
]
},
"annotation":{
"bigg.metabolite":[
"pydx5p"
],
"biocyc":[
"META:PYRIDOXAL_PHOSPHATE"
],
"chebi":[
"CHEBI:8668",
"CHEBI:597326",
"CHEBI:45145",
"CHEBI:18405",
"CHEBI:14977",
"CHEBI:26424",
"CHEBI:234571",
"CHEBI:358848"
],
"hmdb":[
"HMDB01491"
],
"inchi_key":[
"NGVDGCNFYWLIFO-UHFFFAOYSA-L"
],
"kegg.compound":[
"C00018"
],
"metanetx.chemical":[
"MNXM161"
],
"reactome.compound":[
"29390"
],
"sabiork":[
"1271"
],
"sbo":"SBO:0000247",
"seed.compound":[
"cpd00016"
]
}
},
{
"id":"2ombz_c",
"name":"2-Octaprenyl-6-methoxy-1,4-benzoquinone",
"compartment":"c",
"notes":{
"original_bigg_ids":[
"2ombz_c"
]
},
"annotation":{
"bigg.metabolite":[
"2ombz"
],
"biocyc":[
"META:CPD-15152"
],
"chebi":[
"CHEBI:19730",
"CHEBI:28423",
"CHEBI:1234"
],
"inchi_key":[
"AFTBILPWMUSGIN-MYCGWMCTSA-N"
],
"kegg.compound":[
"C05813"
],
"metanetx.chemical":[
"MNXM1903"
],
"sbo":"SBO:0000247",
"seed.compound":[
"cpd03447"
]
}
},
{
"id":"ara5p_c",
"name":"D-Arabinose 5-phosphate",
"compartment":"c",
"notes":{
"original_bigg_ids":[
"ara5p_c"
]
},
"annotation":{
"bigg.metabolite":[
"ara5p"
],
"biocyc":[
"META:ARABINOSE-5P"
],
"chebi":[
"CHEBI:12916",
"CHEBI:79058",
"CHEBI:57693",
"CHEBI:16241",
"CHEBI:4104",
"CHEBI:20915"
],
"hmdb":[
"HMDB11734"
],
"inchi_key":[
"PPQRONHOSHZGFQ-WDCZJNDASA-L"
],
"kegg.compound":[
"C01112"
],
"metanetx.chemical":[
"MNXM1184"
],
"sabiork":[
"25303",
"1478"
],
"sbo":"SBO:0000247",
"seed.compound":[
"cpd00817"
]
}
},
{
"id":"pydx_c",
"name":"Pyridoxal",
"compartment":"c",
"notes":{
"original_bigg_ids":[
"pydx_c"
]
},
"annotation":{
"bigg.metabolite":[
"pydx"
],
"biocyc":[
"META:PYRIDOXAL"
],
"chebi":[
"CHEBI:45112",
"CHEBI:131530",
"CHEBI:14976",
"CHEBI:26423",
"CHEBI:17310",
"CHEBI:8667"
],
"envipath":[
"32de3cf4-e3e6-4168-956e-32fa5ddb0ce1/compound/049709c3-768e-468f-b435-40e990942002"
],
"hmdb":[
"HMDB01545"
],
"inchi_key":[
"RADKZDMFGJYCBB-UHFFFAOYSA-N"
],
"kegg.compound":[
"C00250"
],
"metanetx.chemical":[
"MNXM311"
],
"reactome.compound":[
"965131"
],
"sabiork":[
"1991"
],
"sbo":"SBO:0000247",
"seed.compound":[
"cpd00215"
]
}
},
{
"id":"kdo8p_c",
"name":"3-Deoxy-D-manno-octulosonate 8-phosphate",
"compartment":"c",
"notes":{
"original_bigg_ids":[
"kdo8p_c"
]
},
"annotation":{
"bigg.metabolite":[
"kdo8p"
],
"biocyc":[
"META:KDO-8P"
],
"chebi":[
"CHEBI:18069",
"CHEBI:42115",
"CHEBI:1494",
"CHEBI:58368",
"CHEBI:11788",
"CHEBI:20006",
"CHEBI:85985",
"CHEBI:11552"
],
"inchi_key":[
"IZZNRKJLBIYBJN-HXUQBWEZSA-K"
],
"kegg.compound":[
"C04478"
],
"metanetx.chemical":[
"MNXM722774"
],
"sabiork":[
"7341"
],
"sbo":"SBO:0000247",
"seed.compound":[
"cpd02730"
]
}
},
{
"id":"malt_c",
"name":"Maltose C12H22O11",
"compartment":"c",
"notes":{
"original_bigg_ids":[
"malt_c"
]
},
"annotation":{
"bigg.metabolite":[
"malt"
],
"biocyc":[
"META:MALTOSE",
"META:ALPHA-MALTOSE"
],
"chebi":[
"CHEBI:6668",
"CHEBI:12340",
"CHEBI:43893",
"CHEBI:22463",
"CHEBI:10300",
"CHEBI:14568",
"CHEBI:18167",
"CHEBI:17306",
"CHEBI:25144"
],
"envipath":[
"32de3cf4-e3e6-4168-956e-32fa5ddb0ce1/compound/943ae27f-7875-4bcd-948d-1551ec9aa1ca"
],
"inchi_key":[
"GUBGYTABKSRVRQ-PICCSMPSSA-N"
],
"kegg.compound":[
"C00897",
"C00208"
],
"kegg.drug":[
"D00044"
],
"kegg.glycan":[
"G00275"
],
"metanetx.chemical":[
"MNXM165"
],
"reactome.compound":[
"188986",
"868706"
],
"sabiork":[
"5881",
"88",
"1669"
],
"sbo":"SBO:0000247",
"seed.compound":[
"cpd00665",
"cpd00179"
]
}
},
{
"id":"kdo_c",
"name":"3-Deoxy-D-manno-2-octulosonate",
"compartment":"c",
"notes":{
"original_bigg_ids":[
"kdo_c"
]
},
"annotation":{
"bigg.metabolite":[
"kdo"
],
"biocyc":[
"META:KDO"
],
"chebi":[
"CHEBI:43577",
"CHEBI:85986"
],
"inchi_key":[
"NNLZBVFSCVTSLA-HXUQBWEZSA-M"
],
"metanetx.chemical":[
"MNXM36403"
],
"sbo":"SBO:0000247"
}
},
{
"id":"pyam5p_c",
"name":"Pyridoxamine 5'-phosphate",
"compartment":"c",
"notes":{
"original_bigg_ids":[
"pyam5p_c"
]
},
"annotation":{
"bigg.metabolite":[
"pyam5p"
],
"biocyc":[
"META:PYRIDOXAMINE-5P"
],
"chebi":[
"CHEBI:14980",
"CHEBI:18335",
"CHEBI:14979",
"CHEBI:45037",
"CHEBI:58451",
"CHEBI:26427",
"CHEBI:8670"
],
"hmdb":[
"HMDB01555"
],
"inchi_key":[
"ZMJGSOSNSPKHNH-UHFFFAOYSA-M"
],
"kegg.compound":[
"C00647"
],
"metanetx.chemical":[
"MNXM366"
],
"reactome.compound":[
"965146"
],
"sabiork":[
"1685"
],
"sbo":"SBO:0000247",
"seed.compound":[
"cpd00493"
]
}
},
{
"id":"uama_c",
"name":"UDP-N-acetylmuramoyl-L-alanine",
"compartment":"c",
"notes":{
"original_bigg_ids":[
"uama_c"
]
},
"annotation":{
"bigg.metabolite":[
"uama"
],
"biocyc":[
"META:CPD0-1456"
],
"chebi":[
"CHEBI:22123",
"CHEBI:57953",
"CHEBI:13478",
"CHEBI:84726",
"CHEBI:9830",
"CHEBI:83898",
"CHEBI:16932",
"CHEBI:13459"
],
"inchi_key":[
"NTMMCWJNQNKACG-KBKUWGQMSA-K"
],
"kegg.compound":[
"C01212"
],
"metanetx.chemical":[
"MNXM1953"
],
"sabiork":[
"2265"
],
"sbo":"SBO:0000247",
"seed.compound":[
"cpd29609",
"cpd00890"
]
}
},
{
"id":"malt_e",
"name":"Maltose C12H22O11",
"compartment":"e",
"notes":{
"original_bigg_ids":[
"malt_e"
]
},
"annotation":{
"bigg.metabolite":[
"malt"
],
"biocyc":[
"META:MALTOSE",
"META:ALPHA-MALTOSE"
],
"chebi":[
"CHEBI:6668",
"CHEBI:12340",
"CHEBI:43893",
"CHEBI:22463",
"CHEBI:10300",
"CHEBI:14568",
"CHEBI:18167",
"CHEBI:17306",
"CHEBI:25144"
],
"envipath":[
"32de3cf4-e3e6-4168-956e-32fa5ddb0ce1/compound/943ae27f-7875-4bcd-948d-1551ec9aa1ca"
],
"inchi_key":[
"GUBGYTABKSRVRQ-PICCSMPSSA-N"
],
"kegg.compound":[
"C00897",
"C00208"
],
"kegg.drug":[
"D00044"
],
"kegg.glycan":[
"G00275"
],
"metanetx.chemical":[
"MNXM165"
],
"reactome.compound":[
"188986",
"868706"
],
"sabiork":[
"5881",
"88",
"1669"
],
"sbo":"SBO:0000247",
"seed.compound":[
"cpd00665",
"cpd00179"
]
}
},
{
"id":"pydxn_c",
"name":"Pyridoxine",
"compartment":"c",
"notes":{
"original_bigg_ids":[
"pydxn_c"
]
},
"annotation":{
"bigg.metabolite":[
"pydxn"
],
"biocyc":[
"META:PYRIDOXINE"
],
"chebi":[
"CHEBI:14981",
"CHEBI:26429",
"CHEBI:16709",
"CHEBI:8671"
],
"envipath":[
"32de3cf4-e3e6-4168-956e-32fa5ddb0ce1/compound/344a84bd-2fbd-4e3b-903e-556786d111e2"
],
"hmdb":[
"HMDB02075",
"HMDB00239"
],
"inchi_key":[
"LXNHXLLTXMVWPM-UHFFFAOYSA-N"
],
"kegg.compound":[
"C00314"
],
"kegg.drug":[
"D08454"
],
"metanetx.chemical":[
"MNXM419"
],
"reactome.compound":[
"965053"
],
"sabiork":[
"2015"
],
"sbo":"SBO:0000247",
"seed.compound":[
"cpd00263"
]
}
},
{
"id":"uamag_c",
"name":"UDP-N-acetylmuramoyl-L-alanyl-D-glutamate",
"compartment":"c",
"notes":{
"original_bigg_ids":[
"uamag_c"
]
},
"annotation":{
"bigg.metabolite":[
"uamag"
],
"biocyc":[
"META:UDP-AA-GLUTAMATE"
],
"chebi":[
"CHEBI:16970",
"CHEBI:13461",
"CHEBI:13482",
"CHEBI:9832",
"CHEBI:46143",
"CHEBI:22125",
"CHEBI:57968",
"CHEBI:83900"
],
"inchi_key":[
"OJZCATPXPWFLHF-HPUCEMLMSA-J"
],
"kegg.compound":[
"C00692"
],
"metanetx.chemical":[
"MNXM955"
],
"sabiork":[
"5185"
],
"sbo":"SBO:0000247",
"seed.compound":[
"cpd00525"
]
}
},
{
"id":"pydam_c",
"name":"Pyridoxamine",
"compartment":"c",
"notes":{
"original_bigg_ids":[
"pydam_c"
]
},
"annotation":{
"bigg.metabolite":[
"pydam"
],
"biocyc":[
"META:PYRIDOXAMINE"
],
"chebi":[
"CHEBI:57761",
"CHEBI:45228",
"CHEBI:16410",
"CHEBI:26426",
"CHEBI:8669",
"CHEBI:14978",
"CHEBI:131533"
],
"envipath":[
"32de3cf4-e3e6-4168-956e-32fa5ddb0ce1/compound/a8e03eef-0f65-4f7e-aaaa-c85331fbebe6"
],
"hmdb":[
"HMDB62696",
"HMDB01431"
],
"inchi_key":[
"NHZMQXZHNVQTQA-UHFFFAOYSA-O"
],
"kegg.compound":[
"C00534"
],
"metanetx.chemical":[
"MNXM548"
],
"reactome.compound":[
"964945"
],
"sabiork":[
"2080"
],
"sbo":"SBO:0000247",
"seed.compound":[
"cpd00419"
]
}
},
{
"id":"ugmd_c",
"name":"UDP-N-acetylmuramoyl-L-alanyl-D-gamma-glutamyl-meso-2,6-diaminopimelate",
"compartment":"c",
"notes":{
"original_bigg_ids":[
"ugmd_c"
]
},
"annotation":{
"bigg.metabolite":[
"ugmd"
],
"chebi":[
"CHEBI:9831",
"CHEBI:28639",
"CHEBI:13463",
"CHEBI:22124",
"CHEBI:58582",
"CHEBI:13460",
"CHEBI:13481",
"CHEBI:30905"
],
"inchi_key":[
"QUHLBZKCGUXHGP-AJVQVANPSA-J"
],
"metanetx.chemical":[
"MNXM162592"
],
"sabiork":[
"7640"
],
"sbo":"SBO:0000247"
}
},
{
"id":"fru_e",
"name":"D-Fructose",
"compartment":"e",
"notes":{
"original_bigg_ids":[
"fru_e"
]
},
"annotation":{
"bigg.metabolite":[
"fru"
],
"biocyc":[
"META:D-Fructopyranose",
"META:Fructofuranose",
"META:CPD-15382",
"META:FRU"
],
"chebi":[
"CHEBI:47424",
"CHEBI:28757",
"CHEBI:24110",
"CHEBI:20929",
"CHEBI:4119",
"CHEBI:15824",
"CHEBI:5172",
"CHEBI:24104",
"CHEBI:12923",
"CHEBI:4118",
"CHEBI:37714",
"CHEBI:37721",
"CHEBI:48095"
],
"hmdb":[
"HMDB62538"
],
"inchi_key":[
"RFSUNEUAIZKAJO-VRPWFDPXSA-N"
],
"kegg.compound":[
"C01496",
"C05003",
"C00095",
"C10906"
],
"kegg.drug":[
"D00114"
],
"metanetx.chemical":[
"MNXM175"
],
"reactome.compound":[
"189049",
"29532"
],
"sabiork":[
"25055",
"1463",
"1464"
],
"sbo":"SBO:0000247",
"seed.compound":[
"cpd00082",
"cpd19015",
"cpd27040"
]
}
},
{
"id":"iasp_c",
"name":"Iminoaspartate",
"compartment":"c",
"notes":{
"original_bigg_ids":[
"iasp_c"
]
},
"annotation":{
"bigg.metabolite":[
"iasp"
],
"biocyc":[
"META:IMINOASPARTATE"
],
"chebi":[
"CHEBI:5878",
"CHEBI:77875",
"CHEBI:24784",
"CHEBI:50616",
"CHEBI:58831"
],
"hmdb":[
"HMDB01131"
],
"inchi_key":[
"NMUOATVLLQEYHI-UHFFFAOYSA-M"
],
"kegg.compound":[
"C05840"
],
"lipidmaps":[
"LMFA01170110"
],
"metanetx.chemical":[
"MNXM599"
],
"sbo":"SBO:0000247",
"seed.compound":[
"cpd03470"
]
}
},
{
"id":"glc__D_e",
"name":"D-Glucose",
"compartment":"e",
"notes":{
"original_bigg_ids":[
"glc__D_e"
]
},
"annotation":{
"bigg.metabolite":[
"glc__D"
],
"biocyc":[
"META:Glucopyranose"
],
"chebi":[
"CHEBI:12965",
"CHEBI:20999",
"CHEBI:4167",
"CHEBI:17634"
],
"hmdb":[
"HMDB00122",
"HMDB06564"
],
"inchi_key":[
"WQZGKKKJIJFFOK-GASJEMHNSA-N"
],
"kegg.compound":[
"C00031"
],
"kegg.drug":[
"D00009"
],
"metanetx.chemical":[
"MNXM41"
],
"sabiork":[
"1406",
"1407"
],
"sbo":"SBO:0000247",
"seed.compound":[
"cpd26821",
"cpd00027"
]
}
},
{
"id":"ugmda_c",
"name":"UDP-N-acetylmuramoyl-L-alanyl-D-glutamyl-meso-2,6-diaminopimeloyl-D-alanyl-D-alanine",
"compartment":"c",
"notes":{
"original_bigg_ids":[
"ugmda_c"
]
},
"annotation":{
"bigg.metabolite":[
"ugmda"
],
"biocyc":[
"META:C1"
],
"chebi":[
"CHEBI:61386",
"CHEBI:13462",
"CHEBI:9833",
"CHEBI:18199",
"CHEBI:22126"
],
"inchi_key":[
"IMWOXEZVYQDRDF-MCZXNMLPSA-J"
],
"kegg.compound":[
"C04882"
],
"metanetx.chemical":[
"MNXM1954"
],
"sabiork":[
"7645"
],
"sbo":"SBO:0000247",
"seed.compound":[
"cpd02932",
"cpd02968"
]
}
},
{
"id":"quln_c",
"name":"Quinolinate",
"compartment":"c",
"notes":{
"original_bigg_ids":[
"quln_c"
]
},
"annotation":{
"bigg.metabolite":[
"quln"
],
"biocyc":[
"META:QUINOLINATE"
],
"chebi":[
"CHEBI:14975",
"CHEBI:29959",
"CHEBI:46832",
"CHEBI:44529",
"CHEBI:8663",
"CHEBI:46828",
"CHEBI:46833",
"CHEBI:26418",
"CHEBI:132942",
"CHEBI:26417",
"CHEBI:16675"
],
"hmdb":[
"HMDB00232"
],
"inchi_key":[
"GJAWHXHKYYXBSV-UHFFFAOYSA-L"
],
"kegg.compound":[
"C03722"
],
"metanetx.chemical":[
"MNXM555"
],
"reactome.compound":[
"197238"
],
"sabiork":[
"6817"
],
"sbo":"SBO:0000247",
"seed.compound":[
"cpd02333"
]
}
},
{
"id":"uagmda_c",
"name":"Undecaprenyl-diphospho-N-acetylmuramoyl-L-alanyl-D-glutamyl-meso-2,6-diaminopimeloyl-D-alanyl-D-alanine",
"compartment":"c",
"notes":{
"original_bigg_ids":[
"uagmda_c"
]
},
"annotation":{
"bigg.metabolite":[
"uagmda"
],
"biocyc":[
"META:C5"
],
"chebi":[
"CHEBI:61387",
"CHEBI:61543"
],
"inchi_key":[
"PNWZQTONLRRPST-KLDRQJOASA-J"
],
"kegg.compound":[
"C05897"
],
"kegg.glycan":[
"G10556"
],
"metanetx.chemical":[
"MNXM2264"
],
"sbo":"SBO:0000247",
"seed.compound":[
"cpd03494"
]
}
},
{
"id":"nmn_c",
"name":"NMN C11H14N2O8P",
"compartment":"c",
"notes":{
"original_bigg_ids":[
"nmn_c"
]
},
"annotation":{
"bigg.metabolite":[
"nmn"
],
"biocyc":[
"META:NICOTINAMIDE_NUCLEOTIDE"
],
"chebi":[
"CHEBI:14648",
"CHEBI:7557",
"CHEBI:14647",
"CHEBI:22850",
"CHEBI:16171",
"CHEBI:10433",
"CHEBI:13409",
"CHEBI:14649",
"CHEBI:18201",
"CHEBI:25522",
"CHEBI:12397",
"CHEBI:14646"
],
"hmdb":[
"HMDB00229",
"HMDB59645"
],
"inchi_key":[
"DAYLJWODMCOQEW-TURQNECASA-M"
],
"kegg.compound":[
"C00455"
],
"metanetx.chemical":[
"MNXM355"
],
"reactome.compound":[
"8869353",
"549282",
"8940067"
],
"sabiork":[
"3871"
],
"sbo":"SBO:0000247",
"seed.compound":[
"cpd00355"
]
}
},
{
"id":"udcpp_c",
"name":"Undecaprenyl phosphate",
"compartment":"c",
"notes":{
"original_bigg_ids":[
"udcpp_c"
]
},
"annotation":{
"bigg.metabolite":[
"udcpp"
],
"biocyc":[
"META:UNDECAPRENYL-P"
],
"chebi":[
"CHEBI:15286",
"CHEBI:57654",
"CHEBI:15285",
"CHEBI:9864",
"CHEBI:16141"
],
"inchi_key":[
"UFPHFKCTOZIAFY-RDQGWRCRSA-L"
],
"kegg.compound":[
"C00348"
],
"lipidmaps":[
"LMPR03020006"
],
"metanetx.chemical":[
"MNXM251"
],
"sabiork":[
"2026"
],
"sbo":"SBO:0000247",
"seed.compound":[
"cpd00286"
]
}
},
{
"id":"uaagmda_c",
"name":"Undecaprenyl-diphospho-N-acetylmuramoyl-(N-acetylglucosamine)-L-ala-D-glu-meso-2,6-diaminopimeloyl-D-ala-D-ala",
"compartment":"c",
"notes":{
"original_bigg_ids":[
"uaagmda_c"
]
},
"annotation":{
"bigg.metabolite":[
"uaagmda"
],
"biocyc":[
"META:C6"
],
"chebi":[
"CHEBI:28138",
"CHEBI:61388",
"CHEBI:9870",
"CHEBI:27200"
],
"inchi_key":[
"OXJNZXDFVLDLEI-MBCYCBSHSA-J"
],
"kegg.compound":[
"C05898"
],
"kegg.glycan":[
"G10555"
],
"metanetx.chemical":[
"MNXM722781"
],
"sbo":"SBO:0000247",
"seed.compound":[
"cpd03495"
]
}
},
{
"id":"glcn__D_c",
"name":"D Gluconate C6H11O7",
"compartment":"c",
"notes":{
"original_bigg_ids":[
"glcn__D_c"
]
},
"annotation":{
"bigg.metabolite":[
"glcn__D"
],
"biocyc":[
"META:GLUCONATE"
],
"chebi":[
"CHEBI:20983",
"CHEBI:20985",
"CHEBI:18391",
"CHEBI:20986",
"CHEBI:24265",
"CHEBI:24266",
"CHEBI:12955",
"CHEBI:33198",
"CHEBI:4157",
"CHEBI:42715"
],
"hmdb":[
"HMDB00625",
"HMDB03373"
],
"inchi_key":[
"RGHNJXZEOKUKBD-SQOUGZDYSA-M"
],
"kegg.compound":[
"C00257"
],
"metanetx.chemical":[
"MNXM341"
],
"sabiork":[
"23420",
"1998"
],
"sbo":"SBO:0000247",
"seed.compound":[
"cpd00222"
]
}
},
{
"id":"rnam_c",
"name":"N Ribosylnicotinamide C11H15N2O5",
"compartment":"c",
"notes":{
"original_bigg_ids":[
"rnam_c"
]
},
"annotation":{
"bigg.metabolite":[
"rnam"
],
"biocyc":[
"META:NICOTINAMIDE_RIBOSE"
],
"chebi":[
"CHEBI:47589",
"CHEBI:21786",
"CHEBI:7337",
"CHEBI:12527",
"CHEBI:15927"
],
"hmdb":[
"HMDB00855"
],
"inchi_key":[
"JLEBZPBDRKPWTD-TURQNECASA-O"
],
"kegg.compound":[
"C03150"
],
"metanetx.chemical":[
"MNXM1115"
],
"reactome.compound":[
"8869377",
"8940077",
"8936514"
],
"sbo":"SBO:0000247",
"seed.compound":[
"cpd02016"
]
}
},
{
"id":"glcn__D_e",
"name":"D Gluconate C6H11O7",
"compartment":"e",
"notes":{
"original_bigg_ids":[
"glcn__D_e"
]
},
"annotation":{
"bigg.metabolite":[
"glcn__D"
],
"biocyc":[
"META:GLUCONATE"
],
"chebi":[
"CHEBI:20983",
"CHEBI:20985",
"CHEBI:18391",
"CHEBI:20986",
"CHEBI:24265",
"CHEBI:24266",
"CHEBI:12955",
"CHEBI:33198",
"CHEBI:4157",
"CHEBI:42715"
],
"hmdb":[
"HMDB00625",
"HMDB03373"
],
"inchi_key":[
"RGHNJXZEOKUKBD-SQOUGZDYSA-M"
],
"kegg.compound":[
"C00257"
],
"metanetx.chemical":[
"MNXM341"
],
"sabiork":[
"23420",
"1998"
],
"sbo":"SBO:0000247",
"seed.compound":[
"cpd00222"
]
}
},
{
"id":"nicrns_c",
"name":"Nicotinate D-ribonucleoside",
"compartment":"c",
"notes":{
"original_bigg_ids":[
"nicrns_c"
]
},
"annotation":{
"bigg.metabolite":[
"nicrns"
],
"biocyc":[
"META:CPD-8259"
],
"chebi":[
"CHEBI:7560",
"CHEBI:27748",
"CHEBI:58527",
"CHEBI:61161",
"CHEBI:25531"
],
"hmdb":[
"HMDB06809"
],
"inchi_key":[
"PUEDDPCUCPRQNY-ZYUZMQFOSA-N"
],
"kegg.compound":[
"C05841"
],
"metanetx.chemical":[
"MNXM1915"
],
"reactome.compound":[
"8869365"
],
"sbo":"SBO:0000247",
"seed.compound":[
"cpd03471"
]
}
},
{
"id":"dnad_c",
"name":"Deamino-NAD+",
"compartment":"c",
"notes":{
"original_bigg_ids":[
"dnad_c"
]
},
"annotation":{
"bigg.metabolite":[
"dnad"
],
"biocyc":[
"META:DEAMIDO-NAD"
],
"chebi":[
"CHEBI:14104",
"CHEBI:58437",
"CHEBI:14103",
"CHEBI:4340",
"CHEBI:14105",
"CHEBI:18304",
"CHEBI:23567"
],
"hmdb":[
"HMDB01179"
],
"inchi_key":[
"SENPVEZBRZQVST-HISDBWNOSA-L"
],
"kegg.compound":[
"C00857"
],
"metanetx.chemical":[
"MNXM309"
],
"reactome.compound":[
"8938090",
"200499",
"197256"
],
"sabiork":[
"1349"
],
"sbo":"SBO:0000247",
"seed.compound":[
"cpd00638"
]
}
},
{
"id":"mnl_e",
"name":"D-Mannitol",
"compartment":"e",
"notes":{
"original_bigg_ids":[
"mnl_e"
]
},
"annotation":{
"bigg.metabolite":[
"mnl"
],
"biocyc":[
"META:MANNITOL"
],
"chebi":[
"CHEBI:29864",
"CHEBI:6686",
"CHEBI:44192",
"CHEBI:21050",
"CHEBI:25163",
"CHEBI:130180",
"CHEBI:14574",
"CHEBI:12996",
"CHEBI:16899"
],
"hmdb":[
"HMDB00765",
"HMDB01363"
],
"inchi_key":[
"FBPFZTCFMRRESA-KVTDHHQDSA-N"
],
"kegg.compound":[
"C00392"
],
"kegg.drug":[
"D00062"
],
"metanetx.chemical":[
"MNXM615"
],
"sabiork":[
"2037",
"3932"
],
"sbo":"SBO:0000247",
"seed.compound":[
"cpd00314"
]
}
},
{
"id":"uaagtmda_c",
"name":"Undecaprenyl-diphospho-N-acetylmuramoyl-(N-acetylglucosamine)-L-alanyl-D-glutaminyl-meso-2,6-diaminopimeloyl-D-alanyl-D-alanine",
"compartment":"c",
"notes":{
"original_bigg_ids":[
"uaagtmda_c"
]
},
"annotation":{
"bigg.metabolite":[
"uaagtmda"
],
"chebi":[
"CHEBI:27536",
"CHEBI:27198",
"CHEBI:13871",
"CHEBI:22688",
"CHEBI:9868"
],
"metanetx.chemical":[
"MNXM88508"
],
"sbo":"SBO:0000247",
"seed.compound":[
"cpd03496"
]
}
},
{
"id":"ncam_c",
"name":"Nicotinamide",
"compartment":"c",
"notes":{
"original_bigg_ids":[
"ncam_c"
]
},
"annotation":{
"bigg.metabolite":[
"ncam"
],
"biocyc":[
"META:NIACINAMIDE"
],
"chebi":[
"CHEBI:14645",
"CHEBI:7556",
"CHEBI:25521",
"CHEBI:17154",
"CHEBI:44258"
],
"hmdb":[
"HMDB01406"
],
"inchi_key":[
"DFPAKSUCGFBDDF-UHFFFAOYSA-N"
],
"kegg.compound":[
"C00153"
],
"kegg.drug":[
"D00036"
],
"metanetx.chemical":[
"MNXM216"
],
"reactome.compound":[
"197277",
"8870343"
],
"sabiork":[
"1949"
],
"sbo":"SBO:0000247",
"seed.compound":[
"cpd00133"
]
}
},
{
"id":"udcpdp_c",
"name":"Undecaprenyl diphosphate",
"compartment":"c",
"notes":{
"original_bigg_ids":[
"udcpdp_c"
]
},
"annotation":{
"bigg.metabolite":[
"udcpdp"
],
"biocyc":[
"META:CPD-9649"
],
"chebi":[
"CHEBI:27192",
"CHEBI:53042",
"CHEBI:17047",
"CHEBI:9863",
"CHEBI:57995",
"CHEBI:15284"
],
"hmdb":[
"HMDB01469"
],
"inchi_key":[
"NTXGVHCCXVHYCL-RDQGWRCRSA-K"
],
"lipidmaps":[
"LMPR03030004"
],
"metanetx.chemical":[
"MNXM5043"
],
"sabiork":[
"1757"
],
"sbo":"SBO:0000247",
"seed.compound":[
"cpd25775"
]
}
},
{
"id":"mnl1p_c",
"name":"D-Mannitol 1-phosphate",
"compartment":"c",
"notes":{
"original_bigg_ids":[
"mnl1p_c"
]
},
"annotation":{
"bigg.metabolite":[
"mnl1p"
],
"biocyc":[
"META:MANNITOL-1P"
],
"chebi":[
"CHEBI:21051",
"CHEBI:16298",
"CHEBI:4205",
"CHEBI:12997",
"CHEBI:61381"
],
"hmdb":[
"HMDB01530"
],
"inchi_key":[
"GACTWZZMVMUKNG-KVTDHHQDSA-L"
],
"kegg.compound":[
"C00644"
],
"metanetx.chemical":[
"MNXM90126"
],
"sabiork":[
"24719",
"1343"
],
"sbo":"SBO:0000247",
"seed.compound":[
"cpd00491",
"cpd27436"
]
}
},
{
"id":"2dhp_c",
"name":"2-Dehydropantoate",
"compartment":"c",
"notes":{
"original_bigg_ids":[
"2dhp_c"
]
},
"annotation":{
"bigg.metabolite":[
"2dhp"
],
"biocyc":[
"META:2-DEHYDROPANTOATE"
],
"chebi":[
"CHEBI:1071",
"CHEBI:11561",
"CHEBI:19545",
"CHEBI:17094"
],
"inchi_key":[
"PKVVTUWHANFMQC-UHFFFAOYSA-M"
],
"kegg.compound":[
"C00966"
],
"metanetx.chemical":[
"MNXM959"
],
"sabiork":[
"5342"
],
"sbo":"SBO:0000247",
"seed.compound":[
"cpd00712"
]
}
},
{
"id":"acgam_e",
"name":"N-Acetyl-D-glucosamine",
"compartment":"e",
"notes":{
"original_bigg_ids":[
"acgam_e"
]
},
"annotation":{
"bigg.metabolite":[
"acgam"
],
"biocyc":[
"META:N-acetyl-D-glucosamine"
],
"chebi":[
"CHEBI:21517",
"CHEBI:12455",
"CHEBI:506227",
"CHEBI:12563",
"CHEBI:7123",
"CHEBI:17411",
"CHEBI:58134"
],
"hmdb":[
"HMDB62641",
"HMDB00215",
"HMDB14288",
"HMDB00533"
],
"inchi_key":[
"OVRNDRQMDRJTHS-RTRLPJTCSA-N"
],
"kegg.compound":[
"C00140"
],
"metanetx.chemical":[
"MNXM143"
],
"reactome.compound":[
"2162231",
"1678743"
],
"sabiork":[
"95"
],
"sbo":"SBO:0000247",
"seed.compound":[
"cpd27608",
"cpd00122"
]
}
},
{
"id":"4ampm_c",
"name":"4-Amino-2-methyl-5-phosphomethylpyrimidine",
"compartment":"c",
"notes":{
"original_bigg_ids":[
"4ampm_c"
]
},
"annotation":{
"bigg.metabolite":[
"4ampm"
],
"chebi":[
"CHEBI:44219"
],
"inchi_key":[
"SSWDVESQMBHOQT-UHFFFAOYSA-N"
],
"metanetx.chemical":[
"MNXM31161"
],
"sabiork":[
"7398"
],
"sbo":"SBO:0000247",
"seed.compound":[
"cpd02775"
]
}
},
{
"id":"mlthf_c",
"name":"5,10-Methylenetetrahydrofolate",
"compartment":"c",
"notes":{
"original_bigg_ids":[
"mlthf_c"
]
},
"annotation":{
"bigg.metabolite":[
"mlthf"
],
"biocyc":[
"META:METHYLENE-THF"
],
"chebi":[
"CHEBI:10925",
"CHEBI:15636",
"CHEBI:1989",
"CHEBI:18602"
],
"inchi_key":[
"QYNUQALWYRSVHF-OLZOCXBDSA-L"
],
"kegg.compound":[
"C00143"
],
"metanetx.chemical":[
"MNXM183"
],
"sbo":"SBO:0000247"
}
},
{
"id":"4ahmmp_c",
"name":"4-Amino-5-hydroxymethyl-2-methylpyrimidine",
"compartment":"c",
"notes":{
"original_bigg_ids":[
"4ahmmp_c"
]
},
"annotation":{
"bigg.metabolite":[
"4ahmmp"
],
"biocyc":[
"META:HMP"
],
"chebi":[
"CHEBI:43206",
"CHEBI:11957",
"CHEBI:1781",
"CHEBI:16892",
"CHEBI:20312"
],
"envipath":[
"32de3cf4-e3e6-4168-956e-32fa5ddb0ce1/compound/05e806c1-5e9c-4cd7-b31a-1cff94880c8a"
],
"inchi_key":[
"VUTBELPREDJDDH-UHFFFAOYSA-N"
],
"kegg.compound":[
"C01279"
],
"metanetx.chemical":[
"MNXM874"
],
"sabiork":[
"5497"
],
"sbo":"SBO:0000247",
"seed.compound":[
"cpd00939"
]
}
},
{
"id":"acgam6p_c",
"name":"N-Acetyl-D-glucosamine 6-phosphate",
"compartment":"c",
"notes":{
"original_bigg_ids":[
"acgam6p_c"
]
},
"annotation":{
"bigg.metabolite":[
"acgam6p"
],
"biocyc":[
"META:CPD-16168",
"META:N-ACETYL-D-GLUCOSAMINE-6-P"
],
"chebi":[
"CHEBI:49353",
"CHEBI:57513",
"CHEBI:49359",
"CHEBI:12456",
"CHEBI:15784",
"CHEBI:21521",
"CHEBI:7127",
"CHEBI:39577",
"CHEBI:12564"
],
"hmdb":[
"HMDB01062",
"HMDB02817"
],
"inchi_key":[
"BRGMHAYQAZFZDJ-RTRLPJTCSA-L"
],
"kegg.compound":[
"C00357"
],
"metanetx.chemical":[
"MNXM63556"
],
"reactome.compound":[
"449703"
],
"sabiork":[
"1676"
],
"sbo":"SBO:0000247",
"seed.compound":[
"cpd00293"
]
}
},
{
"id":"pant__R_c",
"name":"(R)-Pantoate",
"compartment":"c",
"notes":{
"original_bigg_ids":[
"pant__R_c"
]
},
"annotation":{
"bigg.metabolite":[
"pant__R"
],
"biocyc":[
"META:L-PANTOATE"
],
"chebi":[
"CHEBI:18696",
"CHEBI:350",
"CHEBI:18695",
"CHEBI:15980",
"CHEBI:18697",
"CHEBI:44662",
"CHEBI:11006",
"CHEBI:14737"
],
"inchi_key":[
"OTOIIPJYVQJATP-BYPYZUCNSA-M"
],
"kegg.compound":[
"C00522"
],
"metanetx.chemical":[
"MNXM593"
],
"sabiork":[
"21325",
"5130"
],
"sbo":"SBO:0000247",
"seed.compound":[
"cpd00408"
]
}
},
{
"id":"sucr_c",
"name":"Sucrose C12H22O11",
"compartment":"c",
"notes":{
"original_bigg_ids":[
"sucr_c"
]
},
"annotation":{
"bigg.metabolite":[
"sucr"
],
"biocyc":[
"META:SUCROSE"
],
"chebi":[
"CHEBI:9314",
"CHEBI:15128",
"CHEBI:17992",
"CHEBI:45795",
"CHEBI:26812"
],
"hmdb":[
"HMDB00258"
],
"inchi_key":[
"CZMRCDWAGMRECN-UGDNZRGBSA-N"
],
"kegg.compound":[
"C00089"
],
"kegg.drug":[
"D00025"
],
"kegg.glycan":[
"G00370"
],
"metanetx.chemical":[
"MNXM167"
],
"reactome.compound":[
"188980"
],
"sabiork":[
"1294"
],
"sbo":"SBO:0000247",
"seed.compound":[
"cpd00076"
]
}
},
{
"id":"2mahmp_c",
"name":"2-Methyl-4-amino-5-hydroxymethylpyrimidine diphosphate",
"compartment":"c",
"notes":{
"original_bigg_ids":[
"2mahmp_c"
]
},
"annotation":{
"bigg.metabolite":[
"2mahmp"
],
"biocyc":[
"META:AMINO-HYDROXYMETHYL-METHYLPYRIMIDINE-PP"
],
"chebi":[
"CHEBI:16629",
"CHEBI:29079",
"CHEBI:19684",
"CHEBI:20308",
"CHEBI:11612",
"CHEBI:57841",
"CHEBI:11953",
"CHEBI:1194"
],
"inchi_key":[
"AGQJQCFEPUVXNK-UHFFFAOYSA-K"
],
"kegg.compound":[
"C04752"
],
"metanetx.chemical":[
"MNXM1135"
],
"sabiork":[
"1832"
],
"sbo":"SBO:0000247",
"seed.compound":[
"cpd02894"
]
}
},
{
"id":"pnto__R_c",
"name":"(R)-Pantothenate",
"compartment":"c",
"notes":{
"original_bigg_ids":[
"pnto__R_c"
]
},
"annotation":{
"bigg.metabolite":[
"pnto__R"
],
"biocyc":[
"META:PANTOTHENATE"
],
"chebi":[
"CHEBI:29032",
"CHEBI:44679",
"CHEBI:25846",
"CHEBI:16454",
"CHEBI:18700",
"CHEBI:11008",
"CHEBI:18701",
"CHEBI:46905",
"CHEBI:14739",
"CHEBI:7916"
],
"hmdb":[
"HMDB00210",
"HMDB62717"
],
"inchi_key":[
"GHOKWGTUZJEAQD-ZETCQYMHSA-M"
],
"kegg.compound":[
"C00864"
],
"kegg.drug":[
"D07413"
],
"metanetx.chemical":[
"MNXM364"
],
"reactome.compound":[
"199192",
"196820"
],
"sabiork":[
"5286"
],
"sbo":"SBO:0000247",
"seed.compound":[
"cpd00644"
]
}
},
{
"id":"thmmp_c",
"name":"Thiamin monophosphate",
"compartment":"c",
"notes":{
"original_bigg_ids":[
"thmmp_c"
]
},
"annotation":{
"bigg.metabolite":[
"thmmp"
],
"biocyc":[
"META:THIAMINE-P"
],
"chebi":[
"CHEBI:9533",
"CHEBI:37574",
"CHEBI:15230",
"CHEBI:46189",
"CHEBI:26945",
"CHEBI:37575",
"CHEBI:15231"
],
"hmdb":[
"HMDB02666"
],
"inchi_key":[
"HZSAJDVWZRBGIF-UHFFFAOYSA-M"
],
"kegg.compound":[
"C01081"
],
"metanetx.chemical":[
"MNXM662"
],
"sabiork":[
"1698"
],
"sbo":"SBO:0000247",
"seed.compound":[
"cpd00793"
]
}
},
{
"id":"4mpetz_c",
"name":"4-Methyl-5-(2-phosphoethyl)-thiazole",
"compartment":"c",
"notes":{
"original_bigg_ids":[
"4mpetz_c"
]
},
"annotation":{
"bigg.metabolite":[
"4mpetz"
],
"biocyc":[
"META:THZ-P"
],
"chebi":[
"CHEBI:12024",
"CHEBI:58296",
"CHEBI:1892",
"CHEBI:12023",
"CHEBI:46182",
"CHEBI:17857",
"CHEBI:20439",
"CHEBI:30638"
],
"inchi_key":[
"OCYMERZCMYJQQO-UHFFFAOYSA-L"
],
"kegg.compound":[
"C04327"
],
"metanetx.chemical":[
"MNXM960"
],
"sabiork":[
"7237"
],
"sbo":"SBO:0000247",
"seed.compound":[
"cpd02654"
]
}
},
{
"id":"sucr_e",
"name":"Sucrose C12H22O11",
"compartment":"e",
"notes":{
"original_bigg_ids":[
"sucr_e"
]
},
"annotation":{
"bigg.metabolite":[
"sucr"
],
"biocyc":[
"META:SUCROSE"
],
"chebi":[
"CHEBI:9314",
"CHEBI:15128",
"CHEBI:17992",
"CHEBI:45795",
"CHEBI:26812"
],
"hmdb":[
"HMDB00258"
],
"inchi_key":[
"CZMRCDWAGMRECN-UGDNZRGBSA-N"
],
"kegg.compound":[
"C00089"
],
"kegg.drug":[
"D00025"
],
"kegg.glycan":[
"G00370"
],
"metanetx.chemical":[
"MNXM167"
],
"reactome.compound":[
"188980"
],
"sabiork":[
"1294"
],
"sbo":"SBO:0000247",
"seed.compound":[
"cpd00076"
]
}
},
{
"id":"4ppan_c",
"name":"D-4'-Phosphopantothenate",
"compartment":"c",
"notes":{
"original_bigg_ids":[
"4ppan_c"
]
},
"annotation":{
"bigg.metabolite":[
"4ppan"
],
"biocyc":[
"META:4-P-PANTOTHENATE"
],
"chebi":[
"CHEBI:20891",
"CHEBI:15905",
"CHEBI:4082",
"CHEBI:12886",
"CHEBI:18702",
"CHEBI:10986"
],
"hmdb":[
"HMDB01016",
"HMDB62700"
],
"inchi_key":[
"XHFVGHPGDLDEQO-ZETCQYMHSA-K"
],
"kegg.compound":[
"C03492"
],
"metanetx.chemical":[
"MNXM415"
],
"reactome.compound":[
"196786"
],
"sabiork":[
"6663"
],
"sbo":"SBO:0000247",
"seed.compound":[
"cpd02201"
]
}
},
{
"id":"tre_e",
"name":"Trehalose",
"compartment":"e",
"notes":{
"original_bigg_ids":[
"tre_e"
]
},
"annotation":{
"bigg.metabolite":[
"tre"
],
"biocyc":[
"META:CPD-15990",
"META:TREHALOSE"
],
"chebi":[
"CHEBI:46211",
"CHEBI:12284",
"CHEBI:12281",
"CHEBI:15251",
"CHEBI:22365",
"CHEBI:10202",
"CHEBI:12287",
"CHEBI:16551",
"CHEBI:27082"
],
"hmdb":[
"HMDB00975"
],
"inchi_key":[
"HDTRYLNUVZCQOY-LIZSDCNHSA-N"
],
"kegg.compound":[
"C01083"
],
"kegg.glycan":[
"G00293"
],
"metanetx.chemical":[
"MNXM198"
],
"reactome.compound":[
"868614",
"189078"
],
"sabiork":[
"91"
],
"sbo":"SBO:0000247",
"seed.compound":[
"cpd00794"
]
}
},
{
"id":"thmpp_c",
"name":"Thiamine diphosphate",
"compartment":"c",
"notes":{
"original_bigg_ids":[
"thmpp_c"
]
},
"annotation":{
"bigg.metabolite":[
"thmpp"
],
"biocyc":[
"META:THIAMINE-PYROPHOSPHATE"
],
"chebi":[
"CHEBI:15229",
"CHEBI:58937",
"CHEBI:45931",
"CHEBI:45930",
"CHEBI:9532",
"CHEBI:49939"
],
"hmdb":[
"HMDB62636",
"HMDB01372"
],
"inchi_key":[
"AYEKOFBPNLCAJY-UHFFFAOYSA-L"
],
"kegg.compound":[
"C00068"
],
"metanetx.chemical":[
"MNXM256"
],
"reactome.compound":[
"8878387",
"29480"
],
"sabiork":[
"1287"
],
"sbo":"SBO:0000247",
"seed.compound":[
"cpd00056"
]
}
},
{
"id":"ptcys_c",
"name":"N-Pantothenoylcysteine",
"compartment":"c",
"notes":{
"original_bigg_ids":[
"ptcys_c"
]
},
"annotation":{
"bigg.metabolite":[
"ptcys"
],
"biocyc":[
"META:CPD-46"
],
"chebi":[
"CHEBI:21462",
"CHEBI:12439",
"CHEBI:7081",
"CHEBI:18416",
"CHEBI:58480",
"CHEBI:21463"
],
"hmdb":[
"HMDB06834"
],
"inchi_key":[
"QSYCTARXWYLMOF-CBAPKCEASA-M"
],
"kegg.compound":[
"C04079"
],
"metanetx.chemical":[
"MNXM3059"
],
"sbo":"SBO:0000247",
"seed.compound":[
"cpd24515",
"cpd02524"
]
}
},
{
"id":"4mhetz_c",
"name":"4-Methyl-5-(2-hydroxyethyl)-thiazole",
"compartment":"c",
"notes":{
"original_bigg_ids":[
"4mhetz_c"
]
},
"annotation":{
"bigg.metabolite":[
"4mhetz"
],
"biocyc":[
"META:THZ"
],
"chebi":[
"CHEBI:46320",
"CHEBI:12021",
"CHEBI:17957",
"CHEBI:12086",
"CHEBI:20522",
"CHEBI:12022",
"CHEBI:2011"
],
"hmdb":[
"HMDB32985"
],
"inchi_key":[
"BKAWJIRCKVUVED-UHFFFAOYSA-N"
],
"kegg.compound":[
"C04294"
],
"metanetx.chemical":[
"MNXM962"
],
"sbo":"SBO:0000247",
"seed.compound":[
"cpd02636"
]
}
},
{
"id":"2pg_e",
"name":"D-Glycerate 2-phosphate",
"compartment":"e",
"notes":{
"original_bigg_ids":[
"2pg_e"
]
},
"annotation":{
"bigg.metabolite":[
"2pg"
],
"biocyc":[
"META:2-PG"
],
"chebi":[
"CHEBI:39868",
"CHEBI:21028",
"CHEBI:58289",
"CHEBI:24344",
"CHEBI:12986",
"CHEBI:17835",
"CHEBI:11651",
"CHEBI:1267",
"CHEBI:88350"
],
"hmdb":[
"HMDB00362",
"HMDB62707",
"HMDB03391"
],
"inchi_key":[
"GXIURPTVHJPJLF-UWTATZPHSA-K"
],
"kegg.compound":[
"C00631"
],
"metanetx.chemical":[
"MNXM275"
],
"reactome.compound":[
"30485"
],
"sabiork":[
"31"
],
"sbo":"SBO:0000247",
"seed.compound":[
"cpd00482"
]
}
},
{
"id":"4ppcys_c",
"name":"N-((R)-4-Phosphopantothenoyl)-L-cysteine",
"compartment":"c",
"notes":{
"original_bigg_ids":[
"4ppcys_c"
]
},
"annotation":{
"bigg.metabolite":[
"4ppcys"
],
"biocyc":[
"META:R-4-PHOSPHOPANTOTHENOYL-L-CYSTEINE"
],
"chebi":[
"CHEBI:15769",
"CHEBI:12438",
"CHEBI:10987",
"CHEBI:57507",
"CHEBI:59458",
"CHEBI:328",
"CHEBI:21461"
],
"hmdb":[
"HMDB01117"
],
"inchi_key":[
"XQYALQVLCNHCFT-CBAPKCEASA-K"
],
"kegg.compound":[
"C04352"
],
"metanetx.chemical":[
"MNXM483"
],
"reactome.compound":[
"196834"
],
"sabiork":[
"7255"
],
"sbo":"SBO:0000247",
"seed.compound":[
"cpd02666"
]
}
},
{
"id":"3pg_e",
"name":"3-Phospho-D-glycerate",
"compartment":"e",
"notes":{
"original_bigg_ids":[
"3pg_e"
]
},
"annotation":{
"bigg.metabolite":[
"3pg"
],
"biocyc":[
"META:G3P"
],
"chebi":[
"CHEBI:11879",
"CHEBI:11880",
"CHEBI:17794",
"CHEBI:21029",
"CHEBI:1657",
"CHEBI:58272",
"CHEBI:12987"
],
"hmdb":[
"HMDB60180"
],
"inchi_key":[
"OSJPPGNTCRNQQC-UWTATZPHSA-K"
],
"kegg.compound":[
"C00197"
],
"metanetx.chemical":[
"MNXM126"
],
"reactome.compound":[
"6799493",
"29728"
],
"sabiork":[
"21216"
],
"sbo":"SBO:0000247",
"seed.compound":[
"cpd00169"
]
}
},
{
"id":"thm_c",
"name":"Thiamin",
"compartment":"c",
"notes":{
"original_bigg_ids":[
"thm_c"
]
},
"annotation":{
"bigg.metabolite":[
"thm"
],
"chebi":[
"CHEBI:33283"
],
"envipath":[
"32de3cf4-e3e6-4168-956e-32fa5ddb0ce1/compound/d00080d5-971d-4e5f-973a-226a589d76df"
],
"inchi_key":[
"MYVIATVLJGTBFV-UHFFFAOYSA-M"
],
"kegg.drug":[
"D08580"
],
"metanetx.chemical":[
"MNXM161565"
],
"sabiork":[
"2032"
],
"sbo":"SBO:0000247",
"seed.compound":[
"cpd00305"
]
}
},
{
"id":"pan4p_c",
"name":"Pantetheine 4'-phosphate",
"compartment":"c",
"notes":{
"original_bigg_ids":[
"pan4p_c"
]
},
"annotation":{
"bigg.metabolite":[
"pan4p"
],
"biocyc":[
"META:PHOSPHOPANTOTHEINE-GROUP",
"META:PANTETHEINE-P"
],
"chebi":[
"CHEBI:14738",
"CHEBI:11916",
"CHEBI:14736",
"CHEBI:7914",
"CHEBI:45012",
"CHEBI:14825",
"CHEBI:47942",
"CHEBI:14735",
"CHEBI:4222",
"CHEBI:29890",
"CHEBI:61723",
"CHEBI:16858",
"CHEBI:25844"
],
"hmdb":[
"HMDB01416"
],
"inchi_key":[
"JDMUPRLRUUMCTL-VIFPVBQESA-L"
],
"kegg.compound":[
"C01134"
],
"metanetx.chemical":[
"MNXM373"
],
"reactome.compound":[
"196767",
"8939005",
"6809358"
],
"sabiork":[
"3034"
],
"sbo":"SBO:0000247",
"seed.compound":[
"cpd27792",
"cpd00834"
]
}
},
{
"id":"ac_e",
"name":"Acetate",
"compartment":"e",
"notes":{
"original_bigg_ids":[
"ac_e"
]
},
"annotation":{
"bigg.metabolite":[
"ac"
],
"biocyc":[
"META:ACET"
],
"chebi":[
"CHEBI:13704",
"CHEBI:22165",
"CHEBI:22169",
"CHEBI:40480",
"CHEBI:15366",
"CHEBI:2387",
"CHEBI:30089",
"CHEBI:40486"
],
"envipath":[
"5882df9c-dae1-4d80-a40e-db4724271456/compound/9e26dcbe-4db9-46a0-8614-9f03545032d2",
"5882df9c-dae1-4d80-a40e-db4724271456/compound/5e4989fc-13d3-45d4-ad57-3be380a9d3c0",
"650babc9-9d68-4b73-9332-11972ca26f7b/compound/a8f0be58-24e8-441b-8d81-a516a0ead4b3",
"4fd7f3e0-dd25-43ac-9453-dda3e52396e4/compound/d45256fe-61fa-4f5b-bb16-91a3d615e3d8",
"32de3cf4-e3e6-4168-956e-32fa5ddb0ce1/compound/b545cabc-8c9e-4b20-8848-efa015b481ea",
"650babc9-9d68-4b73-9332-11972ca26f7b/compound/3e2d750f-df31-4445-9255-163c627e9b4a"
],
"hmdb":[
"HMDB00042"
],
"inchi_key":[
"QTBSBXVTEAMEQO-UHFFFAOYSA-M"
],
"kegg.compound":[
"C00033"
],
"kegg.drug":[
"D00010"
],
"lipidmaps":[
"LMFA01010002"
],
"metanetx.chemical":[
"MNXM26"
],
"reactome.compound":[
"1524044",
"390305",
"113539",
"2022890",
"29416"
],
"sabiork":[
"1278"
],
"sbo":"SBO:0000247",
"seed.compound":[
"cpd00029"
],
"slm":[
"000000449"
]
}
},
{
"id":"25dhpp_c",
"name":"2 5 Diamino 6 hydroxy 4  5  phosphoribosylamino  pyrimidine C9H14N5O8P",
"compartment":"c",
"notes":{
"original_bigg_ids":[
"25dhpp_c"
]
},
"annotation":{
"bigg.metabolite":[
"25dhpp"
],
"metanetx.chemical":[
"MNXM90906"
],
"sbo":"SBO:0000247"
}
},
{
"id":"ptth_c",
"name":"Pantetheine",
"compartment":"c",
"notes":{
"original_bigg_ids":[
"ptth_c"
]
},
"annotation":{
"bigg.metabolite":[
"ptth"
],
"biocyc":[
"META:CPD-511"
],
"chebi":[
"CHEBI:14734",
"CHEBI:16753",
"CHEBI:7913",
"CHEBI:25843"
],
"hmdb":[
"HMDB03426"
],
"inchi_key":[
"ZNXZGRMVNNHPCA-VIFPVBQESA-N"
],
"kegg.compound":[
"C00831"
],
"metanetx.chemical":[
"MNXM1154"
],
"reactome.compound":[
"8938313"
],
"sabiork":[
"5259"
],
"sbo":"SBO:0000247",
"seed.compound":[
"cpd00620"
]
}
},
{
"id":"5apru_c",
"name":"5-Amino-6-(5'-phosphoribosylamino)uracil",
"compartment":"c",
"notes":{
"original_bigg_ids":[
"5apru_c"
]
},
"annotation":{
"bigg.metabolite":[
"5apru"
],
"biocyc":[
"META:CPD-602"
],
"chebi":[
"CHEBI:12108",
"CHEBI:58453",
"CHEBI:18337",
"CHEBI:2032",
"CHEBI:20546",
"CHEBI:59550",
"CHEBI:59551"
],
"inchi_key":[
"LZEXYCAGPMYXLX-UMMCILCDSA-L"
],
"kegg.compound":[
"C01268"
],
"metanetx.chemical":[
"MNXM1532"
],
"sbo":"SBO:0000247",
"seed.compound":[
"cpd00931"
]
}
},
{
"id":"akg_e",
"name":"2-Oxoglutarate",
"compartment":"e",
"notes":{
"original_bigg_ids":[
"akg_e"
]
},
"annotation":{
"bigg.metabolite":[
"akg"
],
"biocyc":[
"META:2-KETOGLUTARATE"
],
"chebi":[
"CHEBI:40661",
"CHEBI:16810",
"CHEBI:11638",
"CHEBI:30916",
"CHEBI:19749",
"CHEBI:1253",
"CHEBI:30915",
"CHEBI:19748"
],
"envipath":[
"32de3cf4-e3e6-4168-956e-32fa5ddb0ce1/compound/5b0a94f6-d411-44fd-bcc1-fb79b4e697f5",
"4fd7f3e0-dd25-43ac-9453-dda3e52396e4/compound/6557f3f2-0ab8-494b-a865-8ce0eae788a9"
],
"hmdb":[
"HMDB00208",
"HMDB02812",
"HMDB62781"
],
"inchi_key":[
"KPGXRSRHYNQIFN-UHFFFAOYSA-L"
],
"kegg.compound":[
"C00026"
],
"metanetx.chemical":[
"MNXM20"
],
"reactome.compound":[
"113594",
"561075",
"5278317",
"113671",
"29406",
"389537"
],
"sabiork":[
"1922"
],
"sbo":"SBO:0000247",
"seed.compound":[
"cpd00024"
]
}
},
{
"id":"dpcoa_c",
"name":"Dephospho-CoA",
"compartment":"c",
"notes":{
"original_bigg_ids":[
"dpcoa_c"
]
},
"annotation":{
"bigg.metabolite":[
"dpcoa"
],
"biocyc":[
"META:DEPHOSPHO-COA"
],
"chebi":[
"CHEBI:14124",
"CHEBI:41614",
"CHEBI:23642",
"CHEBI:15468",
"CHEBI:11793",
"CHEBI:57328",
"CHEBI:4436"
],
"hmdb":[
"HMDB01373"
],
"inchi_key":[
"KDTSHFARGAKYJN-IBOSZNHHSA-L"
],
"kegg.compound":[
"C00882"
],
"lipidmaps":[
"LMFA07050315"
],
"metanetx.chemical":[
"MNXM481"
],
"reactome.compound":[
"196778"
],
"sabiork":[
"27337",
"1400"
],
"sbo":"SBO:0000247",
"seed.compound":[
"cpd00655"
]
}
},
{
"id":"cit_e",
"name":"Citrate",
"compartment":"e",
"notes":{
"original_bigg_ids":[
"cit_e"
]
},
"annotation":{
"bigg.metabolite":[
"cit"
],
"biocyc":[
"META:CIT"
],
"chebi":[
"CHEBI:35802",
"CHEBI:133748",
"CHEBI:35809",
"CHEBI:76049",
"CHEBI:41523",
"CHEBI:35810",
"CHEBI:30769",
"CHEBI:13999",
"CHEBI:23322",
"CHEBI:35808",
"CHEBI:42563",
"CHEBI:16947",
"CHEBI:132362",
"CHEBI:35804",
"CHEBI:23321",
"CHEBI:3727",
"CHEBI:35806"
],
"hmdb":[
"HMDB00094"
],
"inchi_key":[
"KRKNYBCHXYNGOX-UHFFFAOYSA-K"
],
"kegg.compound":[
"C00158"
],
"kegg.drug":[
"D00037"
],
"metanetx.chemical":[
"MNXM131"
],
"reactome.compound":[
"29654",
"433138",
"76190"
],
"sabiork":[
"1952"
],
"sbo":"SBO:0000247",
"seed.compound":[
"cpd00137"
]
}
},
{
"id":"for_e",
"name":"Formate",
"compartment":"e",
"notes":{
"original_bigg_ids":[
"for_e"
]
},
"annotation":{
"bigg.metabolite":[
"for"
],
"biocyc":[
"META:CPD1G-1532",
"META:CPD1G-1535",
"META:FORMATE",
"META:CPD-9845",
"META:CPD1G-1534",
"META:CARBOXYL-GROUP",
"META:CPD1G-1533"
],
"chebi":[
"CHEBI:24081",
"CHEBI:30751",
"CHEBI:15740",
"CHEBI:5145",
"CHEBI:42460",
"CHEBI:14276",
"CHEBI:24082"
],
"envipath":[
"650babc9-9d68-4b73-9332-11972ca26f7b/compound/9a9d20ae-b6ec-40a9-93ca-1de20597b1ed",
"32de3cf4-e3e6-4168-956e-32fa5ddb0ce1/compound/09c1ad08-016e-4477-8840-b97a031eae23",
"4fd7f3e0-dd25-43ac-9453-dda3e52396e4/compound/bf16ab32-cb3c-4427-a65a-089ab754823e",
"5882df9c-dae1-4d80-a40e-db4724271456/compound/34fe3cd9-9b0b-46b0-a1c5-8a66509f1919",
"650babc9-9d68-4b73-9332-11972ca26f7b/compound/1d077cf2-3f9f-4163-aa49-0fca1b2b3ab3"
],
"hmdb":[
"HMDB00142"
],
"inchi_key":[
"BDAGIHXWWSANSR-UHFFFAOYSA-M"
],
"kegg.compound":[
"C00058"
],
"metanetx.chemical":[
"MNXM39"
],
"reactome.compound":[
"29460",
"194712",
"389585",
"6801451"
],
"sabiork":[
"1285"
],
"sbo":"SBO:0000247",
"seed.compound":[
"cpd00047",
"cpd22511"
]
}
},
{
"id":"5aprbu_c",
"name":"5-Amino-6-(5'-phosphoribitylamino)uracil",
"compartment":"c",
"notes":{
"original_bigg_ids":[
"5aprbu_c"
]
},
"annotation":{
"bigg.metabolite":[
"5aprbu"
],
"biocyc":[
"META:CPD-1086"
],
"chebi":[
"CHEBI:2031",
"CHEBI:58421",
"CHEBI:12107",
"CHEBI:18247"
],
"hmdb":[
"HMDB03841"
],
"inchi_key":[
"RQRINYISXYAZKL-RPDRRWSUSA-L"
],
"kegg.compound":[
"C04454"
],
"metanetx.chemical":[
"MNXM1178"
],
"sbo":"SBO:0000247",
"seed.compound":[
"cpd02720"
]
}
},
{
"id":"pmcoa_c",
"name":"Pimeloyl-CoA",
"compartment":"c",
"notes":{
"original_bigg_ids":[
"pmcoa_c"
]
},
"annotation":{
"bigg.metabolite":[
"pmcoa"
],
"biocyc":[
"META:CPD-558"
],
"chebi":[
"CHEBI:12210",
"CHEBI:57360",
"CHEBI:26131",
"CHEBI:15504",
"CHEBI:2176",
"CHEBI:14838"
],
"envipath":[
"32de3cf4-e3e6-4168-956e-32fa5ddb0ce1/compound/46ebba99-d2f1-41ec-8e19-08b6b7e591b5"
],
"inchi_key":[
"LYCRXMTYUZDUGA-UYRKPTJQSA-I"
],
"kegg.compound":[
"C01063"
],
"lipidmaps":[
"LMFA07050363"
],
"metanetx.chemical":[
"MNXM951"
],
"sabiork":[
"2234"
],
"sbo":"SBO:0000247",
"seed.compound":[
"cpd00782"
]
}
},
{
"id":"db4p_c",
"name":"3,4-dihydroxy-2-butanone 4-phosphate",
"compartment":"c",
"notes":{
"original_bigg_ids":[
"db4p_c"
]
},
"annotation":{
"bigg.metabolite":[
"db4p"
],
"chebi":[
"CHEBI:50606"
],
"inchi_key":[
"OKYHYXLCTGGOLM-UHFFFAOYSA-L"
],
"kegg.compound":[
"C15556"
],
"metanetx.chemical":[
"MNXM2323"
],
"sabiork":[
"23254"
],
"sbo":"SBO:0000247",
"seed.compound":[
"cpd11225"
]
}
},
{
"id":"fum_e",
"name":"Fumarate",
"compartment":"e",
"notes":{
"original_bigg_ids":[
"fum_e"
]
},
"annotation":{
"bigg.metabolite":[
"fum"
],
"biocyc":[
"META:FUM"
],
"chebi":[
"CHEBI:36180",
"CHEBI:37155",
"CHEBI:42511",
"CHEBI:5190",
"CHEBI:18012",
"CHEBI:42743",
"CHEBI:22956",
"CHEBI:22957",
"CHEBI:24124",
"CHEBI:14284",
"CHEBI:37154",
"CHEBI:29806",
"CHEBI:22958",
"CHEBI:24122"
],
"envipath":[
"32de3cf4-e3e6-4168-956e-32fa5ddb0ce1/compound/709035ec-4868-4de8-9095-06428f6be14b"
],
"hmdb":[
"HMDB00134"
],
"inchi_key":[
"VZCYOOQTPOCHFL-OWOJBTEDSA-L"
],
"kegg.compound":[
"C00122"
],
"kegg.drug":[
"D02308"
],
"metanetx.chemical":[
"MNXM93"
],
"reactome.compound":[
"113588",
"29586"
],
"sabiork":[
"1910"
],
"sbo":"SBO:0000247",
"seed.compound":[
"cpd00106"
]
}
},
{
"id":"dmlz_c",
"name":"6,7-Dimethyl-8-(1-D-ribityl)lumazine",
"compartment":"c",
"notes":{
"original_bigg_ids":[
"dmlz_c"
]
},
"annotation":{
"bigg.metabolite":[
"dmlz"
],
"biocyc":[
"META:DIMETHYL-D-RIBITYL-LUMAZINE"
],
"chebi":[
"CHEBI:20682",
"CHEBI:58201",
"CHEBI:17601",
"CHEBI:2154",
"CHEBI:12185"
],
"hmdb":[
"HMDB03826"
],
"inchi_key":[
"SXDXRJZUAJBNFL-XKSSXDPKSA-M"
],
"kegg.compound":[
"C04332"
],
"metanetx.chemical":[
"MNXM1313"
],
"sabiork":[
"7240"
],
"sbo":"SBO:0000247",
"seed.compound":[
"cpd02656"
]
}
},
{
"id":"8aonn_c",
"name":"8-Amino-7-oxononanoate",
"compartment":"c",
"notes":{
"original_bigg_ids":[
"8aonn_c"
]
},
"annotation":{
"bigg.metabolite":[
"8aonn"
],
"biocyc":[
"META:8-AMINO-7-OXONONANOATE"
],
"chebi":[
"CHEBI:57532",
"CHEBI:15830",
"CHEBI:12266",
"CHEBI:20808",
"CHEBI:2308"
],
"hmdb":[
"HMDB37790"
],
"inchi_key":[
"GUAHPAJOXVYFON-UHFFFAOYSA-N"
],
"kegg.compound":[
"C01092"
],
"lipidmaps":[
"LMFA01100058",
"LMFA01060168"
],
"metanetx.chemical":[
"MNXM1141"
],
"sabiork":[
"5387"
],
"sbo":"SBO:0000247",
"seed.compound":[
"cpd00800"
]
}
},
{
"id":"4r5au_c",
"name":"4-(1-D-Ribitylamino)-5-aminouracil",
"compartment":"c",
"notes":{
"original_bigg_ids":[
"4r5au_c"
]
},
"annotation":{
"bigg.metabolite":[
"4r5au"
],
"biocyc":[
"META:AMINO-RIBOSYLAMINO-1H-3H-PYR-DIONE"
],
"chebi":[
"CHEBI:20283",
"CHEBI:11929",
"CHEBI:57573",
"CHEBI:1761",
"CHEBI:15934",
"CHEBI:52403"
],
"inchi_key":[
"XKQZIXVJVUPORE-RPDRRWSUSA-N"
],
"kegg.compound":[
"C04732"
],
"metanetx.chemical":[
"MNXM791"
],
"sabiork":[
"7525"
],
"sbo":"SBO:0000247",
"seed.compound":[
"cpd29668",
"cpd02882"
]
}
},
{
"id":"succ_e",
"name":"Succinate",
"compartment":"e",
"notes":{
"original_bigg_ids":[
"succ_e"
]
},
"annotation":{
"bigg.metabolite":[
"succ"
],
"biocyc":[
"META:SUC"
],
"chebi":[
"CHEBI:22941",
"CHEBI:26803",
"CHEBI:15741",
"CHEBI:132287",
"CHEBI:45639",
"CHEBI:30779",
"CHEBI:15125",
"CHEBI:22943",
"CHEBI:26807",
"CHEBI:9304",
"CHEBI:90372",
"CHEBI:30031"
],
"envipath":[
"4fd7f3e0-dd25-43ac-9453-dda3e52396e4/compound/cc98aff0-7f64-4db4-9d59-de961c228496",
"5882df9c-dae1-4d80-a40e-db4724271456/compound/6377658b-03f6-4fed-a5bf-ff0f2389b693",
"650babc9-9d68-4b73-9332-11972ca26f7b/compound/600b74d3-8fe5-426d-bedf-291175bd23e4",
"32de3cf4-e3e6-4168-956e-32fa5ddb0ce1/compound/8fdfd425-4343-4bf2-8427-b2ffa57fdbd7"
],
"hmdb":[
"HMDB00254"
],
"inchi_key":[
"KDYFGRWQOYBRFD-UHFFFAOYSA-L"
],
"kegg.compound":[
"C00042"
],
"lipidmaps":[
"LMFA01170043"
],
"metanetx.chemical":[
"MNXM25"
],
"reactome.compound":[
"389583",
"5278787",
"159939",
"433123",
"29434",
"113536"
],
"sabiork":[
"1924"
],
"sbo":"SBO:0000247",
"seed.compound":[
"cpd00036"
]
}
},
{
"id":"icit_e",
"name":"Isocitrate",
"compartment":"e",
"notes":{
"original_bigg_ids":[
"icit_e"
]
},
"annotation":{
"bigg.metabolite":[
"icit"
],
"chebi":[
"CHEBI:16087",
"CHEBI:36454",
"CHEBI:5998",
"CHEBI:24886",
"CHEBI:36453",
"CHEBI:14465",
"CHEBI:30887",
"CHEBI:24884"
],
"hmdb":[
"HMDB00193"
],
"inchi_key":[
"ODBLHEXUDAPZAU-UHFFFAOYSA-K"
],
"kegg.compound":[
"C00311"
],
"metanetx.chemical":[
"MNXM89661"
],
"sabiork":[
"2013"
],
"sbo":"SBO:0000247",
"seed.compound":[
"cpd00260"
]
}
},
{
"id":"dann_c",
"name":"7,8-Diaminononanoate",
"compartment":"c",
"notes":{
"original_bigg_ids":[
"dann_c"
]
},
"annotation":{
"bigg.metabolite":[
"dann"
],
"biocyc":[
"META:DIAMINONONANOATE"
],
"chebi":[
"CHEBI:12242",
"CHEBI:17830",
"CHEBI:20765",
"CHEBI:2247",
"CHEBI:58500"
],
"inchi_key":[
"KCEGBPIYGIWCDH-UHFFFAOYSA-O"
],
"kegg.compound":[
"C01037"
],
"lipidmaps":[
"LMFA01100062"
],
"metanetx.chemical":[
"MNXM1140"
],
"sabiork":[
"5370"
],
"sbo":"SBO:0000247",
"seed.compound":[
"cpd00764"
]
}
},
{
"id":"mal__L_e",
"name":"L-Malate",
"compartment":"e",
"notes":{
"original_bigg_ids":[
"mal__L_e"
]
},
"annotation":{
"bigg.metabolite":[
"mal__L"
],
"biocyc":[
"META:MAL"
],
"chebi":[
"CHEBI:15589",
"CHEBI:30797",
"CHEBI:423",
"CHEBI:18784",
"CHEBI:18785",
"CHEBI:13140",
"CHEBI:11066"
],
"hmdb":[
"HMDB00156"
],
"inchi_key":[
"BJEPYKJPYRNKOW-REOHCLBHSA-L"
],
"kegg.compound":[
"C00149"
],
"metanetx.chemical":[
"MNXM98"
],
"reactome.compound":[
"198498",
"113544"
],
"sabiork":[
"1918"
],
"sbo":"SBO:0000247",
"seed.compound":[
"cpd00130"
]
}
},
{
"id":"ribflv_c",
"name":"Riboflavin C17H20N4O6",
"compartment":"c",
"notes":{
"original_bigg_ids":[
"ribflv_c"
]
},
"annotation":{
"bigg.metabolite":[
"ribflv"
],
"biocyc":[
"META:RIBOFLAVIN"
],
"chebi":[
"CHEBI:57986",
"CHEBI:17015",
"CHEBI:8843",
"CHEBI:45214",
"CHEBI:15044",
"CHEBI:529204",
"CHEBI:27299"
],
"hmdb":[
"HMDB00244"
],
"inchi_key":[
"AUNGANRZJHBGPY-SCRDCRAPSA-M"
],
"kegg.compound":[
"C00255"
],
"kegg.drug":[
"D00050"
],
"metanetx.chemical":[
"MNXM270"
],
"reactome.compound":[
"3165253",
"196931"
],
"sabiork":[
"1996"
],
"sbo":"SBO:0000247",
"seed.compound":[
"cpd00220"
]
}
},
{
"id":"amob_c",
"name":"S-Adenosyl-4-methylthio-2-oxobutanoate",
"compartment":"c",
"notes":{
"original_bigg_ids":[
"amob_c"
]
},
"annotation":{
"bigg.metabolite":[
"amob"
],
"biocyc":[
"META:S-ADENOSYL-4-METHYLTHIO-2-OXOBUTANOATE"
],
"chebi":[
"CHEBI:12758",
"CHEBI:16490",
"CHEBI:8944",
"CHEBI:22033"
],
"inchi_key":[
"UOKVQQMBGVMXPU-CJPDYEHRSA-N"
],
"kegg.compound":[
"C04425"
],
"metanetx.chemical":[
"MNXM3090"
],
"sabiork":[
"7304"
],
"sbo":"SBO:0000247",
"seed.compound":[
"cpd02701"
]
}
},
{
"id":"dtbt_c",
"name":"Dethiobiotin",
"compartment":"c",
"notes":{
"original_bigg_ids":[
"dtbt_c"
]
},
"annotation":{
"bigg.metabolite":[
"dtbt"
],
"biocyc":[
"META:DETHIOBIOTIN"
],
"chebi":[
"CHEBI:42280",
"CHEBI:14132",
"CHEBI:36990",
"CHEBI:16691",
"CHEBI:42279",
"CHEBI:23649",
"CHEBI:4457",
"CHEBI:57861"
],
"hmdb":[
"HMDB03581"
],
"inchi_key":[
"AUTOLBMXDDTRRT-UHFFFAOYSA-M"
],
"kegg.compound":[
"C01909"
],
"metanetx.chemical":[
"MNXM1020"
],
"sabiork":[
"5879"
],
"sbo":"SBO:0000247",
"seed.compound":[
"cpd01311"
]
}
},
{
"id":"slnt_c",
"name":"Selenite",
"compartment":"c",
"notes":{
"original_bigg_ids":[
"slnt_c"
]
},
"annotation":{
"bigg.metabolite":[
"slnt"
],
"biocyc":[
"META:SELENITE"
],
"chebi":[
"CHEBI:18212",
"CHEBI:26642",
"CHEBI:29924",
"CHEBI:9090",
"CHEBI:15077"
],
"envipath":[
"32de3cf4-e3e6-4168-956e-32fa5ddb0ce1/compound/853ba2d0-3106-4c3e-9578-b095546ea194"
],
"hmdb":[
"HMDB11119"
],
"inchi_key":[
"MCAHWIHFGHIESP-UHFFFAOYSA-L"
],
"kegg.compound":[
"C05684"
],
"kegg.drug":[
"D05814"
],
"metanetx.chemical":[
"MNXM1157"
],
"reactome.compound":[
"5357720"
],
"sbo":"SBO:0000247",
"seed.compound":[
"cpd03387"
]
}
},
{
"id":"btn_c",
"name":"Biotin",
"compartment":"c",
"notes":{
"original_bigg_ids":[
"btn_c"
]
},
"annotation":{
"bigg.metabolite":[
"btn"
],
"biocyc":[
"META:BIOTIN"
],
"chebi":[
"CHEBI:13905",
"CHEBI:57586",
"CHEBI:22884",
"CHEBI:3108",
"CHEBI:41236",
"CHEBI:15956",
"CHEBI:22882"
],
"hmdb":[
"HMDB00030"
],
"inchi_key":[
"YBJHBAHKTGYVGT-ZKWXMUAHSA-M"
],
"kegg.compound":[
"C00120"
],
"kegg.drug":[
"D00029"
],
"metanetx.chemical":[
"MNXM304"
],
"reactome.compound":[
"199238",
"29582",
"199207"
],
"sabiork":[
"1936"
],
"sbo":"SBO:0000247",
"seed.compound":[
"cpd00104"
]
}
},
{
"id":"carn_c",
"name":"L-Carnosine",
"compartment":"c",
"charge":0,
"formula":"C9H14N4O3",
"notes":{
"original_bigg_ids":[
"carn_c"
]
},
"annotation":{
"bigg.metabolite":[
"carn"
],
"metanetx.chemical":[
"MNXM114412"
],
"sbo":"SBO:0000247",
"seed.compound":[
"cpd15836"
]
}
},
{
"id":"na1_p",
"name":"Sodium",
"compartment":"p",
"notes":{
"original_bigg_ids":[
"na1_p"
]
},
"annotation":{
"bigg.metabolite":[
"na1"
],
"biocyc":[
"META:NA+"
],
"chebi":[
"CHEBI:9175",
"CHEBI:49766",
"CHEBI:26717",
"CHEBI:29101"
],
"hmdb":[
"HMDB00588"
],
"inchi_key":[
"FKNQFGJONOIPTF-UHFFFAOYSA-N"
],
"kegg.compound":[
"C01330"
],
"metanetx.chemical":[
"MNXM27"
],
"reactome.compound":[
"2892454",
"83910",
"74113",
"425977",
"425971",
"2872443",
"425958"
],
"sabiork":[
"22"
],
"sbo":"SBO:0000247",
"seed.compound":[
"cpd00971"
]
}
},
{
"id":"s_c",
"name":"Sulfur",
"compartment":"c",
"notes":{
"original_bigg_ids":[
"s_c"
]
},
"annotation":{
"bigg.metabolite":[
"s"
],
"biocyc":[
"META:Elemental-Sulfur"
],
"chebi":[
"CHEBI:26833"
],
"inchi_key":[
"NINIDFKCEFEMDL-UHFFFAOYSA-N"
],
"kegg.compound":[
"C00087"
],
"kegg.drug":[
"D00024"
],
"metanetx.chemical":[
"MNXM89"
],
"sabiork":[
"5001"
],
"sbo":"SBO:0000247"
}
},
{
"id":"na1_e",
"name":"Sodium",
"compartment":"e",
"notes":{
"original_bigg_ids":[
"na1_e"
]
},
"annotation":{
"bigg.metabolite":[
"na1"
],
"biocyc":[
"META:NA+"
],
"chebi":[
"CHEBI:9175",
"CHEBI:49766",
"CHEBI:26717",
"CHEBI:29101"
],
"hmdb":[
"HMDB00588"
],
"inchi_key":[
"FKNQFGJONOIPTF-UHFFFAOYSA-N"
],
"kegg.compound":[
"C01330"
],
"metanetx.chemical":[
"MNXM27"
],
"reactome.compound":[
"2892454",
"83910",
"74113",
"425977",
"425971",
"2872443",
"425958"
],
"sabiork":[
"22"
],
"sbo":"SBO:0000247",
"seed.compound":[
"cpd00971"
]
}
},
{
"id":"aact_c",
"name":"Aminoacetone",
"compartment":"c",
"charge":1,
"formula":"C3H8NO",
"notes":{
"original_bigg_ids":[
"aact_c"
]
},
"annotation":{
"bigg.metabolite":[
"aact"
],
"biocyc":[
"META:AMINO-ACETONE"
],
"chebi":[
"CHEBI:42749",
"CHEBI:58320",
"CHEBI:2648",
"CHEBI:19025",
"CHEBI:17906",
"CHEBI:13767",
"CHEBI:42849"
],
"envipath":[
"5882df9c-dae1-4d80-a40e-db4724271456/compound/c7d3904a-a2ab-4e04-8933-d57d61dca653"
],
"hmdb":[
"HMDB60177",
"HMDB02134"
],
"inchi_key":[
"BCDGQXUMWHRQCB-UHFFFAOYSA-O"
],
"kegg.compound":[
"C01888"
],
"metanetx.chemical":[
"MNXM1106"
],
"sbo":"SBO:0000247",
"seed.compound":[
"cpd01298"
]
}
},
{
"id":"btamp_c",
"name":"Biotinyl 5  AMP C20H27N7O9PS",
"compartment":"c",
"notes":{
"original_bigg_ids":[
"btamp_c"
]
},
"annotation":{
"bigg.metabolite":[
"btamp"
],
"inchi_key":[
"UTQCSTJVMLODHM-RHCAYAJFSA-N"
],
"metanetx.chemical":[
"MNXM722791"
],
"sbo":"SBO:0000247",
"seed.compound":[
"cpd22432",
"cpd03517"
]
}
},
{
"id":"Lcyst_c",
"name":"L-Cysteate",
"compartment":"c",
"charge":-1,
"formula":"C3H6NO5S",
"notes":{
"original_bigg_ids":[
"Lcyst_c"
]
},
"annotation":{
"bigg.metabolite":[
"Lcyst"
],
"biocyc":[
"META:L-CYSTEATE"
],
"chebi":[
"CHEBI:58090",
"CHEBI:44590",
"CHEBI:13094",
"CHEBI:6206",
"CHEBI:17285",
"CHEBI:44466",
"CHEBI:44708",
"CHEBI:44513"
],
"inchi_key":[
"XVOYSCVBGLVSOL-REOHCLBHSA-M"
],
"kegg.compound":[
"C00506"
],
"metanetx.chemical":[
"MNXM713"
],
"reactome.compound":[
"5673778",
"379444"
],
"sabiork":[
"2064"
],
"sbo":"SBO:0000247",
"seed.compound":[
"cpd00395"
]
}
},
{
"id":"glyclt_e",
"name":"Glycolate C2H3O3",
"compartment":"e",
"notes":{
"original_bigg_ids":[
"glyclt_e"
]
},
"annotation":{
"bigg.metabolite":[
"glyclt"
],
"biocyc":[
"META:GLYCOLLATE"
],
"chebi":[
"CHEBI:24388",
"CHEBI:5475",
"CHEBI:17497",
"CHEBI:14348",
"CHEBI:24390",
"CHEBI:29805",
"CHEBI:42865"
],
"envipath":[
"32de3cf4-e3e6-4168-956e-32fa5ddb0ce1/compound/65f8bf08-1b83-49cd-8f44-8591a6b78f5f",
"5882df9c-dae1-4d80-a40e-db4724271456/compound/fadcee01-99f5-4203-9a94-43ad453f2124",
"650babc9-9d68-4b73-9332-11972ca26f7b/compound/9a241561-612f-4e82-99c8-d4ce30c862bf",
"4fd7f3e0-dd25-43ac-9453-dda3e52396e4/compound/8b8341da-ab0c-4974-87a5-7515166e2965"
],
"hmdb":[
"HMDB03035",
"HMDB00115"
],
"inchi_key":[
"AEMRFAOFKBGASW-UHFFFAOYSA-M"
],
"kegg.compound":[
"C00160"
],
"metanetx.chemical":[
"MNXM222"
],
"reactome.compound":[
"389822"
],
"sabiork":[
"1953"
],
"sbo":"SBO:0000247",
"seed.compound":[
"cpd12347",
"cpd00139"
]
}
},
{
"id":"ahdt_c",
"name":"2-Amino-4-hydroxy-6-(erythro-1,2,3-trihydroxypropyl)dihydropteridine triphosphate",
"compartment":"c",
"notes":{
"original_bigg_ids":[
"ahdt_c"
]
},
"annotation":{
"bigg.metabolite":[
"ahdt"
],
"biocyc":[
"META:DIHYDRONEOPTERIN-P3"
],
"chebi":[
"CHEBI:19455",
"CHEBI:18372",
"CHEBI:20684",
"CHEBI:28069",
"CHEBI:58462",
"CHEBI:1002",
"CHEBI:11509",
"CHEBI:12201"
],
"hmdb":[
"HMDB12181",
"HMDB01144",
"HMDB00980"
],
"inchi_key":[
"DGGUVLXVLHAAGT-XINAWCOVSA-J"
],
"kegg.compound":[
"C04895"
],
"metanetx.chemical":[
"MNXM397"
],
"reactome.compound":[
"1474124"
],
"sabiork":[
"7657",
"25345"
],
"sbo":"SBO:0000247",
"seed.compound":[
"cpd02978"
]
}
},
{
"id":"co2_e",
"name":"CO2 CO2",
"compartment":"e",
"notes":{
"original_bigg_ids":[
"co2_e"
]
},
"annotation":{
"bigg.metabolite":[
"co2"
],
"biocyc":[
"META:CARBON-DIOXIDE"
],
"chebi":[
"CHEBI:23011",
"CHEBI:3283",
"CHEBI:48829",
"CHEBI:16526",
"CHEBI:13283",
"CHEBI:13285",
"CHEBI:13284",
"CHEBI:13282"
],
"envipath":[
"650babc9-9d68-4b73-9332-11972ca26f7b/compound/2ec3da94-5f50-4525-81b1-5607c5c7a3d3",
"32de3cf4-e3e6-4168-956e-32fa5ddb0ce1/compound/05f60af4-0a3f-4ead-9a29-33bb0f123379"
],
"hmdb":[
"HMDB01967"
],
"inchi_key":[
"CURLTUGMZLYLDI-UHFFFAOYSA-N"
],
"kegg.compound":[
"C00011"
],
"kegg.drug":[
"D00004"
],
"metanetx.chemical":[
"MNXM13"
],
"reactome.compound":[
"29376",
"5668565",
"189480",
"1132345",
"113528",
"1237009",
"159751",
"389536",
"159942"
],
"sabiork":[
"1266"
],
"sbo":"SBO:0000247",
"seed.compound":[
"cpd00011"
]
}
},
{
"id":"3sala_c",
"name":"3-Sulfino-L-alanine",
"compartment":"c",
"charge":-2,
"formula":"C3H5NO4S",
"notes":{
"original_bigg_ids":[
"3sala_c"
]
},
"annotation":{
"bigg.metabolite":[
"3sala"
],
"biocyc":[
"META:3-SULFINOALANINE"
],
"chebi":[
"CHEBI:61085",
"CHEBI:16345",
"CHEBI:41721",
"CHEBI:21271",
"CHEBI:11888",
"CHEBI:41618",
"CHEBI:8973",
"CHEBI:1664",
"CHEBI:224037",
"CHEBI:11889"
],
"envipath":[
"650babc9-9d68-4b73-9332-11972ca26f7b/compound/aa80c146-8c4c-4ce4-9276-0d8d56942369"
],
"hmdb":[
"HMDB00996",
"HMDB60179"
],
"inchi_key":[
"ADVPTQAUNPRNPO-REOHCLBHSA-M"
],
"kegg.compound":[
"C00606"
],
"metanetx.chemical":[
"MNXM498"
],
"reactome.compound":[
"1614519"
],
"sabiork":[
"5155"
],
"sbo":"SBO:0000247",
"seed.compound":[
"cpd00467"
]
}
},
{
"id":"dhpmp_c",
"name":"Dihydroneopterin monophosphate",
"compartment":"c",
"notes":{
"original_bigg_ids":[
"dhpmp_c"
]
},
"annotation":{
"bigg.metabolite":[
"dhpmp"
],
"biocyc":[
"META:DIHYDRONEOPTERIN-P"
],
"chebi":[
"CHEBI:48954",
"CHEBI:58762",
"CHEBI:4577",
"CHEBI:23756"
],
"hmdb":[
"HMDB06824"
],
"inchi_key":[
"PLSQMGZYOGSOCE-XINAWCOVSA-L"
],
"kegg.compound":[
"C05925"
],
"metanetx.chemical":[
"MNXM1645"
],
"sabiork":[
"8272"
],
"sbo":"SBO:0000247",
"seed.compound":[
"cpd03521",
"cpd29676"
]
}
},
{
"id":"3snpyr_c",
"name":"3-Sulfinopyruvate",
"compartment":"c",
"charge":-2,
"formula":"C3H2O5S",
"notes":{
"original_bigg_ids":[
"3snpyr_c"
]
},
"annotation":{
"bigg.metabolite":[
"3snpyr"
],
"metanetx.chemical":[
"MNXM162632"
],
"sbo":"SBO:0000247"
}
},
{
"id":"no2_e",
"name":"Nitrite",
"compartment":"e",
"notes":{
"original_bigg_ids":[
"no2_e"
]
},
"annotation":{
"bigg.metabolite":[
"no2"
],
"biocyc":[
"META:NITRITE"
],
"chebi":[
"CHEBI:16301",
"CHEBI:14658",
"CHEBI:7585",
"CHEBI:44396",
"CHEBI:25567"
],
"envipath":[
"32de3cf4-e3e6-4168-956e-32fa5ddb0ce1/compound/84af9b8c-5f58-4093-85cb-964ba8ed40b7"
],
"hmdb":[
"HMDB02786"
],
"inchi_key":[
"IOVCWXUNBOPUCH-UHFFFAOYSA-M"
],
"kegg.compound":[
"C00088"
],
"metanetx.chemical":[
"MNXM107"
],
"reactome.compound":[
"1222379"
],
"sabiork":[
"3058"
],
"sbo":"SBO:0000247",
"seed.compound":[
"cpd00075"
]
}
},
{
"id":"no3_e",
"name":"Nitrate",
"compartment":"e",
"notes":{
"original_bigg_ids":[
"no3_e"
]
},
"annotation":{
"bigg.metabolite":[
"no3"
],
"biocyc":[
"META:NITRATE",
"META:CPD-15028"
],
"chebi":[
"CHEBI:44487",
"CHEBI:14654",
"CHEBI:71263",
"CHEBI:7580",
"CHEBI:17632",
"CHEBI:48107",
"CHEBI:25545"
],
"envipath":[
"32de3cf4-e3e6-4168-956e-32fa5ddb0ce1/compound/706be27f-b4cf-4022-b2ef-04cec5197ca5"
],
"hmdb":[
"HMDB02878",
"HMDB01853"
],
"inchi_key":[
"NHNBFGGVMKEFGY-UHFFFAOYSA-N"
],
"kegg.compound":[
"C00244"
],
"kegg.drug":[
"D02313"
],
"metanetx.chemical":[
"MNXM207"
],
"sabiork":[
"1988"
],
"sbo":"SBO:0000247",
"seed.compound":[
"cpd00209"
]
}
},
{
"id":"dhnpt_c",
"name":"Dihydroneopterin",
"compartment":"c",
"notes":{
"original_bigg_ids":[
"dhnpt_c"
]
},
"annotation":{
"bigg.metabolite":[
"dhnpt"
],
"biocyc":[
"META:DIHYDRO-NEO-PTERIN"
],
"chebi":[
"CHEBI:30567",
"CHEBI:11510",
"CHEBI:17001",
"CHEBI:44427",
"CHEBI:1001",
"CHEBI:19454"
],
"hmdb":[
"HMDB02275"
],
"inchi_key":[
"YQIFAMYNGGOTFB-XINAWCOVSA-N"
],
"kegg.compound":[
"C04874"
],
"metanetx.chemical":[
"MNXM162359"
],
"sabiork":[
"7637"
],
"sbo":"SBO:0000247",
"seed.compound":[
"cpd02961"
]
}
},
{
"id":"o2_e",
"name":"O2 O2",
"compartment":"e",
"notes":{
"original_bigg_ids":[
"o2_e"
]
},
"annotation":{
"bigg.metabolite":[
"o2"
],
"biocyc":[
"META:OXYGEN-MOLECULE"
],
"chebi":[
"CHEBI:7860",
"CHEBI:26689",
"CHEBI:29097",
"CHEBI:15379",
"CHEBI:13416",
"CHEBI:27140",
"CHEBI:29793",
"CHEBI:30491",
"CHEBI:44742",
"CHEBI:23833",
"CHEBI:25366",
"CHEBI:10745"
],
"envipath":[
"5882df9c-dae1-4d80-a40e-db4724271456/compound/d5d12248-82d3-4cf3-b7d0-2e3d096768b4"
],
"hmdb":[
"HMDB01377"
],
"inchi_key":[
"MYMOFIZGZYHOMD-UHFFFAOYSA-N"
],
"kegg.compound":[
"C00007"
],
"kegg.drug":[
"D00003"
],
"metanetx.chemical":[
"MNXM4"
],
"reactome.compound":[
"113534",
"113535",
"113685",
"5668566",
"189461",
"113533",
"1131511",
"352327",
"351593",
"29368",
"1236709"
],
"sabiork":[
"1264"
],
"sbo":"SBO:0000247",
"seed.compound":[
"cpd00007"
]
}
},
{
"id":"mercppyr_c",
"name":"Mercaptopyruvate",
"compartment":"c",
"charge":-1,
"formula":"C3H3O3S",
"notes":{
"original_bigg_ids":[
"mercppyr_c"
]
},
"annotation":{
"bigg.metabolite":[
"mercppyr"
],
"biocyc":[
"META:3-MERCAPTO-PYRUVATE"
],
"chebi":[
"CHEBI:6767",
"CHEBI:16208",
"CHEBI:20103",
"CHEBI:14583",
"CHEBI:57678",
"CHEBI:11847",
"CHEBI:20104"
],
"envipath":[
"650babc9-9d68-4b73-9332-11972ca26f7b/compound/867afe4f-221e-465f-b082-bf34bbb99022"
],
"hmdb":[
"HMDB01368"
],
"inchi_key":[
"OJOLFAIGOXZBCI-UHFFFAOYSA-M"
],
"kegg.compound":[
"C00957"
],
"metanetx.chemical":[
"MNXM1214"
],
"sabiork":[
"2196"
],
"sbo":"SBO:0000247",
"seed.compound":[
"cpd00706"
]
}
},
{
"id":"2ahhmp_c",
"name":"2 Amino 4 hydroxy 6 hydroxymethyl 7 8 dihydropteridine C7H9N5O2",
"compartment":"c",
"notes":{
"original_bigg_ids":[
"2ahhmp_c"
]
},
"annotation":{
"bigg.metabolite":[
"2ahhmp"
],
"metanetx.chemical":[
"MNXM146055"
],
"sbo":"SBO:0000247"
}
},
{
"id":"pi_e",
"name":"Phosphate",
"compartment":"e",
"notes":{
"original_bigg_ids":[
"pi_e"
]
},
"annotation":{
"bigg.metabolite":[
"pi"
],
"biocyc":[
"META:Pi",
"META:CPD-16459",
"META:PHOSPHATE-GROUP"
],
"chebi":[
"CHEBI:26078",
"CHEBI:18367",
"CHEBI:29139",
"CHEBI:39739",
"CHEBI:43470",
"CHEBI:35780",
"CHEBI:43474",
"CHEBI:26020",
"CHEBI:45024",
"CHEBI:39745",
"CHEBI:29137",
"CHEBI:14791",
"CHEBI:7793"
],
"envipath":[
"650babc9-9d68-4b73-9332-11972ca26f7b/compound/db5219ee-60cb-4370-b066-340c9faf069c",
"5882df9c-dae1-4d80-a40e-db4724271456/compound/84684967-eade-48d4-b25d-c4aede0a0836",
"5882df9c-dae1-4d80-a40e-db4724271456/compound/ad82c39b-2edb-4953-b971-79a2d2ea6e26",
"650babc9-9d68-4b73-9332-11972ca26f7b/compound/aac01fea-4223-49c1-8b12-cd50f11ebfc8",
"32de3cf4-e3e6-4168-956e-32fa5ddb0ce1/compound/c581b2ce-6238-45de-abc0-60ca8d47ed04"
],
"hmdb":[
"HMDB02105",
"HMDB00973",
"HMDB01429",
"HMDB02142",
"HMDB05947"
],
"inchi_key":[
"NBIIXXVUZAFLBC-UHFFFAOYSA-L"
],
"kegg.compound":[
"C00009"
],
"kegg.drug":[
"D05467"
],
"metanetx.chemical":[
"MNXM9"
],
"reactome.compound":[
"5228339",
"113550",
"8851513",
"113551",
"109277",
"29372",
"8851226",
"113548"
],
"sabiork":[
"36"
],
"sbo":"SBO:0000247",
"seed.compound":[
"cpd27787",
"cpd00009"
]
}
},
{
"id":"2ahhmd_c",
"name":"2 Amino 4 hydroxy 6 hydroxymethyl 7 8 dihydropteridine diphosphate C7H8N5O8P2",
"compartment":"c",
"notes":{
"original_bigg_ids":[
"2ahhmd_c"
]
},
"annotation":{
"bigg.metabolite":[
"2ahhmd"
],
"inchi_key":[
"FCQGJGLSOWZZON-UHFFFAOYSA-L"
],
"metanetx.chemical":[
"MNXM91459"
],
"sabiork":[
"1834"
],
"sbo":"SBO:0000247",
"seed.compound":[
"cpd02920"
]
}
},
{
"id":"na1_c",
"name":"Sodium",
"compartment":"c",
"notes":{
"original_bigg_ids":[
"na1_c"
]
},
"annotation":{
"bigg.metabolite":[
"na1"
],
"biocyc":[
"META:NA+"
],
"chebi":[
"CHEBI:9175",
"CHEBI:49766",
"CHEBI:26717",
"CHEBI:29101"
],
"hmdb":[
"HMDB00588"
],
"inchi_key":[
"FKNQFGJONOIPTF-UHFFFAOYSA-N"
],
"kegg.compound":[
"C01330"
],
"metanetx.chemical":[
"MNXM27"
],
"reactome.compound":[
"2892454",
"83910",
"74113",
"425977",
"425971",
"2872443",
"425958"
],
"sabiork":[
"22"
],
"sbo":"SBO:0000247",
"seed.compound":[
"cpd00971"
]
}
},
{
"id":"4abz_c",
"name":"4-Aminobenzoate",
"compartment":"c",
"notes":{
"original_bigg_ids":[
"4abz_c"
]
},
"annotation":{
"bigg.metabolite":[
"4abz"
],
"biocyc":[
"META:P-AMINO-BENZOATE"
],
"chebi":[
"CHEBI:30753",
"CHEBI:20314",
"CHEBI:44778",
"CHEBI:11959",
"CHEBI:113372",
"CHEBI:20315",
"CHEBI:17836",
"CHEBI:1783"
],
"envipath":[
"32de3cf4-e3e6-4168-956e-32fa5ddb0ce1/compound/a5ad09dc-a75c-4ad4-8917-a62ebefdc941"
],
"hmdb":[
"HMDB01392"
],
"inchi_key":[
"ALYNCZNDIQEVRV-UHFFFAOYSA-M"
],
"kegg.compound":[
"C00568"
],
"kegg.drug":[
"D02456"
],
"metanetx.chemical":[
"MNXM421"
],
"sabiork":[
"2099"
],
"sbo":"SBO:0000247",
"seed.compound":[
"cpd00443"
]
}
},
{
"id":"so4_e",
"name":"Sulfate",
"compartment":"e",
"notes":{
"original_bigg_ids":[
"so4_e"
]
},
"annotation":{
"bigg.metabolite":[
"so4"
],
"biocyc":[
"META:SULFATE",
"META:HSO4"
],
"chebi":[
"CHEBI:15135",
"CHEBI:45693",
"CHEBI:29199",
"CHEBI:9335",
"CHEBI:16189",
"CHEBI:45687",
"CHEBI:26836",
"CHEBI:45696"
],
"envipath":[
"650babc9-9d68-4b73-9332-11972ca26f7b/compound/cf4fcd19-f2cb-4d92-aa67-323762e3b269"
],
"hmdb":[
"HMDB01448"
],
"inchi_key":[
"QAOWNCQODCNURD-UHFFFAOYSA-L"
],
"kegg.compound":[
"C00059"
],
"kegg.drug":[
"D05963"
],
"metanetx.chemical":[
"MNXM58"
],
"reactome.compound":[
"174375",
"1606845",
"1609649",
"1614584",
"427648"
],
"sabiork":[
"1759"
],
"sbo":"SBO:0000247",
"seed.compound":[
"cpd29301",
"cpd00048"
]
}
},
{
"id":"hibut_c",
"name":"S-3-hydroxyisobutyrate",
"compartment":"c",
"formula":"C4H8O3",
"notes":{
"original_bigg_ids":[
"hibut_c"
]
},
"annotation":{
"bigg.metabolite":[
"hibut"
],
"sbo":"SBO:0000247"
}
},
{
"id":"3mb2coa_c",
"name":"3-Methylbut-2-enoyl-CoA",
"compartment":"c",
"formula":"C26H38N7O17P3S",
"notes":{
"original_bigg_ids":[
"3mb2coa_c"
]
},
"annotation":{
"bigg.metabolite":[
"3mb2coa"
],
"biocyc":[
"META:3-METHYL-CROTONYL-COA"
],
"chebi":[
"CHEBI:11853",
"CHEBI:23802",
"CHEBI:27728",
"CHEBI:4615",
"CHEBI:1599",
"CHEBI:57344",
"CHEBI:20128",
"CHEBI:11858",
"CHEBI:15486"
],
"envipath":[
"32de3cf4-e3e6-4168-956e-32fa5ddb0ce1/compound/63be9529-6dc6-49ee-afef-6b6ddff4b097"
],
"hmdb":[
"HMDB01493"
],
"inchi_key":[
"BXIPALATIYNHJN-ZMHDXICWSA-J"
],
"kegg.compound":[
"C03069"
],
"lipidmaps":[
"LMFA07050232",
"LMFA07050234"
],
"metanetx.chemical":[
"MNXM389"
],
"reactome.compound":[
"70744"
],
"sabiork":[
"2652"
],
"sbo":"SBO:0000247",
"seed.compound":[
"cpd01966"
]
}
},
{
"id":"btcoa_c",
"name":"Butanoyl-CoA",
"compartment":"c",
"charge":-4,
"formula":"C25H38N7O17P3S",
"notes":{
"original_bigg_ids":[
"btcoa_c"
]
},
"annotation":{
"bigg.metabolite":[
"btcoa"
],
"biocyc":[
"META:BUTYRYL-COA"
],
"chebi":[
"CHEBI:57371",
"CHEBI:22953",
"CHEBI:22973",
"CHEBI:3235",
"CHEBI:15517",
"CHEBI:13926"
],
"envipath":[
"32de3cf4-e3e6-4168-956e-32fa5ddb0ce1/compound/dcfe6e71-5e24-4086-91a3-076df362da44"
],
"hmdb":[
"HMDB01088"
],
"inchi_key":[
"CRFNGMNYKDXRTN-CITAKDKDSA-J"
],
"kegg.compound":[
"C00136"
],
"lipidmaps":[
"LMFA07050292"
],
"metanetx.chemical":[
"MNXM233"
],
"reactome.compound":[
"77318"
],
"sabiork":[
"1942"
],
"sbo":"SBO:0000247",
"seed.compound":[
"cpd00120"
],
"slm":[
"000001035"
]
}
},
{
"id":"ala__L_e",
"name":"L-Alanine",
"compartment":"e",
"notes":{
"original_bigg_ids":[
"ala__L_e"
]
},
"annotation":{
"bigg.metabolite":[
"ala__L"
],
"biocyc":[
"META:L-ALPHA-ALANINE"
],
"chebi":[
"CHEBI:21216",
"CHEBI:32440",
"CHEBI:2539",
"CHEBI:46308",
"CHEBI:40735",
"CHEBI:16977",
"CHEBI:22277",
"CHEBI:32439",
"CHEBI:57972",
"CHEBI:6171",
"CHEBI:16449",
"CHEBI:32431",
"CHEBI:32432",
"CHEBI:66916",
"CHEBI:40734",
"CHEBI:13069",
"CHEBI:76050",
"CHEBI:13748"
],
"envipath":[
"650babc9-9d68-4b73-9332-11972ca26f7b/compound/d80739c7-acbe-4c00-8ea2-e3d19a191be2",
"650babc9-9d68-4b73-9332-11972ca26f7b/compound/1aad160f-1c5e-48e0-9473-6305321b31ed"
],
"hmdb":[
"HMDB00161",
"HMDB62251"
],
"inchi_key":[
"QNAYBMKLOCPYGJ-REOHCLBHSA-N"
],
"kegg.compound":[
"C01401",
"C00041"
],
"kegg.drug":[
"D00012"
],
"metanetx.chemical":[
"MNXM32"
],
"reactome.compound":[
"389664",
"352036",
"29432",
"379697"
],
"sabiork":[
"2280",
"67"
],
"sbo":"SBO:0000247",
"seed.compound":[
"cpd00035",
"cpd01003"
]
}
},
{
"id":"arg__L_e",
"name":"L-Arginine",
"compartment":"e",
"notes":{
"original_bigg_ids":[
"arg__L_e"
]
},
"annotation":{
"bigg.metabolite":[
"arg__L"
],
"biocyc":[
"META:ARG"
],
"chebi":[
"CHEBI:32683",
"CHEBI:22616",
"CHEBI:2643",
"CHEBI:32681",
"CHEBI:13077",
"CHEBI:32682",
"CHEBI:16467",
"CHEBI:21235",
"CHEBI:42927",
"CHEBI:6185",
"CHEBI:32696",
"CHEBI:32695",
"CHEBI:29016",
"CHEBI:32697",
"CHEBI:133495"
],
"hmdb":[
"HMDB62762",
"HMDB00517"
],
"inchi_key":[
"ODKSFYDXXFIFQN-BYPYZUCNSA-O"
],
"kegg.compound":[
"C02385",
"C00062"
],
"kegg.drug":[
"D02982"
],
"metanetx.chemical":[
"MNXM70"
],
"reactome.compound":[
"351977",
"29468",
"374064",
"113530"
],
"sabiork":[
"2410",
"23080",
"80"
],
"sbo":"SBO:0000247",
"seed.compound":[
"cpd00051",
"cpd19021"
]
}
},
{
"id":"4adcho_c",
"name":"4-amino-4-deoxychorismate",
"compartment":"c",
"notes":{
"original_bigg_ids":[
"4adcho_c"
]
},
"annotation":{
"bigg.metabolite":[
"4adcho"
],
"biocyc":[
"META:4-AMINO-4-DEOXYCHORISMATE"
],
"chebi":[
"CHEBI:35181",
"CHEBI:11956",
"CHEBI:18198",
"CHEBI:58406",
"CHEBI:1943",
"CHEBI:35180"
],
"inchi_key":[
"OIUJHGOLFKDBSU-HTQZYQBOSA-M"
],
"kegg.compound":[
"C11355"
],
"metanetx.chemical":[
"MNXM1458"
],
"sabiork":[
"13425"
],
"sbo":"SBO:0000247",
"seed.compound":[
"cpd08210"
]
}
},
{
"id":"asn__L_e",
"name":"L-Asparagine",
"compartment":"e",
"notes":{
"original_bigg_ids":[
"asn__L_e"
]
},
"annotation":{
"bigg.metabolite":[
"asn__L"
],
"biocyc":[
"META:ASN"
],
"chebi":[
"CHEBI:6191",
"CHEBI:22653",
"CHEBI:32651",
"CHEBI:58048",
"CHEBI:40902",
"CHEBI:21242",
"CHEBI:32661",
"CHEBI:13083",
"CHEBI:17196",
"CHEBI:32660",
"CHEBI:32650"
],
"hmdb":[
"HMDB00168"
],
"inchi_key":[
"DCXYFEDJOCDNAF-REOHCLBHSA-N"
],
"kegg.compound":[
"C16438",
"C00152"
],
"metanetx.chemical":[
"MNXM147"
],
"reactome.compound":[
"29642",
"379703"
],
"sabiork":[
"21052",
"72"
],
"sbo":"SBO:0000247",
"seed.compound":[
"cpd00132",
"cpd15142"
]
}
},
{
"id":"mmal_c",
"name":"Methylmalonate C4H4O4",
"compartment":"c",
"charge":-2,
"formula":"C4H4O4",
"notes":{
"original_bigg_ids":[
"mmal_c"
]
},
"annotation":{
"bigg.metabolite":[
"mmal"
],
"biocyc":[
"META:CPD-546"
],
"chebi":[
"CHEBI:30860",
"CHEBI:25319",
"CHEBI:25317",
"CHEBI:30861",
"CHEBI:42270",
"CHEBI:6881",
"CHEBI:17453",
"CHEBI:14603"
],
"envipath":[
"5882df9c-dae1-4d80-a40e-db4724271456/compound/db030ae8-c331-4ee4-b634-441f8b4d900b"
],
"hmdb":[
"HMDB00202"
],
"inchi_key":[
"ZIYVHBGGAOATLY-UHFFFAOYSA-L"
],
"kegg.compound":[
"C02170"
],
"lipidmaps":[
"LMFA01170118"
],
"metanetx.chemical":[
"MNXM1572"
],
"sabiork":[
"2376"
],
"sbo":"SBO:0000247",
"seed.compound":[
"cpd01468"
]
}
},
{
"id":"dhpt_c",
"name":"Dihydropteroate",
"compartment":"c",
"notes":{
"original_bigg_ids":[
"dhpt_c"
]
},
"annotation":{
"bigg.metabolite":[
"dhpt"
],
"biocyc":[
"META:7-8-DIHYDROPTEROATE"
],
"chebi":[
"CHEBI:23762",
"CHEBI:17839",
"CHEBI:14160",
"CHEBI:4581"
],
"hmdb":[
"HMDB01412"
],
"inchi_key":[
"WBFYVDCHGVNRBH-UHFFFAOYSA-M"
],
"kegg.compound":[
"C00921"
],
"metanetx.chemical":[
"MNXM722728"
],
"sabiork":[
"5318"
],
"sbo":"SBO:0000247",
"seed.compound":[
"cpd28675",
"cpd00683",
"cpd28673"
]
}
},
{
"id":"ibcoa_c",
"name":"Isobutyryl-CoA",
"compartment":"c",
"formula":"C25H38N7O17P3S",
"notes":{
"original_bigg_ids":[
"ibcoa_c"
]
},
"annotation":{
"bigg.metabolite":[
"ibcoa"
],
"biocyc":[
"META:ISOBUTYRYL-COA"
],
"chebi":[
"CHEBI:11629",
"CHEBI:57338",
"CHEBI:1214",
"CHEBI:15479",
"CHEBI:19712",
"CHEBI:41634",
"CHEBI:12754"
],
"envipath":[
"32de3cf4-e3e6-4168-956e-32fa5ddb0ce1/compound/f0cf0f7f-ee44-4653-86ea-22cfc21bed36"
],
"hmdb":[
"HMDB01243"
],
"inchi_key":[
"AEWHYWSPVRZHCT-NDZSKPAWSA-J"
],
"kegg.compound":[
"C00630"
],
"lipidmaps":[
"LMFA07050331"
],
"metanetx.chemical":[
"MNXM470"
],
"reactome.compound":[
"70851"
],
"sabiork":[
"2125"
],
"sbo":"SBO:0000247",
"seed.compound":[
"cpd00481"
]
}
},
{
"id":"asp__L_e",
"name":"L-Aspartate",
"compartment":"e",
"notes":{
"original_bigg_ids":[
"asp__L_e"
]
},
"annotation":{
"bigg.metabolite":[
"asp__L"
],
"biocyc":[
"META:L-ASPARTATE"
],
"chebi":[
"CHEBI:17053",
"CHEBI:22659",
"CHEBI:6193",
"CHEBI:21247",
"CHEBI:29993",
"CHEBI:40942",
"CHEBI:29995",
"CHEBI:22660",
"CHEBI:29991",
"CHEBI:132943",
"CHEBI:35391",
"CHEBI:13085",
"CHEBI:40913",
"CHEBI:21244",
"CHEBI:40853",
"CHEBI:29992",
"CHEBI:40900"
],
"envipath":[
"32de3cf4-e3e6-4168-956e-32fa5ddb0ce1/compound/4b0cdcb0-137a-4ddc-8e5c-2b55ea238c15"
],
"hmdb":[
"HMDB62186",
"HMDB62501",
"HMDB00191"
],
"inchi_key":[
"CKLJMWTZIZZHCS-REOHCLBHSA-M"
],
"kegg.compound":[
"C00049",
"C16433"
],
"kegg.drug":[
"D00013"
],
"metanetx.chemical":[
"MNXM42"
],
"reactome.compound":[
"113553",
"29448"
],
"sabiork":[
"71"
],
"sbo":"SBO:0000247",
"seed.compound":[
"cpd00041",
"cpd19181"
]
}
},
{
"id":"dhf_c",
"name":"7,8-Dihydrofolate",
"compartment":"c",
"notes":{
"original_bigg_ids":[
"dhf_c"
]
},
"annotation":{
"bigg.metabolite":[
"dhf"
],
"biocyc":[
"META:DIHYDROFOLATE"
],
"chebi":[
"CHEBI:42000",
"CHEBI:15633",
"CHEBI:12245",
"CHEBI:20768",
"CHEBI:57451",
"CHEBI:14150",
"CHEBI:4564"
],
"hmdb":[
"HMDB01056"
],
"inchi_key":[
"OZRNSSUDZOLUSN-LBPRGKRZSA-L"
],
"kegg.compound":[
"C00415"
],
"metanetx.chemical":[
"MNXM281"
],
"reactome.compound":[
"73604"
],
"sabiork":[
"1336"
],
"sbo":"SBO:0000247",
"seed.compound":[
"cpd00330"
]
}
},
{
"id":"cys__L_e",
"name":"L-Cysteine",
"compartment":"e",
"notes":{
"original_bigg_ids":[
"cys__L_e"
]
},
"annotation":{
"bigg.metabolite":[
"cys__L"
],
"biocyc":[
"META:CYS"
],
"chebi":[
"CHEBI:32457",
"CHEBI:15356",
"CHEBI:4050",
"CHEBI:32456",
"CHEBI:21261",
"CHEBI:41811",
"CHEBI:14061",
"CHEBI:32443",
"CHEBI:32458",
"CHEBI:32442",
"CHEBI:13095",
"CHEBI:41768",
"CHEBI:23508",
"CHEBI:32445",
"CHEBI:35235",
"CHEBI:17561",
"CHEBI:41700",
"CHEBI:6207",
"CHEBI:41781",
"CHEBI:35237",
"CHEBI:41227"
],
"envipath":[
"650babc9-9d68-4b73-9332-11972ca26f7b/compound/1271bedc-d0c8-4aa1-83dc-571304dd14a8",
"650babc9-9d68-4b73-9332-11972ca26f7b/compound/02361658-c991-436f-ba62-fafbccfdae5e"
],
"hmdb":[
"HMDB00574"
],
"inchi_key":[
"XUJNEKJLAYXESH-REOHCLBHSA-N"
],
"kegg.compound":[
"C00736",
"C00097"
],
"kegg.drug":[
"D00026"
],
"metanetx.chemical":[
"MNXM55"
],
"reactome.compound":[
"352016",
"379721",
"111707",
"5668576"
],
"sabiork":[
"2142",
"78"
],
"sbo":"SBO:0000247",
"seed.compound":[
"cpd00084",
"cpd00547"
]
}
},
{
"id":"ala__D_e",
"name":"D-Alanine",
"compartment":"e",
"notes":{
"original_bigg_ids":[
"ala__D_e"
]
},
"annotation":{
"bigg.metabolite":[
"ala__D"
],
"biocyc":[
"META:D-ALANINE"
],
"chebi":[
"CHEBI:12899",
"CHEBI:57416",
"CHEBI:41798",
"CHEBI:10840",
"CHEBI:20893",
"CHEBI:4087",
"CHEBI:32435",
"CHEBI:41848",
"CHEBI:41756",
"CHEBI:41877",
"CHEBI:15570",
"CHEBI:32436"
],
"hmdb":[
"HMDB01310"
],
"inchi_key":[
"QNAYBMKLOCPYGJ-UWTATZPHSA-N"
],
"kegg.compound":[
"C00133"
],
"metanetx.chemical":[
"MNXM156"
],
"sabiork":[
"1940"
],
"sbo":"SBO:0000247",
"seed.compound":[
"cpd00117"
]
}
},
{
"id":"2mbcoa_c",
"name":"2-Methylbutanoyl-CoA",
"compartment":"c",
"charge":-4,
"formula":"C26H40N7O17P3S",
"notes":{
"original_bigg_ids":[
"2mbcoa_c"
]
},
"annotation":{
"bigg.metabolite":[
"2mbcoa"
],
"biocyc":[
"META:2-METHYL-BUTYRYL-COA"
],
"chebi":[
"CHEBI:11616",
"CHEBI:57336",
"CHEBI:1201",
"CHEBI:19693",
"CHEBI:15477"
],
"hmdb":[
"HMDB01041",
"HMDB02021",
"HMDB02253",
"HMDB02191"
],
"inchi_key":[
"LYNVNYDEQMMNMZ-XGXNYEOVSA-J"
],
"kegg.compound":[
"C01033"
],
"lipidmaps":[
"LMFA07050190"
],
"metanetx.chemical":[
"MNXM569"
],
"reactome.compound":[
"70718"
],
"sabiork":[
"2221"
],
"sbo":"SBO:0000247",
"seed.compound":[
"cpd00760"
]
}
},
{
"id":"fol_c",
"name":"Folate",
"compartment":"c",
"notes":{
"original_bigg_ids":[
"fol_c"
]
},
"annotation":{
"bigg.metabolite":[
"fol"
],
"biocyc":[
"META:CPD-12826"
],
"chebi":[
"CHEBI:62501",
"CHEBI:27470",
"CHEBI:5140",
"CHEBI:24075",
"CHEBI:42610",
"CHEBI:569217"
],
"hmdb":[
"HMDB00121"
],
"inchi_key":[
"OVBPIULPVIDEAO-LBPRGKRZSA-L"
],
"kegg.compound":[
"C00504"
],
"kegg.drug":[
"D00070"
],
"metanetx.chemical":[
"MNXM617"
],
"reactome.compound":[
"197965",
"200716"
],
"sabiork":[
"2063"
],
"sbo":"SBO:0000247",
"seed.compound":[
"cpd00393"
]
}
},
{
"id":"aibut_c",
"name":"L-3-Aminoisobutanoate",
"compartment":"c",
"formula":"C4H9NO2",
"notes":{
"original_bigg_ids":[
"aibut_c"
]
},
"annotation":{
"bigg.metabolite":[
"aibut"
],
"sbo":"SBO:0000247"
}
},
{
"id":"glu__D_e",
"name":"D-Glutamate",
"compartment":"e",
"notes":{
"original_bigg_ids":[
"glu__D_e"
]
},
"annotation":{
"bigg.metabolite":[
"glu__D"
],
"biocyc":[
"META:D-GLT"
],
"chebi":[
"CHEBI:29986",
"CHEBI:12979",
"CHEBI:21023",
"CHEBI:4183",
"CHEBI:29989",
"CHEBI:21022",
"CHEBI:15966"
],
"hmdb":[
"HMDB03339"
],
"inchi_key":[
"WHUUTDBJXJRKMK-GSVOUGTGSA-M"
],
"kegg.compound":[
"C00217"
],
"metanetx.chemical":[
"MNXM331"
],
"sabiork":[
"1978"
],
"sbo":"SBO:0000247",
"seed.compound":[
"cpd00186"
]
}
},
{
"id":"6pthp_c",
"name":"6-Pyruvoyl-5,6,7,8-tetrahydropterin",
"compartment":"c",
"notes":{
"original_bigg_ids":[
"6pthp_c"
]
},
"annotation":{
"bigg.metabolite":[
"6pthp"
],
"biocyc":[
"META:6-PYRUVOYL-5678-TETRAHYDROPTERIN"
],
"chebi":[
"CHEBI:136564",
"CHEBI:12236",
"CHEBI:17804",
"CHEBI:12235",
"CHEBI:12234",
"CHEBI:2235",
"CHEBI:20757"
],
"hmdb":[
"HMDB01195"
],
"inchi_key":[
"WBJZXBUVECZHCE-SCSAIBSYSA-N"
],
"kegg.compound":[
"C03684"
],
"metanetx.chemical":[
"MNXM722720"
],
"reactome.compound":[
"1474179"
],
"sabiork":[
"6793"
],
"sbo":"SBO:0000247",
"seed.compound":[
"cpd02315"
]
}
},
{
"id":"gln__L_e",
"name":"L-Glutamine",
"compartment":"e",
"notes":{
"original_bigg_ids":[
"gln__L_e"
]
},
"annotation":{
"bigg.metabolite":[
"gln__L"
],
"biocyc":[
"META:GLN"
],
"chebi":[
"CHEBI:42943",
"CHEBI:42899",
"CHEBI:32679",
"CHEBI:32678",
"CHEBI:58359",
"CHEBI:28300",
"CHEBI:42812",
"CHEBI:13110",
"CHEBI:18050",
"CHEBI:32666",
"CHEBI:6227",
"CHEBI:32665",
"CHEBI:21308",
"CHEBI:42814",
"CHEBI:5432",
"CHEBI:24316"
],
"hmdb":[
"HMDB00641"
],
"inchi_key":[
"ZDXPYRJPNDTMRX-VKHMYHEASA-N"
],
"kegg.compound":[
"C00064",
"C00303"
],
"kegg.drug":[
"D00015"
],
"metanetx.chemical":[
"MNXM37"
],
"reactome.compound":[
"113522",
"212615",
"29472"
],
"sabiork":[
"2011",
"74"
],
"sbo":"SBO:0000247",
"seed.compound":[
"cpd00253",
"cpd00053"
]
}
},
{
"id":"2oxoadp_c",
"name":"2 Oxoadipate C6H6O5",
"compartment":"c",
"charge":-2,
"formula":"C6H6O5",
"notes":{
"original_bigg_ids":[
"2oxoadp_c"
]
},
"annotation":{
"bigg.metabolite":[
"2oxoadp"
],
"biocyc":[
"META:2K-ADIPATE"
],
"chebi":[
"CHEBI:11635",
"CHEBI:19737",
"CHEBI:57499",
"CHEBI:1247",
"CHEBI:15753"
],
"envipath":[
"650babc9-9d68-4b73-9332-11972ca26f7b/compound/f5f3cd3a-71d8-4fcd-9e6a-aa63e03badec"
],
"hmdb":[
"HMDB00225"
],
"inchi_key":[
"FGSBNBBHOZHUBO-UHFFFAOYSA-L"
],
"kegg.compound":[
"C00322"
],
"lipidmaps":[
"LMFA01170121"
],
"metanetx.chemical":[
"MNXM263"
],
"reactome.compound":[
"70951",
"113577"
],
"sabiork":[
"2016"
],
"sbo":"SBO:0000247",
"seed.compound":[
"cpd00269"
]
}
},
{
"id":"methf_c",
"name":"5,10-Methenyltetrahydrofolate",
"compartment":"c",
"notes":{
"original_bigg_ids":[
"methf_c"
]
},
"annotation":{
"bigg.metabolite":[
"methf"
],
"biocyc":[
"META:5-10-METHENYL-THF"
],
"chebi":[
"CHEBI:12069",
"CHEBI:15638",
"CHEBI:12068",
"CHEBI:57455",
"CHEBI:1987"
],
"hmdb":[
"HMDB01354",
"HMDB62623"
],
"inchi_key":[
"MEANFMOQMXYMCT-OLZOCXBDSA-M"
],
"kegg.compound":[
"C00445"
],
"metanetx.chemical":[
"MNXM511"
],
"reactome.compound":[
"6801458"
],
"sabiork":[
"1338"
],
"sbo":"SBO:0000247",
"seed.compound":[
"cpd00347"
]
}
},
{
"id":"S_gtrdhdlp_c",
"name":"S-Glutaryldihydrolipoamide",
"compartment":"c",
"formula":"C13H22NO4S2",
"notes":{
"original_bigg_ids":[
"S_gtrdhdlp_c"
]
},
"annotation":{
"bigg.metabolite":[
"S_gtrdhdlp"
],
"chebi":[
"CHEBI:22047",
"CHEBI:28391",
"CHEBI:8958"
],
"hmdb":[
"HMDB06832"
],
"inchi_key":[
"PWTIHZUSTBSVGF-UHFFFAOYSA-M"
],
"kegg.compound":[
"C06157"
],
"metanetx.chemical":[
"MNXM81222"
],
"sbo":"SBO:0000247",
"seed.compound":[
"cpd03672",
"cpd16497"
]
}
},
{
"id":"glu__L_e",
"name":"L-Glutamate",
"compartment":"e",
"notes":{
"original_bigg_ids":[
"glu__L_e"
]
},
"annotation":{
"bigg.metabolite":[
"glu__L"
],
"biocyc":[
"META:Glutamates",
"META:GLT"
],
"chebi":[
"CHEBI:76051",
"CHEBI:21301",
"CHEBI:29985",
"CHEBI:42825",
"CHEBI:29987",
"CHEBI:18237",
"CHEBI:24314",
"CHEBI:16015",
"CHEBI:13107",
"CHEBI:5431",
"CHEBI:21304",
"CHEBI:6224",
"CHEBI:14321",
"CHEBI:29988"
],
"hmdb":[
"HMDB00148",
"HMDB60475"
],
"inchi_key":[
"WHUUTDBJXJRKMK-VKHMYHEASA-M"
],
"kegg.compound":[
"C00025",
"C00302"
],
"kegg.drug":[
"D00007",
"D04341"
],
"metanetx.chemical":[
"MNXM89557"
],
"reactome.compound":[
"428614",
"29404",
"113552",
"210382"
],
"sabiork":[
"73",
"2010"
],
"sbo":"SBO:0000247",
"seed.compound":[
"cpd27177",
"cpd00023",
"cpd19002"
]
}
},
{
"id":"glu1sa_c",
"name":"L-Glutamate 1-semialdehyde",
"compartment":"c",
"notes":{
"original_bigg_ids":[
"glu1sa_c"
]
},
"annotation":{
"bigg.metabolite":[
"glu1sa"
],
"biocyc":[
"META:GLUTAMATE-1-SEMIALDEHYDE"
],
"chebi":[
"CHEBI:24312",
"CHEBI:42823",
"CHEBI:18756",
"CHEBI:404",
"CHEBI:15757",
"CHEBI:11022",
"CHEBI:42827",
"CHEBI:57501"
],
"inchi_key":[
"MPUUQNGXJSEWTF-BYPYZUCNSA-N"
],
"kegg.compound":[
"C03741"
],
"metanetx.chemical":[
"MNXM1453"
],
"sabiork":[
"6826"
],
"sbo":"SBO:0000247",
"seed.compound":[
"cpd02345"
]
}
},
{
"id":"5aop_c",
"name":"5-Amino-4-oxopentanoate",
"compartment":"c",
"notes":{
"original_bigg_ids":[
"5aop_c"
]
},
"annotation":{
"bigg.metabolite":[
"5aop"
],
"biocyc":[
"META:5-AMINO-LEVULINATE"
],
"chebi":[
"CHEBI:20547",
"CHEBI:356416",
"CHEBI:132970",
"CHEBI:12109",
"CHEBI:2034",
"CHEBI:17549"
],
"hmdb":[
"HMDB01149"
],
"inchi_key":[
"ZGXJTSGNIOSYLO-UHFFFAOYSA-N"
],
"kegg.compound":[
"C00430"
],
"kegg.drug":[
"D07567"
],
"lipidmaps":[
"LMFA01100055"
],
"metanetx.chemical":[
"MNXM405"
],
"reactome.compound":[
"189489",
"189466"
],
"sbo":"SBO:0000247",
"seed.compound":[
"cpd00338"
]
}
},
{
"id":"glutcoa_c",
"name":"Glutaryl-CoA mitochondria",
"compartment":"c",
"formula":"C26H37N7O19P3S",
"notes":{
"original_bigg_ids":[
"glutcoa_c"
]
},
"annotation":{
"bigg.metabolite":[
"glutcoa"
],
"biocyc":[
"META:GLUTARYL-COA"
],
"chebi":[
"CHEBI:57378",
"CHEBI:24332",
"CHEBI:15524",
"CHEBI:5436",
"CHEBI:14326"
],
"envipath":[
"32de3cf4-e3e6-4168-956e-32fa5ddb0ce1/compound/cdc62749-df60-4fea-8d86-a1fbf3c65cb1"
],
"hmdb":[
"HMDB01339"
],
"inchi_key":[
"SYKWLIJQEHRDNH-CKRMAKSASA-I"
],
"kegg.compound":[
"C00527"
],
"lipidmaps":[
"LMFA07050324"
],
"metanetx.chemical":[
"MNXM382"
],
"reactome.compound":[
"70955"
],
"sabiork":[
"2075"
],
"sbo":"SBO:0000247",
"seed.compound":[
"cpd00413"
]
}
},
{
"id":"ppbng_c",
"name":"Porphobilinogen",
"compartment":"c",
"notes":{
"original_bigg_ids":[
"ppbng_c"
]
},
"annotation":{
"bigg.metabolite":[
"ppbng"
],
"biocyc":[
"META:PORPHOBILINOGEN"
],
"chebi":[
"CHEBI:58126",
"CHEBI:8335",
"CHEBI:14867",
"CHEBI:26212",
"CHEBI:44832",
"CHEBI:17381"
],
"hmdb":[
"HMDB00245"
],
"inchi_key":[
"QSHWIQZFGQKFMA-UHFFFAOYSA-M"
],
"kegg.compound":[
"C00931"
],
"metanetx.chemical":[
"MNXM554"
],
"reactome.compound":[
"189464"
],
"sabiork":[
"5324"
],
"sbo":"SBO:0000247",
"seed.compound":[
"cpd00689"
]
}
},
{
"id":"b2coa_c",
"name":"Crotonoyl-CoA",
"compartment":"c",
"charge":-4,
"formula":"C25H36N7O17P3S",
"notes":{
"original_bigg_ids":[
"b2coa_c"
]
},
"annotation":{
"bigg.metabolite":[
"b2coa"
],
"biocyc":[
"META:CROTONYL-COA"
],
"chebi":[
"CHEBI:3928",
"CHEBI:11531",
"CHEBI:15473",
"CHEBI:36926",
"CHEBI:57332",
"CHEBI:23408",
"CHEBI:14031",
"CHEBI:14032",
"CHEBI:13921",
"CHEBI:41612",
"CHEBI:58669"
],
"envipath":[
"32de3cf4-e3e6-4168-956e-32fa5ddb0ce1/compound/c0e5f008-6d8b-4b94-a265-03d19ff197f4"
],
"hmdb":[
"HMDB62466",
"HMDB02009",
"HMDB59627"
],
"inchi_key":[
"KFWWCMJSYSSPSK-PAXLJYGASA-J"
],
"kegg.compound":[
"C00877"
],
"lipidmaps":[
"LMFA07050307"
],
"metanetx.chemical":[
"MNXM214"
],
"reactome.compound":[
"71045",
"77313"
],
"sabiork":[
"2174"
],
"sbo":"SBO:0000247",
"seed.compound":[
"cpd00650"
]
}
},
{
"id":"glu__L_r",
"name":"L-Glutamate",
"compartment":"r",
"notes":{
"original_bigg_ids":[
"glu__L_r"
]
},
"annotation":{
"bigg.metabolite":[
"glu__L"
],
"biocyc":[
"META:Glutamates",
"META:GLT"
],
"chebi":[
"CHEBI:76051",
"CHEBI:21301",
"CHEBI:29985",
"CHEBI:42825",
"CHEBI:29987",
"CHEBI:18237",
"CHEBI:24314",
"CHEBI:16015",
"CHEBI:13107",
"CHEBI:5431",
"CHEBI:21304",
"CHEBI:6224",
"CHEBI:14321",
"CHEBI:29988"
],
"hmdb":[
"HMDB00148",
"HMDB60475"
],
"inchi_key":[
"WHUUTDBJXJRKMK-VKHMYHEASA-M"
],
"kegg.compound":[
"C00025",
"C00302"
],
"kegg.drug":[
"D00007",
"D04341"
],
"metanetx.chemical":[
"MNXM89557"
],
"reactome.compound":[
"428614",
"29404",
"113552",
"210382"
],
"sabiork":[
"73",
"2010"
],
"sbo":"SBO:0000247",
"seed.compound":[
"cpd27177",
"cpd00023",
"cpd19002"
]
}
},
{
"id":"4hpro_LT_c",
"name":"Trans 4 Hydroxy L proline C5H9NO3",
"compartment":"c",
"charge":0,
"formula":"C5H9NO3",
"notes":{
"original_bigg_ids":[
"4hpro_LT_c"
]
},
"annotation":{
"bigg.metabolite":[
"4hpro_LT"
],
"biocyc":[
"META:4-HYDROXY-L-PROLINE",
"META:CPD-17742"
],
"chebi":[
"CHEBI:62978",
"CHEBI:43318",
"CHEBI:18095",
"CHEBI:20392",
"CHEBI:27060",
"CHEBI:27059",
"CHEBI:49360",
"CHEBI:12864",
"CHEBI:43172",
"CHEBI:10714",
"CHEBI:43210",
"CHEBI:58375",
"CHEBI:27992",
"CHEBI:43227",
"CHEBI:10713",
"CHEBI:63137"
],
"hmdb":[
"HMDB00725",
"HMDB36576"
],
"inchi_key":[
"PMMYEEVYMWASQN-DMTCNVIQSA-N"
],
"kegg.compound":[
"C03651",
"C01157"
],
"metanetx.chemical":[
"MNXM87584"
],
"sbo":"SBO:0000247",
"seed.compound":[
"cpd00851",
"cpd02291",
"cpd29317"
]
}
},
{
"id":"hmbil_c",
"name":"Hydroxymethylbilane",
"compartment":"c",
"notes":{
"original_bigg_ids":[
"hmbil_c"
]
},
"annotation":{
"bigg.metabolite":[
"hmbil"
],
"biocyc":[
"META:HYDROXYMETHYLBILANE"
],
"chebi":[
"CHEBI:14423",
"CHEBI:5809",
"CHEBI:57845",
"CHEBI:16645",
"CHEBI:24716"
],
"hmdb":[
"HMDB01137"
],
"inchi_key":[
"WDFJYRZCZIUBPR-UHFFFAOYSA-F"
],
"kegg.compound":[
"C01024"
],
"metanetx.chemical":[
"MNXM547"
],
"reactome.compound":[
"189449"
],
"sabiork":[
"5362"
],
"sbo":"SBO:0000247",
"seed.compound":[
"cpd00755"
]
}
},
{
"id":"gly_e",
"name":"Glycine",
"compartment":"e",
"notes":{
"original_bigg_ids":[
"gly_e"
]
},
"annotation":{
"bigg.metabolite":[
"gly"
],
"biocyc":[
"META:GLY"
],
"chebi":[
"CHEBI:32508",
"CHEBI:32507",
"CHEBI:15428",
"CHEBI:42964",
"CHEBI:14344",
"CHEBI:24368",
"CHEBI:10792",
"CHEBI:5460",
"CHEBI:57305"
],
"envipath":[
"32de3cf4-e3e6-4168-956e-32fa5ddb0ce1/compound/19441357-44af-48e1-b5ac-0e48c8dcbb87",
"650babc9-9d68-4b73-9332-11972ca26f7b/compound/870d7ca5-6659-40eb-8b5d-858bd29cddaa"
],
"hmdb":[
"HMDB00123"
],
"inchi_key":[
"DHMQDGOQFOQNFH-UHFFFAOYSA-N"
],
"kegg.compound":[
"C00037"
],
"kegg.drug":[
"D00011"
],
"metanetx.chemical":[
"MNXM29"
],
"reactome.compound":[
"29424",
"193446",
"113545",
"159549",
"266029"
],
"sabiork":[
"66"
],
"sbo":"SBO:0000247",
"seed.compound":[
"cpd00033"
]
}
},
{
"id":"uppg3_c",
"name":"Uroporphyrinogen III",
"compartment":"c",
"notes":{
"original_bigg_ids":[
"uppg3_c"
]
},
"annotation":{
"bigg.metabolite":[
"uppg3"
],
"biocyc":[
"META:UROPORPHYRINOGEN-III"
],
"chebi":[
"CHEBI:15437",
"CHEBI:15300",
"CHEBI:9905",
"CHEBI:27257",
"CHEBI:57308"
],
"hmdb":[
"HMDB01086"
],
"inchi_key":[
"HUHWZXWWOFSFKF-UHFFFAOYSA-F"
],
"kegg.compound":[
"C01051"
],
"metanetx.chemical":[
"MNXM414"
],
"reactome.compound":[
"189407"
],
"sbo":"SBO:0000247",
"seed.compound":[
"cpd00774"
]
}
},
{
"id":"his__L_e",
"name":"L-Histidine",
"compartment":"e",
"notes":{
"original_bigg_ids":[
"his__L_e"
]
},
"annotation":{
"bigg.metabolite":[
"his__L"
],
"biocyc":[
"META:HIS"
],
"chebi":[
"CHEBI:43239",
"CHEBI:32529",
"CHEBI:43048",
"CHEBI:5733",
"CHEBI:32530",
"CHEBI:27570",
"CHEBI:32531",
"CHEBI:43118",
"CHEBI:32513",
"CHEBI:15971",
"CHEBI:43190",
"CHEBI:21324",
"CHEBI:32512",
"CHEBI:32511",
"CHEBI:13117",
"CHEBI:43114",
"CHEBI:32510",
"CHEBI:6240",
"CHEBI:32532",
"CHEBI:57595",
"CHEBI:24598"
],
"hmdb":[
"HMDB00177",
"HMDB03412"
],
"inchi_key":[
"HNDVDQJCIGZPNO-YFKPBYRVSA-N"
],
"kegg.compound":[
"C00768",
"C00135"
],
"kegg.drug":[
"D00032"
],
"metanetx.chemical":[
"MNXM134"
],
"reactome.compound":[
"379695",
"29612"
],
"sabiork":[
"2151",
"81"
],
"sbo":"SBO:0000247",
"seed.compound":[
"cpd00119",
"cpd00572"
]
}
},
{
"id":"dscl_c",
"name":"Dihydrosirohydrochlorin",
"compartment":"c",
"notes":{
"original_bigg_ids":[
"dscl_c"
]
},
"annotation":{
"bigg.metabolite":[
"dscl"
],
"biocyc":[
"META:DIHYDROSIROHYDROCHLORIN"
],
"chebi":[
"CHEBI:58827",
"CHEBI:50602",
"CHEBI:14870",
"CHEBI:8370"
],
"inchi_key":[
"OQIIYZQTTMKFAU-ZNLOQLQNSA-G"
],
"kegg.compound":[
"C02463"
],
"metanetx.chemical":[
"MNXM672"
],
"sbo":"SBO:0000247",
"seed.compound":[
"cpd01620"
]
}
},
{
"id":"ile__L_e",
"name":"L-Isoleucine",
"compartment":"e",
"notes":{
"original_bigg_ids":[
"ile__L_e"
]
},
"annotation":{
"bigg.metabolite":[
"ile__L"
],
"biocyc":[
"META:ILE"
],
"chebi":[
"CHEBI:43290",
"CHEBI:32604",
"CHEBI:43342",
"CHEBI:32605",
"CHEBI:17191",
"CHEBI:21344",
"CHEBI:13127",
"CHEBI:43366",
"CHEBI:6255",
"CHEBI:32613",
"CHEBI:32612",
"CHEBI:24898",
"CHEBI:58045"
],
"hmdb":[
"HMDB00172"
],
"inchi_key":[
"AGPKZVBTJJNPAG-WHFBIAKZSA-N"
],
"kegg.compound":[
"C00407"
],
"kegg.drug":[
"D00065"
],
"lipidmaps":[
"LMFA01100047"
],
"metanetx.chemical":[
"MNXM231"
],
"reactome.compound":[
"30102",
"113537"
],
"sabiork":[
"70",
"23116"
],
"sbo":"SBO:0000247",
"seed.compound":[
"cpd00322"
]
}
},
{
"id":"4hglusa_c",
"name":"L 4 Hydroxyglutamate semialdehyde C5H9NO4",
"compartment":"c",
"formula":"C5H9NO4",
"notes":{
"original_bigg_ids":[
"4hglusa_c"
]
},
"annotation":{
"bigg.metabolite":[
"4hglusa"
],
"biocyc":[
"META:L-4-HYDROXYGLUTAMATE_SEMIALDEHYDE"
],
"chebi":[
"CHEBI:27809",
"CHEBI:6169",
"CHEBI:62637",
"CHEBI:21213"
],
"hmdb":[
"HMDB06556"
],
"inchi_key":[
"XCXUZPXOFFRGGP-DMTCNVIQSA-N"
],
"kegg.compound":[
"C05938"
],
"metanetx.chemical":[
"MNXM2687"
],
"sbo":"SBO:0000247",
"seed.compound":[
"cpd03530"
]
}
},
{
"id":"fe2_c",
"name":"Fe2+ mitochondria",
"compartment":"c",
"notes":{
"original_bigg_ids":[
"fe2_c"
]
},
"annotation":{
"bigg.metabolite":[
"fe2"
],
"biocyc":[
"META:FE+2"
],
"chebi":[
"CHEBI:29033",
"CHEBI:49599",
"CHEBI:13321",
"CHEBI:21129",
"CHEBI:13319",
"CHEBI:24876",
"CHEBI:34754"
],
"hmdb":[
"HMDB00692"
],
"inchi_key":[
"CWYNVVGOOAEACU-UHFFFAOYSA-N"
],
"kegg.compound":[
"C14818"
],
"metanetx.chemical":[
"MNXM111"
],
"sabiork":[
"1275"
],
"sbo":"SBO:0000247",
"seed.compound":[
"cpd10515"
]
}
},
{
"id":"sarcs_c",
"name":"Sarcosine C3H7NO2",
"compartment":"c",
"charge":0,
"formula":"C3H7NO2",
"notes":{
"original_bigg_ids":[
"sarcs_c"
]
},
"annotation":{
"bigg.metabolite":[
"sarcs"
],
"biocyc":[
"META:SARCOSINE"
],
"chebi":[
"CHEBI:46915",
"CHEBI:45614",
"CHEBI:45531",
"CHEBI:57433",
"CHEBI:21765",
"CHEBI:45381",
"CHEBI:45442",
"CHEBI:12609",
"CHEBI:9029",
"CHEBI:10876",
"CHEBI:15065",
"CHEBI:15611",
"CHEBI:46842"
],
"envipath":[
"32de3cf4-e3e6-4168-956e-32fa5ddb0ce1/compound/27b2c2ad-5547-4da6-b399-abb5483b5499",
"650babc9-9d68-4b73-9332-11972ca26f7b/compound/e63c98cd-666c-419b-ac72-d6ffddb140b3"
],
"hmdb":[
"HMDB00271"
],
"inchi_key":[
"FSYKKLYZXJSNPZ-UHFFFAOYSA-N"
],
"kegg.compound":[
"C00213"
],
"metanetx.chemical":[
"MNXM300"
],
"reactome.compound":[
"6797917",
"5359017"
],
"sabiork":[
"1976"
],
"sbo":"SBO:0000247",
"seed.compound":[
"cpd00183"
]
}
},
{
"id":"leu__L_e",
"name":"L-Leucine",
"compartment":"e",
"notes":{
"original_bigg_ids":[
"leu__L_e"
]
},
"annotation":{
"bigg.metabolite":[
"leu__L"
],
"biocyc":[
"META:LEU"
],
"chebi":[
"CHEBI:32620",
"CHEBI:25017",
"CHEBI:43695",
"CHEBI:21348",
"CHEBI:13131",
"CHEBI:43733",
"CHEBI:43646",
"CHEBI:43814",
"CHEBI:6260",
"CHEBI:32628",
"CHEBI:32627",
"CHEBI:10866",
"CHEBI:57427",
"CHEBI:32619",
"CHEBI:15603"
],
"hmdb":[
"HMDB00687",
"HMDB62203"
],
"inchi_key":[
"ROHFNLRQFUQHCH-YFKPBYRVSA-N"
],
"kegg.compound":[
"C16439",
"C00123"
],
"kegg.drug":[
"D00030"
],
"lipidmaps":[
"LMFA01100048"
],
"metanetx.chemical":[
"MNXM140"
],
"reactome.compound":[
"29588",
"113580",
"351964"
],
"sabiork":[
"21059",
"69"
],
"sbo":"SBO:0000247",
"seed.compound":[
"cpd00107",
"cpd15143"
]
}
},
{
"id":"sheme_c",
"name":"Siroheme C42H36FeN4O16",
"compartment":"c",
"notes":{
"original_bigg_ids":[
"sheme_c"
]
},
"annotation":{
"bigg.metabolite":[
"sheme"
],
"biocyc":[
"META:SIROHEME"
],
"chebi":[
"CHEBI:9166",
"CHEBI:28599",
"CHEBI:26690",
"CHEBI:60052"
],
"inchi_key":[
"DLKSSIHHLYNIKN-QIISWYHFSA-D"
],
"kegg.compound":[
"C00748"
],
"metanetx.chemical":[
"MNXM82173"
],
"sbo":"SBO:0000247",
"seed.compound":[
"cpd00557"
]
}
},
{
"id":"lys__L_e",
"name":"L-Lysine",
"compartment":"e",
"notes":{
"original_bigg_ids":[
"lys__L_e"
]
},
"annotation":{
"bigg.metabolite":[
"lys__L"
],
"biocyc":[
"META:LYS"
],
"chebi":[
"CHEBI:6264",
"CHEBI:32564",
"CHEBI:13135",
"CHEBI:32550",
"CHEBI:21351",
"CHEBI:18019",
"CHEBI:32552",
"CHEBI:32551",
"CHEBI:133538",
"CHEBI:32565",
"CHEBI:43950",
"CHEBI:32563",
"CHEBI:25094"
],
"hmdb":[
"HMDB03405",
"HMDB00182",
"HMDB62809"
],
"inchi_key":[
"KDXKERNSBIXSRK-YFKPBYRVSA-O"
],
"kegg.compound":[
"C00047",
"C16440"
],
"kegg.drug":[
"D02304"
],
"metanetx.chemical":[
"MNXM78"
],
"reactome.compound":[
"29444",
"351979",
"351991"
],
"sabiork":[
"22945",
"79"
],
"sbo":"SBO:0000247",
"seed.compound":[
"cpd19182",
"cpd00039"
]
}
},
{
"id":"scl_c",
"name":"Sirohydrochlorin",
"compartment":"c",
"notes":{
"original_bigg_ids":[
"scl_c"
]
},
"annotation":{
"bigg.metabolite":[
"scl"
],
"biocyc":[
"META:SIROHYDROCHLORIN"
],
"chebi":[
"CHEBI:58351",
"CHEBI:9167",
"CHEBI:18023",
"CHEBI:15090",
"CHEBI:26691"
],
"inchi_key":[
"KWIZRXMMFRBUML-AHGFGAHVSA-F"
],
"kegg.compound":[
"C05778"
],
"metanetx.chemical":[
"MNXM863"
],
"sbo":"SBO:0000247",
"seed.compound":[
"cpd03426"
]
}
},
{
"id":"met__L_e",
"name":"L-Methionine",
"compartment":"e",
"notes":{
"original_bigg_ids":[
"met__L_e"
]
},
"annotation":{
"bigg.metabolite":[
"met__L"
],
"biocyc":[
"META:MET"
],
"chebi":[
"CHEBI:32644",
"CHEBI:32631",
"CHEBI:21360",
"CHEBI:6271",
"CHEBI:14590",
"CHEBI:16811",
"CHEBI:25229",
"CHEBI:32632",
"CHEBI:6829",
"CHEBI:57844",
"CHEBI:32646",
"CHEBI:64558",
"CHEBI:16643",
"CHEBI:13141",
"CHEBI:43990"
],
"envipath":[
"32de3cf4-e3e6-4168-956e-32fa5ddb0ce1/compound/44a61812-39ff-48f9-bf09-8398e8723d5e"
],
"hmdb":[
"HMDB00696",
"HMDB33951"
],
"inchi_key":[
"FFEARJCKVFRZRR-BYPYZUCNSA-N"
],
"kegg.compound":[
"C01733",
"C00073"
],
"kegg.drug":[
"D04984",
"D04983",
"D00019"
],
"metanetx.chemical":[
"MNXM61"
],
"reactome.compound":[
"379705",
"1130765",
"174390"
],
"sabiork":[
"77",
"2315"
],
"sbo":"SBO:0000247",
"seed.compound":[
"cpd00060",
"cpd30746"
]
}
},
{
"id":"phe__L_e",
"name":"L-Phenylalanine",
"compartment":"e",
"notes":{
"original_bigg_ids":[
"phe__L_e"
]
},
"annotation":{
"bigg.metabolite":[
"phe__L"
],
"biocyc":[
"META:PHE"
],
"chebi":[
"CHEBI:21370",
"CHEBI:32505",
"CHEBI:13151",
"CHEBI:32504",
"CHEBI:32486",
"CHEBI:44885",
"CHEBI:58095",
"CHEBI:45079",
"CHEBI:28044",
"CHEBI:6282",
"CHEBI:32487",
"CHEBI:8089",
"CHEBI:76052",
"CHEBI:17295",
"CHEBI:25984",
"CHEBI:44851"
],
"envipath":[
"650babc9-9d68-4b73-9332-11972ca26f7b/compound/447fdbbc-919c-4e8d-aed3-c0533f3e6047",
"650babc9-9d68-4b73-9332-11972ca26f7b/compound/c1b55d6f-7946-4f39-9dc6-ac0f47865b8b"
],
"hmdb":[
"HMDB00159",
"HMDB00612"
],
"inchi_key":[
"COLNVLDHVKWLRT-QMMMGPOBSA-N"
],
"kegg.compound":[
"C00079",
"C02057"
],
"kegg.drug":[
"D00021"
],
"metanetx.chemical":[
"MNXM97"
],
"reactome.compound":[
"29502",
"379701",
"351993"
],
"sabiork":[
"2365",
"83"
],
"sbo":"SBO:0000247",
"seed.compound":[
"cpd00066",
"cpd01400"
]
}
},
{
"id":"crtn_c",
"name":"Creatinine",
"compartment":"c",
"charge":0,
"formula":"C4H7N3O",
"notes":{
"original_bigg_ids":[
"crtn_c"
]
},
"annotation":{
"bigg.metabolite":[
"crtn"
],
"metanetx.chemical":[
"MNXM163786"
],
"sbo":"SBO:0000247"
}
},
{
"id":"cpppg3_c",
"name":"Coproporphyrinogen III",
"compartment":"c",
"notes":{
"original_bigg_ids":[
"cpppg3_c"
]
},
"annotation":{
"bigg.metabolite":[
"cpppg3"
],
"biocyc":[
"META:COPROPORPHYRINOGEN_III"
],
"chebi":[
"CHEBI:15439",
"CHEBI:3880",
"CHEBI:57309",
"CHEBI:41560",
"CHEBI:23386",
"CHEBI:14020"
],
"hmdb":[
"HMDB01261"
],
"inchi_key":[
"NIUVHXTXUXOFEB-UHFFFAOYSA-J"
],
"kegg.compound":[
"C03263"
],
"metanetx.chemical":[
"MNXM410"
],
"reactome.compound":[
"189455",
"189411"
],
"sabiork":[
"8129",
"6515"
],
"sbo":"SBO:0000247",
"seed.compound":[
"cpd02083"
]
}
},
{
"id":"h5p_c",
"name":"Hydantoin-propionate",
"compartment":"c",
"formula":"C6H8N2O4",
"notes":{
"original_bigg_ids":[
"h5p_c"
]
},
"annotation":{
"bigg.metabolite":[
"h5p"
],
"sbo":"SBO:0000247"
}
},
{
"id":"pro__L_e",
"name":"L-Proline",
"compartment":"e",
"notes":{
"original_bigg_ids":[
"pro__L_e"
]
},
"annotation":{
"bigg.metabolite":[
"pro__L"
],
"biocyc":[
"META:PRO"
],
"chebi":[
"CHEBI:26271",
"CHEBI:60039",
"CHEBI:45100",
"CHEBI:13154",
"CHEBI:184637",
"CHEBI:17203",
"CHEBI:21373",
"CHEBI:32862",
"CHEBI:32872",
"CHEBI:45040",
"CHEBI:32871",
"CHEBI:6286",
"CHEBI:32864",
"CHEBI:42067",
"CHEBI:45159",
"CHEBI:58054"
],
"hmdb":[
"HMDB00162"
],
"inchi_key":[
"ONIBWKKTOPOVIA-BYPYZUCNSA-N"
],
"kegg.compound":[
"C00148",
"C16435"
],
"kegg.drug":[
"D00035"
],
"metanetx.chemical":[
"MNXM114"
],
"reactome.compound":[
"352033",
"379717",
"113538"
],
"sabiork":[
"25536",
"82"
],
"sbo":"SBO:0000247",
"seed.compound":[
"cpd00129",
"cpd15140"
]
}
},
{
"id":"pppg9_c",
"name":"Protoporphyrinogen IX",
"compartment":"c",
"notes":{
"original_bigg_ids":[
"pppg9_c"
]
},
"annotation":{
"bigg.metabolite":[
"pppg9"
],
"biocyc":[
"META:PROTOPORPHYRINOGEN"
],
"chebi":[
"CHEBI:57307",
"CHEBI:26360",
"CHEBI:26359",
"CHEBI:15435",
"CHEBI:8593",
"CHEBI:14962"
],
"hmdb":[
"HMDB01097"
],
"inchi_key":[
"UHSGPDMIQQYNAX-UHFFFAOYSA-L"
],
"kegg.compound":[
"C01079"
],
"metanetx.chemical":[
"MNXM351"
],
"reactome.compound":[
"189478"
],
"sabiork":[
"5384"
],
"sbo":"SBO:0000247",
"seed.compound":[
"cpd00791"
]
}
},
{
"id":"ser__L_e",
"name":"L-Serine",
"compartment":"e",
"notes":{
"original_bigg_ids":[
"ser__L_e"
]
},
"annotation":{
"bigg.metabolite":[
"ser__L"
],
"biocyc":[
"META:SER",
"META:Serines"
],
"chebi":[
"CHEBI:32845",
"CHEBI:17822",
"CHEBI:26648",
"CHEBI:45440",
"CHEBI:21387",
"CHEBI:32837",
"CHEBI:13167",
"CHEBI:45451",
"CHEBI:32836",
"CHEBI:15081",
"CHEBI:45590",
"CHEBI:35243",
"CHEBI:32846",
"CHEBI:17115",
"CHEBI:45597",
"CHEBI:33384",
"CHEBI:45677",
"CHEBI:6301",
"CHEBI:9116"
],
"envipath":[
"32de3cf4-e3e6-4168-956e-32fa5ddb0ce1/compound/207ebcd7-f859-4b01-8a69-9b99fb380595"
],
"hmdb":[
"HMDB00589",
"HMDB00187",
"HMDB62263"
],
"inchi_key":[
"MTCFGRXMJLQNBG-REOHCLBHSA-N"
],
"kegg.compound":[
"C00716",
"C00065"
],
"kegg.drug":[
"D00016"
],
"lipidmaps":[
"LMFA01100045"
],
"metanetx.chemical":[
"MNXM53"
],
"reactome.compound":[
"352002",
"379732",
"8932979",
"200736"
],
"sabiork":[
"2140",
"75"
],
"sbo":"SBO:0000247",
"seed.compound":[
"cpd28171",
"cpd00054",
"cpd30743"
]
}
},
{
"id":"dopa_c",
"name":"Dopamine",
"compartment":"c",
"charge":1,
"formula":"C8H12NO2",
"notes":{
"original_bigg_ids":[
"dopa_c"
]
},
"annotation":{
"bigg.metabolite":[
"dopa"
],
"biocyc":[
"META:DOPAMINE"
],
"chebi":[
"CHEBI:11695",
"CHEBI:11930",
"CHEBI:14203",
"CHEBI:1764",
"CHEBI:23886",
"CHEBI:43686",
"CHEBI:18243",
"CHEBI:59905"
],
"envipath":[
"650babc9-9d68-4b73-9332-11972ca26f7b/compound/47cc810c-1f1f-4351-82ca-b97abf5dc03c"
],
"hmdb":[
"HMDB00073"
],
"inchi_key":[
"VYFYYTLLBUKUHU-UHFFFAOYSA-O"
],
"kegg.compound":[
"C03758"
],
"kegg.drug":[
"D07870"
],
"metanetx.chemical":[
"MNXM205"
],
"reactome.compound":[
"351601",
"380873",
"159362"
],
"sabiork":[
"20037",
"6836"
],
"sbo":"SBO:0000247",
"seed.compound":[
"cpd02357"
]
}
},
{
"id":"dad_5_c",
"name":"5'-Deoxyadenosine",
"compartment":"c",
"formula":"C10H13N5O3",
"notes":{
"original_bigg_ids":[
"dad_5_c"
]
},
"annotation":{
"bigg.metabolite":[
"dad_5"
],
"biocyc":[
"META:CH33ADO"
],
"chebi":[
"CHEBI:17319",
"CHEBI:12061",
"CHEBI:1960",
"CHEBI:40099",
"CHEBI:20493"
],
"hmdb":[
"HMDB01983"
],
"inchi_key":[
"XGYIMTFOTBMPFP-KQYNXXCUSA-N"
],
"kegg.compound":[
"C05198"
],
"metanetx.chemical":[
"MNXM316"
],
"reactome.compound":[
"1130791",
"947703"
],
"sabiork":[
"2720"
],
"sbo":"SBO:0000247",
"seed.compound":[
"cpd03091"
]
}
},
{
"id":"thr__L_e",
"name":"L-Threonine",
"compartment":"e",
"notes":{
"original_bigg_ids":[
"thr__L_e"
]
},
"annotation":{
"bigg.metabolite":[
"thr__L"
],
"biocyc":[
"META:THR"
],
"chebi":[
"CHEBI:16857",
"CHEBI:42083",
"CHEBI:32822",
"CHEBI:45843",
"CHEBI:57926",
"CHEBI:21403",
"CHEBI:32833",
"CHEBI:32820",
"CHEBI:13175",
"CHEBI:6308",
"CHEBI:45983",
"CHEBI:32832",
"CHEBI:26986"
],
"envipath":[
"32de3cf4-e3e6-4168-956e-32fa5ddb0ce1/compound/b570a573-71c2-4661-a517-6ac1b121dc59"
],
"hmdb":[
"HMDB00167"
],
"inchi_key":[
"AYFVYJQAPQTCCC-GBXIJSLDSA-N"
],
"kegg.compound":[
"C00188"
],
"kegg.drug":[
"D00041"
],
"metanetx.chemical":[
"MNXM142"
],
"reactome.compound":[
"352000",
"351990",
"379706"
],
"sabiork":[
"76",
"27463"
],
"sbo":"SBO:0000247",
"seed.compound":[
"cpd00161"
]
}
},
{
"id":"pheme_c",
"name":"Protoheme C34H30FeN4O4",
"compartment":"c",
"notes":{
"original_bigg_ids":[
"pheme_c"
]
},
"annotation":{
"bigg.metabolite":[
"pheme"
],
"biocyc":[
"META:PROTOHEME"
],
"chebi":[
"CHEBI:60344",
"CHEBI:26355",
"CHEBI:17627",
"CHEBI:5651",
"CHEBI:14957"
],
"inchi_key":[
"KABFMIBPWCXCRK-RGGAHWMASA-J"
],
"kegg.compound":[
"C00032"
],
"metanetx.chemical":[
"MNXM249"
],
"reactome.compound":[
"917877",
"71185",
"189444"
],
"sbo":"SBO:0000247"
}
},
{
"id":"trp__L_e",
"name":"L-Tryptophan",
"compartment":"e",
"notes":{
"original_bigg_ids":[
"trp__L_e"
]
},
"annotation":{
"bigg.metabolite":[
"trp__L"
],
"biocyc":[
"META:TRP"
],
"chebi":[
"CHEBI:13178",
"CHEBI:27163",
"CHEBI:6310",
"CHEBI:9769",
"CHEBI:32728",
"CHEBI:16828",
"CHEBI:27897",
"CHEBI:21407",
"CHEBI:64554",
"CHEBI:46125",
"CHEBI:57912",
"CHEBI:32704",
"CHEBI:46086",
"CHEBI:45988",
"CHEBI:184633",
"CHEBI:46225",
"CHEBI:32727",
"CHEBI:32702"
],
"hmdb":[
"HMDB00929",
"HMDB30396"
],
"inchi_key":[
"QIVBCDIJIAJPQS-VIFPVBQESA-N"
],
"kegg.compound":[
"C00806",
"C00078"
],
"kegg.drug":[
"D00020"
],
"metanetx.chemical":[
"MNXM94"
],
"reactome.compound":[
"379709",
"352006",
"29500"
],
"sabiork":[
"2164",
"85"
],
"sbo":"SBO:0000247",
"seed.compound":[
"cpd19007",
"cpd00065"
]
}
},
{
"id":"tym_c",
"name":"Tyramine",
"compartment":"c",
"charge":1,
"formula":"C8H12NO",
"notes":{
"original_bigg_ids":[
"tym_c"
]
},
"annotation":{
"bigg.metabolite":[
"tym"
],
"biocyc":[
"META:TYRAMINE"
],
"chebi":[
"CHEBI:15760",
"CHEBI:327995",
"CHEBI:9799",
"CHEBI:15276",
"CHEBI:27174"
],
"hmdb":[
"HMDB62629",
"HMDB00306"
],
"inchi_key":[
"DZGWFCGJZKJUFP-UHFFFAOYSA-O"
],
"kegg.compound":[
"C00483"
],
"metanetx.chemical":[
"MNXM603"
],
"reactome.compound":[
"500606",
"5696181"
],
"sabiork":[
"5113"
],
"sbo":"SBO:0000247",
"seed.compound":[
"cpd00374"
]
}
},
{
"id":"ppp9_c",
"name":"Protoporphyrin",
"compartment":"c",
"notes":{
"original_bigg_ids":[
"ppp9_c"
]
},
"annotation":{
"bigg.metabolite":[
"ppp9"
],
"biocyc":[
"META:PROTOPORPHYRIN_IX"
],
"chebi":[
"CHEBI:15430",
"CHEBI:14961",
"CHEBI:26358",
"CHEBI:8592",
"CHEBI:14960",
"CHEBI:14959",
"CHEBI:36159",
"CHEBI:57306"
],
"hmdb":[
"HMDB00241"
],
"inchi_key":[
"KSFOVUSSGSKXFI-UJJXFSCMSA-L"
],
"kegg.compound":[
"C02191"
],
"metanetx.chemical":[
"MNXM346"
],
"reactome.compound":[
"189487",
"189463"
],
"sabiork":[
"6061"
],
"sbo":"SBO:0000247",
"seed.compound":[
"cpd01476"
]
}
},
{
"id":"tyr__L_e",
"name":"L-Tyrosine",
"compartment":"e",
"notes":{
"original_bigg_ids":[
"tyr__L_e"
]
},
"annotation":{
"bigg.metabolite":[
"tyr__L"
],
"biocyc":[
"META:TYR"
],
"chebi":[
"CHEBI:6313",
"CHEBI:21411",
"CHEBI:46070",
"CHEBI:9800",
"CHEBI:32786",
"CHEBI:15277",
"CHEBI:32761",
"CHEBI:32784",
"CHEBI:46161",
"CHEBI:13181",
"CHEBI:32760",
"CHEBI:58315",
"CHEBI:32762",
"CHEBI:27176",
"CHEBI:17895",
"CHEBI:18186",
"CHEBI:32785"
],
"envipath":[
"32de3cf4-e3e6-4168-956e-32fa5ddb0ce1/compound/974bd9b7-53fb-48cd-aaf3-6bd3196c0365"
],
"hmdb":[
"HMDB00647",
"HMDB00158"
],
"inchi_key":[
"OUYCCCASQSFEME-QMMMGPOBSA-N"
],
"kegg.compound":[
"C00082",
"C01536"
],
"kegg.drug":[
"D00022"
],
"metanetx.chemical":[
"MNXM76"
],
"reactome.compound":[
"379710",
"5668567",
"352030",
"29506"
],
"sabiork":[
"84",
"2291"
],
"sbo":"SBO:0000247",
"seed.compound":[
"cpd30745",
"cpd00069"
]
}
},
{
"id":"cbl1_c",
"name":"Cob(I)alamin",
"compartment":"c",
"notes":{
"original_bigg_ids":[
"cbl1_c"
]
},
"annotation":{
"bigg.metabolite":[
"cbl1"
],
"biocyc":[
"META:COB-I-ALAMIN"
],
"chebi":[
"CHEBI:60488",
"CHEBI:14004",
"CHEBI:15982",
"CHEBI:23328",
"CHEBI:3784"
],
"hmdb":[
"HMDB03429",
"HMDB06470"
],
"inchi_key":[
"OMAOKVYASDIYQG-DSRCUDDDSA-L"
],
"kegg.compound":[
"C00853"
],
"metanetx.chemical":[
"MNXM91519"
],
"reactome.compound":[
"3159260"
],
"sabiork":[
"5278"
],
"sbo":"SBO:0000247"
}
},
{
"id":"val__L_e",
"name":"L-Valine",
"compartment":"e",
"notes":{
"original_bigg_ids":[
"val__L_e"
]
},
"annotation":{
"bigg.metabolite":[
"val__L"
],
"biocyc":[
"META:VAL"
],
"chebi":[
"CHEBI:32859",
"CHEBI:57762",
"CHEBI:13186",
"CHEBI:16414",
"CHEBI:6321",
"CHEBI:21417",
"CHEBI:46418",
"CHEBI:46282",
"CHEBI:32852",
"CHEBI:32851",
"CHEBI:87977",
"CHEBI:32860",
"CHEBI:27266",
"CHEBI:46376",
"CHEBI:46484"
],
"envipath":[
"32de3cf4-e3e6-4168-956e-32fa5ddb0ce1/compound/b2ec1d47-f20f-4b19-9b15-ac1a3c2159c5",
"650babc9-9d68-4b73-9332-11972ca26f7b/compound/65a4c231-5232-4f08-93e2-007eb0537f0e"
],
"hmdb":[
"HMDB00883",
"HMDB34366"
],
"inchi_key":[
"KZSNJWFQEVHDMF-BYPYZUCNSA-N"
],
"kegg.compound":[
"C16436",
"C00183"
],
"kegg.drug":[
"D00039"
],
"lipidmaps":[
"LMFA01100046"
],
"metanetx.chemical":[
"MNXM199"
],
"reactome.compound":[
"113540",
"29702"
],
"sabiork":[
"68",
"23113"
],
"sbo":"SBO:0000247",
"seed.compound":[
"cpd15141",
"cpd00156"
]
}
},
{
"id":"4hoxpacd_c",
"name":"4-Hydroxyphenylacetaldehyde",
"compartment":"c",
"notes":{
"original_bigg_ids":[
"4hoxpacd_c"
]
},
"annotation":{
"bigg.metabolite":[
"4hoxpacd"
],
"biocyc":[
"META:HYDRPHENYLAC-CPD"
],
"chebi":[
"CHEBI:10899",
"CHEBI:15621",
"CHEBI:20417",
"CHEBI:1872",
"CHEBI:12012"
],
"envipath":[
"4fd7f3e0-dd25-43ac-9453-dda3e52396e4/compound/64f3ce8a-986e-4632-b8ba-601157cdee93",
"650babc9-9d68-4b73-9332-11972ca26f7b/compound/8613d957-a29b-4d3e-b6b0-daaaecd2fc96"
],
"hmdb":[
"HMDB03767"
],
"inchi_key":[
"IPRPPFIAVHPVJH-UHFFFAOYSA-N"
],
"kegg.compound":[
"C03765"
],
"metanetx.chemical":[
"MNXM479"
],
"reactome.compound":[
"5696178",
"500608"
],
"sabiork":[
"6840"
],
"sbo":"SBO:0000247",
"seed.compound":[
"cpd02361"
]
}
},
{
"id":"adocbl_c",
"name":"Adenosylcobalamin",
"compartment":"c",
"notes":{
"original_bigg_ids":[
"adocbl_c"
]
},
"annotation":{
"bigg.metabolite":[
"adocbl"
],
"biocyc":[
"META:ADENOSYLCOBALAMIN"
],
"hmdb":[
"HMDB02086"
],
"inchi_key":[
"ZIHHMGTYZOSFRC-QRVZQHAISA-N"
],
"kegg.compound":[
"C00194"
],
"kegg.drug":[
"D00042"
],
"metanetx.chemical":[
"MNXM90703"
],
"reactome.compound":[
"3159297"
],
"sbo":"SBO:0000247",
"seed.compound":[
"cpd00166"
]
}
},
{
"id":"hmn4_c",
"name":"S)-4-Hydroxymandelonitrile",
"compartment":"c",
"formula":"C8H7NO2",
"notes":{
"original_bigg_ids":[
"hmn4_c"
]
},
"annotation":{
"bigg.metabolite":[
"hmn4"
],
"sbo":"SBO:0000247"
}
},
{
"id":"hh3phac_c",
"name":"3-hydroxyphenylacetate",
"compartment":"c",
"formula":"C8H8O3",
"notes":{
"original_bigg_ids":[
"hh3phac_c"
]
},
"annotation":{
"bigg.metabolite":[
"hh3phac"
],
"sbo":"SBO:0000247"
}
},
{
"id":"ser__D_e",
"name":"D-Serine",
"compartment":"e",
"notes":{
"original_bigg_ids":[
"ser__D_e"
]
},
"annotation":{
"bigg.metabolite":[
"ser__D"
],
"biocyc":[
"META:D-SERINE"
],
"chebi":[
"CHEBI:35247",
"CHEBI:16523",
"CHEBI:42262",
"CHEBI:13019",
"CHEBI:32841",
"CHEBI:143888",
"CHEBI:21090",
"CHEBI:32840",
"CHEBI:4245"
],
"hmdb":[
"HMDB03406"
],
"inchi_key":[
"MTCFGRXMJLQNBG-UWTATZPHSA-N"
],
"kegg.compound":[
"C00740"
],
"metanetx.chemical":[
"MNXM694"
],
"sabiork":[
"2144"
],
"sbo":"SBO:0000247",
"seed.compound":[
"cpd00550"
]
}
},
{
"id":"orn_e",
"name":"Ornithine",
"compartment":"e",
"notes":{
"original_bigg_ids":[
"orn_e"
]
},
"annotation":{
"bigg.metabolite":[
"orn"
],
"biocyc":[
"META:L-ORNITHINE"
],
"chebi":[
"CHEBI:21367",
"CHEBI:44667",
"CHEBI:46912",
"CHEBI:11448",
"CHEBI:7784",
"CHEBI:46913",
"CHEBI:19370",
"CHEBI:13148",
"CHEBI:15729",
"CHEBI:32964",
"CHEBI:6280",
"CHEBI:46911",
"CHEBI:46914",
"CHEBI:18257"
],
"hmdb":[
"HMDB62718",
"HMDB04984",
"HMDB00214",
"HMDB00818",
"HMDB32455",
"HMDB62654"
],
"inchi_key":[
"AHLPHDHHMVZTML-BYPYZUCNSA-O"
],
"kegg.compound":[
"C00077",
"C01602"
],
"kegg.drug":[
"D08302"
],
"lipidmaps":[
"LMFA01100057"
],
"metanetx.chemical":[
"MNXM89689"
],
"reactome.compound":[
"29498",
"113586",
"113585"
],
"sabiork":[
"1290"
],
"sbo":"SBO:0000247",
"seed.compound":[
"cpd00064",
"cpd19016"
]
}
},
{
"id":"adocbi_c",
"name":"Adenosyl cobinamide",
"compartment":"c",
"notes":{
"original_bigg_ids":[
"adocbi_c"
]
},
"annotation":{
"bigg.metabolite":[
"adocbi"
],
"biocyc":[
"META:ADENOSYLCOBINAMIDE"
],
"hmdb":[
"HMDB06964",
"HMDB06903"
],
"inchi_key":[
"KQXSPGAEBZWHMC-OCUXTBADSA-N"
],
"kegg.compound":[
"C06508"
],
"metanetx.chemical":[
"MNXM90790"
],
"sbo":"SBO:0000247",
"seed.compound":[
"cpd03918"
]
}
},
{
"id":"ptrc_c",
"name":"Putrescine",
"compartment":"c",
"notes":{
"original_bigg_ids":[
"ptrc_c"
]
},
"annotation":{
"bigg.metabolite":[
"ptrc"
],
"biocyc":[
"META:PUTRESCINE"
],
"chebi":[
"CHEBI:8650",
"CHEBI:17148",
"CHEBI:45092",
"CHEBI:26405",
"CHEBI:14972",
"CHEBI:326268"
],
"hmdb":[
"HMDB01414",
"HMDB60243"
],
"inchi_key":[
"KIDHWZJUCRJVML-UHFFFAOYSA-P"
],
"kegg.compound":[
"C00134"
],
"metanetx.chemical":[
"MNXM118"
],
"reactome.compound":[
"29610",
"141350"
],
"sabiork":[
"1941"
],
"sbo":"SBO:0000247",
"seed.compound":[
"cpd00118",
"cpd12215"
]
}
},
{
"id":"adocbip_c",
"name":"Adenosyl cobinamide phosphate",
"compartment":"c",
"notes":{
"original_bigg_ids":[
"adocbip_c"
]
},
"annotation":{
"bigg.metabolite":[
"adocbip"
],
"biocyc":[
"META:ADENOSYLCOBINAMIDE-P"
],
"chebi":[
"CHEBI:2481",
"CHEBI:58502"
],
"hmdb":[
"HMDB12184"
],
"inchi_key":[
"MQCMBMUJJHSGIF-QMUWONGRSA-K"
],
"kegg.compound":[
"C06509"
],
"metanetx.chemical":[
"MNXM856"
],
"sbo":"SBO:0000247",
"seed.compound":[
"cpd03919"
]
}
},
{
"id":"ptrc_e",
"name":"Putrescine",
"compartment":"e",
"notes":{
"original_bigg_ids":[
"ptrc_e"
]
},
"annotation":{
"bigg.metabolite":[
"ptrc"
],
"biocyc":[
"META:PUTRESCINE"
],
"chebi":[
"CHEBI:8650",
"CHEBI:17148",
"CHEBI:45092",
"CHEBI:26405",
"CHEBI:14972",
"CHEBI:326268"
],
"hmdb":[
"HMDB01414",
"HMDB60243"
],
"inchi_key":[
"KIDHWZJUCRJVML-UHFFFAOYSA-P"
],
"kegg.compound":[
"C00134"
],
"metanetx.chemical":[
"MNXM118"
],
"reactome.compound":[
"29610",
"141350"
],
"sabiork":[
"1941"
],
"sbo":"SBO:0000247",
"seed.compound":[
"cpd00118",
"cpd12215"
]
}
},
{
"id":"34dhpac_c",
"name":"3,4-Dihydroxyphenylacetaldehyde",
"compartment":"c",
"notes":{
"original_bigg_ids":[
"34dhpac_c"
]
},
"annotation":{
"bigg.metabolite":[
"34dhpac"
],
"biocyc":[
"META:34-DIHYDROXYPHENYLACETALDEHYDE"
],
"chebi":[
"CHEBI:19888",
"CHEBI:1385",
"CHEBI:27978"
],
"hmdb":[
"HMDB06778",
"HMDB03791",
"HMDB06256"
],
"inchi_key":[
"IADQVXRMSNIUEL-UHFFFAOYSA-N"
],
"kegg.compound":[
"C04043"
],
"metanetx.chemical":[
"MNXM1401"
],
"sabiork":[
"7037"
],
"sbo":"SBO:0000247",
"seed.compound":[
"cpd02500"
]
}
},
{
"id":"agdpcbi_c",
"name":"Adenosine-GDP-cobinamide",
"compartment":"c",
"notes":{
"original_bigg_ids":[
"agdpcbi_c"
]
},
"annotation":{
"bigg.metabolite":[
"agdpcbi"
],
"biocyc":[
"META:ADENOSYLCOBINAMIDE-GDP"
],
"chebi":[
"CHEBI:2479",
"CHEBI:60487"
],
"hmdb":[
"HMDB12185"
],
"inchi_key":[
"IQTYKHRKNGVJEO-RRMAJTJESA-K"
],
"kegg.compound":[
"C06510"
],
"metanetx.chemical":[
"MNXM1105"
],
"sbo":"SBO:0000247",
"seed.compound":[
"cpd03920"
]
}
},
{
"id":"spmd_c",
"name":"Spermidine",
"compartment":"c",
"notes":{
"original_bigg_ids":[
"spmd_c"
]
},
"annotation":{
"bigg.metabolite":[
"spmd"
],
"biocyc":[
"META:SPERMIDINE"
],
"chebi":[
"CHEBI:57834",
"CHEBI:15097",
"CHEBI:26732",
"CHEBI:26733",
"CHEBI:9218",
"CHEBI:45647",
"CHEBI:15095",
"CHEBI:16610"
],
"hmdb":[
"HMDB01257"
],
"inchi_key":[
"ATHGHQPFGPMSJY-UHFFFAOYSA-Q"
],
"kegg.compound":[
"C00315"
],
"metanetx.chemical":[
"MNXM124"
],
"reactome.compound":[
"204635",
"141324"
],
"sabiork":[
"3088"
],
"sbo":"SBO:0000247",
"seed.compound":[
"cpd00264"
]
}
},
{
"id":"rdmbzi_c",
"name":"N1-(alpha-D-ribosyl)-5,6-dimethylbenzimidazole",
"compartment":"c",
"notes":{
"original_bigg_ids":[
"rdmbzi_c"
]
},
"annotation":{
"bigg.metabolite":[
"rdmbzi"
],
"biocyc":[
"META:ALPHA-RIBAZOLE"
],
"chebi":[
"CHEBI:10329"
],
"hmdb":[
"HMDB11112"
],
"inchi_key":[
"HLRUKOJSWOKCPP-SYQHCUMBSA-N"
],
"kegg.compound":[
"C05775"
],
"metanetx.chemical":[
"MNXM1539"
],
"sbo":"SBO:0000247",
"seed.compound":[
"cpd03423"
]
}
},
{
"id":"spmd_e",
"name":"Spermidine",
"compartment":"e",
"notes":{
"original_bigg_ids":[
"spmd_e"
]
},
"annotation":{
"bigg.metabolite":[
"spmd"
],
"biocyc":[
"META:SPERMIDINE"
],
"chebi":[
"CHEBI:57834",
"CHEBI:15097",
"CHEBI:26732",
"CHEBI:26733",
"CHEBI:9218",
"CHEBI:45647",
"CHEBI:15095",
"CHEBI:16610"
],
"hmdb":[
"HMDB01257"
],
"inchi_key":[
"ATHGHQPFGPMSJY-UHFFFAOYSA-Q"
],
"kegg.compound":[
"C00315"
],
"metanetx.chemical":[
"MNXM124"
],
"reactome.compound":[
"204635",
"141324"
],
"sabiork":[
"3088"
],
"sbo":"SBO:0000247",
"seed.compound":[
"cpd00264"
]
}
},
{
"id":"cbi_c",
"name":"Cobinamide",
"compartment":"c",
"notes":{
"original_bigg_ids":[
"cbi_c"
]
},
"annotation":{
"bigg.metabolite":[
"cbi"
],
"biocyc":[
"META:COBINAMIDE"
],
"chebi":[
"CHEBI:48529"
],
"inchi_key":[
"XQRJFEVDQXEIAX-JFYQDRLCSA-M"
],
"metanetx.chemical":[
"MNXM1549"
],
"sbo":"SBO:0000247"
}
},
{
"id":"urea_e",
"name":"Urea CH4N2O",
"compartment":"e",
"notes":{
"original_bigg_ids":[
"urea_e"
]
},
"annotation":{
"bigg.metabolite":[
"urea"
],
"biocyc":[
"META:UREA"
],
"chebi":[
"CHEBI:134711",
"CHEBI:15292",
"CHEBI:16199",
"CHEBI:32285",
"CHEBI:48376",
"CHEBI:9888",
"CHEBI:27218",
"CHEBI:46379"
],
"envipath":[
"5882df9c-dae1-4d80-a40e-db4724271456/compound/a4a8116a-0fc4-4ad8-b192-1387a253bac6",
"32de3cf4-e3e6-4168-956e-32fa5ddb0ce1/compound/e1054e0b-a299-4b89-b470-455c007d2bc6",
"650babc9-9d68-4b73-9332-11972ca26f7b/compound/f410026a-1678-4d69-b6ac-505c7b9fe316"
],
[truncated: 850,299 more chars]
