# Supplementary material for: High-Quality Genome-Scale Models From Error-Prone, Long-Read Assemblies
Source: Front Microbiol. 2020 Nov 12;11:596626. doi: 10.3389/fmicb.2020.596626 (PMC7688782; doi:10.3389/fmicb.2020.596626)
Supplement: Supplementary file 1 [file Data_Sheet_1.ZIP › Supplemental Materials/Models/iEF_CarveMe.json]

{
"metabolites":[
{
"id":"10fthf_c",
"name":"10-Formyltetrahydrofolate",
"compartment":"C_c",
"charge":0,
"formula":"",
"notes":{
"FORMULA":"C20H21N7O7",
"KEGG Compound":"C00234",
"SEED Compound":"cpd00201",
"UniPathway Compound":"UPC00234"
}
},
{
"id":"adp_c",
"name":"ADP",
"compartment":"C_c",
"charge":0,
"formula":"",
"notes":{
"FORMULA":"C10H12N5O10P2",
"SEED Compound":"cpd00008",
"UniPathway Compound":"UPC00008"
}
},
{
"id":"atp_c",
"name":"ATP",
"compartment":"C_c",
"charge":0,
"formula":"",
"notes":{
"FORMULA":"C10H12N5O13P3",
"SEED Compound":"cpd00002",
"UniPathway Compound":"UPC00002"
}
},
{
"id":"glu__L_c",
"name":"L-Glutamate",
"compartment":"C_c",
"charge":0,
"formula":"",
"notes":{
"FORMULA":"C5H8NO4",
"SEED Compound":"cpd00023",
"UniPathway Compound":"UPC00025"
}
},
{
"id":"pi_c",
"name":"Phosphate",
"compartment":"C_c",
"charge":0,
"formula":"",
"notes":{
"SEED Compound":"cpd00009",
"UniPathway Compound":"UPC00009"
}
},
{
"id":"h2o_c",
"name":"H2O",
"compartment":"C_c",
"charge":0,
"formula":"",
"notes":{
"FORMULA":"H2O"
}
},
{
"id":"12ppd__S_e",
"name":"(S)-Propane-1,2-diol",
"compartment":"C_e",
"charge":0,
"formula":"",
"notes":{
"FORMULA":"C3H8O2",
"KEGG Compound":"C02917"
}
},
{
"id":"12ppd__S_c",
"name":"(S)-Propane-1,2-diol",
"compartment":"C_c",
"charge":0,
"formula":"",
"notes":{
"FORMULA":"C3H8O2",
"KEGG Compound":"C02917"
}
},
{
"id":"glc__D_c",
"name":"D-Glucose",
"compartment":"C_c",
"charge":0,
"formula":"",
"notes":{
"FORMULA":"C6H12O6",
"UniPathway Compound":"UPC00031"
}
},
{
"id":"glc__D_e",
"name":"D-Glucose",
"compartment":"C_e",
"charge":0,
"formula":"",
"notes":{
"FORMULA":"C6H12O6",
"UniPathway Compound":"UPC00031"
}
},
{
"id":"h2o_e",
"name":"H2O",
"compartment":"C_e",
"charge":0,
"formula":"",
"notes":{
"FORMULA":"H2O"
}
},
{
"id":"h2o2_c",
"name":"Hydrogen peroxide",
"compartment":"C_c",
"charge":0,
"formula":"",
"notes":{
"BioPath Molecule":"Hydrogen_peroxide",
"FORMULA":"H2O2",
"SEED Compound":"cpd00025",
"UniPathway Compound":"UPC00027"
}
},
{
"id":"nh4_c",
"name":"Ammonium",
"compartment":"C_c",
"charge":0,
"formula":"",
"notes":{
"SEED Compound":"cpd00013"
}
},
{
"id":"o2_c",
"name":"O2",
"compartment":"C_c",
"charge":0,
"formula":"",
"notes":{
"BioPath Molecule":"Oxygen",
"FORMULA":"O2",
"SEED Compound":"cpd00007",
"UniPathway Compound":"UPC00007"
}
},
{
"id":"h_c",
"name":"H+",
"compartment":"C_c",
"charge":0,
"formula":"",
"notes":{
"BioPath Molecule":"Proton",
"FORMULA":"H",
"KEGG Compound":"C00080",
"SEED Compound":"cpd00067",
"UniPathway Compound":"UPC00080"
}
},
{
"id":"udp_c",
"name":"UDP",
"compartment":"C_c",
"charge":0,
"formula":"",
"notes":{
"FORMULA":"C9H11N2O12P2",
"SEED Compound":"cpd00014",
"UniPathway Compound":"UPC00015"
}
},
{
"id":"udpg_c",
"name":"UDPglucose",
"compartment":"C_c",
"charge":0,
"formula":"",
"notes":{
"FORMULA":"C15H22N2O17P2",
"SEED Compound":"cpd00026",
"UniPathway Compound":"UPC00029"
}
},
{
"id":"nad_c",
"name":"Nicotinamide adenine dinucleotide",
"compartment":"C_c",
"charge":0,
"formula":"",
"notes":{
"BioPath Molecule":"NAD",
"FORMULA":"C21H26N7O14P2",
"SEED Compound":"cpd00003",
"UniPathway Compound":"UPC00003"
}
},
{
"id":"nadh_c",
"name":"Nicotinamide adenine dinucleotide - reduced",
"compartment":"C_c",
"charge":0,
"formula":"",
"notes":{
"BioPath Molecule":"NADH",
"FORMULA":"C21H27N7O14P2",
"KEGG Compound":"C00004",
"SEED Compound":"cpd00004",
"UniPathway Compound":"UPC00004"
}
},
{
"id":"coa_c",
"name":"Coenzyme A",
"compartment":"C_c",
"charge":0,
"formula":"",
"notes":{
"FORMULA":"C21H32N7O16P3S",
"KEGG Compound":"C00010",
"SEED Compound":"cpd00010",
"UniPathway Compound":"UPC00010"
}
},
{
"id":"nadp_c",
"name":"Nicotinamide adenine dinucleotide phosphate",
"compartment":"C_c",
"charge":0,
"formula":"",
"notes":{
"BioPath Molecule":"NADP",
"FORMULA":"C21H25N7O17P3",
"KEGG Compound":"C00006",
"SEED Compound":"cpd00006",
"UniPathway Compound":"UPC00006"
}
},
{
"id":"nadph_c",
"name":"Nicotinamide adenine dinucleotide phosphate - reduced",
"compartment":"C_c",
"charge":0,
"formula":"",
"notes":{
"BioPath Molecule":"NADPH",
"FORMULA":"C21H26N7O17P3",
"KEGG Compound":"C00005",
"SEED Compound":"cpd00005",
"UniPathway Compound":"UPC00005"
}
},
{
"id":"h_p",
"name":"H+",
"compartment":"C_p",
"charge":0,
"formula":"",
"notes":{
"BioPath Molecule":"Proton",
"FORMULA":"H",
"KEGG Compound":"C00080",
"SEED Compound":"cpd00067",
"UniPathway Compound":"UPC00080"
}
},
{
"id":"23dhmp_c",
"name":"(R)-2,3-Dihydroxy-3-methylpentanoate",
"compartment":"C_c",
"charge":0,
"formula":"",
"notes":{
"FORMULA":"C6H11O4",
"SEED Compound":"cpd02535",
"UniPathway Compound":"UPC06007"
}
},
{
"id":"h2o_p",
"name":"H2O",
"compartment":"C_p",
"charge":0,
"formula":"",
"notes":{
"FORMULA":"H2O"
}
},
{
"id":"23dhdp_c",
"name":"2,3-Dihydrodipicolinate",
"compartment":"C_c",
"charge":0,
"formula":"",
"notes":{
"FORMULA":"C7H5NO4",
"KEGG Compound":"C03340",
"SEED Compound":"cpd02120",
"UniPathway Compound":"UPC03340"
}
},
{
"id":"2hdecg3p_c",
"name":"2-hexadecanoyl-sn-glycerol 3-phosphate",
"compartment":"C_c",
"charge":0,
"formula":"",
"notes":{
"FORMULA":"C19H38O7P1",
"LipidMaps":"LMGP10050042",
"SEED Compound":"cpd15355"
}
},
{
"id":"2hdecg3p_p",
"name":"2-hexadecanoyl-sn-glycerol 3-phosphate",
"compartment":"C_p",
"charge":0,
"formula":"",
"notes":{
"FORMULA":"C19H38O7P1",
"LipidMaps":"LMGP10050042",
"SEED Compound":"cpd15355"
}
},
{
"id":"2odecg3p_c",
"name":"2-octadecanoyl-sn-glycerol 3-phosphate",
"compartment":"C_c",
"charge":0,
"formula":"",
"notes":{
"FORMULA":"C21H42O7P1",
"LipidMaps":"LMGP10050043",
"SEED Compound":"cpd15358"
}
},
{
"id":"2odecg3p_p",
"name":"2-octadecanoyl-sn-glycerol 3-phosphate",
"compartment":"C_p",
"charge":0,
"formula":"",
"notes":{
"FORMULA":"C21H42O7P1",
"LipidMaps":"LMGP10050043",
"SEED Compound":"cpd15358"
}
},
{
"id":"2odec11eg3p_c",
"name":"2-octadec-11-enoyl-sn-glycerol 3-phosphate",
"compartment":"C_c",
"charge":0,
"formula":"",
"notes":{
"FORMULA":"C21H40O7P1",
"SEED Compound":"cpd15357"
}
},
{
"id":"2odec11eg3p_p",
"name":"2-octadec-11-enoyl-sn-glycerol 3-phosphate",
"compartment":"C_p",
"charge":0,
"formula":"",
"notes":{
"FORMULA":"C21H40O7P1",
"SEED Compound":"cpd15357"
}
},
{
"id":"2agpe120_c",
"name":"2-Acyl-sn-glycero-3-phosphoethanolamine (n-C12:0)",
"compartment":"C_c",
"charge":0,
"formula":"",
"notes":{
"FORMULA":"C17H36NO7P1"
}
},
{
"id":"2agpe120_p",
"name":"2-Acyl-sn-glycero-3-phosphoethanolamine (n-C12:0)",
"compartment":"C_p",
"charge":0,
"formula":"",
"notes":{
"FORMULA":"C17H36NO7P1"
}
},
{
"id":"2agpe140_c",
"name":"2-Acyl-sn-glycero-3-phosphoethanolamine (n-C14:0)",
"compartment":"C_c",
"charge":0,
"formula":"",
"notes":{
"FORMULA":"C19H40NO7P1",
"LipidMaps":"LMGP02050033"
}
},
{
"id":"2agpe140_p",
"name":"2-Acyl-sn-glycero-3-phosphoethanolamine (n-C14:0)",
"compartment":"C_p",
"charge":0,
"formula":"",
"notes":{
"FORMULA":"C19H40NO7P1",
"LipidMaps":"LMGP02050033"
}
},
{
"id":"2agpe141_c",
"name":"2-Acyl-sn-glycero-3-phosphoethanolamine (n-C14:1)",
"compartment":"C_c",
"charge":0,
"formula":"",
"notes":{
"FORMULA":"C19H38NO7P1"
}
},
{
"id":"2agpe141_p",
"name":"2-Acyl-sn-glycero-3-phosphoethanolamine (n-C14:1)",
"compartment":"C_p",
"charge":0,
"formula":"",
"notes":{
"FORMULA":"C19H38NO7P1"
}
},
{
"id":"2agpe160_c",
"name":"2-Acyl-sn-glycero-3-phosphoethanolamine (n-C16:0)",
"compartment":"C_c",
"charge":0,
"formula":"",
"notes":{
"FORMULA":"C21H44NO7P1",
"LipidMaps":"LMGP02050036",
"SEED Compound":"cpd15339"
}
},
{
"id":"2agpe160_p",
"name":"2-Acyl-sn-glycero-3-phosphoethanolamine (n-C16:0)",
"compartment":"C_p",
"charge":0,
"formula":"",
"notes":{
"FORMULA":"C21H44NO7P1",
"LipidMaps":"LMGP02050036",
"SEED Compound":"cpd15339"
}
},
{
"id":"2agpe180_c",
"name":"2-Acyl-sn-glycero-3-phosphoethanolamine (n-C18:0)",
"compartment":"C_c",
"charge":0,
"formula":"",
"notes":{
"FORMULA":"C23H48NO7P1",
"LipidMaps":"LMGP02050038",
"SEED Compound":"cpd15341"
}
},
{
"id":"2agpe180_p",
"name":"2-Acyl-sn-glycero-3-phosphoethanolamine (n-C18:0)",
"compartment":"C_p",
"charge":0,
"formula":"",
"notes":{
"FORMULA":"C23H48NO7P1",
"LipidMaps":"LMGP02050038",
"SEED Compound":"cpd15341"
}
},
{
"id":"2agpe181_c",
"name":"2-Acyl-sn-glycero-3-phosphoethanolamine (n-C18:1)",
"compartment":"C_c",
"charge":0,
"formula":"",
"notes":{
"FORMULA":"C23H46NO7P1"
}
},
{
"id":"2agpe181_p",
"name":"2-Acyl-sn-glycero-3-phosphoethanolamine (n-C18:1)",
"compartment":"C_p",
"charge":0,
"formula":"",
"notes":{
"FORMULA":"C23H46NO7P1"
}
},
{
"id":"amp_c",
"name":"AMP",
"compartment":"C_c",
"charge":0,
"formula":"",
"notes":{
"FORMULA":"C10H12N5O7P",
"SEED Compound":"cpd00018",
"UniPathway Compound":"UPC00020"
}
},
{
"id":"ddca_c",
"name":"Dodecanoate (n-C12:0)",
"compartment":"C_c",
"charge":0,
"formula":"",
"notes":{
"FORMULA":"C12H23O2",
"LipidMaps":"LMFA01010012",
"Reactome":"33549",
"SEED Compound":"cpd01741"
}
},
{
"id":"pe120_c",
"name":"Phosphatidylethanolamine (didodecanoyl, n-C12:0)",
"compartment":"C_c",
"charge":0,
"formula":"",
"notes":{
"FORMULA":"C29H58N1O8P1",
"LipidMaps":"LMGP02010098",
"SEED Compound":"cpd15528"
}
},
{
"id":"ppi_c",
"name":"Diphosphate",
"compartment":"C_c",
"charge":0,
"formula":"",
"notes":{
"KEGG Compound":"C00013",
"SEED Compound":"cpd00012",
"UniPathway Compound":"UPC00013"
}
},
{
"id":"pe140_c",
"name":"Phosphatidylethanolamine (ditetradecanoyl, n-C14:0)",
"compartment":"C_c",
"charge":0,
"formula":"",
"notes":{
"FORMULA":"C33H66N1O8P1",
"LipidMaps":"LMGP02010352"
}
},
{
"id":"ttdca_c",
"name":"Tetradecanoate (n-C14:0)",
"compartment":"C_c",
"charge":0,
"formula":"",
"notes":{
"FORMULA":"C14H27O2",
"KEGG Compound":"C06424",
"LipidMaps":"LMFA01010014",
"SEED Compound":"cpd03847"
}
},
{
"id":"pe141_c",
"name":"Phosphatidylethanolamine (ditetradec-7-enoyl, n-C14:1)",
"compartment":"C_c",
"charge":0,
"formula":"",
"notes":{
"FORMULA":"C33H62N1O8P1"
}
},
{
"id":"ttdcea_c",
"name":"Tetradecenoate (n-C14:1)",
"compartment":"C_c",
"charge":0,
"formula":"",
"notes":{
"FORMULA":"C14H25O2",
"SEED Compound":"cpd15298"
}
},
{
"id":"hdca_c",
"name":"Hexadecanoate (n-C16:0)",
"compartment":"C_c",
"charge":0,
"formula":"",
"notes":{
"BioPath Molecule":"Palmitate",
"FORMULA":"C16H31O2",
"LipidMaps":"LMFA01010001",
"SEED Compound":"cpd00214"
}
},
{
"id":"pe160_c",
"name":"Phosphatidylethanolamine (dihexadecanoyl, n-C16:0)",
"compartment":"C_c",
"charge":0,
"formula":"",
"notes":{
"FORMULA":"C37H74N1O8P1",
"LipidMaps":"LMGP02010037",
"SEED Compound":"cpd15531"
}
},
{
"id":"hdcea_c",
"name":"Hexadecenoate (n-C16:1)",
"compartment":"C_c",
"charge":0,
"formula":"",
"notes":{
"FORMULA":"C16H29O2",
"KEGG Compound":"C08362",
"SEED Compound":"cpd05274"
}
},
{
"id":"ocdca_c",
"name":"Octadecanoate (n-C18:0)",
"compartment":"C_c",
"charge":0,
"formula":"",
"notes":{
"FORMULA":"C18H35O2",
"LipidMaps":"LMFA01010018",
"Reactome":"428198",
"SEED Compound":"cpd01080"
}
},
{
"id":"pe180_c",
"name":"Phosphatidylethanolamine (dioctadecanoyl, n-C18:0)",
"compartment":"C_c",
"charge":0,
"formula":"",
"notes":{
"FORMULA":"C41H82N1O8P1",
"LipidMaps":"LMGP02010097",
"SEED Compound":"cpd15533"
}
},
{
"id":"ocdcea_c",
"name":"Octadecenoate (n-C18:1)",
"compartment":"C_c",
"charge":0,
"formula":"",
"notes":{
"FORMULA":"C18H33O2",
"LipidMaps":"LMFA01030002",
"SEED Compound":"cpd00536"
}
},
{
"id":"pe181_c",
"name":"Phosphatidylethanolamine (dioctadec-11-enoyl, n-C18:1)",
"compartment":"C_c",
"charge":0,
"formula":"",
"notes":{
"FORMULA":"C41H78N1O8P1",
"SEED Compound":"cpd15534"
}
},
{
"id":"2agpg120_c",
"name":"2-Acyl-sn-glycero-3-phosphoglycerol (n-C12:0)",
"compartment":"C_c",
"charge":0,
"formula":"",
"notes":{
"FORMULA":"C18H36O9P1"
}
},
{
"id":"2agpg120_p",
"name":"2-Acyl-sn-glycero-3-phosphoglycerol (n-C12:0)",
"compartment":"C_p",
"charge":0,
"formula":"",
"notes":{
"FORMULA":"C18H36O9P1"
}
},
{
"id":"2agpg140_c",
"name":"2-Acyl-sn-glycero-3-phosphoglycerol (n-C14:0)",
"compartment":"C_c",
"charge":0,
"formula":"",
"notes":{
"FORMULA":"C20H40O9P1"
}
},
{
"id":"2agpg140_p",
"name":"2-Acyl-sn-glycero-3-phosphoglycerol (n-C14:0)",
"compartment":"C_p",
"charge":0,
"formula":"",
"notes":{
"FORMULA":"C20H40O9P1"
}
},
{
"id":"pg120_c",
"name":"Phosphatidylglycerol (didodecanoyl, n-C12:0)",
"compartment":"C_c",
"charge":0,
"formula":"",
"notes":{
"FORMULA":"C30H58O10P1",
"SEED Compound":"cpd15535"
}
},
{
"id":"pg140_c",
"name":"Phosphatidylglycerol (ditetradecanoyl, n-C14:0)",
"compartment":"C_c",
"charge":0,
"formula":"",
"notes":{
"FORMULA":"C34H66O10P1"
}
},
{
"id":"pyr_c",
"name":"Pyruvate",
"compartment":"C_c",
"charge":0,
"formula":"",
"notes":{
"BioPath Molecule":"Pyruvate",
"FORMULA":"C3H3O3",
"KEGG Compound":"C00022",
"LipidMaps":"LMFA01060077",
"SEED Compound":"cpd00020",
"UniPathway Compound":"UPC00022"
}
},
{
"id":"pap_c",
"name":"Adenosine 3',5'-bisphosphate",
"compartment":"C_c",
"charge":0,
"formula":"",
"notes":{
"FORMULA":"C10H11N5O10P2",
"KEGG Compound":"C00054",
"SEED Compound":"cpd00045",
"UniPathway Compound":"UPC00054"
}
},
{
"id":"paps_c",
"name":"3'-Phosphoadenylyl sulfate",
"compartment":"C_c",
"charge":0,
"formula":"",
"notes":{
"FORMULA":"C10H11N5O13P2S",
"KEGG Compound":"C00053",
"SEED Compound":"cpd00044",
"UniPathway Compound":"UPC00053"
}
},
{
"id":"akg_c",
"name":"2-Oxoglutarate",
"compartment":"C_c",
"charge":0,
"formula":"",
"notes":{
"FORMULA":"C5H4O5",
"KEGG Compound":"C00026",
"SEED Compound":"cpd00024",
"UniPathway Compound":"UPC00026"
}
},
{
"id":"2aobut_c",
"name":"L-2-Amino-3-oxobutanoate",
"compartment":"C_c",
"charge":0,
"formula":"",
"notes":{
"FORMULA":"C4H7NO3",
"LipidMaps":"LMFA01060172",
"UniPathway Compound":"UPC03508"
}
},
{
"id":"2dda7p_c",
"name":"2-Dehydro-3-deoxy-D-arabino-heptonate 7-phosphate",
"compartment":"C_c",
"charge":0,
"formula":"",
"notes":{
"FORMULA":"C7H10O10P",
"KEGG Compound":"C04691",
"Reactome":"964909",
"SEED Compound":"cpd02857",
"UniPathway Compound":"UPC04691"
}
},
{
"id":"glcn_c",
"name":"D-Gluconate",
"compartment":"C_c",
"charge":0,
"formula":"",
"notes":{
"FORMULA":"C6H11O7",
"KEGG Compound":"C00257",
"SEED Compound":"cpd00222",
"UniPathway Compound":"UPC00257"
}
},
{
"id":"2dhp_c",
"name":"2-Dehydropantoate",
"compartment":"C_c",
"charge":0,
"formula":"",
"notes":{
"FORMULA":"C6H9O4",
"KEGG Compound":"C00966",
"SEED Compound":"cpd00712",
"UniPathway Compound":"UPC00966"
}
},
{
"id":"3mob_c",
"name":"3-Methyl-2-oxobutanoate",
"compartment":"C_c",
"charge":0,
"formula":"",
"notes":{
"FORMULA":"C5H7O3",
"KEGG Compound":"C00141",
"LipidMaps":"LMFA01020274",
"SEED Compound":"cpd00123",
"UniPathway Compound":"UPC00141"
}
},
{
"id":"2dr1p_c",
"name":"2-Deoxy-D-ribose 1-phosphate",
"compartment":"C_c",
"charge":0,
"formula":"",
"notes":{
"FORMULA":"C5H9O7P",
"KEGG Compound":"C00672",
"Reactome":"112032",
"SEED Compound":"cpd00509",
"UniPathway Compound":"UPC00672"
}
},
{
"id":"drib_c",
"name":"Deoxyribose C5H10O4",
"compartment":"C_c",
"charge":0,
"formula":"",
"notes":{
"FORMULA":"C5H10O4",
"KEGG Compound":"C02783",
"SEED Compound":"cpd01796"
}
},
{
"id":"2obut_c",
"name":"2-Oxobutanoate",
"compartment":"C_c",
"charge":0,
"formula":"",
"notes":{
"FORMULA":"C4H5O3",
"KEGG Compound":"C00109",
"LipidMaps":"LMFA01060002",
"Reactome":"936714",
"SEED Compound":"cpd00094",
"UniPathway Compound":"UPC00109"
}
},
{
"id":"h_e",
"name":"H+",
"compartment":"C_e",
"charge":0,
"formula":"",
"notes":{
"BioPath Molecule":"Proton",
"FORMULA":"H",
"KEGG Compound":"C00080",
"SEED Compound":"cpd00067",
"UniPathway Compound":"UPC00080"
}
},
{
"id":"hco3_c",
"name":"Bicarbonate",
"compartment":"C_c",
"charge":0,
"formula":"",
"notes":{
"BioPath Molecule":"Hydrogen_carbonate",
"SEED Compound":"cpd00242"
}
},
{
"id":"na1_c",
"name":"Sodium",
"compartment":"C_c",
"charge":0,
"formula":"",
"notes":{
"FORMULA":"Na",
"KEGG Compound":"C01330",
"SEED Compound":"cpd00971"
}
},
{
"id":"na1_e",
"name":"Sodium",
"compartment":"C_e",
"charge":0,
"formula":"",
"notes":{
"FORMULA":"Na",
"KEGG Compound":"C01330",
"SEED Compound":"cpd00971"
}
},
{
"id":"2hxmp_c",
"name":"2  Hydroxymethyl phenol C7H8O2",
"compartment":"C_c",
"charge":0,
"formula":"",
"notes":{
"FORMULA":"C7H8O2"
}
},
{
"id":"2hxmp_e",
"name":"2  Hydroxymethyl phenol C7H8O2",
"compartment":"C_e",
"charge":0,
"formula":"",
"notes":{
"FORMULA":"C7H8O2"
}
},
{
"id":"2mahmp_c",
"name":"2-Methyl-4-amino-5-hydroxymethylpyrimidine diphosphate",
"compartment":"C_c",
"charge":0,
"formula":"",
"notes":{
"FORMULA":"C6H8N3O7P2",
"KEGG Compound":"C04752",
"SEED Compound":"cpd02894",
"UniPathway Compound":"UPC04752"
}
},
{
"id":"4ampm_c",
"name":"4-Amino-2-methyl-5-phosphomethylpyrimidine",
"compartment":"C_c",
"charge":0,
"formula":"",
"notes":{
"FORMULA":"C6H8N3O4P",
"KEGG Compound":"C04556",
"SEED Compound":"cpd02775",
"UniPathway Compound":"UPC04556"
}
},
{
"id":"2pg_c",
"name":"D-Glycerate 2-phosphate",
"compartment":"C_c",
"charge":0,
"formula":"",
"notes":{
"FORMULA":"C3H4O7P",
"KEGG Compound":"C00631",
"Reactome":"30485",
"SEED Compound":"cpd00482",
"UniPathway Compound":"UPC00631"
}
},
{
"id":"gdp_c",
"name":"GDP",
"compartment":"C_c",
"charge":0,
"formula":"",
"notes":{
"FORMULA":"C10H12N5O11P2",
"SEED Compound":"cpd00031",
"UniPathway Compound":"UPC00035"
}
},
{
"id":"gtp_c",
"name":"GTP",
"compartment":"C_c",
"charge":0,
"formula":"",
"notes":{
"FORMULA":"C10H12N5O14P3",
"KEGG Compound":"C00044",
"SEED Compound":"cpd00038",
"UniPathway Compound":"UPC00044"
}
},
{
"id":"lac__L_c",
"name":"L-Lactate",
"compartment":"C_c",
"charge":0,
"formula":"",
"notes":{
"FORMULA":"C3H5O3",
"KEGG Compound":"C00186",
"SEED Compound":"cpd00159",
"UniPathway Compound":"UPC00186"
}
},
{
"id":"co2_c",
"name":"CO2",
"compartment":"C_c",
"charge":0,
"formula":"",
"notes":{
"BioPath Molecule":"Carbon_dioxide",
"FORMULA":"CO2",
"SEED Compound":"cpd00011",
"UniPathway Compound":"UPC00011"
}
},
{
"id":"ahcys_c",
"name":"S-Adenosyl-L-homocysteine",
"compartment":"C_c",
"charge":0,
"formula":"",
"notes":{
"FORMULA":"C14H20N6O5S",
"KEGG Compound":"C00021",
"SEED Compound":"cpd00019",
"UniPathway Compound":"UPC00021"
}
},
{
"id":"amet_c",
"name":"S-Adenosyl-L-methionine",
"compartment":"C_c",
"charge":0,
"formula":"",
"notes":{
"FORMULA":"C15H23N6O5S",
"SEED Compound":"cpd00017",
"UniPathway Compound":"UPC00019"
}
},
{
"id":"leu__L_c",
"name":"L-Leucine",
"compartment":"C_c",
"charge":0,
"formula":"",
"notes":{
"FORMULA":"C6H13NO2",
"SEED Compound":"cpd00107",
"UniPathway Compound":"UPC00123"
}
},
{
"id":"leu__L_e",
"name":"L-Leucine",
"compartment":"C_e",
"charge":0,
"formula":"",
"notes":{
"FORMULA":"C6H13NO2",
"SEED Compound":"cpd00107",
"UniPathway Compound":"UPC00123"
}
},
{
"id":"34hpp_c",
"name":"3-(4-Hydroxyphenyl)pyruvate",
"compartment":"C_c",
"charge":0,
"formula":"",
"notes":{
"FORMULA":"C9H7O4"
}
},
{
"id":"3hdecACP_c",
"name":"(R)-3-Hydroxydecanoyl-[acyl-carrier protein]",
"compartment":"C_c",
"charge":0,
"formula":"",
"notes":{
"KEGG Compound":"C04619",
"SEED Compound":"cpd11482"
}
},
{
"id":"ACP_c",
"name":"Acyl carrier protein",
"compartment":"C_c",
"charge":0,
"formula":"",
"notes":{
"BioPath Molecule":"Thiol"
}
},
{
"id":"3hddecACP_c",
"name":"(R)-3-Hydroxydodecanoyl-[acyl-carrier protein]",
"compartment":"C_c",
"charge":0,
"formula":"",
"notes":{
"KEGG Compound":"C05757",
"LipidMaps":"LMFA07060015",
"SEED Compound":"cpd11480"
}
},
{
"id":"3hcddec5eACP_c",
"name":"(R)-3-hydroxy-cis-dodec-5-enoyl-[acyl-carrier protein]",
"compartment":"C_c",
"charge":0,
"formula":"",
"notes":{
"SEED Compound":"cpd15366"
}
},
{
"id":"3hmrsACP_c",
"name":"(R)-3-Hydroxytetradecanoyl-[acyl-carrier protein]",
"compartment":"C_c",
"charge":0,
"formula":"",
"notes":{
"KEGG Compound":"C04688",
"SEED Compound":"cpd11484",
"UniPathway Compound":"UPC04688"
}
},
{
"id":"3hcmrs7eACP_c",
"name":"(R)-3-hydroxy-cis-myristol-7-eoyl-[acyl-carrier protein]",
"compartment":"C_c",
"charge":0,
"formula":"",
"notes":{
"SEED Compound":"cpd15368"
}
},
{
"id":"3hhexACP_c",
"name":"(R)-3-Hydroxyhexanoyl-[acyl-carrier protein]",
"compartment":"C_c",
"charge":0,
"formula":"",
"notes":{
"KEGG Compound":"C05747",
"LipidMaps":"LMFA07060006",
"SEED Compound":"cpd11479"
}
},
{
"id":"3hoctACP_c",
"name":"(R)-3-Hydroxyoctanoyl-[acyl-carrier protein]",
"compartment":"C_c",
"charge":0,
"formula":"",
"notes":{
"KEGG Compound":"C04620",
"SEED Compound":"cpd11483"
}
},
{
"id":"tdec2eACP_c",
"name":"Trans-Dec-2-enoyl-[acyl-carrier protein]",
"compartment":"C_c",
"charge":0,
"formula":"",
"notes":{
"KEGG Compound":"C05754",
"LipidMaps":"LMFA07060012",
"SEED Compound":"cpd11475"
}
},
{
"id":"tddec2eACP_c",
"name":"Trans-Dodec-2-enoyl-[acyl-carrier protein]",
"compartment":"C_c",
"charge":0,
"formula":"",
"notes":{
"KEGG Compound":"C05758",
"LipidMaps":"LMFA07060016",
"SEED Compound":"cpd11469"
}
},
{
"id":"t3c5ddeceACP_c",
"name":"Trans-3-cis-5-dodecenoyl-[acyl-carrier protein]",
"compartment":"C_c",
"charge":0,
"formula":"",
"notes":{
"SEED Compound":"cpd15569"
}
},
{
"id":"tmrs2eACP_c",
"name":"Trans-Tetradec-2-enoyl-[acyl-carrier protein]",
"compartment":"C_c",
"charge":0,
"formula":"",
"notes":{
"KEGG Compound":"C05760",
"LipidMaps":"LMFA07060018",
"SEED Compound":"cpd11467"
}
},
{
"id":"t3c7mrseACP_c",
"name":"Trans-3-cis-7-myristoleoyl-[acyl-carrier protein]",
"compartment":"C_c",
"charge":0,
"formula":"",
"notes":{
"SEED Compound":"cpd15570"
}
},
{
"id":"3hpalmACP_c",
"name":"R-3-hydroxypalmitoyl-[acyl-carrier protein]",
"compartment":"C_c",
"charge":0,
"formula":"",
"notes":{
"KEGG Compound":"C04633",
"SEED Compound":"cpd11481"
}
},
{
"id":"tpalm2eACP_c",
"name":"Trans-Hexadec-2-enoyl-[acyl-carrier protein]",
"compartment":"C_c",
"charge":0,
"formula":"",
"notes":{
"KEGG Compound":"C05763",
"LipidMaps":"LMFA07060020",
"SEED Compound":"cpd11477"
}
},
{
"id":"3hcpalm9eACP_c",
"name":"(R)-3-hydroxy-cis-palm-9-eoyl-[acyl-carrier protein]",
"compartment":"C_c",
"charge":0,
"formula":"",
"notes":{
"SEED Compound":"cpd15369"
}
},
{
"id":"t3c9palmeACP_c",
"name":"Trans-3-cis-9-palmitoleoyl-[acyl-carrier protein]",
"compartment":"C_c",
"charge":0,
"formula":"",
"notes":{
"SEED Compound":"cpd15571"
}
},
{
"id":"3hoctaACP_c",
"name":"(R)-3-Hydroxyoctadecanoyl-[acyl-carrier protein]",
"compartment":"C_c",
"charge":0,
"formula":"",
"notes":{
"KEGG Compound":"C16220"
}
},
{
"id":"toctd2eACP_c",
"name":"Trans-octadec-2-enoyl-[acyl-carrier protein]",
"compartment":"C_c",
"charge":0,
"formula":"",
"notes":{
"SEED Compound":"cpd15572"
}
},
{
"id":"3hcvac11eACP_c",
"name":"(R)-3-hydroxy-cis-vacc-11-enoyl-[acyl-carrier protein]",
"compartment":"C_c",
"charge":0,
"formula":"",
"notes":{
"SEED Compound":"cpd15370"
}
},
{
"id":"t3c11vaceACP_c",
"name":"Trans-3-cis-11-vacceoyl-[acyl-carrier protein]",
"compartment":"C_c",
"charge":0,
"formula":"",
"notes":{
"SEED Compound":"cpd15568"
}
},
{
"id":"3haACP_c",
"name":"(3R)-3-Hydroxyacyl-[acyl-carrier protein]",
"compartment":"C_c",
"charge":0,
"formula":"",
"notes":{
"KEGG Compound":"C01271",
"SEED Compound":"cpd11836"
}
},
{
"id":"but2eACP_c",
"name":"But-2-enoyl-[acyl-carrier protein]",
"compartment":"C_c",
"charge":0,
"formula":"",
"notes":{
"KEGG Compound":"C04246",
"SEED Compound":"cpd11465"
}
},
{
"id":"thex2eACP_c",
"name":"Trans-Hex-2-enoyl-[acyl-carrier protein]",
"compartment":"C_c",
"charge":0,
"formula":"",
"notes":{
"KEGG Compound":"C05748",
"LipidMaps":"LMFA07060007",
"SEED Compound":"cpd11473"
}
},
{
"id":"toct2eACP_c",
"name":"Trans-Oct-2-enoyl-[acyl-carrier protein]",
"compartment":"C_c",
"charge":0,
"formula":"",
"notes":{
"KEGG Compound":"C05751",
"LipidMaps":"LMFA07060009",
"SEED Compound":"cpd11471"
}
},
{
"id":"3dhgulnp_c",
"name":"3-keto-L-gulonate-6-phosphate",
"compartment":"C_c",
"charge":0,
"formula":"",
"notes":{
"FORMULA":"C6H8O10P",
"KEGG Compound":"C14899",
"SEED Compound":"cpd10596",
"UniPathway Compound":"UPC14899"
}
},
{
"id":"lpam_c",
"name":"Lipoamide C8H15NOS2",
"compartment":"C_c",
"charge":0,
"formula":"",
"notes":{
"FORMULA":"C8H15NOS2",
"LipidMaps":"LMFA08010006",
"SEED Compound":"cpd00213",
"UniPathway Compound":"UPC00248"
}
},
{
"id":"3mop_c",
"name":"(S)-3-Methyl-2-oxopentanoate",
"compartment":"C_c",
"charge":0,
"formula":"",
"notes":{
"FORMULA":"C6H9O3",
"SEED Compound":"cpd03577"
}
},
{
"id":"na1_p",
"name":"Sodium",
"compartment":"C_p",
"charge":0,
"formula":"",
"notes":{
"FORMULA":"Na",
"KEGG Compound":"C01330",
"SEED Compound":"cpd00971"
}
},
{
"id":"nh4_p",
"name":"Ammonium",
"compartment":"C_p",
"charge":0,
"formula":"",
"notes":{
"SEED Compound":"cpd00013"
}
},
{
"id":"adn_c",
"name":"Adenosine",
"compartment":"C_c",
"charge":0,
"formula":"",
"notes":{
"BioPath Molecule":"Adenosine",
"FORMULA":"C10H13N5O4",
"Reactome":"83909",
"SEED Compound":"cpd00182",
"UniPathway Compound":"UPC00212"
}
},
{
"id":"uri_c",
"name":"Uridine",
"compartment":"C_c",
"charge":0,
"formula":"",
"notes":{
"BioPath Molecule":"Uridine",
"FORMULA":"C9H12N2O6",
"UniPathway Compound":"UPC00299"
}
},
{
"id":"cytd_c",
"name":"Cytidine",
"compartment":"C_c",
"charge":0,
"formula":"",
"notes":{
"BioPath Molecule":"Cytidine",
"FORMULA":"C9H13N3O5",
"UniPathway Compound":"UPC00475"
}
},
{
"id":"gsn_c",
"name":"Guanosine",
"compartment":"C_c",
"charge":0,
"formula":"",
"notes":{
"BioPath Molecule":"Guanosine",
"KEGG Compound":"C00387",
"SEED Compound":"cpd00311"
}
},
{
"id":"malcoa_c",
"name":"Malonyl-CoA",
"compartment":"C_c",
"charge":0,
"formula":"",
"notes":{
"KEGG Compound":"C00083",
"SEED Compound":"cpd00070",
"UniPathway Compound":"UPC00083"
}
},
{
"id":"oxadpcoa_c",
"name":"3-Oxoadipyl-CoA",
"compartment":"C_c",
"charge":0,
"formula":"",
"notes":{
"FORMULA":"C27H37N7O20P3S",
"KEGG Compound":"C02232",
"LipidMaps":"LMFA07050237",
"SEED Compound":"cpd01507",
"UniPathway Compound":"UPC02232"
}
},
{
"id":"succ_c",
"name":"Succinate",
"compartment":"C_c",
"charge":0,
"formula":"",
"notes":{
"BioPath Molecule":"Succinate",
"FORMULA":"C4H4O4",
"KEGG Compound":"C00042",
"LipidMaps":"LMFA01170043",
"SEED Compound":"cpd00036",
"UniPathway Compound":"UPC00042"
}
},
{
"id":"succoa_c",
"name":"Succinyl-CoA",
"compartment":"C_c",
"charge":0,
"formula":"",
"notes":{
"FORMULA":"C25H35N7O19P3S",
"KEGG Compound":"C00091",
"LipidMaps":"LMFA07050370",
"Reactome":"70958",
"SEED Compound":"cpd00078",
"UniPathway Compound":"UPC00091"
}
},
{
"id":"3odecACP_c",
"name":"3-Oxodecanoyl-[acyl-carrier protein]",
"compartment":"C_c",
"charge":0,
"formula":"",
"notes":{
"KEGG Compound":"C05753",
"LipidMaps":"LMFA07060011",
"SEED Compound":"cpd11487"
}
},
{
"id":"3oddecACP_c",
"name":"3-Oxododecanoyl-[acyl-carrier protein]",
"compartment":"C_c",
"charge":0,
"formula":"",
"notes":{
"KEGG Compound":"C05756",
"LipidMaps":"LMFA07060014",
"SEED Compound":"cpd11489"
}
},
{
"id":"3ocddec5eACP_c",
"name":"3-oxo-cis-dodec-5-enoyl-[acyl-carrier protein]",
"compartment":"C_c",
"charge":0,
"formula":"",
"notes":{
"SEED Compound":"cpd15373"
}
},
{
"id":"3omrsACP_c",
"name":"3-Oxotetradecanoyl-[acyl-carrier protein]",
"compartment":"C_c",
"charge":0,
"formula":"",
"notes":{
"KEGG Compound":"C05759",
"LipidMaps":"LMFA07060017",
"SEED Compound":"cpd11491"
}
},
{
"id":"3ocmrs7eACP_c",
"name":"3-oxo-cis-myristol-7-eoyl-[acyl-carrier protein]",
"compartment":"C_c",
"charge":0,
"formula":"",
"notes":{
"SEED Compound":"cpd15374"
}
},
{
"id":"3opalmACP_c",
"name":"3-Oxohexadecanoyl-[acyl-carrier protein]",
"compartment":"C_c",
"charge":0,
"formula":"",
"notes":{
"KEGG Compound":"C05762",
"LipidMaps":"LMFA07060019",
"SEED Compound":"cpd11485"
}
},
{
"id":"3ocpalm9eACP_c",
"name":"3-oxo-cis-palm-9-eoyl-[acyl-carrier protein]",
"compartment":"C_c",
"charge":0,
"formula":"",
"notes":{
"SEED Compound":"cpd15375"
}
},
{
"id":"3ooctdACP_c",
"name":"3-Oxooctadecanoyl-[acyl-carrier protein]",
"compartment":"C_c",
"charge":0,
"formula":"",
"notes":{
"SEED Compound":"cpd15377"
}
},
{
"id":"3ocvac11eACP_c",
"name":"3-oxo-cis-vacc-11-enoyl-[acyl-carrier protein]",
"compartment":"C_c",
"charge":0,
"formula":"",
"notes":{
"SEED Compound":"cpd15376"
}
},
{
"id":"actACP_c",
"name":"Acetoacetyl-ACP",
"compartment":"C_c",
"charge":0,
"formula":"",
"notes":{
"KEGG Compound":"C05744",
"SEED Compound":"cpd11488"
}
},
{
"id":"3ohexACP_c",
"name":"3-Oxohexanoyl-[acyl-carrier protein]",
"compartment":"C_c",
"charge":0,
"formula":"",
"notes":{
"KEGG Compound":"C05746",
"LipidMaps":"LMFA07060005",
"SEED Compound":"cpd11486"
}
},
{
"id":"3ooctACP_c",
"name":"3-Oxooctanoyl-[acyl-carrier protein]",
"compartment":"C_c",
"charge":0,
"formula":"",
"notes":{
"KEGG Compound":"C05750",
"LipidMaps":"LMFA07060008",
"SEED Compound":"cpd11490"
}
},
{
"id":"malACP_c",
"name":"Malonyl-[acyl-carrier protein]",
"compartment":"C_c",
"charge":0,
"formula":"",
"notes":{
"KEGG Compound":"C01209",
"SEED Compound":"cpd11492"
}
},
{
"id":"ocACP_c",
"name":"Octanoyl-ACP (n-C8:0ACP)",
"compartment":"C_c",
"charge":0,
"formula":"",
"notes":{
"KEGG Compound":"C05752",
"LipidMaps":"LMFA07060010",
"SEED Compound":"cpd11470",
"UniPathway Compound":"UPC05752"
}
},
{
"id":"dcaACP_c",
"name":"Decanoyl-ACP (n-C10:0ACP)",
"compartment":"C_c",
"charge":0,
"formula":"",
"notes":{
"KEGG Compound":"C05755",
"LipidMaps":"LMFA07060013",
"SEED Compound":"cpd11474"
}
},
{
"id":"cdec3eACP_c",
"name":"Cis-dec-3-enoyl-[acyl-carrier protein] (n-C10:1)",
"compartment":"C_c",
"charge":0,
"formula":"",
"notes":{
"SEED Compound":"cpd15416"
}
},
{
"id":"ddcaACP_c",
"name":"Dodecanoyl-ACP (n-C12:0ACP)",
"compartment":"C_c",
"charge":0,
"formula":"",
"notes":{
"KEGG Compound":"C05223",
"SEED Compound":"cpd11468",
"UniPathway Compound":"UPC05223"
}
},
{
"id":"cddec5eACP_c",
"name":"Cis-dodec-5-enoyl-[acyl-carrier protein] (n-C12:1)",
"compartment":"C_c",
"charge":0,
"formula":"",
"notes":{
"SEED Compound":"cpd15415"
}
},
{
"id":"myrsACP_c",
"name":"Myristoyl-ACP (n-C14:0ACP)",
"compartment":"C_c",
"charge":0,
"formula":"",
"notes":{
"KEGG Compound":"C05761",
"SEED Compound":"cpd11466",
"UniPathway Compound":"UPC05761"
}
},
{
"id":"tdeACP_c",
"name":"Cis-tetradec-7-enoyl-[acyl-carrier protein] (n-C14:1)",
"compartment":"C_c",
"charge":0,
"formula":"",
"notes":{
"SEED Compound":"cpd15294"
}
},
{
"id":"palmACP_c",
"name":"Palmitoyl-ACP (n-C16:0ACP)",
"compartment":"C_c",
"charge":0,
"formula":"",
"notes":{
"SEED Compound":"cpd15277"
}
},
{
"id":"hdeACP_c",
"name":"Cis-hexadec-9-enoyl-[acyl-carrier protein] (n-C16:1)",
"compartment":"C_c",
"charge":0,
"formula":"",
"notes":{
"SEED Compound":"cpd15239"
}
},
{
"id":"butACP_c",
"name":"Butyryl-ACP (n-C4:0ACP)",
"compartment":"C_c",
"charge":0,
"formula":"",
"notes":{
"KEGG Compound":"C05745",
"LipidMaps":"LMFA07060004",
"SEED Compound":"cpd11464"
}
},
{
"id":"hexACP_c",
"name":"Hexanoyl-ACP (n-C6:0ACP)",
"compartment":"C_c",
"charge":0,
"formula":"",
"notes":{
"KEGG Compound":"C05749",
"LipidMaps":"LMFA07060039",
"SEED Compound":"cpd11472"
}
},
{
"id":"accoa_c",
"name":"Acetyl-CoA",
"compartment":"C_c",
"charge":0,
"formula":"",
"notes":{
"FORMULA":"C23H34N7O17P3S",
"KEGG Compound":"C00024",
"SEED Compound":"cpd00022",
"UniPathway Compound":"UPC00024"
}
},
{
"id":"LalaDgluMdap_p",
"name":"L-alanine-D-glutamate-meso-2,6-diaminoheptanedioate",
"compartment":"C_p",
"charge":0,
"formula":"",
"notes":{
"FORMULA":"C15H25N4O8",
"SEED Compound":"cpd15386"
}
},
{
"id":"LalaDgluMdap_e",
"name":"L-alanine-D-glutamate-meso-2,6-diaminoheptanedioate",
"compartment":"C_e",
"charge":0,
"formula":"",
"notes":{
"FORMULA":"C15H25N4O8",
"SEED Compound":"cpd15386"
}
},
{
"id":"3pg_c",
"name":"3-Phospho-D-glycerate",
"compartment":"C_c",
"charge":0,
"formula":"",
"notes":{
"FORMULA":"C3H4O7P",
"Reactome":"29728",
"SEED Compound":"cpd00169"
}
},
{
"id":"h2_c",
"name":"H2",
"compartment":"C_c",
"charge":0,
"formula":"",
"notes":{
"BioPath Molecule":"Hydrogen",
"FORMULA":"H2",
"KEGG Compound":"C00282",
"Reactome":"113555",
"SEED Compound":"cpd11640",
"UniPathway Compound":"UPC00282"
}
},
{
"id":"phaccoa_c",
"name":"Phenylacetyl-CoA",
"compartment":"C_c",
"charge":0,
"formula":"",
"notes":{
"FORMULA":"C29H38N7O17P3S",
"KEGG Compound":"C00582",
"Reactome":"177137",
"SEED Compound":"cpd00452",
"UniPathway Compound":"UPC00582"
}
},
{
"id":"asp__L_c",
"name":"L-Aspartate",
"compartment":"C_c",
"charge":0,
"formula":"",
"notes":{
"FORMULA":"C4H6NO4",
"SEED Compound":"cpd00041",
"UniPathway Compound":"UPC00049"
}
},
{
"id":"so3_c",
"name":"Sulfite",
"compartment":"C_c",
"charge":0,
"formula":"",
"notes":{
"SEED Compound":"cpd00081",
"UniPathway Compound":"UPC00094"
}
},
{
"id":"4abut_c",
"name":"4-Aminobutanoate",
"compartment":"C_c",
"charge":0,
"formula":"",
"notes":{
"FORMULA":"C4H9NO2",
"LipidMaps":"LMFA01100039",
"SEED Compound":"cpd00281",
"UniPathway Compound":"UPC00334"
}
},
{
"id":"4abz_c",
"name":"4-Aminobenzoate",
"compartment":"C_c",
"charge":0,
"formula":"",
"notes":{
"FORMULA":"C7H6NO2",
"SEED Compound":"cpd00443",
"UniPathway Compound":"UPC00568"
}
},
{
"id":"4abz_e",
"name":"4-Aminobenzoate",
"compartment":"C_e",
"charge":0,
"formula":"",
"notes":{
"FORMULA":"C7H6NO2",
"SEED Compound":"cpd00443",
"UniPathway Compound":"UPC00568"
}
},
{
"id":"benzcoa_c",
"name":"Benzoyl-CoA",
"compartment":"C_c",
"charge":0,
"formula":"",
"notes":{
"FORMULA":"C28H40N7O17P3S",
"KEGG Compound":"C00512",
"Reactome":"159447",
"SEED Compound":"cpd00401",
"UniPathway Compound":"UPC00512"
}
},
{
"id":"fdxo_42_c",
"name":"Ferredoxin (oxidized form 4:2)",
"compartment":"C_c",
"charge":0,
"formula":"",
"notes":{
"FORMULA":"Fe8S8X"
}
},
{
"id":"fdxr_42_c",
"name":"Ferredoxin (reduced form 4:2)",
"compartment":"C_c",
"charge":0,
"formula":"",
"notes":{
"FORMULA":"Fe8S8X"
}
},
{
"id":"fad_c",
"name":"Flavin adenine dinucleotide oxidized",
"compartment":"C_c",
"charge":0,
"formula":"",
"notes":{
"BioPath Molecule":"FAD",
"FORMULA":"C27H31N9O15P2",
"SEED Compound":"cpd00015",
"UniPathway Compound":"UPC00016"
}
},
{
"id":"fadh2_c",
"name":"Flavin adenine dinucleotide reduced",
"compartment":"C_c",
"charge":0,
"formula":"",
"notes":{
"BioPath Molecule":"FADH2",
"FORMULA":"C27H33N9O15P2",
"KEGG Compound":"C01352",
"SEED Compound":"cpd00982",
"UniPathway Compound":"UPC01352"
}
},
{
"id":"ala__L_c",
"name":"L-Alanine",
"compartment":"C_c",
"charge":0,
"formula":"",
"notes":{
"FORMULA":"C3H7NO2",
"SEED Compound":"cpd00035",
"UniPathway Compound":"UPC00041"
}
},
{
"id":"ala__L_e",
"name":"L-Alanine",
"compartment":"C_e",
"charge":0,
"formula":"",
"notes":{
"FORMULA":"C3H7NO2",
"SEED Compound":"cpd00035",
"UniPathway Compound":"UPC00041"
}
},
{
"id":"4mop_c",
"name":"4-Methyl-2-oxopentanoate",
"compartment":"C_c",
"charge":0,
"formula":"",
"notes":{
"FORMULA":"C6H9O3",
"KEGG Compound":"C00233",
"SEED Compound":"cpd00200",
"UniPathway Compound":"UPC00233"
}
},
{
"id":"for_c",
"name":"Formate",
"compartment":"C_c",
"charge":0,
"formula":"",
"notes":{
"BioPath Molecule":"Formate",
"KEGG Compound":"C00058",
"SEED Compound":"cpd00047",
"UniPathway Compound":"UPC00058"
}
},
{
"id":"cl_c",
"name":"Chloride",
"compartment":"C_c",
"charge":0,
"formula":"",
"notes":{
"FORMULA":"Cl",
"SEED Compound":"cpd00099"
}
},
{
"id":"cl_e",
"name":"Chloride",
"compartment":"C_e",
"charge":0,
"formula":"",
"notes":{
"FORMULA":"Cl",
"SEED Compound":"cpd00099"
}
},
{
"id":"ala__D_c",
"name":"D-Alanine",
"compartment":"C_c",
"charge":0,
"formula":"",
"notes":{
"FORMULA":"C3H7NO2",
"KEGG Compound":"C00133",
"SEED Compound":"cpd00117",
"UniPathway Compound":"UPC00133"
}
},
{
"id":"LalaDgluMdapDala_p",
"name":"L-alanine-D-glutamate-meso-2,6-diaminoheptanedioate-D-alanine",
"compartment":"C_p",
"charge":0,
"formula":"",
"notes":{
"FORMULA":"C18H30N5O9",
"SEED Compound":"cpd15387"
}
},
{
"id":"ala__D_p",
"name":"D-Alanine",
"compartment":"C_p",
"charge":0,
"formula":"",
"notes":{
"FORMULA":"C3H7NO2",
"KEGG Compound":"C00133",
"SEED Compound":"cpd00117",
"UniPathway Compound":"UPC00133"
}
},
{
"id":"LalaDgluMdapDala_e",
"name":"L-alanine-D-glutamate-meso-2,6-diaminoheptanedioate-D-alanine",
"compartment":"C_e",
"charge":0,
"formula":"",
"notes":{
"FORMULA":"C18H30N5O9",
"SEED Compound":"cpd15387"
}
},
{
"id":"5dglcn_c",
"name":"5-Dehydro-D-gluconate",
"compartment":"C_c",
"charge":0,
"formula":"",
"notes":{
"FORMULA":"C6H9O7",
"KEGG Compound":"C01062",
"SEED Compound":"cpd00781"
}
},
{
"id":"5drib_c",
"name":"5'-deoxyribose",
"compartment":"C_c",
"charge":0,
"formula":"",
"notes":{
"FORMULA":"C5H10O4",
"SEED Compound":"cpd15380"
}
},
{
"id":"ade_c",
"name":"Adenine",
"compartment":"C_c",
"charge":0,
"formula":"",
"notes":{
"BioPath Molecule":"Adenine",
"FORMULA":"C5H5N5",
"Reactome":"83951",
"SEED Compound":"cpd00128",
"UniPathway Compound":"UPC00147"
}
},
{
"id":"dad_5_c",
"name":"5'-Deoxyadenosine",
"compartment":"C_c",
"charge":0,
"formula":"",
"notes":{
"FORMULA":"C10H13N5O3",
"KEGG Compound":"C05198",
"Reactome":"947703",
"SEED Compound":"cpd03091",
"UniPathway Compound":"UPC05198"
}
},
{
"id":"prpp_c",
"name":"5-Phospho-alpha-D-ribose 1-diphosphate",
"compartment":"C_c",
"charge":0,
"formula":"",
"notes":{
"FORMULA":"C5H8O14P3",
"KEGG Compound":"C00119",
"Reactome":"73566",
"SEED Compound":"cpd00103",
"UniPathway Compound":"UPC00119"
}
},
{
"id":"5fthf_c",
"name":"5-Formyltetrahydrofolate",
"compartment":"C_c",
"charge":0,
"formula":"",
"notes":{
"FORMULA":"C20H21N7O7",
"SEED Compound":"cpd02197"
}
},
{
"id":"ribflv_c",
"name":"Riboflavin",
"compartment":"C_c",
"charge":0,
"formula":"",
"notes":{
"SEED Compound":"cpd00220",
"UniPathway Compound":"UPC00255"
}
},
{
"id":"air_c",
"name":"5-amino-1-(5-phospho-D-ribosyl)imidazole",
"compartment":"C_c",
"charge":0,
"formula":"",
"notes":{
"KEGG Compound":"C03373",
"Reactome":"111370",
"SEED Compound":"cpd02140",
"UniPathway Compound":"UPC03373"
}
},
{
"id":"acald_c",
"name":"Acetaldehyde",
"compartment":"C_c",
"charge":0,
"formula":"",
"notes":{
"BioPath Molecule":"Acetaldehyde",
"FORMULA":"C2H4O",
"KEGG Compound":"C00084",
"SEED Compound":"cpd00071",
"UniPathway Compound":"UPC00084"
}
},
{
"id":"ahdt_c",
"name":"2-Amino-4-hydroxy-6-(erythro-1,2,3-trihydroxypropyl)dihydropteridine triphosphate",
"compartment":"C_c",
"charge":0,
"formula":"",
"notes":{
"BioPath Molecule":"Dihydroneopterin_triphosphate",
"KEGG Compound":"C04895",
"Reactome":"1474124",
"SEED Compound":"cpd02978",
"UniPathway Compound":"UPC04895"
}
},
{
"id":"pppi_c",
"name":"Inorganic triphosphate",
"compartment":"C_c",
"charge":0,
"formula":"",
"notes":{
"BioPath Molecule":"Triphosphate",
"FORMULA":"HO10P3",
"KEGG Compound":"C00536",
"SEED Compound":"cpd00421",
"UniPathway Compound":"UPC00536"
}
},
{
"id":"dgal6p_c",
"name":"D-Galactose 6-phosphate",
"compartment":"C_c",
"charge":0,
"formula":"",
"notes":{
"FORMULA":"C6H11O9P"
}
},
{
"id":"lac6p_c",
"name":"Lactose-6-phosphate",
"compartment":"C_c",
"charge":0,
"formula":"",
"notes":{
"FORMULA":"C12H21O14P",
"SEED Compound":"cpd03194",
"UniPathway Compound":"UPC05396"
}
},
{
"id":"6pgc_c",
"name":"6-Phospho-D-gluconate",
"compartment":"C_c",
"charge":0,
"formula":"",
"notes":{
"FORMULA":"C6H10O10P",
"KEGG Compound":"C00345",
"Reactome":"29996",
"SEED Compound":"cpd00284",
"UniPathway Compound":"UPC00345"
}
},
{
"id":"6pgl_c",
"name":"6-phospho-D-glucono-1,5-lactone",
"compartment":"C_c",
"charge":0,
"formula":"",
"notes":{
"FORMULA":"C6H9O9P",
"KEGG Compound":"C01236",
"Reactome":"31467",
"SEED Compound":"cpd00911",
"UniPathway Compound":"UPC01236"
}
},
{
"id":"g6p_c",
"name":"D-Glucose 6-phosphate",
"compartment":"C_c",
"charge":0,
"formula":"",
"notes":{
"FORMULA":"C6H11O9P",
"KEGG Compound":"C00092",
"Reactome":"1629756",
"SEED Compound":"cpd00079",
"UniPathway Compound":"UPC00092"
}
},
{
"id":"salcn6p_c",
"name":"Salicin 6-phosphate",
"compartment":"C_c",
"charge":0,
"formula":"",
"notes":{
"KEGG Compound":"C06188",
"SEED Compound":"cpd03698"
}
},
{
"id":"gln__L_c",
"name":"L-Glutamine",
"compartment":"C_c",
"charge":0,
"formula":"",
"notes":{
"FORMULA":"C5H10N2O3",
"SEED Compound":"cpd00053",
"UniPathway Compound":"UPC00064"
}
},
{
"id":"cys__L_c",
"name":"L-Cysteine",
"compartment":"C_c",
"charge":0,
"formula":"",
"notes":{
"FORMULA":"C3H7NO2S",
"SEED Compound":"cpd00084",
"UniPathway Compound":"UPC00097"
}
},
{
"id":"ser__L_c",
"name":"L-Serine",
"compartment":"C_c",
"charge":0,
"formula":"",
"notes":{
"FORMULA":"C3H7NO3",
"SEED Compound":"cpd00054",
"UniPathway Compound":"UPC00065"
}
},
{
"id":"thr__L_c",
"name":"L-Threonine",
"compartment":"C_c",
"charge":0,
"formula":"",
"notes":{
"FORMULA":"C4H9NO3",
"SEED Compound":"cpd00161",
"UniPathway Compound":"UPC00188"
}
},
{
"id":"udpgal_c",
"name":"UDPgalactose",
"compartment":"C_c",
"charge":0,
"formula":"",
"notes":{
"FORMULA":"C15H22N2O17P2",
"SEED Compound":"cpd00043"
}
},
{
"id":"ru5p__D_c",
"name":"D-Ribulose 5-phosphate",
"compartment":"C_c",
"charge":0,
"formula":"",
"notes":{
"FORMULA":"C5H9O8P",
"KEGG Compound":"C00199",
"Reactome":"29732",
"SEED Compound":"cpd00171",
"UniPathway Compound":"UPC00199"
}
},
{
"id":"his__L_c",
"name":"L-Histidine",
"compartment":"C_c",
"charge":0,
"formula":"",
"notes":{
"FORMULA":"C6H9N3O2",
"SEED Compound":"cpd00119",
"UniPathway Compound":"UPC00135"
}
},
{
"id":"ac_c",
"name":"Acetate",
"compartment":"C_c",
"charge":0,
"formula":"",
"notes":{
"BioPath Molecule":"Acetate",
"FORMULA":"C2H3O2",
"SEED Compound":"cpd00029",
"UniPathway Compound":"UPC00033"
}
},
{
"id":"aacoa_c",
"name":"Acetoacetyl-CoA",
"compartment":"C_c",
"charge":0,
"formula":"",
"notes":{
"FORMULA":"C25H36N7O18P3S",
"KEGG Compound":"C00332",
"LipidMaps":"LMFA07050030",
"SEED Compound":"cpd00279",
"UniPathway Compound":"UPC00332"
}
},
{
"id":"octeACP_c",
"name":"Cis-octadec-11-enoyl-[acyl-carrier protein] (n-C18:1)",
"compartment":"C_c",
"charge":0,
"formula":"",
"notes":{
"KEGG Compound":"C01203",
"SEED Compound":"cpd11825"
}
},
{
"id":"ocdcaACP_c",
"name":"Octadecanoyl-ACP (n-C18:0ACP)",
"compartment":"C_c",
"charge":0,
"formula":"",
"notes":{
"SEED Compound":"cpd15268"
}
},
{
"id":"mthgxl_c",
"name":"Methylglyoxal",
"compartment":"C_c",
"charge":0,
"formula":"",
"notes":{
"BioPath Molecule":"Methylglyoxal",
"FORMULA":"C3H4O2",
"KEGG Compound":"C00546",
"SEED Compound":"cpd00428",
"UniPathway Compound":"UPC00546"
}
},
{
"id":"dtdp_c",
"name":"DTDP",
"compartment":"C_c",
"charge":0,
"formula":"",
"notes":{
"FORMULA":"C10H13N2O11P2",
"KEGG Compound":"C00363",
"SEED Compound":"cpd00297"
}
},
{
"id":"malthx_c",
"name":"Maltohexaose",
"compartment":"C_c",
"charge":0,
"formula":"",
"notes":{
"FORMULA":"C36H62O31",
"SEED Compound":"cpd01329"
}
},
{
"id":"dextrin_e",
"name":"Dextrin C12H20O10",
"compartment":"C_e",
"charge":0,
"formula":"",
"notes":{
"FORMULA":"C12H20O10"
}
},
{
"id":"arab__L_c",
"name":"L-Arabinose",
"compartment":"C_c",
"charge":0,
"formula":"",
"notes":{
"FORMULA":"C5H10O5",
"KEGG Compound":"C00259",
"SEED Compound":"cpd00224",
"UniPathway Compound":"UPC00259"
}
},
{
"id":"arbt6p_c",
"name":"Arbutin 6-phosphate",
"compartment":"C_c",
"charge":0,
"formula":"",
"notes":{
"FORMULA":"C12H15O10P",
"KEGG Compound":"C06187",
"SEED Compound":"cpd03697"
}
},
{
"id":"hqn_c",
"name":"Hydroquinone",
"compartment":"C_c",
"charge":0,
"formula":"",
"notes":{
"FORMULA":"C6H6O2",
"KEGG Compound":"C15603",
"SEED Compound":"cpd00415",
"UniPathway Compound":"UPC15603"
}
},
{
"id":"arab__L_e",
"name":"L-Arabinose",
"compartment":"C_e",
"charge":0,
"formula":"",
"notes":{
"FORMULA":"C5H10O5",
"KEGG Compound":"C00259",
"SEED Compound":"cpd00224",
"UniPathway Compound":"UPC00259"
}
},
{
"id":"xylu__D_c",
"name":"D-Xylulose",
"compartment":"C_c",
"charge":0,
"formula":"",
"notes":{
"FORMULA":"C5H10O5"
}
},
{
"id":"abt__L_c",
"name":"L Arabinitol C5H12O5",
"compartment":"C_c",
"charge":0,
"formula":"",
"notes":{
"FORMULA":"C5H12O5"
}
},
{
"id":"abt__L_e",
"name":"L Arabinitol C5H12O5",
"compartment":"C_e",
"charge":0,
"formula":"",
"notes":{
"FORMULA":"C5H12O5"
}
},
{
"id":"4abut_p",
"name":"4-Aminobutanoate",
"compartment":"C_p",
"charge":0,
"formula":"",
"notes":{
"FORMULA":"C4H9NO2",
"LipidMaps":"LMFA01100039",
"SEED Compound":"cpd00281",
"UniPathway Compound":"UPC00334"
}
},
{
"id":"4abut_e",
"name":"4-Aminobutanoate",
"compartment":"C_e",
"charge":0,
"formula":"",
"notes":{
"FORMULA":"C4H9NO2",
"LipidMaps":"LMFA01100039",
"SEED Compound":"cpd00281",
"UniPathway Compound":"UPC00334"
}
},
{
"id":"3ohcoa_c",
"name":"3-Oxohexanoyl-CoA",
"compartment":"C_c",
"charge":0,
"formula":"",
"notes":{
"FORMULA":"C27H40N7O18P3S",
"KEGG Compound":"C05269",
"Reactome":"77320",
"SEED Compound":"cpd03123"
}
},
{
"id":"btcoa_c",
"name":"Butanoyl-CoA",
"compartment":"C_c",
"charge":0,
"formula":"",
"notes":{
"FORMULA":"C25H38N7O17P3S",
"KEGG Compound":"C00136",
"LipidMaps":"LMFA07050292",
"Reactome":"77318",
"SEED Compound":"cpd00120"
}
},
{
"id":"actn__R_c",
"name":" R  Acetoin C4H8O2",
"compartment":"C_c",
"charge":0,
"formula":"",
"notes":{
"FORMULA":"C4H8O2",
"KEGG Compound":"C00810",
"LipidMaps":"LMFA12000064",
"UniPathway Compound":"UPC00810"
}
},
{
"id":"acald_e",
"name":"Acetaldehyde",
"compartment":"C_e",
"charge":0,
"formula":"",
"notes":{
"BioPath Molecule":"Acetaldehyde",
"FORMULA":"C2H4O",
"KEGG Compound":"C00084",
"SEED Compound":"cpd00071",
"UniPathway Compound":"UPC00084"
}
},
{
"id":"ppa_c",
"name":"Propionate (n-C3:0)",
"compartment":"C_c",
"charge":0,
"formula":"",
"notes":{
"BioPath Molecule":"Propanoate",
"FORMULA":"C3H5O2",
"LipidMaps":"LMFA01010003",
"SEED Compound":"cpd00141",
"UniPathway Compound":"UPC00163"
}
},
{
"id":"ppcoa_c",
"name":"Propanoyl-CoA",
"compartment":"C_c",
"charge":0,
"formula":"",
"notes":{
"FORMULA":"C24H36N7O17P3S",
"KEGG Compound":"C00100",
"LipidMaps":"LMFA07050364",
"SEED Compound":"cpd00086",
"UniPathway Compound":"UPC00100"
}
},
{
"id":"tag6p__D_c",
"name":"D-Tagatose 6-phosphate",
"compartment":"C_c",
"charge":0,
"formula":"",
"notes":{
"FORMULA":"C6H11O9P",
"KEGG Compound":"C01097",
"SEED Compound":"cpd00805",
"UniPathway Compound":"UPC01097"
}
},
{
"id":"idp_c",
"name":"IDP",
"compartment":"C_c",
"charge":0,
"formula":"",
"notes":{
"FORMULA":"C10H11N4O11P2",
"KEGG Compound":"C00104",
"Reactome":"2509811",
"SEED Compound":"cpd00090"
}
},
{
"id":"itp_c",
"name":"ITP",
"compartment":"C_c",
"charge":0,
"formula":"",
"notes":{
"FORMULA":"C10H11N4O14P3",
"KEGG Compound":"C00081",
"Reactome":"2509836",
"SEED Compound":"cpd00068"
}
},
{
"id":"pep_c",
"name":"Phosphoenolpyruvate",
"compartment":"C_c",
"charge":0,
"formula":"",
"notes":{
"BioPath Molecule":"Phosphoenolpyruvate",
"FORMULA":"C3H2O6P",
"KEGG Compound":"C00074",
"SEED Compound":"cpd00061",
"UniPathway Compound":"UPC00074"
}
},
{
"id":"acgam_p",
"name":"N-Acetyl-D-glucosamine",
"compartment":"C_p",
"charge":0,
"formula":"",
"notes":{
"FORMULA":"C8H15NO6",
"KEGG Compound":"C00140",
"SEED Compound":"cpd00122",
"UniPathway Compound":"UPC00140"
}
},
{
"id":"acmana_c",
"name":"N-Acetyl-D-mannosamine",
"compartment":"C_c",
"charge":0,
"formula":"",
"notes":{
"FORMULA":"C8H15NO6",
"UniPathway Compound":"UPC00645"
}
},
{
"id":"acgam6p_c",
"name":"N-Acetyl-D-glucosamine 6-phosphate",
"compartment":"C_c",
"charge":0,
"formula":"",
"notes":{
"FORMULA":"C8H14NO9P",
"KEGG Compound":"C00357",
"Reactome":"449703",
"SEED Compound":"cpd00293",
"UniPathway Compound":"UPC00357"
}
},
{
"id":"gam6p_c",
"name":"D-Glucosamine 6-phosphate",
"compartment":"C_c",
"charge":0,
"formula":"",
"notes":{
"FORMULA":"C6H13NO8P",
"KEGG Compound":"C00352",
"Reactome":"449701",
"SEED Compound":"cpd00288",
"UniPathway Compound":"UPC00352"
}
},
{
"id":"acgam1p_c",
"name":"N-Acetyl-D-glucosamine 1-phosphate",
"compartment":"C_c",
"charge":0,
"formula":"",
"notes":{
"FORMULA":"C8H14NO9P",
"Reactome":"532204",
"SEED Compound":"cpd02611"
}
},
{
"id":"uacgam_c",
"name":"UDP-N-acetyl-D-glucosamine",
"compartment":"C_c",
"charge":0,
"formula":"",
"notes":{
"FORMULA":"C17H25N3O17P2",
"LipidMaps":"LMSL01010002",
"SEED Compound":"cpd00037",
"UniPathway Compound":"UPC00043"
}
},
{
"id":"udcpp_c",
"name":"Undecaprenyl phosphate",
"compartment":"C_c",
"charge":0,
"formula":"",
"notes":{
"FORMULA":"C55H89O4P",
"KEGG Compound":"C00348",
"LipidMaps":"LMPR03020006",
"SEED Compound":"cpd00286",
"UniPathway Compound":"UPC00348"
}
},
{
"id":"ump_c",
"name":"UMP",
"compartment":"C_c",
"charge":0,
"formula":"",
"notes":{
"FORMULA":"C9H11N2O9P",
"KEGG Compound":"C00105",
"SEED Compound":"cpd00091",
"UniPathway Compound":"UPC00105"
}
},
{
"id":"acgam_e",
"name":"N-Acetyl-D-glucosamine",
"compartment":"C_e",
"charge":0,
"formula":"",
"notes":{
"FORMULA":"C8H15NO6",
"KEGG Compound":"C00140",
"SEED Compound":"cpd00122",
"UniPathway Compound":"UPC00140"
}
},
{
"id":"2ahbut_c",
"name":"(S)-2-Aceto-2-hydroxybutanoate",
"compartment":"C_c",
"charge":0,
"formula":"",
"notes":{
"FORMULA":"C6H9O4",
"SEED Compound":"cpd00498",
"UniPathway Compound":"UPC06006"
}
},
{
"id":"chol_e",
"name":"Choline",
"compartment":"C_e",
"charge":0,
"formula":"",
"notes":{
"BioPath Molecule":"Choline",
"FORMULA":"C5H14NO",
"SEED Compound":"cpd00098",
"UniPathway Compound":"UPC00114"
}
},
{
"id":"etoh_c",
"name":"Ethanol",
"compartment":"C_c",
"charge":0,
"formula":"",
"notes":{
"BioPath Molecule":"Ethanol",
"FORMULA":"C2H6O",
"SEED Compound":"cpd00363",
"UniPathway Compound":"UPC00469"
}
},
{
"id":"achms_c",
"name":"O Acetyl L homoserine C6H11NO4",
"compartment":"C_c",
"charge":0,
"formula":"",
"notes":{
"FORMULA":"C6H11NO4",
"KEGG Compound":"C01077",
"UniPathway Compound":"UPC01077"
}
},
{
"id":"cit_c",
"name":"Citrate",
"compartment":"C_c",
"charge":0,
"formula":"",
"notes":{
"BioPath Molecule":"Citrate",
"FORMULA":"C6H5O7",
"SEED Compound":"cpd00137",
"UniPathway Compound":"UPC00158"
}
},
{
"id":"oaa_c",
"name":"Oxaloacetate",
"compartment":"C_c",
"charge":0,
"formula":"",
"notes":{
"BioPath Molecule":"Oxaloacetate",
"FORMULA":"C4H2O5",
"UniPathway Compound":"UPC00036"
}
},
{
"id":"actp_c",
"name":"Acetyl phosphate",
"compartment":"C_c",
"charge":0,
"formula":"",
"notes":{
"BioPath Molecule":"Acetyl_phosphate",
"FORMULA":"C2H3O5P",
"KEGG Compound":"C00227",
"SEED Compound":"cpd00196",
"UniPathway Compound":"UPC00227"
}
},
{
"id":"alac__S_c",
"name":"(S)-2-Acetolactate",
"compartment":"C_c",
"charge":0,
"formula":"",
"notes":{
"FORMULA":"C5H7O4",
"KEGG Compound":"C06010",
"LipidMaps":"LMFA01050460",
"SEED Compound":"cpd00668",
"UniPathway Compound":"UPC06010"
}
},
{
"id":"thmpp_c",
"name":"Thiamine diphosphate",
"compartment":"C_c",
"charge":0,
"formula":"",
"notes":{
"BioPath Molecule":"Thiamine_diphosphate",
"FORMULA":"C12H16N4O7P2S",
"KEGG Compound":"C00068",
"Reactome":"29480",
"SEED Compound":"cpd00056",
"UniPathway Compound":"UPC00068"
}
},
{
"id":"acmum6p_c",
"name":"N-acetylmuramate 6-phosphate",
"compartment":"C_c",
"charge":0,
"formula":"",
"notes":{
"FORMULA":"C11H17NO11P",
"KEGG Compound":"C16698",
"SEED Compound":"cpd15391"
}
},
{
"id":"lac__D_c",
"name":"D-Lactate",
"compartment":"C_c",
"charge":0,
"formula":"",
"notes":{
"FORMULA":"C3H5O3",
"KEGG Compound":"C00256",
"SEED Compound":"cpd00221",
"UniPathway Compound":"UPC00256"
}
},
{
"id":"acmanap_c",
"name":"N-Acetyl-D-mannosamine 6-phosphate",
"compartment":"C_c",
"charge":0,
"formula":"",
"notes":{
"FORMULA":"C8H14NO9P",
"KEGG Compound":"C04257",
"Reactome":"4085225",
"SEED Compound":"cpd02612",
"UniPathway Compound":"UPC04257"
}
},
{
"id":"acmana_e",
"name":"N-Acetyl-D-mannosamine",
"compartment":"C_e",
"charge":0,
"formula":"",
"notes":{
"FORMULA":"C8H15NO6",
"UniPathway Compound":"UPC00645"
}
},
{
"id":"acmum_p",
"name":"N-Acetylmuramate",
"compartment":"C_p",
"charge":0,
"formula":"",
"notes":{
"FORMULA":"C11H18NO8",
"KEGG Compound":"C02713",
"SEED Compound":"cpd01757",
"UniPathway Compound":"UPC02713"
}
},
{
"id":"acmum_e",
"name":"N-Acetylmuramate",
"compartment":"C_e",
"charge":0,
"formula":"",
"notes":{
"FORMULA":"C11H18NO8",
"KEGG Compound":"C02713",
"SEED Compound":"cpd01757",
"UniPathway Compound":"UPC02713"
}
},
{
"id":"man6p_c",
"name":"D-Mannose 6-phosphate",
"compartment":"C_c",
"charge":0,
"formula":"",
"notes":{
"FORMULA":"C6H11O9P",
"KEGG Compound":"C00275",
"SEED Compound":"cpd00235",
"UniPathway Compound":"UPC00275"
}
},
{
"id":"ctp_c",
"name":"CTP",
"compartment":"C_c",
"charge":0,
"formula":"",
"notes":{
"FORMULA":"C9H12N3O14P3",
"KEGG Compound":"C00063",
"SEED Compound":"cpd00052",
"UniPathway Compound":"UPC00063"
}
},
{
"id":"acACP_c",
"name":"Acetyl-ACP",
"compartment":"C_c",
"charge":0,
"formula":"",
"notes":{
"KEGG Compound":"C03939",
"SEED Compound":"cpd11494"
}
},
{
"id":"orn_c",
"name":"Ornithine",
"compartment":"C_c",
"charge":0,
"formula":"",
"notes":{
"FORMULA":"C5H13N2O2",
"LipidMaps":"LMFA01100057",
"SEED Compound":"cpd00064",
"UniPathway Compound":"UPC00077"
}
},
{
"id":"pi_e",
"name":"Phosphate",
"compartment":"C_e",
"charge":0,
"formula":"",
"notes":{
"SEED Compound":"cpd00009",
"UniPathway Compound":"UPC00009"
}
},
{
"id":"ribflv_e",
"name":"Riboflavin",
"compartment":"C_e",
"charge":0,
"formula":"",
"notes":{
"SEED Compound":"cpd00220",
"UniPathway Compound":"UPC00255"
}
},
{
"id":"fmn_c",
"name":"FMN",
"compartment":"C_c",
"charge":0,
"formula":"",
"notes":{
"KEGG Compound":"C00061",
"Reactome":"73524",
"SEED Compound":"cpd00050",
"UniPathway Compound":"UPC00061"
}
},
{
"id":"ddcap_c",
"name":"Dodecanoly-phosphate (n-C12:0)",
"compartment":"C_c",
"charge":0,
"formula":"",
"notes":{
"FORMULA":"C12H24O5P1"
}
},
{
"id":"ttdcap_c",
"name":"Tetradecanoyl-phosphate (n-C14:0)",
"compartment":"C_c",
"charge":0,
"formula":"",
"notes":{
"FORMULA":"C14H28O5P"
}
},
{
"id":"ttdceap_c",
"name":"Tetradecanoyl-phosphate (n-C14:1)",
"compartment":"C_c",
"charge":0,
"formula":"",
"notes":{
"FORMULA":"C14H26O5P"
}
},
{
"id":"hdceap_c",
"name":"Hexadecanoyl-phosphate (n-C16:1)",
"compartment":"C_c",
"charge":0,
"formula":"",
"notes":{
"FORMULA":"C16H30O5P"
}
},
{
"id":"ocdcap_c",
"name":"Octadecanoyl-phosphate (n-C18:0)",
"compartment":"C_c",
"charge":0,
"formula":"",
"notes":{
"FORMULA":"C18H36O5P"
}
},
{
"id":"ocdceap_c",
"name":"Octadecanoyl-phosphate (n-C18:1)",
"compartment":"C_c",
"charge":0,
"formula":"",
"notes":{
"FORMULA":"C18H34O5P"
}
},
{
"id":"apoACP_c",
"name":"Apoprotein [acyl carrier protein]",
"compartment":"C_c",
"charge":0,
"formula":"",
"notes":{
"KEGG Compound":"C03688",
"SEED Compound":"cpd12370"
}
},
{
"id":"pan4p_c",
"name":"Pantetheine 4'-phosphate",
"compartment":"C_c",
"charge":0,
"formula":"",
"notes":{
"KEGG Compound":"C01134",
"Reactome":"196767",
"SEED Compound":"cpd00834",
"UniPathway Compound":"UPC01134"
}
},
{
"id":"acser_c",
"name":"O-Acetyl-L-serine",
"compartment":"C_c",
"charge":0,
"formula":"",
"notes":{
"FORMULA":"C5H9NO4",
"KEGG Compound":"C00979",
"Reactome":"936709",
"SEED Compound":"cpd00722",
"UniPathway Compound":"UPC00979"
}
},
{
"id":"tsul_c",
"name":"Thiosulfate",
"compartment":"C_c",
"charge":0,
"formula":"",
"notes":{
"BioPath Molecule":"Thiosulfate",
"Reactome":"1614595",
"SEED Compound":"cpd00268"
}
},
{
"id":"scys__L_c",
"name":"S-Sulfo-L-cysteine",
"compartment":"C_c",
"charge":0,
"formula":"",
"notes":{
"FORMULA":"C3H6NO5S2",
"KEGG Compound":"C05824",
"SEED Compound":"cpd03456"
}
},
{
"id":"acetol_c",
"name":"Acetol",
"compartment":"C_c",
"charge":0,
"formula":"",
"notes":{
"FORMULA":"C3H6O2",
"KEGG Compound":"C05235",
"SEED Compound":"cpd03105"
}
},
{
"id":"actn__R_e",
"name":" R  Acetoin C4H8O2",
"compartment":"C_e",
"charge":0,
"formula":"",
"notes":{
"FORMULA":"C4H8O2",
"KEGG Compound":"C00810",
"LipidMaps":"LMFA12000064",
"UniPathway Compound":"UPC00810"
}
},
{
"id":"13dpg_c",
"name":"3-Phospho-D-glyceroyl phosphate",
"compartment":"C_c",
"charge":0,
"formula":"",
"notes":{
"FORMULA":"C3H4O10P2",
"KEGG Compound":"C00236",
"Reactome":"29800",
"SEED Compound":"cpd00203",
"UniPathway Compound":"UPC00236"
}
},
{
"id":"ins_c",
"name":"Inosine",
"compartment":"C_c",
"charge":0,
"formula":"",
"notes":{
"BioPath Molecule":"Inosine",
"FORMULA":"C10H12N4O5",
"Reactome":"83927",
"SEED Compound":"cpd00246",
"UniPathway Compound":"UPC00294"
}
},
{
"id":"dcmp_c",
"name":"DCMP",
"compartment":"C_c",
"charge":0,
"formula":"",
"notes":{
"FORMULA":"C9H12N3O7P",
"KEGG Compound":"C00239",
"SEED Compound":"cpd00206"
}
},
{
"id":"dcyt_c",
"name":"Deoxycytidine",
"compartment":"C_c",
"charge":0,
"formula":"",
"notes":{
"FORMULA":"C9H13N3O4",
"Reactome":"500829",
"SEED Compound":"cpd00654"
}
},
{
"id":"adn_e",
"name":"Adenosine",
"compartment":"C_e",
"charge":0,
"formula":"",
"notes":{
"BioPath Molecule":"Adenosine",
"FORMULA":"C10H13N5O4",
"Reactome":"83909",
"SEED Compound":"cpd00182",
"UniPathway Compound":"UPC00212"
}
},
{
"id":"nh4_e",
"name":"Ammonium",
"compartment":"C_e",
"charge":0,
"formula":"",
"notes":{
"SEED Compound":"cpd00013"
}
},
{
"id":"chor_c",
"name":"Chorismate",
"compartment":"C_c",
"charge":0,
"formula":"",
"notes":{
"BioPath Molecule":"Chorismate",
"FORMULA":"C10H8O6",
"KEGG Compound":"C00251",
"Reactome":"964856",
"SEED Compound":"cpd00216",
"UniPathway Compound":"UPC00251"
}
},
{
"id":"hxan_c",
"name":"Hypoxanthine",
"compartment":"C_c",
"charge":0,
"formula":"",
"notes":{
"BioPath Molecule":"Hypoxanthine",
"FORMULA":"C5H4N4O",
"KEGG Compound":"C00262",
"Reactome":"113599",
"SEED Compound":"cpd00226",
"UniPathway Compound":"UPC00262"
}
},
{
"id":"dadp_c",
"name":"DADP",
"compartment":"C_c",
"charge":0,
"formula":"",
"notes":{
"FORMULA":"C10H12N5O9P2",
"KEGG Compound":"C00206",
"Reactome":"500087",
"SEED Compound":"cpd00177"
}
},
{
"id":"damp_c",
"name":"DAMP",
"compartment":"C_c",
"charge":0,
"formula":"",
"notes":{
"FORMULA":"C10H12N5O6P",
"KEGG Compound":"C00360",
"SEED Compound":"cpd00294"
}
},
{
"id":"datp_c",
"name":"DATP",
"compartment":"C_c",
"charge":0,
"formula":"",
"notes":{
"FORMULA":"C10H12N5O12P3",
"KEGG Compound":"C00131",
"Reactome":"110644",
"SEED Compound":"cpd00115"
}
},
{
"id":"dgdp_c",
"name":"DGDP",
"compartment":"C_c",
"charge":0,
"formula":"",
"notes":{
"FORMULA":"C10H12N5O10P2",
"KEGG Compound":"C00361",
"Reactome":"500077",
"SEED Compound":"cpd00295"
}
},
{
"id":"dgtp_c",
"name":"DGTP",
"compartment":"C_c",
"charge":0,
"formula":"",
"notes":{
"FORMULA":"C10H12N5O13P3",
"KEGG Compound":"C00286",
"SEED Compound":"cpd00241"
}
},
{
"id":"rib__D_c",
"name":"D-Ribose",
"compartment":"C_c",
"charge":0,
"formula":"",
"notes":{
"FORMULA":"C5H10O5",
"KEGG Compound":"C00121",
"SEED Compound":"cpd00105",
"UniPathway Compound":"UPC00121"
}
},
{
"id":"gmp_c",
"name":"GMP",
"compartment":"C_c",
"charge":0,
"formula":"",
"notes":{
"FORMULA":"C10H12N5O8P",
"KEGG Compound":"C00144",
"SEED Compound":"cpd00126",
"UniPathway Compound":"UPC00144"
}
},
{
"id":"26dap_LL_c",
"name":"LL-2,6-Diaminoheptanedioate",
"compartment":"C_c",
"charge":0,
"formula":"",
"notes":{
"FORMULA":"C7H14N2O4",
"KEGG Compound":"C00666",
"LipidMaps":"LMFA01170102",
"SEED Compound":"cpd00504",
"UniPathway Compound":"UPC00666"
}
},
{
"id":"26dapime_c",
"name":"N6 Acetyl LL 2 6 diaminopimelate C9H15N2O5",
"compartment":"C_c",
"charge":0,
"formula":"",
"notes":{
"FORMULA":"C9H15N2O5"
}
},
{
"id":"adpglc_c",
"name":"ADPglucose",
"compartment":"C_c",
"charge":0,
"formula":"",
"notes":{
"FORMULA":"C16H23N5O15P2",
"SEED Compound":"cpd00387"
}
},
{
"id":"g1p_c",
"name":"D-Glucose 1-phosphate",
"compartment":"C_c",
"charge":0,
"formula":"",
"notes":{
"FORMULA":"C6H11O9P",
"KEGG Compound":"C00103",
"Reactome":"29548",
"SEED Compound":"cpd00089",
"UniPathway Compound":"UPC00103"
}
},
{
"id":"man1p_c",
"name":"D-Mannose 1-phosphate",
"compartment":"C_c",
"charge":0,
"formula":"",
"notes":{
"FORMULA":"C6H11O9P",
"KEGG Compound":"C00636",
"Reactome":"532531",
"SEED Compound":"cpd00485",
"UniPathway Compound":"UPC00636"
}
},
{
"id":"r5p_c",
"name":"Alpha-D-Ribose 5-phosphate",
"compartment":"C_c",
"charge":0,
"formula":"",
"notes":{
"FORMULA":"C5H9O8P",
"KEGG Compound":"C03736",
"SEED Compound":"cpd00101"
}
},
{
"id":"aicar_c",
"name":"5-Amino-1-(5-Phospho-D-ribosyl)imidazole-4-carboxamide",
"compartment":"C_c",
"charge":0,
"formula":"",
"notes":{
"FORMULA":"C9H13N4O8P",
"KEGG Compound":"C04677",
"Reactome":"111409",
"SEED Compound":"cpd02851",
"UniPathway Compound":"UPC04677"
}
},
{
"id":"crn_c",
"name":"L-Carnitine",
"compartment":"C_c",
"charge":0,
"formula":"",
"notes":{
"FORMULA":"C7H15NO3"
}
},
{
"id":"aps_c",
"name":"Adenosine 5'-phosphosulfate",
"compartment":"C_c",
"charge":0,
"formula":"",
"notes":{
"BioPath Molecule":"Adenylylsulfate",
"FORMULA":"C10H12N5O10PS",
"KEGG Compound":"C00224",
"Reactome":"174370",
"SEED Compound":"cpd00193",
"UniPathway Compound":"UPC00224"
}
},
{
"id":"dcamp_c",
"name":"N6-(1,2-Dicarboxyethyl)-AMP",
"compartment":"C_c",
"charge":0,
"formula":"",
"notes":{
"BioPath Molecule":"Adenylosuccinate",
"FORMULA":"C14H14N5O11P",
"KEGG Compound":"C03794",
"Reactome":"35141",
"SEED Compound":"cpd02375",
"UniPathway Compound":"UPC03794"
}
},
{
"id":"fum_c",
"name":"Fumarate",
"compartment":"C_c",
"charge":0,
"formula":"",
"notes":{
"BioPath Molecule":"Fumarate",
"FORMULA":"C4H2O4",
"SEED Compound":"cpd00106",
"UniPathway Compound":"UPC00122"
}
},
{
"id":"25aics_c",
"name":"(S)-2-[5-Amino-1-(5-phospho-D-ribosyl)imidazole-4-carboxamido]succinate",
"compartment":"C_c",
"charge":0,
"formula":"",
"notes":{
"FORMULA":"C13H15N4O12P",
"KEGG Compound":"C04823",
"Reactome":"111399",
"SEED Compound":"cpd02921",
"UniPathway Compound":"UPC04823"
}
},
{
"id":"imp_c",
"name":"IMP",
"compartment":"C_c",
"charge":0,
"formula":"",
"notes":{
"FORMULA":"C10H11N4O8P",
"KEGG Compound":"C00130",
"SEED Compound":"cpd00114",
"UniPathway Compound":"UPC00130"
}
},
{
"id":"cmp_c",
"name":"CMP",
"compartment":"C_c",
"charge":0,
"formula":"",
"notes":{
"FORMULA":"C9H12N3O8P",
"SEED Compound":"cpd00046",
"UniPathway Compound":"UPC00055"
}
},
{
"id":"anhgm_p",
"name":"N-Acetyl-D-glucosamine(anhydrous)N-Acetylmuramic acid",
"compartment":"C_p",
"charge":0,
"formula":"",
"notes":{
"FORMULA":"C19H29N2O12",
"SEED Compound":"cpd15396"
}
},
{
"id":"anhgm3p_p",
"name":"N-Acetyl-D-glucosamine(anhydrous)N-Acetylmuramyl-tripeptide",
"compartment":"C_p",
"charge":0,
"formula":"",
"notes":{
"FORMULA":"C34H52N6O19",
"SEED Compound":"cpd15397"
}
},
{
"id":"anhgm4p_p",
"name":"N-Acetyl-D-glucosamine(anhydrous)N-Acetylmuramyl-tetrapeptide",
"compartment":"C_p",
"charge":0,
"formula":"",
"notes":{
"FORMULA":"C37H57N7O20",
"SEED Compound":"cpd15398"
}
},
{
"id":"inost_c",
"name":"Myo-Inositol",
"compartment":"C_c",
"charge":0,
"formula":"",
"notes":{
"FORMULA":"C6H12O6",
"UniPathway Compound":"UPC00137"
}
},
{
"id":"raffin_c",
"name":"Raffinose C18H32O16",
"compartment":"C_c",
"charge":0,
"formula":"",
"notes":{
"BioPath Molecule":"Raffinose",
"FORMULA":"C18H32O16",
"SEED Compound":"cpd00382",
"UniPathway Compound":"UPC00492"
}
},
{
"id":"sucr_c",
"name":"Sucrose",
"compartment":"C_c",
"charge":0,
"formula":"",
"notes":{
"FORMULA":"C12H22O11",
"SEED Compound":"cpd00076",
"UniPathway Compound":"UPC00089"
}
},
{
"id":"ptrc_c",
"name":"Putrescine",
"compartment":"C_c",
"charge":0,
"formula":"",
"notes":{
"BioPath Molecule":"Putrescine",
"FORMULA":"C4H14N2",
"KEGG Compound":"C00134",
"SEED Compound":"cpd00118",
"UniPathway Compound":"UPC00134"
}
},
{
"id":"1hdecg3p_c",
"name":"1-hexadecanoyl-sn-glycerol 3-phosphate",
"compartment":"C_c",
"charge":0,
"formula":"",
"notes":{
"SEED Compound":"cpd15327"
}
},
{
"id":"pa160_c",
"name":"1,2-dihexadecanoyl-sn-glycerol 3-phosphate",
"compartment":"C_c",
"charge":0,
"formula":"",
"notes":{
"FORMULA":"C35H67O8P1",
"SEED Compound":"cpd15524"
}
},
{
"id":"1odecg3p_c",
"name":"1-octadecanoyl-sn-glycerol 3-phosphate",
"compartment":"C_c",
"charge":0,
"formula":"",
"notes":{
"LipidMaps":"LMGP10050005",
"SEED Compound":"cpd15329"
}
},
{
"id":"pa180_c",
"name":"1,2-dioctadecanoyl-sn-glycerol 3-phosphate",
"compartment":"C_c",
"charge":0,
"formula":"",
"notes":{
"FORMULA":"C39H75O8P1",
"LipidMaps":"LMGP10010028",
"SEED Compound":"cpd15526"
}
},
{
"id":"1odec11eg3p_c",
"name":"1-octadec-11-enoyl-sn-glycerol 3-phosphate",
"compartment":"C_c",
"charge":0,
"formula":"",
"notes":{
"SEED Compound":"cpd15328"
}
},
{
"id":"pa181_c",
"name":"1,2-dioctadec-11-enoyl-sn-glycerol 3-phosphate",
"compartment":"C_c",
"charge":0,
"formula":"",
"notes":{
"FORMULA":"C39H71O8P1",
"SEED Compound":"cpd15527"
}
},
{
"id":"glx_c",
"name":"Glyoxylate",
"compartment":"C_c",
"charge":0,
"formula":"",
"notes":{
"BioPath Molecule":"Glyoxalate",
"KEGG Compound":"C00048",
"SEED Compound":"cpd00040",
"UniPathway Compound":"UPC00048"
}
},
{
"id":"gly_c",
"name":"Glycine",
"compartment":"C_c",
"charge":0,
"formula":"",
"notes":{
"BioPath Molecule":"Glycine",
"FORMULA":"C2H5NO2",
"SEED Compound":"cpd00033",
"UniPathway Compound":"UPC00037"
}
},
{
"id":"f6p_c",
"name":"D-Fructose 6-phosphate",
"compartment":"C_c",
"charge":0,
"formula":"",
"notes":{
"FORMULA":"C6H11O9P",
"KEGG Compound":"C00085",
"Reactome":"29512",
"SEED Compound":"cpd00072",
"UniPathway Compound":"UPC00085"
}
},
{
"id":"hcys__L_c",
"name":"L-Homocysteine",
"compartment":"C_c",
"charge":0,
"formula":"",
"notes":{
"FORMULA":"C4H9NO2S",
"KEGG Compound":"C00155",
"UniPathway Compound":"UPC00155"
}
},
{
"id":"rhcys_c",
"name":"S-Ribosyl-L-homocysteine",
"compartment":"C_c",
"charge":0,
"formula":"",
"notes":{
"FORMULA":"C9H17NO6S",
"KEGG Compound":"C03539",
"SEED Compound":"cpd02227"
}
},
{
"id":"4ahmmp_c",
"name":"4-Amino-5-hydroxymethyl-2-methylpyrimidine",
"compartment":"C_c",
"charge":0,
"formula":"",
"notes":{
"FORMULA":"C6H9N3O",
"KEGG Compound":"C01279",
"SEED Compound":"cpd00939",
"UniPathway Compound":"UPC01279"
}
},
{
"id":"gcald_c",
"name":"Glycolaldehyde",
"compartment":"C_c",
"charge":0,
"formula":"",
"notes":{
"BioPath Molecule":"Glycolaldehyde",
"FORMULA":"C2H4O2",
"KEGG Compound":"C00266",
"SEED Compound":"cpd00229",
"UniPathway Compound":"UPC00266"
}
},
{
"id":"met__L_c",
"name":"L-Methionine",
"compartment":"C_c",
"charge":0,
"formula":"",
"notes":{
"FORMULA":"C5H11NO2S",
"SEED Compound":"cpd00060",
"UniPathway Compound":"UPC00073"
}
},
{
"id":"ch4s_c",
"name":"Methanethiol CH4S",
"compartment":"C_c",
"charge":0,
"formula":"",
"notes":{
"FORMULA":"CH4S",
"KEGG Compound":"C00409",
"SEED Compound":"cpd00324"
}
},
{
"id":"h2s_c",
"name":"Hydrogen sulfide",
"compartment":"C_c",
"charge":0,
"formula":"",
"notes":{
"BioPath Molecule":"Hydrogen_sulfide",
"KEGG Compound":"C00283",
"SEED Compound":"cpd00239",
"UniPathway Compound":"UPC00283"
}
},
{
"id":"trdox_c",
"name":"Oxidized thioredoxin",
"compartment":"C_c",
"charge":0,
"formula":"",
"notes":{
"KEGG Compound":"C00343",
"Reactome":"2142833",
"SEED Compound":"cpd11420",
"UniPathway Compound":"UPC00343"
}
},
{
"id":"trdrd_c",
"name":"Reduced thioredoxin",
"compartment":"C_c",
"charge":0,
"formula":"",
"notes":{
"KEGG Compound":"C00342",
"Reactome":"2142774",
"UniPathway Compound":"UPC00342"
}
},
{
"id":"fprica_c",
"name":"5-Formamido-1-(5-phospho-D-ribosyl)imidazole-4-carboxamide",
"compartment":"C_c",
"charge":0,
"formula":"",
"notes":{
"FORMULA":"C10H13N4O9P",
"KEGG Compound":"C04734",
"Reactome":"111427",
"SEED Compound":"cpd02884",
"UniPathway Compound":"UPC04734"
}
},
{
"id":"thf_c",
"name":"5,6,7,8-Tetrahydrofolate",
"compartment":"C_c",
"charge":0,
"formula":"",
"notes":{
"BioPath Molecule":"Tetrahydrofolate",
"FORMULA":"C19H21N7O6",
"KEGG Compound":"C00101",
"SEED Compound":"cpd00087",
"UniPathway Compound":"UPC00101"
}
},
{
"id":"5aizc_c",
"name":"5-amino-1-(5-phospho-D-ribosyl)imidazole-4-carboxylate",
"compartment":"C_c",
"charge":0,
"formula":"",
"notes":{
"FORMULA":"C9H11N3O9P",
"KEGG Compound":"C04751",
"Reactome":"111395",
"SEED Compound":"cpd02893",
"UniPathway Compound":"UPC04751"
}
},
{
"id":"dhlam_c",
"name":"Dihydrolipoamide C8H17NOS2",
"compartment":"C_c",
"charge":0,
"formula":"",
"notes":{
"FORMULA":"C8H17NOS2",
"KEGG Compound":"C00579",
"SEED Compound":"cpd00449",
"UniPathway Compound":"UPC00579"
}
},
{
"id":"mal__L_c",
"name":"L-Malate",
"compartment":"C_c",
"charge":0,
"formula":"",
"notes":{
"FORMULA":"C4H4O5",
"KEGG Compound":"C00149",
"Reactome":"113544",
"SEED Compound":"cpd00130",
"UniPathway Compound":"UPC00149"
}
},
{
"id":"dhnpt_c",
"name":"Dihydroneopterin",
"compartment":"C_c",
"charge":0,
"formula":"",
"notes":{
"BioPath Molecule":"Dihydroneopterin",
"FORMULA":"C9H13N5O4",
"KEGG Compound":"C04874",
"SEED Compound":"cpd02961",
"UniPathway Compound":"UPC04874"
}
},
{
"id":"glyc__R_c",
"name":"(R)-Glycerate",
"compartment":"C_c",
"charge":0,
"formula":"",
"notes":{
"FORMULA":"C3H5O4",
"KEGG Compound":"C00258",
"SEED Compound":"cpd00223",
"UniPathway Compound":"UPC00258"
}
},
{
"id":"ala__L_p",
"name":"L-Alanine",
"compartment":"C_p",
"charge":0,
"formula":"",
"notes":{
"FORMULA":"C3H7NO2",
"SEED Compound":"cpd00035",
"UniPathway Compound":"UPC00041"
}
},
{
"id":"alaala_c",
"name":"D-Alanyl-D-alanine",
"compartment":"C_c",
"charge":0,
"formula":"",
"notes":{
"FORMULA":"C6H12N2O3",
"KEGG Compound":"C00993",
"SEED Compound":"cpd00731"
}
},
{
"id":"alaala_p",
"name":"D-Alanyl-D-alanine",
"compartment":"C_p",
"charge":0,
"formula":"",
"notes":{
"FORMULA":"C6H12N2O3",
"KEGG Compound":"C00993",
"SEED Compound":"cpd00731"
}
},
{
"id":"alaala_e",
"name":"D-Alanyl-D-alanine",
"compartment":"C_e",
"charge":0,
"formula":"",
"notes":{
"FORMULA":"C6H12N2O3",
"KEGG Compound":"C00993",
"SEED Compound":"cpd00731"
}
},
{
"id":"asn__L_c",
"name":"L-Asparagine",
"compartment":"C_c",
"charge":0,
"formula":"",
"notes":{
"FORMULA":"C4H8N2O3",
"KEGG Compound":"C00152",
"SEED Compound":"cpd00132",
"UniPathway Compound":"UPC00152"
}
},
{
"id":"ala_B_c",
"name":"Beta-Alanine",
"compartment":"C_c",
"charge":0,
"formula":"",
"notes":{
"FORMULA":"C3H7NO2",
"SEED Compound":"cpd00085",
"UniPathway Compound":"UPC00099"
}
},
{
"id":"cys__L_e",
"name":"L-Cysteine",
"compartment":"C_e",
"charge":0,
"formula":"",
"notes":{
"FORMULA":"C3H7NO2S",
"SEED Compound":"cpd00084",
"UniPathway Compound":"UPC00097"
}
},
{
"id":"ala__D_e",
"name":"D-Alanine",
"compartment":"C_e",
"charge":0,
"formula":"",
"notes":{
"FORMULA":"C3H7NO2",
"KEGG Compound":"C00133",
"SEED Compound":"cpd00117",
"UniPathway Compound":"UPC00133"
}
},
{
"id":"gln__L_e",
"name":"L-Glutamine",
"compartment":"C_e",
"charge":0,
"formula":"",
"notes":{
"FORMULA":"C5H10N2O3",
"SEED Compound":"cpd00053",
"UniPathway Compound":"UPC00064"
}
},
{
"id":"gly_e",
"name":"Glycine",
"compartment":"C_e",
"charge":0,
"formula":"",
"notes":{
"BioPath Molecule":"Glycine",
"FORMULA":"C2H5NO2",
"SEED Compound":"cpd00033",
"UniPathway Compound":"UPC00037"
}
},
{
"id":"ser__L_e",
"name":"L-Serine",
"compartment":"C_e",
"charge":0,
"formula":"",
"notes":{
"FORMULA":"C3H7NO3",
"SEED Compound":"cpd00054",
"UniPathway Compound":"UPC00065"
}
},
{
"id":"glu__D_c",
"name":"D-Glutamate",
"compartment":"C_c",
"charge":0,
"formula":"",
"notes":{
"FORMULA":"C5H8NO4",
"KEGG Compound":"C00217",
"SEED Compound":"cpd00186"
}
},
{
"id":"pyam5p_c",
"name":"Pyridoxamine 5'-phosphate",
"compartment":"C_c",
"charge":0,
"formula":"",
"notes":{
"BioPath Molecule":"Pyridoxamine_phosphate",
"FORMULA":"C8H12N2O5P",
"KEGG Compound":"C00647",
"Reactome":"965146",
"SEED Compound":"cpd00493",
"UniPathway Compound":"UPC00647"
}
},
{
"id":"pydx5p_c",
"name":"Pyridoxal 5'-phosphate",
"compartment":"C_c",
"charge":0,
"formula":"",
"notes":{
"KEGG Compound":"C00018",
"Reactome":"29390",
"SEED Compound":"cpd00016",
"UniPathway Compound":"UPC00018"
}
},
{
"id":"thr__L_e",
"name":"L-Threonine",
"compartment":"C_e",
"charge":0,
"formula":"",
"notes":{
"FORMULA":"C4H9NO3",
"SEED Compound":"cpd00161",
"UniPathway Compound":"UPC00188"
}
},
{
"id":"arg__L_c",
"name":"L-Arginine",
"compartment":"C_c",
"charge":0,
"formula":"",
"notes":{
"FORMULA":"C6H15N4O2",
"SEED Compound":"cpd00051",
"UniPathway Compound":"UPC00062"
}
},
{
"id":"arg__L_e",
"name":"L-Arginine",
"compartment":"C_e",
"charge":0,
"formula":"",
"notes":{
"FORMULA":"C6H15N4O2",
"SEED Compound":"cpd00051",
"UniPathway Compound":"UPC00062"
}
},
{
"id":"glyald_c",
"name":"D-Glyceraldehyde",
"compartment":"C_c",
"charge":0,
"formula":"",
"notes":{
"FORMULA":"C3H6O3",
"KEGG Compound":"C00577",
"Reactome":"30393",
"SEED Compound":"cpd00448"
}
},
{
"id":"glyc_c",
"name":"Glycerol",
"compartment":"C_c",
"charge":0,
"formula":"",
"notes":{
"BioPath Molecule":"Glycerol",
"FORMULA":"C3H8O3",
"Reactome":"192438",
"SEED Compound":"cpd00100",
"UniPathway Compound":"UPC00116"
}
},
{
"id":"lald__L_c",
"name":"L-Lactaldehyde",
"compartment":"C_c",
"charge":0,
"formula":"",
"notes":{
"FORMULA":"C3H6O2",
"UniPathway Compound":"UPC00424"
}
},
{
"id":"id3acald_c",
"name":"Indole 3 acetaldehyde C10H9NO",
"compartment":"C_c",
"charge":0,
"formula":"",
"notes":{
"FORMULA":"C10H9NO",
"KEGG Compound":"C00637",
"SEED Compound":"cpd00486"
}
},
{
"id":"but_c",
"name":"Butyrate (n-C4:0)",
"compartment":"C_c",
"charge":0,
"formula":"",
"notes":{
"BioPath Molecule":"Butanoate",
"FORMULA":"C4H7O2",
"KEGG Compound":"C00246",
"LipidMaps":"LMFA01010004",
"SEED Compound":"cpd00211",
"UniPathway Compound":"UPC00246"
}
},
{
"id":"dha_c",
"name":"Dihydroxyacetone",
"compartment":"C_c",
"charge":0,
"formula":"",
"notes":{
"FORMULA":"C3H6O3",
"SEED Compound":"cpd00157",
"UniPathway Compound":"UPC00184"
}
},
{
"id":"dhap_c",
"name":"Dihydroxyacetone phosphate",
"compartment":"C_c",
"charge":0,
"formula":"",
"notes":{
"FORMULA":"C3H5O6P",
"KEGG Compound":"C00111",
"SEED Compound":"cpd00095",
"UniPathway Compound":"UPC00111"
}
},
{
"id":"pe160_p",
"name":"Phosphatidylethanolamine (dihexadecanoyl, n-C16:0)",
"compartment":"C_p",
"charge":0,
"formula":"",
"notes":{
"FORMULA":"C37H74N1O8P1",
"LipidMaps":"LMGP02010037",
"SEED Compound":"cpd15531"
}
},
{
"id":"2ddglcn_c",
"name":"2-Dehydro-3-deoxy-D-gluconate",
"compartment":"C_c",
"charge":0,
"formula":"",
"notes":{
"FORMULA":"C6H9O6",
"KEGG Compound":"C00204",
"LipidMaps":"LMFA01050475",
"SEED Compound":"cpd00176",
"UniPathway Compound":"UPC00204"
}
},
{
"id":"altrn_c",
"name":"D-Altronate",
"compartment":"C_c",
"charge":0,
"formula":"",
"notes":{
"FORMULA":"C6H11O7",
"KEGG Compound":"C00817",
"SEED Compound":"cpd00608"
}
},
{
"id":"malt_c",
"name":"Maltose",
"compartment":"C_c",
"charge":0,
"formula":"",
"notes":{
"FORMULA":"C12H22O11",
"SEED Compound":"cpd00179",
"UniPathway Compound":"UPC00208"
}
},
{
"id":"malttr_c",
"name":"Maltotriose",
"compartment":"C_c",
"charge":0,
"formula":"",
"notes":{
"FORMULA":"C18H32O16",
"KEGG Compound":"C01835",
"Reactome":"191103",
"SEED Compound":"cpd01262"
}
},
{
"id":"maltttr_c",
"name":"Maltotetraose",
"compartment":"C_c",
"charge":0,
"formula":"",
"notes":{
"FORMULA":"C24H42O21"
}
},
{
"id":"maltpt_c",
"name":"Maltopentaose",
"compartment":"C_c",
"charge":0,
"formula":"",
"notes":{
"FORMULA":"C30H52O26"
}
},
{
"id":"malthp_c",
"name":"Maltoheptaose",
"compartment":"C_c",
"charge":0,
"formula":"",
"notes":{
"FORMULA":"C42H72O36"
}
},
{
"id":"man_c",
"name":"D-Mannose",
"compartment":"C_c",
"charge":0,
"formula":"",
"notes":{
"FORMULA":"C6H12O6",
"KEGG Compound":"C00159",
"Reactome":"964752",
"SEED Compound":"cpd00138"
}
},
{
"id":"2dmmql8_c",
"name":"2-Demethylmenaquinol 8",
"compartment":"C_c",
"charge":0,
"formula":"",
"notes":{
"FORMULA":"C50H72O2",
"SEED Compound":"cpd15353"
}
},
{
"id":"mql8_c",
"name":"Menaquinol 8",
"compartment":"C_c",
"charge":0,
"formula":"",
"notes":{
"FORMULA":"C51H74O2",
"SEED Compound":"cpd15499"
}
},
{
"id":"mql7_c",
"name":"Menaquinol 7 C46H66O2",
"compartment":"C_c",
"charge":0,
"formula":"",
"notes":{
"FORMULA":"C46H66O2"
}
},
{
"id":"2dmmq8_c",
"name":"2-Demethylmenaquinone 8",
"compartment":"C_c",
"charge":0,
"formula":"",
"notes":{
"FORMULA":"C50H70O2",
"LipidMaps":"LMPR02030027",
"SEED Compound":"cpd15352"
}
},
{
"id":"mqn8_c",
"name":"Menaquinone 8",
"compartment":"C_c",
"charge":0,
"formula":"",
"notes":{
"FORMULA":"C51H72O2",
"SEED Compound":"cpd15500"
}
},
{
"id":"cgly_c",
"name":"Cys-Gly",
"compartment":"C_c",
"charge":0,
"formula":"",
"notes":{
"FORMULA":"C5H10N2O3S",
"KEGG Compound":"C01419",
"Reactome":"1247904",
"SEED Compound":"cpd01017"
}
},
{
"id":"cgly_e",
"name":"Cys-Gly",
"compartment":"C_e",
"charge":0,
"formula":"",
"notes":{
"FORMULA":"C5H10N2O3S",
"KEGG Compound":"C01419",
"Reactome":"1247904",
"SEED Compound":"cpd01017"
}
},
{
"id":"pro__L_c",
"name":"L-Proline",
"compartment":"C_c",
"charge":0,
"formula":"",
"notes":{
"FORMULA":"C5H9NO2",
"SEED Compound":"cpd00129",
"UniPathway Compound":"UPC00148"
}
},
{
"id":"malt_e",
"name":"Maltose",
"compartment":"C_e",
"charge":0,
"formula":"",
"notes":{
"FORMULA":"C12H22O11",
"SEED Compound":"cpd00179",
"UniPathway Compound":"UPC00208"
}
},
{
"id":"malttr_e",
"name":"Maltotriose",
"compartment":"C_e",
"charge":0,
"formula":"",
"notes":{
"FORMULA":"C18H32O16",
"KEGG Compound":"C01835",
"Reactome":"191103",
"SEED Compound":"cpd01262"
}
},
{
"id":"anhgm_e",
"name":"N-Acetyl-D-glucosamine(anhydrous)N-Acetylmuramic acid",
"compartment":"C_e",
"charge":0,
"formula":"",
"notes":{
"FORMULA":"C19H29N2O12",
"SEED Compound":"cpd15396"
}
},
{
"id":"nmn_c",
"name":"NMN",
"compartment":"C_c",
"charge":0,
"formula":"",
"notes":{
"KEGG Compound":"C00455",
"SEED Compound":"cpd00355",
"UniPathway Compound":"UPC00455"
}
},
{
"id":"thdp_c",
"name":"2,3,4,5-Tetrahydrodipicolinate",
"compartment":"C_c",
"charge":0,
"formula":"",
"notes":{
"FORMULA":"C7H7NO4",
"KEGG Compound":"C03972",
"SEED Compound":"cpd02465",
"UniPathway Compound":"UPC03972"
}
},
{
"id":"acamoxm_c",
"name":"N Acetyl L 2 amino 6 oxopimelate C9H11NO6",
"compartment":"C_c",
"charge":0,
"formula":"",
"notes":{
"FORMULA":"C9H11NO6"
}
},
{
"id":"4ppcys_c",
"name":"N-((R)-4-Phosphopantothenoyl)-L-cysteine",
"compartment":"C_c",
"charge":0,
"formula":"",
"notes":{
"KEGG Compound":"C04352",
"Reactome":"196834",
"SEED Compound":"cpd02666",
"UniPathway Compound":"UPC04352"
}
},
{
"id":"glyc3p_c",
"name":"Glycerol 3-phosphate",
"compartment":"C_c",
"charge":0,
"formula":"",
"notes":{
"FORMULA":"C3H7O6P",
"KEGG Compound":"C00093",
"SEED Compound":"cpd00080",
"UniPathway Compound":"UPC00093"
}
},
{
"id":"lys__L_c",
"name":"L-Lysine",
"compartment":"C_c",
"charge":0,
"formula":"",
"notes":{
"FORMULA":"C6H15N2O2",
"SEED Compound":"cpd00039",
"UniPathway Compound":"UPC00047"
}
},
{
"id":"dpcoa_c",
"name":"Dephospho-CoA",
"compartment":"C_c",
"charge":0,
"formula":"",
"notes":{
"FORMULA":"C21H33N7O13P2S",
"KEGG Compound":"C00882",
"LipidMaps":"LMFA07050315",
"Reactome":"196778",
"SEED Compound":"cpd00655",
"UniPathway Compound":"UPC00882"
}
},
{
"id":"arab__D_c",
"name":"D Arabinose C5H10O5",
"compartment":"C_c",
"charge":0,
"formula":"",
"notes":{
"FORMULA":"C5H10O5",
"KEGG Compound":"C00216",
"SEED Compound":"cpd00185",
"UniPathway Compound":"UPC00216"
}
},
{
"id":"rbl__D_c",
"name":"D-Ribulose",
"compartment":"C_c",
"charge":0,
"formula":"",
"notes":{
"FORMULA":"C5H10O5"
}
},
{
"id":"rbl__L_c",
"name":"L-Ribulose",
"compartment":"C_c",
"charge":0,
"formula":"",
"notes":{
"FORMULA":"C5H10O5"
}
},
{
"id":"fe3_e",
"name":"Fe3+",
"compartment":"C_e",
"charge":0,
"formula":"",
"notes":{
"FORMULA":"Fe",
"KEGG Compound":"C14819",
"SEED Compound":"cpd10516"
}
},
{
"id":"fe2_c",
"name":"Fe2+",
"compartment":"C_c",
"charge":0,
"formula":"",
"notes":{
"FORMULA":"Fe",
"KEGG Compound":"C14818",
"SEED Compound":"cpd10515",
"UniPathway Compound":"UPC14818"
}
},
{
"id":"fmnh2_c",
"name":"Reduced FMN",
"compartment":"C_c",
"charge":0,
"formula":"",
"notes":{
"FORMULA":"C17H21N4O9P",
"KEGG Compound":"C01847",
"SEED Compound":"cpd01270",
"UniPathway Compound":"UPC01847"
}
},
{
"id":"arbt_e",
"name":"Arbutin",
"compartment":"C_e",
"charge":0,
"formula":"",
"notes":{
"FORMULA":"C12H16O7"
}
},
{
"id":"arg__L_p",
"name":"L-Arginine",
"compartment":"C_p",
"charge":0,
"formula":"",
"notes":{
"FORMULA":"C6H15N4O2",
"SEED Compound":"cpd00051",
"UniPathway Compound":"UPC00062"
}
},
{
"id":"citr__L_c",
"name":"L-Citrulline",
"compartment":"C_c",
"charge":0,
"formula":"",
"notes":{
"SEED Compound":"cpd00274",
"UniPathway Compound":"UPC00327"
}
},
{
"id":"lys__L_e",
"name":"L-Lysine",
"compartment":"C_e",
"charge":0,
"formula":"",
"notes":{
"FORMULA":"C6H15N2O2",
"SEED Compound":"cpd00039",
"UniPathway Compound":"UPC00047"
}
},
{
"id":"orn_e",
"name":"Ornithine",
"compartment":"C_e",
"charge":0,
"formula":"",
"notes":{
"FORMULA":"C5H13N2O2",
"LipidMaps":"LMFA01100057",
"SEED Compound":"cpd00064",
"UniPathway Compound":"UPC00077"
}
},
{
"id":"orn_p",
"name":"Ornithine",
"compartment":"C_p",
"charge":0,
"formula":"",
"notes":{
"FORMULA":"C5H13N2O2",
"LipidMaps":"LMFA01100057",
"SEED Compound":"cpd00064",
"UniPathway Compound":"UPC00077"
}
},
{
"id":"phe__L_c",
"name":"L-Phenylalanine",
"compartment":"C_c",
"charge":0,
"formula":"",
"notes":{
"FORMULA":"C9H11NO2",
"SEED Compound":"cpd00066",
"UniPathway Compound":"UPC00079"
}
},
{
"id":"so4_c",
"name":"Sulfate",
"compartment":"C_c",
"charge":0,
"formula":"",
"notes":{
"SEED Compound":"cpd00048",
"UniPathway Compound":"UPC00059"
}
},
{
"id":"4pasp_c",
"name":"4-Phospho-L-aspartate",
"compartment":"C_c",
"charge":0,
"formula":"",
"notes":{
"FORMULA":"C4H6NO7P",
"KEGG Compound":"C03082",
"SEED Compound":"cpd01977",
"UniPathway Compound":"UPC03082"
}
},
{
"id":"aspsa_c",
"name":"L-Aspartate 4-semialdehyde",
"compartment":"C_c",
"charge":0,
"formula":"",
"notes":{
"FORMULA":"C4H7NO3",
"KEGG Compound":"C00441",
"SEED Compound":"cpd00346",
"UniPathway Compound":"UPC00441"
}
},
{
"id":"ascb6p_c",
"name":"L-ascorbate-6-phosphate",
"compartment":"C_c",
"charge":0,
"formula":"",
"notes":{
"FORMULA":"C6H7O9P",
"KEGG Compound":"C16186",
"SEED Compound":"cpd14905",
"UniPathway Compound":"UPC16186"
}
},
{
"id":"ascb__L_p",
"name":"L-Ascorbate",
"compartment":"C_p",
"charge":0,
"formula":""
},
{
"id":"ascb__L_e",
"name":"L-Ascorbate",
"compartment":"C_e",
"charge":0,
"formula":""
},
{
"id":"cbasp_c",
"name":"N-Carbamoyl-L-aspartate",
"compartment":"C_c",
"charge":0,
"formula":"",
"notes":{
"KEGG Compound":"C00438",
"Reactome":"111628",
"SEED Compound":"cpd00343",
"UniPathway Compound":"UPC00438"
}
},
{
"id":"cbp_c",
"name":"Carbamoyl phosphate",
"compartment":"C_c",
"charge":0,
"formula":"",
"notes":{
"BioPath Molecule":"Carbamoylphosphate",
"FORMULA":"CH2NO5P",
"KEGG Compound":"C00169",
"SEED Compound":"cpd00146",
"UniPathway Compound":"UPC00169"
}
},
{
"id":"k_c",
"name":"Potassium",
"compartment":"C_c",
"charge":0,
"formula":"",
"notes":{
"FORMULA":"K",
"SEED Compound":"cpd00205"
}
},
{
"id":"k_e",
"name":"Potassium",
"compartment":"C_e",
"charge":0,
"formula":"",
"notes":{
"FORMULA":"K",
"SEED Compound":"cpd00205"
}
},
{
"id":"q8_c",
"name":"Ubiquinone-8",
"compartment":"C_c",
"charge":0,
"formula":"",
"notes":{
"FORMULA":"C49H74O4",
"KEGG Compound":"C17569",
"LipidMaps":"LMPR02010005",
"SEED Compound":"cpd15560"
}
},
{
"id":"q8h2_c",
"name":"Ubiquinol-8",
"compartment":"C_c",
"charge":0,
"formula":"",
"notes":{
"FORMULA":"C49H76O4",
"SEED Compound":"cpd15561"
}
},
{
"id":"pro__L_e",
"name":"L-Proline",
"compartment":"C_e",
"charge":0,
"formula":"",
"notes":{
"FORMULA":"C5H9NO2",
"SEED Compound":"cpd00129",
"UniPathway Compound":"UPC00148"
}
},
{
"id":"gthox_c",
"name":"Oxidized glutathione",
"compartment":"C_c",
"charge":0,
"formula":"",
"notes":{
"SEED Compound":"cpd00111"
}
},
{
"id":"gthrd_c",
"name":"Reduced glutathione",
"compartment":"C_c",
"charge":0,
"formula":""
},
{
"id":"athr__L_c",
"name":"L-Allo-threonine",
"compartment":"C_c",
"charge":0,
"formula":"",
"notes":{
"FORMULA":"C4H9NO3",
"KEGG Compound":"C05519",
"SEED Compound":"cpd03282",
"UniPathway Compound":"UPC05519"
}
},
{
"id":"btn_c",
"name":"Biotin",
"compartment":"C_c",
"charge":0,
"formula":"",
"notes":{
"FORMULA":"C10H15N2O3S",
"SEED Compound":"cpd00104",
"UniPathway Compound":"UPC00120"
}
},
{
"id":"ala_B_e",
"name":"Beta-Alanine",
"compartment":"C_e",
"charge":0,
"formula":"",
"notes":{
"FORMULA":"C3H7NO2",
"SEED Compound":"cpd00085",
"UniPathway Compound":"UPC00099"
}
},
{
"id":"ala_B_p",
"name":"Beta-Alanine",
"compartment":"C_p",
"charge":0,
"formula":"",
"notes":{
"FORMULA":"C3H7NO2",
"SEED Compound":"cpd00085",
"UniPathway Compound":"UPC00099"
}
},
{
"id":"bz_c",
"name":"Benzoate",
"compartment":"C_c",
"charge":0,
"formula":"",
"notes":{
"FORMULA":"C7H5O2",
"SEED Compound":"cpd00153",
"UniPathway Compound":"UPC00180"
}
},
{
"id":"ile__L_c",
"name":"L-Isoleucine",
"compartment":"C_c",
"charge":0,
"formula":"",
"notes":{
"FORMULA":"C6H13NO2",
"LipidMaps":"LMFA01100047",
"SEED Compound":"cpd00322",
"UniPathway Compound":"UPC00407"
}
},
{
"id":"gdpmann_c",
"name":"GDP-D-mannose",
"compartment":"C_c",
"charge":0,
"formula":"",
"notes":{
"FORMULA":"C16H23N5O16P2",
"SEED Compound":"cpd00083",
"UniPathway Compound":"UPC00096"
}
},
{
"id":"glyb_c",
"name":"Glycine betaine",
"compartment":"C_c",
"charge":0,
"formula":"",
"notes":{
"BioPath Molecule":"Betaine",
"FORMULA":"C5H11NO2",
"Reactome":"352015",
"SEED Compound":"cpd00540",
"UniPathway Compound":"UPC00719"
}
},
{
"id":"suc6p_c",
"name":"Sucrose 6-phosphate",
"compartment":"C_c",
"charge":0,
"formula":"",
"notes":{
"FORMULA":"C12H21O14P",
"SEED Compound":"cpd01693",
"UniPathway Compound":"UPC02591"
}
},
{
"id":"cellb_e",
"name":"Cellobiose",
"compartment":"C_e",
"charge":0,
"formula":"",
"notes":{
"BioPath Molecule":"Cellobiose",
"FORMULA":"C12H22O11"
}
},
{
"id":"6pgg_c",
"name":"6pgg c",
"compartment":"C_c",
"charge":0,
"formula":"",
"notes":{
"FORMULA":"C12H21O14P"
}
},
{
"id":"meoh_e",
"name":"Methanol",
"compartment":"C_e",
"charge":0,
"formula":"",
"notes":{
"BioPath Molecule":"Methanol",
"SEED Compound":"cpd00116",
"UniPathway Compound":"UPC00132"
}
},
{
"id":"madg_e",
"name":"Alpha Methyl D glucoside C7H14O6",
"compartment":"C_e",
"charge":0,
"formula":"",
"notes":{
"FORMULA":"C7H14O6"
}
},
{
"id":"mbdg_e",
"name":"Beta Methylglucoside C7H14O6",
"compartment":"C_e",
"charge":0,
"formula":"",
"notes":{
"FORMULA":"C7H14O6"
}
},
{
"id":"e4p_c",
"name":"D-Erythrose 4-phosphate",
"compartment":"C_c",
"charge":0,
"formula":"",
"notes":{
"FORMULA":"C4H7O7P",
"Reactome":"29878",
"UniPathway Compound":"UPC00279"
}
},
{
"id":"cu2_c",
"name":"Cu2+",
"compartment":"C_c",
"charge":0,
"formula":"",
"notes":{
"FORMULA":"Cu",
"KEGG Compound":"C00070",
"SEED Compound":"cpd00058"
}
},
{
"id":"sbzcoa_c",
"name":"O-Succinylbenzoyl-CoA",
"compartment":"C_c",
"charge":0,
"formula":"",
"notes":{
"FORMULA":"C32H39N7O20P3S",
"KEGG Compound":"C03160",
"SEED Compound":"cpd02021",
"UniPathway Compound":"UPC03160"
}
},
{
"id":"dtbt_c",
"name":"Dethiobiotin",
"compartment":"C_c",
"charge":0,
"formula":"",
"notes":{
"FORMULA":"C10H17N2O3",
"KEGG Compound":"C01909",
"SEED Compound":"cpd01311",
"UniPathway Compound":"UPC01909"
}
},
{
"id":"s_c",
"name":"Sulfur",
"compartment":"C_c",
"charge":0,
"formula":"",
"notes":{
"FORMULA":"S",
"SEED Compound":"cpd00074",
"UniPathway Compound":"UPC00087"
}
},
{
"id":"2fe1s_c",
"name":"[2Fe-1S] desulfurated iron-sulfur cluster",
"compartment":"C_c",
"charge":0,
"formula":"",
"notes":{
"FORMULA":"SFe2"
}
},
{
"id":"2fe2s_c",
"name":"[2Fe-2S] iron-sulfur cluster",
"compartment":"C_c",
"charge":0,
"formula":"",
"notes":{
"FORMULA":"S2Fe2"
}
},
{
"id":"butpi_c",
"name":"Butanoyl phosphate",
"compartment":"C_c",
"charge":0,
"formula":"",
"notes":{
"FORMULA":"C4H7O5P",
"KEGG Compound":"C02527",
"SEED Compound":"cpd01662"
}
},
{
"id":"but_e",
"name":"Butyrate (n-C4:0)",
"compartment":"C_e",
"charge":0,
"formula":"",
"notes":{
"BioPath Molecule":"Butanoate",
"FORMULA":"C4H7O2",
"KEGG Compound":"C00246",
"LipidMaps":"LMFA01010004",
"SEED Compound":"cpd00211",
"UniPathway Compound":"UPC00246"
}
},
{
"id":"bz_e",
"name":"Benzoate",
"compartment":"C_e",
"charge":0,
"formula":"",
"notes":{
"FORMULA":"C7H5O2",
"SEED Compound":"cpd00153",
"UniPathway Compound":"UPC00180"
}
},
{
"id":"ca2_c",
"name":"Calcium",
"compartment":"C_c",
"charge":0,
"formula":"",
"notes":{
"FORMULA":"Ca",
"KEGG Compound":"C00076",
"SEED Compound":"cpd00063"
}
},
{
"id":"ca2_e",
"name":"Calcium",
"compartment":"C_e",
"charge":0,
"formula":"",
"notes":{
"FORMULA":"Ca",
"KEGG Compound":"C00076",
"SEED Compound":"cpd00063"
}
},
{
"id":"ca2_p",
"name":"Calcium",
"compartment":"C_p",
"charge":0,
"formula":"",
"notes":{
"FORMULA":"Ca",
"KEGG Compound":"C00076",
"SEED Compound":"cpd00063"
}
},
{
"id":"lys__L_p",
"name":"L-Lysine",
"compartment":"C_p",
"charge":0,
"formula":"",
"notes":{
"FORMULA":"C6H15N2O2",
"SEED Compound":"cpd00039",
"UniPathway Compound":"UPC00047"
}
},
{
"id":"cd2_c",
"name":"Cadmium",
"compartment":"C_c",
"charge":0,
"formula":"",
"notes":{
"FORMULA":"Cd",
"KEGG Compound":"C01413",
"SEED Compound":"cpd01012"
}
},
{
"id":"cd2_e",
"name":"Cadmium",
"compartment":"C_e",
"charge":0,
"formula":"",
"notes":{
"FORMULA":"Cd",
"KEGG Compound":"C01413",
"SEED Compound":"cpd01012"
}
},
{
"id":"cd2_p",
"name":"Cadmium",
"compartment":"C_p",
"charge":0,
"formula":"",
"notes":{
"FORMULA":"Cd",
"KEGG Compound":"C01413",
"SEED Compound":"cpd01012"
}
},
{
"id":"k_p",
"name":"Potassium",
"compartment":"C_p",
"charge":0,
"formula":"",
"notes":{
"FORMULA":"K",
"SEED Compound":"cpd00205"
}
},
{
"id":"cdpdodec11eg_c",
"name":"CDP-1,2-dioctadec-11-enoylglycerol",
"compartment":"C_c",
"charge":0,
"formula":"",
"notes":{
"FORMULA":"C48H83N3O15P2",
"SEED Compound":"cpd15420"
}
},
{
"id":"2p4c2me_c",
"name":"2-phospho-4-(cytidine 5'-diphospho)-2-C-methyl-D-erythritol",
"compartment":"C_c",
"charge":0,
"formula":"",
"notes":{
"FORMULA":"C14H22N3O17P3",
"KEGG Compound":"C11436",
"SEED Compound":"cpd08288",
"UniPathway Compound":"UPC11436"
}
},
{
"id":"4c2me_c",
"name":"4-(cytidine 5'-diphospho)-2-C-methyl-D-erythritol",
"compartment":"C_c",
"charge":0,
"formula":"",
"notes":{
"FORMULA":"C14H23N3O14P2",
"KEGG Compound":"C11435",
"SEED Compound":"cpd08287",
"UniPathway Compound":"UPC11435"
}
},
{
"id":"cdp_c",
"name":"CDP",
"compartment":"C_c",
"charge":0,
"formula":"",
"notes":{
"FORMULA":"C9H12N3O11P2",
"KEGG Compound":"C00112",
"SEED Compound":"cpd00096",
"UniPathway Compound":"UPC00112"
}
},
{
"id":"pyr_p",
"name":"Pyruvate",
"compartment":"C_p",
"charge":0,
"formula":"",
"notes":{
"BioPath Molecule":"Pyruvate",
"FORMULA":"C3H3O3",
"KEGG Compound":"C00022",
"LipidMaps":"LMFA01060077",
"SEED Compound":"cpd00020",
"UniPathway Compound":"UPC00022"
}
},
{
"id":"cgly_p",
"name":"Cys-Gly",
"compartment":"C_p",
"charge":0,
"formula":"",
"notes":{
"FORMULA":"C5H10N2O3S",
"KEGG Compound":"C01419",
"Reactome":"1247904",
"SEED Compound":"cpd01017"
}
},
{
"id":"chol_c",
"name":"Choline",
"compartment":"C_c",
"charge":0,
"formula":"",
"notes":{
"BioPath Molecule":"Choline",
"FORMULA":"C5H14NO",
"SEED Compound":"cpd00098",
"UniPathway Compound":"UPC00114"
}
},
{
"id":"chols_c",
"name":"Choline sulfate",
"compartment":"C_c",
"charge":0,
"formula":"",
"notes":{
"FORMULA":"C5H13NO4S",
"KEGG Compound":"C00919",
"SEED Compound":"cpd00681",
"UniPathway Compound":"UPC00919"
}
},
{
"id":"chols_e",
"name":"Choline sulfate",
"compartment":"C_e",
"charge":0,
"formula":"",
"notes":{
"FORMULA":"C5H13NO4S",
"KEGG Compound":"C00919",
"SEED Compound":"cpd00681",
"UniPathway Compound":"UPC00919"
}
},
{
"id":"pphn_c",
"name":"Prephenate",
"compartment":"C_c",
"charge":0,
"formula":"",
"notes":{
"BioPath Molecule":"Prephenate",
"FORMULA":"C10H8O6",
"KEGG Compound":"C00254",
"SEED Compound":"cpd00219",
"UniPathway Compound":"UPC00254"
}
},
{
"id":"3psme_c",
"name":"5-O-(1-Carboxyvinyl)-3-phosphoshikimate",
"compartment":"C_c",
"charge":0,
"formula":"",
"notes":{
"FORMULA":"C10H9O10P",
"KEGG Compound":"C01269",
"Reactome":"964900",
"SEED Compound":"cpd00932",
"UniPathway Compound":"UPC01269"
}
},
{
"id":"cit_e",
"name":"Citrate",
"compartment":"C_e",
"charge":0,
"formula":"",
"notes":{
"BioPath Molecule":"Citrate",
"FORMULA":"C6H5O7",
"SEED Compound":"cpd00137",
"UniPathway Compound":"UPC00158"
}
},
{
"id":"mg2_c",
"name":"Magnesium",
"compartment":"C_c",
"charge":0,
"formula":"",
"notes":{
"FORMULA":"Mg",
"KEGG Compound":"C00305",
"SEED Compound":"cpd00254"
}
},
{
"id":"mg2_e",
"name":"Magnesium",
"compartment":"C_e",
"charge":0,
"formula":"",
"notes":{
"FORMULA":"Mg",
"KEGG Compound":"C00305",
"SEED Compound":"cpd00254"
}
},
{
"id":"mn2_c",
"name":"Mn2+",
"compartment":"C_c",
"charge":0,
"formula":"",
"notes":{
"FORMULA":"Mn",
"SEED Compound":"cpd00030"
}
},
{
"id":"mn2_e",
"name":"Mn2+",
"compartment":"C_e",
"charge":0,
"formula":"",
"notes":{
"FORMULA":"Mn",
"SEED Compound":"cpd00030"
}
},
{
"id":"ni2_c",
"name":"Nickel",
"compartment":"C_c",
"charge":0,
"formula":"",
"notes":{
"FORMULA":"Ni",
"SEED Compound":"cpd00244"
}
},
{
"id":"cobalt2_c",
"name":"Co2+",
"compartment":"C_c",
"charge":0,
"formula":"",
"notes":{
"FORMULA":"Co",
"SEED Compound":"cpd00149",
"UniPathway Compound":"UPC00175"
}
},
{
"id":"cobalt2_e",
"name":"Co2+",
"compartment":"C_e",
"charge":0,
"formula":"",
"notes":{
"FORMULA":"Co",
"SEED Compound":"cpd00149",
"UniPathway Compound":"UPC00175"
}
},
{
"id":"zn2_c",
"name":"Zinc",
"compartment":"C_c",
"charge":0,
"formula":"",
"notes":{
"FORMULA":"Zn",
"KEGG Compound":"C00038",
"SEED Compound":"cpd00034"
}
},
{
"id":"zn2_e",
"name":"Zinc",
"compartment":"C_e",
"charge":0,
"formula":"",
"notes":{
"FORMULA":"Zn",
"KEGG Compound":"C00038",
"SEED Compound":"cpd00034"
}
},
{
"id":"succ_e",
"name":"Succinate",
"compartment":"C_e",
"charge":0,
"formula":"",
"notes":{
"BioPath Molecule":"Succinate",
"FORMULA":"C4H4O4",
"KEGG Compound":"C00042",
"LipidMaps":"LMFA01170043",
"SEED Compound":"cpd00036",
"UniPathway Compound":"UPC00042"
}
},
{
"id":"for_e",
"name":"Formate",
"compartment":"C_e",
"charge":0,
"formula":"",
"notes":{
"BioPath Molecule":"Formate",
"KEGG Compound":"C00058",
"SEED Compound":"cpd00047",
"UniPathway Compound":"UPC00058"
}
},
{
"id":"pg120_p",
"name":"Phosphatidylglycerol (didodecanoyl, n-C12:0)",
"compartment":"C_p",
"charge":0,
"formula":"",
"notes":{
"FORMULA":"C30H58O10P1",
"SEED Compound":"cpd15535"
}
},
{
"id":"pg140_p",
"name":"Phosphatidylglycerol (ditetradecanoyl, n-C14:0)",
"compartment":"C_p",
"charge":0,
"formula":"",
"notes":{
"FORMULA":"C34H66O10P1"
}
},
{
"id":"pa160_p",
"name":"1,2-dihexadecanoyl-sn-glycerol 3-phosphate",
"compartment":"C_p",
"charge":0,
"formula":"",
"notes":{
"FORMULA":"C35H67O8P1",
"SEED Compound":"cpd15524"
}
},
{
"id":"pa180_p",
"name":"1,2-dioctadecanoyl-sn-glycerol 3-phosphate",
"compartment":"C_p",
"charge":0,
"formula":"",
"notes":{
"FORMULA":"C39H75O8P1",
"LipidMaps":"LMGP10010028",
"SEED Compound":"cpd15526"
}
},
{
"id":"pa181_p",
"name":"1,2-dioctadec-11-enoyl-sn-glycerol 3-phosphate",
"compartment":"C_p",
"charge":0,
"formula":"",
"notes":{
"FORMULA":"C39H71O8P1",
"SEED Compound":"cpd15527"
}
},
{
"id":"cl_p",
"name":"Chloride",
"compartment":"C_p",
"charge":0,
"formula":"",
"notes":{
"FORMULA":"Cl",
"SEED Compound":"cpd00099"
}
},
{
"id":"fe3_c",
"name":"Fe3+",
"compartment":"C_c",
"charge":0,
"formula":"",
"notes":{
"FORMULA":"Fe",
"KEGG Compound":"C14819",
"SEED Compound":"cpd10516"
}
},
{
"id":"csn_c",
"name":"Cytosine",
"compartment":"C_c",
"charge":0,
"formula":"",
"notes":{
"BioPath Molecule":"Cytosine",
"FORMULA":"C4H5N3O",
"KEGG Compound":"C00380",
"SEED Compound":"cpd00307",
"UniPathway Compound":"UPC00380"
}
},
{
"id":"co2_e",
"name":"CO2",
"compartment":"C_e",
"charge":0,
"formula":"",
"notes":{
"BioPath Molecule":"Carbon_dioxide",
"FORMULA":"CO2",
"SEED Compound":"cpd00011",
"UniPathway Compound":"UPC00011"
}
},
{
"id":"cobalt2_p",
"name":"Co2+",
"compartment":"C_p",
"charge":0,
"formula":"",
"notes":{
"FORMULA":"Co",
"SEED Compound":"cpd00149",
"UniPathway Compound":"UPC00175"
}
},
{
"id":"crn_e",
"name":"L-Carnitine",
"compartment":"C_e",
"charge":0,
"formula":"",
"notes":{
"FORMULA":"C7H15NO3"
}
},
{
"id":"crn_p",
"name":"L-Carnitine",
"compartment":"C_p",
"charge":0,
"formula":"",
"notes":{
"FORMULA":"C7H15NO3"
}
},
{
"id":"gbbtn_c",
"name":"Gamma-butyrobetaine",
"compartment":"C_c",
"charge":0,
"formula":"",
"notes":{
"FORMULA":"C7H15NO2",
"KEGG Compound":"C01181",
"Reactome":"31369",
"SEED Compound":"cpd00870"
}
},
{
"id":"gbbtn_e",
"name":"Gamma-butyrobetaine",
"compartment":"C_e",
"charge":0,
"formula":"",
"notes":{
"FORMULA":"C7H15NO2",
"KEGG Compound":"C01181",
"Reactome":"31369",
"SEED Compound":"cpd00870"
}
},
{
"id":"gbbtn_p",
"name":"Gamma-butyrobetaine",
"compartment":"C_p",
"charge":0,
"formula":"",
"notes":{
"FORMULA":"C7H15NO2",
"KEGG Compound":"C01181",
"Reactome":"31369",
"SEED Compound":"cpd00870"
}
},
{
"id":"ura_c",
"name":"Uracil",
"compartment":"C_c",
"charge":0,
"formula":"",
"notes":{
"BioPath Molecule":"Uracil",
"FORMULA":"C4H4N2O2",
"Reactome":"83962",
"SEED Compound":"cpd00092",
"UniPathway Compound":"UPC00106"
}
},
{
"id":"spmd_c",
"name":"Spermidine",
"compartment":"C_c",
"charge":0,
"formula":"",
"notes":{
"BioPath Molecule":"Spermidine",
"FORMULA":"C7H22N3",
"KEGG Compound":"C00315",
"SEED Compound":"cpd00264",
"UniPathway Compound":"UPC00315"
}
},
{
"id":"tdecoa_c",
"name":"Tetradecenoyl-CoA (n-C14:1CoA)",
"compartment":"C_c",
"charge":0,
"formula":"",
"notes":{
"FORMULA":"C35H56N7O17P3S",
"SEED Compound":"cpd15295"
}
},
{
"id":"utp_c",
"name":"UTP",
"compartment":"C_c",
"charge":0,
"formula":"",
"notes":{
"FORMULA":"C9H11N2O15P3",
"KEGG Compound":"C00075",
"Reactome":"29494",
"SEED Compound":"cpd00062",
"UniPathway Compound":"UPC00075"
}
},
{
"id":"cu2_e",
"name":"Cu2+",
"compartment":"C_e",
"charge":0,
"formula":"",
"notes":{
"FORMULA":"Cu",
"KEGG Compound":"C00070",
"SEED Compound":"cpd00058"
}
},
{
"id":"mqn7_c",
"name":"Menaquinone 7 C46H64O2",
"compartment":"C_c",
"charge":0,
"formula":"",
"notes":{
"FORMULA":"C46H64O2"
}
},
{
"id":"cys__L_p",
"name":"L-Cysteine",
"compartment":"C_p",
"charge":0,
"formula":"",
"notes":{
"FORMULA":"C3H7NO2S",
"SEED Compound":"cpd00084",
"UniPathway Compound":"UPC00097"
}
},
{
"id":"o2_e",
"name":"O2",
"compartment":"C_e",
"charge":0,
"formula":"",
"notes":{
"BioPath Molecule":"Oxygen",
"FORMULA":"O2",
"SEED Compound":"cpd00007",
"UniPathway Compound":"UPC00007"
}
},
{
"id":"cyst__L_c",
"name":"L-Cystathionine",
"compartment":"C_c",
"charge":0,
"formula":"",
"notes":{
"KEGG Compound":"C02291",
"Reactome":"1614518",
"UniPathway Compound":"UPC02291"
}
},
{
"id":"glu__L_e",
"name":"L-Glutamate",
"compartment":"C_e",
"charge":0,
"formula":"",
"notes":{
"FORMULA":"C5H8NO4",
"SEED Compound":"cpd00023",
"UniPathway Compound":"UPC00025"
}
},
{
"id":"cytd_e",
"name":"Cytidine",
"compartment":"C_e",
"charge":0,
"formula":"",
"notes":{
"BioPath Molecule":"Cytidine",
"FORMULA":"C9H13N3O5",
"UniPathway Compound":"UPC00475"
}
},
{
"id":"dcdp_c",
"name":"DCDP",
"compartment":"C_c",
"charge":0,
"formula":"",
"notes":{
"FORMULA":"C9H12N3O10P2",
"KEGG Compound":"C00705",
"SEED Compound":"cpd00533"
}
},
{
"id":"dctp_c",
"name":"DCTP",
"compartment":"C_c",
"charge":0,
"formula":"",
"notes":{
"FORMULA":"C9H12N3O13P3",
"KEGG Compound":"C00458",
"SEED Compound":"cpd00356",
"UniPathway Compound":"UPC00458"
}
},
{
"id":"5mcsn_c",
"name":"5-Methylcytosine",
"compartment":"C_c",
"charge":0,
"formula":"",
"notes":{
"FORMULA":"C5H7N3O",
"KEGG Compound":"C02376",
"SEED Compound":"cpd01587"
}
},
{
"id":"dad_2_c",
"name":"Deoxyadenosine",
"compartment":"C_c",
"charge":0,
"formula":"",
"notes":{
"FORMULA":"C10H13N5O3",
"KEGG Compound":"C00559",
"SEED Compound":"cpd00438"
}
},
{
"id":"din_c",
"name":"Deoxyinosine",
"compartment":"C_c",
"charge":0,
"formula":"",
"notes":{
"FORMULA":"C10H12N4O4",
"KEGG Compound":"C05512",
"SEED Compound":"cpd03279"
}
},
{
"id":"26dap__M_c",
"name":"Meso-2,6-Diaminoheptanedioate",
"compartment":"C_c",
"charge":0,
"formula":"",
"notes":{
"FORMULA":"C7H14N2O4",
"KEGG Compound":"C00680",
"SEED Compound":"cpd00516",
"UniPathway Compound":"UPC00680"
}
},
{
"id":"ditp_c",
"name":"DITP",
"compartment":"C_c",
"charge":0,
"formula":"",
"notes":{
"FORMULA":"C10H11N4O13P3",
"KEGG Compound":"C01345",
"Reactome":"2509835",
"SEED Compound":"cpd00977"
}
},
{
"id":"nicrnt_c",
"name":"Nicotinate D-ribonucleotide",
"compartment":"C_c",
"charge":0,
"formula":"",
"notes":{
"BioPath Molecule":"Nicotinic_acid_mononucleotide",
"FORMULA":"C11H12NO9P",
"KEGG Compound":"C01185",
"SEED Compound":"cpd00873",
"UniPathway Compound":"UPC01185"
}
},
{
"id":"dump_c",
"name":"DUMP",
"compartment":"C_c",
"charge":0,
"formula":"",
"notes":{
"FORMULA":"C9H11N2O8P",
"KEGG Compound":"C00365",
"SEED Compound":"cpd00299",
"UniPathway Compound":"UPC00365"
}
},
{
"id":"frdp_c",
"name":"Farnesyl diphosphate",
"compartment":"C_c",
"charge":0,
"formula":"",
"notes":{
"BioPath Molecule":"Farnesyl_diphosphate",
"FORMULA":"C15H25O7P2",
"KEGG Compound":"C00448",
"LipidMaps":"LMPR0103010002",
"SEED Compound":"cpd00350",
"UniPathway Compound":"UPC00448"
}
},
{
"id":"ipdp_c",
"name":"Isopentenyl diphosphate",
"compartment":"C_c",
"charge":0,
"formula":"",
"notes":{
"FORMULA":"C5H9O7P2",
"KEGG Compound":"C00129",
"LipidMaps":"LMPR01010008",
"SEED Compound":"cpd00113",
"UniPathway Compound":"UPC00129"
}
},
{
"id":"dutp_c",
"name":"DUTP",
"compartment":"C_c",
"charge":0,
"formula":"",
"notes":{
"FORMULA":"C9H11N2O14P3",
"KEGG Compound":"C00460",
"Reactome":"500739",
"SEED Compound":"cpd00358",
"UniPathway Compound":"UPC00460"
}
},
{
"id":"duri_c",
"name":"Deoxyuridine",
"compartment":"C_c",
"charge":0,
"formula":"",
"notes":{
"FORMULA":"C9H12N2O5",
"KEGG Compound":"C00526",
"Reactome":"500430",
"SEED Compound":"cpd00412"
}
},
{
"id":"dcyt_e",
"name":"Deoxycytidine",
"compartment":"C_e",
"charge":0,
"formula":"",
"notes":{
"FORMULA":"C9H13N3O4",
"Reactome":"500829",
"SEED Compound":"cpd00654"
}
},
{
"id":"ddca_p",
"name":"Dodecanoate (n-C12:0)",
"compartment":"C_p",
"charge":0,
"formula":"",
"notes":{
"FORMULA":"C12H23O2",
"LipidMaps":"LMFA01010012",
"Reactome":"33549",
"SEED Compound":"cpd01741"
}
},
{
"id":"2ddg6p_c",
"name":"2-Dehydro-3-deoxy-D-gluconate 6-phosphate",
"compartment":"C_c",
"charge":0,
"formula":"",
"notes":{
"FORMULA":"C6H8O9P",
"KEGG Compound":"C04442",
"SEED Compound":"cpd02711",
"UniPathway Compound":"UPC04442"
}
},
{
"id":"g3p_c",
"name":"Glyceraldehyde 3-phosphate",
"compartment":"C_c",
"charge":0,
"formula":"",
"notes":{
"FORMULA":"C3H5O6P",
"Reactome":"29578",
"SEED Compound":"cpd00102"
}
},
{
"id":"dextrin_c",
"name":"Dextrin C12H20O10",
"compartment":"C_c",
"charge":0,
"formula":"",
"notes":{
"FORMULA":"C12H20O10"
}
},
{
"id":"gal_c",
"name":"D-Galactose",
"compartment":"C_c",
"charge":0,
"formula":"",
"notes":{
"FORMULA":"C6H12O6",
"KEGG Compound":"C00124",
"SEED Compound":"cpd00108"
}
},
{
"id":"dgmp_c",
"name":"DGMP",
"compartment":"C_c",
"charge":0,
"formula":"",
"notes":{
"FORMULA":"C10H12N5O7P",
"KEGG Compound":"C00362",
"Reactome":"500071",
"SEED Compound":"cpd00296"
}
},
{
"id":"dgsn_c",
"name":"Deoxyguanosine",
"compartment":"C_c",
"charge":0,
"formula":"",
"notes":{
"FORMULA":"C10H13N5O4",
"KEGG Compound":"C00330",
"SEED Compound":"cpd00277"
}
},
{
"id":"3hadpcoa_c",
"name":"(3S)-3-Hydroxyadipyl-CoA",
"compartment":"C_c",
"charge":0,
"formula":"",
"notes":{
"FORMULA":"C27H39N7O20P3S",
"KEGG Compound":"C14145",
"SEED Compound":"cpd09844"
}
},
{
"id":"dhf_c",
"name":"7,8-Dihydrofolate",
"compartment":"C_c",
"charge":0,
"formula":"",
"notes":{
"FORMULA":"C19H19N7O6",
"KEGG Compound":"C00415",
"Reactome":"73604",
"SEED Compound":"cpd00330",
"UniPathway Compound":"UPC00415"
}
},
{
"id":"fol_c",
"name":"Folate",
"compartment":"C_c",
"charge":0,
"formula":"",
"notes":{
"BioPath Molecule":"Folate",
"SEED Compound":"cpd00393",
"UniPathway Compound":"UPC00504"
}
},
{
"id":"dhpt_c",
"name":"Dihydropteroate",
"compartment":"C_c",
"charge":0,
"formula":"",
"notes":{
"FORMULA":"C14H13N6O3",
"KEGG Compound":"C00921",
"SEED Compound":"cpd00683",
"UniPathway Compound":"UPC00921"
}
},
{
"id":"dhna_c",
"name":"1,4-Dihydroxy-2-naphthoate",
"compartment":"C_c",
"charge":0,
"formula":"",
"notes":{
"FORMULA":"C11H7O4",
"KEGG Compound":"C03657",
"SEED Compound":"cpd02295",
"UniPathway Compound":"UPC03657"
}
},
{
"id":"octdp_c",
"name":"All-trans-Octaprenyl diphosphate",
"compartment":"C_c",
"charge":0,
"formula":"",
"notes":{
"FORMULA":"C40H65O7P2",
"KEGG Compound":"C04146",
"LipidMaps":"LMPR01070226",
"SEED Compound":"cpd02557",
"UniPathway Compound":"UPC04146"
}
},
{
"id":"2ahhmp_c",
"name":"2 Amino 4 hydroxy 6 hydroxymethyl 7 8 dihydropteridine C7H9N5O2",
"compartment":"C_c",
"charge":0,
"formula":"",
"notes":{
"FORMULA":"C7H9N5O2"
}
},
{
"id":"dhor__S_c",
"name":"(S)-Dihydroorotate",
"compartment":"C_c",
"charge":0,
"formula":"",
"notes":{
"FORMULA":"C5H5N2O4",
"KEGG Compound":"C00337",
"Reactome":"76630",
"SEED Compound":"cpd00282",
"UniPathway Compound":"UPC00337"
}
},
{
"id":"orot_c",
"name":"Orotate",
"compartment":"C_c",
"charge":0,
"formula":"",
"notes":{
"BioPath Molecule":"Orotate",
"FORMULA":"C5H3N2O4",
"Reactome":"76632",
"SEED Compound":"cpd00247",
"UniPathway Compound":"UPC00295"
}
},
{
"id":"2dhphaccoa_c",
"name":"1,2-Dihydroxy-1,2-dihydrophenylacetyl-CoA",
"compartment":"C_c",
"charge":0,
"formula":"",
"notes":{
"FORMULA":"C29H40N7O19P3S",
"SEED Compound":"cpd16740"
}
},
{
"id":"dhpmp_c",
"name":"Dihydroneopterin monophosphate",
"compartment":"C_c",
"charge":0,
"formula":"",
"notes":{
"FORMULA":"C9H12N5O7P",
"KEGG Compound":"C05925",
"SEED Compound":"cpd03521",
"UniPathway Compound":"UPC05925"
}
},
{
"id":"mlthf_c",
"name":"5,10-Methylenetetrahydrofolate",
"compartment":"C_c",
"charge":0,
"formula":"",
"notes":{
"FORMULA":"C20H21N7O6",
"KEGG Compound":"C00143",
"SEED Compound":"cpd00125",
"UniPathway Compound":"UPC00143"
}
},
{
"id":"dhptd_c",
"name":"4,5-dihydroxy-2,3-pentanedione",
"compartment":"C_c",
"charge":0,
"formula":"",
"notes":{
"FORMULA":"C5H8O4",
"KEGG Compound":"C11838",
"SEED Compound":"cpd08636"
}
},
{
"id":"hmfurn_c",
"name":"4-hydroxy-5-methyl-3(2H)-furanone",
"compartment":"C_c",
"charge":0,
"formula":"",
"notes":{
"FORMULA":"C5H6O3",
"SEED Compound":"cpd15486"
}
},
{
"id":"3dhq_c",
"name":"3-Dehydroquinate",
"compartment":"C_c",
"charge":0,
"formula":"",
"notes":{
"FORMULA":"C7H9O6",
"KEGG Compound":"C00944",
"Reactome":"964921",
"SEED Compound":"cpd00699",
"UniPathway Compound":"UPC00944"
}
},
{
"id":"3dhsk_c",
"name":"3-Dehydroshikimate",
"compartment":"C_c",
"charge":0,
"formula":"",
"notes":{
"FORMULA":"C7H7O5",
"KEGG Compound":"C02637",
"Reactome":"964941",
"SEED Compound":"cpd01716",
"UniPathway Compound":"UPC02637"
}
},
{
"id":"dimp_c",
"name":"DIMP",
"compartment":"C_c",
"charge":0,
"formula":"",
"notes":{
"KEGG Compound":"C06196",
"SEED Compound":"cpd03704"
}
},
{
"id":"fdp_c",
"name":"D-Fructose 1,6-bisphosphate",
"compartment":"C_c",
"charge":0,
"formula":"",
"notes":{
"FORMULA":"C6H10O12P2",
"KEGG Compound":"C00354",
"SEED Compound":"cpd00290",
"UniPathway Compound":"UPC00354"
}
},
{
"id":"dmpp_c",
"name":"Dimethylallyl diphosphate",
"compartment":"C_c",
"charge":0,
"formula":"",
"notes":{
"FORMULA":"C5H9O7P2",
"KEGG Compound":"C00235",
"LipidMaps":"LMPR01010001",
"Reactome":"191324",
"SEED Compound":"cpd00202",
"UniPathway Compound":"UPC00235"
}
},
{
"id":"grdp_c",
"name":"Geranyl diphosphate",
"compartment":"C_c",
"charge":0,
"formula":"",
"notes":{
"BioPath Molecule":"Geranyl_diphosphate",
"FORMULA":"C10H17O7P2",
"KEGG Compound":"C00341",
"LipidMaps":"LMPR0102010001",
"Reactome":"191409",
"SEED Compound":"cpd00283"
}
},
{
"id":"h2mb4p_c",
"name":"1-hydroxy-2-methyl-2-(E)-butenyl 4-diphosphate",
"compartment":"C_c",
"charge":0,
"formula":"",
"notes":{
"FORMULA":"C5H9O8P2",
"KEGG Compound":"C11811",
"LipidMaps":"LMPR01010009",
"SEED Compound":"cpd08615",
"UniPathway Compound":"UPC11811"
}
},
{
"id":"dnad_c",
"name":"Deamino-NAD+",
"compartment":"C_c",
"charge":0,
"formula":"",
"notes":{
"BioPath Molecule":"Nicotinic_acid_adenine_dinucleotide",
"FORMULA":"C21H24N6O15P2",
"KEGG Compound":"C00857",
"SEED Compound":"cpd00638",
"UniPathway Compound":"UPC00857"
}
},
{
"id":"dudp_c",
"name":"DUDP",
"compartment":"C_c",
"charge":0,
"formula":"",
"notes":{
"FORMULA":"C9H11N2O11P2",
"KEGG Compound":"C01346",
"SEED Compound":"cpd00978"
}
},
{
"id":"dttp_c",
"name":"DTTP",
"compartment":"C_c",
"charge":0,
"formula":"",
"notes":{
"FORMULA":"C10H13N2O14P3",
"KEGG Compound":"C00459",
"SEED Compound":"cpd00357",
"UniPathway Compound":"UPC00459"
}
},
{
"id":"5dpmev_c",
"name":" R  5 Diphosphomevalonate C6H10O10P2",
"compartment":"C_c",
"charge":0,
"formula":"",
"notes":{
"FORMULA":"C6H10O10P2",
"KEGG Compound":"C01143",
"LipidMaps":"LMFA01050416",
"Reactome":"191403",
"SEED Compound":"cpd00841",
"UniPathway Compound":"UPC01143"
}
},
{
"id":"pant__R_c",
"name":"(R)-Pantoate",
"compartment":"C_c",
"charge":0,
"formula":"",
"notes":{
"FORMULA":"C6H11O4",
"KEGG Compound":"C00522",
"SEED Compound":"cpd00408",
"UniPathway Compound":"UPC00522"
}
},
{
"id":"2dr5p_c",
"name":"2-Deoxy-D-ribose 5-phosphate",
"compartment":"C_c",
"charge":0,
"formula":"",
"notes":{
"FORMULA":"C5H9O7P",
"KEGG Compound":"C00673",
"SEED Compound":"cpd00510",
"UniPathway Compound":"UPC00673"
}
},
{
"id":"drib_e",
"name":"Deoxyribose C5H10O4",
"compartment":"C_e",
"charge":0,
"formula":"",
"notes":{
"FORMULA":"C5H10O4",
"KEGG Compound":"C02783",
"SEED Compound":"cpd01796"
}
},
{
"id":"gthrd_p",
"name":"Reduced glutathione",
"compartment":"C_p",
"charge":0,
"formula":""
},
{
"id":"ser__D_c",
"name":"D-Serine",
"compartment":"C_c",
"charge":0,
"formula":"",
"notes":{
"FORMULA":"C3H7NO3",
"KEGG Compound":"C00740",
"SEED Compound":"cpd00550"
}
},
{
"id":"ser__D_e",
"name":"D-Serine",
"compartment":"C_e",
"charge":0,
"formula":"",
"notes":{
"FORMULA":"C3H7NO3",
"KEGG Compound":"C00740",
"SEED Compound":"cpd00550"
}
},
{
"id":"ser__D_p",
"name":"D-Serine",
"compartment":"C_p",
"charge":0,
"formula":"",
"notes":{
"FORMULA":"C3H7NO3",
"KEGG Compound":"C00740",
"SEED Compound":"cpd00550"
}
},
{
"id":"dtmp_c",
"name":"DTMP",
"compartment":"C_c",
"charge":0,
"formula":"",
"notes":{
"FORMULA":"C10H13N2O8P",
"KEGG Compound":"C00364",
"Reactome":"109366",
"SEED Compound":"cpd00298",
"UniPathway Compound":"UPC00364"
}
},
{
"id":"thym_c",
"name":"Thymine",
"compartment":"C_c",
"charge":0,
"formula":"",
"notes":{
"BioPath Molecule":"Thymine",
"FORMULA":"C5H6N2O2",
"KEGG Compound":"C00178",
"Reactome":"83960",
"SEED Compound":"cpd00151",
"UniPathway Compound":"UPC00178"
}
},
{
"id":"2me4p_c",
"name":"2-C-methyl-D-erythritol 4-phosphate",
"compartment":"C_c",
"charge":0,
"formula":"",
"notes":{
"FORMULA":"C5H11O7P",
"KEGG Compound":"C11434",
"SEED Compound":"cpd08286",
"UniPathway Compound":"UPC11434"
}
},
{
"id":"dxyl5p_c",
"name":"1-deoxy-D-xylulose 5-phosphate",
"compartment":"C_c",
"charge":0,
"formula":"",
"notes":{
"FORMULA":"C5H9O7P",
"KEGG Compound":"C11437",
"SEED Compound":"cpd08289",
"UniPathway Compound":"UPC11437"
}
},
{
"id":"udcpdp_c",
"name":"Undecaprenyl diphosphate",
"compartment":"C_c",
"charge":0,
"formula":"",
"notes":{
"FORMULA":"C55H89O7P2",
"LipidMaps":"LMPR03030004"
}
},
{
"id":"salchs4_c",
"name":"Salmochelin-S4",
"compartment":"C_c",
"charge":0,
"formula":"",
"notes":{
"FORMULA":"C42H47N3O25"
}
},
{
"id":"galur_e",
"name":"D-Galacturonate",
"compartment":"C_e",
"charge":0,
"formula":"",
"notes":{
"FORMULA":"C6H9O7"
}
},
{
"id":"trp__L_c",
"name":"L-Tryptophan",
"compartment":"C_c",
"charge":0,
"formula":"",
"notes":{
"FORMULA":"C11H12N2O2",
"SEED Compound":"cpd00065",
"UniPathway Compound":"UPC00078"
}
},
{
"id":"val__L_c",
"name":"L-Valine",
"compartment":"C_c",
"charge":0,
"formula":"",
"notes":{
"FORMULA":"C5H11NO2",
"SEED Compound":"cpd00156",
"UniPathway Compound":"UPC00183"
}
},
{
"id":"tyr__L_c",
"name":"L-Tyrosine",
"compartment":"C_c",
"charge":0,
"formula":"",
"notes":{
"FORMULA":"C9H11NO3",
"SEED Compound":"cpd00069",
"UniPathway Compound":"UPC00082"
}
},
{
"id":"etha_c",
"name":"Ethanolamine",
"compartment":"C_c",
"charge":0,
"formula":"",
"notes":{
"BioPath Molecule":"Ethanolamine",
"FORMULA":"C2H8NO",
"SEED Compound":"cpd00162",
"UniPathway Compound":"UPC00189"
}
},
{
"id":"etha_e",
"name":"Ethanolamine",
"compartment":"C_e",
"charge":0,
"formula":"",
"notes":{
"BioPath Molecule":"Ethanolamine",
"FORMULA":"C2H8NO",
"SEED Compound":"cpd00162",
"UniPathway Compound":"UPC00189"
}
},
{
"id":"fru_c",
"name":"D-Fructose",
"compartment":"C_c",
"charge":0,
"formula":"",
"notes":{
"FORMULA":"C6H12O6",
"SEED Compound":"cpd00082"
}
},
{
"id":"ttdca_p",
"name":"Tetradecanoate (n-C14:0)",
"compartment":"C_p",
"charge":0,
"formula":"",
"notes":{
"FORMULA":"C14H27O2",
"KEGG Compound":"C06424",
"LipidMaps":"LMFA01010014",
"SEED Compound":"cpd03847"
}
},
{
"id":"ttdcea_p",
"name":"Tetradecenoate (n-C14:1)",
"compartment":"C_p",
"charge":0,
"formula":"",
"notes":{
"FORMULA":"C14H25O2",
"SEED Compound":"cpd15298"
}
},
{
"id":"hdca_p",
"name":"Hexadecanoate (n-C16:0)",
"compartment":"C_p",
"charge":0,
"formula":"",
"notes":{
"BioPath Molecule":"Palmitate",
"FORMULA":"C16H31O2",
"LipidMaps":"LMFA01010001",
"SEED Compound":"cpd00214"
}
},
{
"id":"ocdca_p",
"name":"Octadecanoate (n-C18:0)",
"compartment":"C_p",
"charge":0,
"formula":"",
"notes":{
"FORMULA":"C18H35O2",
"LipidMaps":"LMFA01010018",
"Reactome":"428198",
"SEED Compound":"cpd01080"
}
},
{
"id":"ocdcea_p",
"name":"Octadecenoate (n-C18:1)",
"compartment":"C_p",
"charge":0,
"formula":"",
"notes":{
"FORMULA":"C18H33O2",
"LipidMaps":"LMFA01030002",
"SEED Compound":"cpd00536"
}
},
{
"id":"f1p_c",
"name":"D-Fructose 1-phosphate",
"compartment":"C_c",
"charge":0,
"formula":"",
"notes":{
"FORMULA":"C6H11O9P",
"Reactome":"31221",
"SEED Compound":"cpd00802"
}
},
{
"id":"s17bp_c",
"name":"Sedoheptulose 1,7-bisphosphate",
"compartment":"C_c",
"charge":0,
"formula":"",
"notes":{
"FORMULA":"C7H12O13P2",
"KEGG Compound":"C00447",
"SEED Compound":"cpd00349"
}
},
{
"id":"mso3_c",
"name":"Methanesulfonate",
"compartment":"C_c",
"charge":0,
"formula":"",
"notes":{
"FORMULA":"CH3O3S",
"KEGG Compound":"C11145",
"SEED Compound":"cpd08023"
}
},
{
"id":"fe2_e",
"name":"Fe2+",
"compartment":"C_e",
"charge":0,
"formula":"",
"notes":{
"FORMULA":"Fe",
"KEGG Compound":"C14818",
"SEED Compound":"cpd10515",
"UniPathway Compound":"UPC14818"
}
},
{
"id":"4fe4s_c",
"name":"[4Fe-4S] iron-sulfur cluster",
"compartment":"C_c",
"charge":0,
"formula":"",
"notes":{
"FORMULA":"S4Fe4"
}
},
{
"id":"tre6p_c",
"name":"Alpha,alpha'-Trehalose 6-phosphate",
"compartment":"C_c",
"charge":0,
"formula":"",
"notes":{
"FORMULA":"C12H21O14P",
"Reactome":"868701",
"SEED Compound":"cpd00523"
}
},
{
"id":"fol_e",
"name":"Folate",
"compartment":"C_e",
"charge":0,
"formula":"",
"notes":{
"BioPath Molecule":"Folate",
"SEED Compound":"cpd00393",
"UniPathway Compound":"UPC00504"
}
},
{
"id":"methf_c",
"name":"5,10-Methenyltetrahydrofolate",
"compartment":"C_c",
"charge":0,
"formula":"",
"notes":{
"KEGG Compound":"C00445",
"SEED Compound":"cpd00347"
}
},
{
"id":"fru_e",
"name":"D-Fructose",
"compartment":"C_e",
"charge":0,
"formula":"",
"notes":{
"FORMULA":"C6H12O6",
"SEED Compound":"cpd00082"
}
},
{
"id":"fru_p",
"name":"D-Fructose",
"compartment":"C_p",
"charge":0,
"formula":"",
"notes":{
"FORMULA":"C6H12O6",
"SEED Compound":"cpd00082"
}
},
{
"id":"fruur_c",
"name":"D-Fructuronate",
"compartment":"C_c",
"charge":0,
"formula":"",
"notes":{
"FORMULA":"C6H9O7",
"KEGG Compound":"C00905",
"SEED Compound":"cpd00672"
}
},
{
"id":"gam1p_c",
"name":"D-Glucosamine 1-phosphate",
"compartment":"C_c",
"charge":0,
"formula":"",
"notes":{
"FORMULA":"C6H13NO8P",
"UniPathway Compound":"UPC06156"
}
},
{
"id":"glc__D_p",
"name":"D-Glucose",
"compartment":"C_p",
"charge":0,
"formula":"",
"notes":{
"FORMULA":"C6H12O6",
"UniPathway Compound":"UPC00031"
}
},
{
"id":"g3pe_c",
"name":"Sn-Glycero-3-phosphoethanolamine",
"compartment":"C_c",
"charge":0,
"formula":"",
"notes":{
"FORMULA":"C5H14NO6P",
"KEGG Compound":"C01233",
"Reactome":"1524023",
"SEED Compound":"cpd00908"
}
},
{
"id":"g3pe_p",
"name":"Sn-Glycero-3-phosphoethanolamine",
"compartment":"C_p",
"charge":0,
"formula":"",
"notes":{
"FORMULA":"C5H14NO6P",
"KEGG Compound":"C01233",
"Reactome":"1524023",
"SEED Compound":"cpd00908"
}
},
{
"id":"g3pe_e",
"name":"Sn-Glycero-3-phosphoethanolamine",
"compartment":"C_e",
"charge":0,
"formula":"",
"notes":{
"FORMULA":"C5H14NO6P",
"KEGG Compound":"C01233",
"Reactome":"1524023",
"SEED Compound":"cpd00908"
}
},
{
"id":"1pyr5c_c",
"name":"1-Pyrroline-5-carboxylate",
"compartment":"C_c",
"charge":0,
"formula":"",
"notes":{
"FORMULA":"C5H6NO2",
"Reactome":"113590",
"UniPathway Compound":"UPC03912"
}
},
{
"id":"glu5sa_c",
"name":"L-Glutamate 5-semialdehyde",
"compartment":"C_c",
"charge":0,
"formula":"",
"notes":{
"FORMULA":"C5H9NO3",
"KEGG Compound":"C01165",
"Reactome":"31339",
"SEED Compound":"cpd00858",
"UniPathway Compound":"UPC01165"
}
},
{
"id":"glu5p_c",
"name":"L-Glutamate 5-phosphate",
"compartment":"C_c",
"charge":0,
"formula":"",
"notes":{
"FORMULA":"C5H8NO7P",
"KEGG Compound":"C03287",
"SEED Compound":"cpd02097",
"UniPathway Compound":"UPC03287"
}
},
{
"id":"g6p_B_c",
"name":"Beta D glucose 6 phosphate C6H11O9P",
"compartment":"C_c",
"charge":0,
"formula":"",
"notes":{
"FORMULA":"C6H11O9P",
"KEGG Compound":"C01172",
"SEED Compound":"cpd00863"
}
},
{
"id":"gal_p",
"name":"D-Galactose",
"compartment":"C_p",
"charge":0,
"formula":"",
"notes":{
"FORMULA":"C6H12O6",
"KEGG Compound":"C00124",
"SEED Compound":"cpd00108"
}
},
{
"id":"gal_e",
"name":"D-Galactose",
"compartment":"C_e",
"charge":0,
"formula":"",
"notes":{
"FORMULA":"C6H12O6",
"KEGG Compound":"C00124",
"SEED Compound":"cpd00108"
}
},
{
"id":"gal_bD_e",
"name":"Beta D-Galactose",
"compartment":"C_e",
"charge":0,
"formula":"",
"notes":{
"FORMULA":"C6H12O6",
"KEGG Compound":"C00962",
"SEED Compound":"cpd00709"
}
},
{
"id":"gal_bD_p",
"name":"Beta D-Galactose",
"compartment":"C_p",
"charge":0,
"formula":"",
"notes":{
"FORMULA":"C6H12O6",
"KEGG Compound":"C00962",
"SEED Compound":"cpd00709"
}
},
{
"id":"tagur_c",
"name":"D-Tagaturonate",
"compartment":"C_c",
"charge":0,
"formula":"",
"notes":{
"FORMULA":"C6H9O7",
"KEGG Compound":"C00558",
"LipidMaps":"LMFA05000654",
"SEED Compound":"cpd00437"
}
},
{
"id":"gal1p_c",
"name":"Alpha-D-Galactose 1-phosphate",
"compartment":"C_c",
"charge":0,
"formula":"",
"notes":{
"FORMULA":"C6H11O9P",
"Reactome":"30170",
"SEED Compound":"cpd00348"
}
},
{
"id":"melib_c",
"name":"Melibiose",
"compartment":"C_c",
"charge":0,
"formula":"",
"notes":{
"FORMULA":"C12H22O11",
"SEED Compound":"cpd03198"
}
},
{
"id":"galur_c",
"name":"D-Galacturonate",
"compartment":"C_c",
"charge":0,
"formula":"",
"notes":{
"FORMULA":"C6H9O7"
}
},
{
"id":"gam_e",
"name":"D-Glucosamine",
"compartment":"C_e",
"charge":0,
"formula":"",
"notes":{
"FORMULA":"C6H14NO5"
}
},
{
"id":"fgam_c",
"name":"N2-Formyl-N1-(5-phospho-D-ribosyl)glycinamide",
"compartment":"C_c",
"charge":0,
"formula":"",
"notes":{
"KEGG Compound":"C04376",
"Reactome":"111354",
"SEED Compound":"cpd02678",
"UniPathway Compound":"UPC04376"
}
},
{
"id":"gar_c",
"name":"N1-(5-Phospho-D-ribosyl)glycinamide",
"compartment":"C_c",
"charge":0,
"formula":"",
"notes":{
"KEGG Compound":"C03838",
"Reactome":"111338",
"SEED Compound":"cpd02394",
"UniPathway Compound":"UPC03838"
}
},
{
"id":"glycogen_c",
"name":"Glycogen",
"compartment":"C_c",
"charge":0,
"formula":"",
"notes":{
"FORMULA":"C6H10O5",
"KEGG Compound":"C00182",
"SEED Compound":"cpd00155",
"UniPathway Compound":"UPC00182"
}
},
{
"id":"glyclt_c",
"name":"Glycolate",
"compartment":"C_c",
"charge":0,
"formula":"",
"notes":{
"BioPath Molecule":"Glycolate",
"FORMULA":"C2H3O3",
"KEGG Compound":"C00160",
"Reactome":"389822",
"SEED Compound":"cpd00139",
"UniPathway Compound":"UPC00160"
}
},
{
"id":"alpro_c",
"name":"S Aminomethyldihydrolipoylprotein CH6NS2X",
"compartment":"C_c",
"charge":0,
"formula":"",
"notes":{
"FORMULA":"CH6NS2X",
"KEGG Compound":"C01242",
"SEED Compound":"cpd11830"
}
},
{
"id":"lpro_c",
"name":"Lipoylprotein S2X",
"compartment":"C_c",
"charge":0,
"formula":"",
"notes":{
"FORMULA":"S2X",
"KEGG Compound":"C02051",
"SEED Compound":"cpd12005"
}
},
{
"id":"dhlpro_c",
"name":"Dihydrolipolprotein H2S2X",
"compartment":"C_c",
"charge":0,
"formula":"",
"notes":{
"FORMULA":"H2S2X",
"KEGG Compound":"C02972",
"SEED Compound":"cpd12225"
}
},
{
"id":"gdptp_c",
"name":"Guanosine 3'-diphosphate 5'-triphosphate",
"compartment":"C_c",
"charge":0,
"formula":"",
"notes":{
"KEGG Compound":"C04494",
"SEED Compound":"cpd02740",
"UniPathway Compound":"UPC04494"
}
},
{
"id":"gthrd_e",
"name":"Reduced glutathione",
"compartment":"C_e",
"charge":0,
"formula":""
},
{
"id":"glcur_c",
"name":"D-Glucuronate",
"compartment":"C_c",
"charge":0,
"formula":"",
"notes":{
"FORMULA":"C6H9O7",
"KEGG Compound":"C00191",
"SEED Compound":"cpd00164",
"UniPathway Compound":"UPC00191"
}
},
{
"id":"glcn__D_c",
"name":"D Gluconate C6H11O7",
"compartment":"C_c",
"charge":0,
"formula":"",
"notes":{
"FORMULA":"C6H11O7"
}
},
{
"id":"glcn__D_e",
"name":"D Gluconate C6H11O7",
"compartment":"C_e",
"charge":0,
"formula":"",
"notes":{
"FORMULA":"C6H11O7"
}
},
{
"id":"2h3opp_c",
"name":"2 Hydroxy 3 oxopropanoate C3H3O4",
"compartment":"C_c",
"charge":0,
"formula":"",
"notes":{
"FORMULA":"C3H3O4"
}
},
{
"id":"glcur_e",
"name":"D-Glucuronate",
"compartment":"C_e",
"charge":0,
"formula":"",
"notes":{
"FORMULA":"C6H9O7",
"KEGG Compound":"C00191",
"SEED Compound":"cpd00164",
"UniPathway Compound":"UPC00191"
}
},
{
"id":"uaagmda_c",
"name":"Undecaprenyl-diphospho-N-acetylmuramoyl-(N-acetylglucosamine)-L-ala-D-glu-meso-2,6-diaminopimeloyl-D-ala-D-ala",
"compartment":"C_c",
"charge":0,
"formula":"",
"notes":{
"FORMULA":"C95H152N8O28P2",
"SEED Compound":"cpd03495"
}
},
{
"id":"glu__L_p",
"name":"L-Glutamate",
"compartment":"C_p",
"charge":0,
"formula":"",
"notes":{
"FORMULA":"C5H8NO4",
"SEED Compound":"cpd00023",
"UniPathway Compound":"UPC00025"
}
},
{
"id":"pram_c",
"name":"5-Phospho-beta-D-ribosylamine",
"compartment":"C_c",
"charge":0,
"formula":"",
"notes":{
"FORMULA":"C5H11NO7P",
"KEGG Compound":"C03090",
"Reactome":"111292",
"SEED Compound":"cpd01982",
"UniPathway Compound":"UPC03090"
}
},
{
"id":"glyc3p_e",
"name":"Glycerol 3-phosphate",
"compartment":"C_e",
"charge":0,
"formula":"",
"notes":{
"FORMULA":"C3H7O6P",
"KEGG Compound":"C00093",
"SEED Compound":"cpd00080",
"UniPathway Compound":"UPC00093"
}
},
{
"id":"gly_p",
"name":"Glycine",
"compartment":"C_p",
"charge":0,
"formula":"",
"notes":{
"BioPath Molecule":"Glycine",
"FORMULA":"C2H5NO2",
"SEED Compound":"cpd00033",
"UniPathway Compound":"UPC00037"
}
},
{
"id":"glyb_e",
"name":"Glycine betaine",
"compartment":"C_e",
"charge":0,
"formula":"",
"notes":{
"BioPath Molecule":"Betaine",
"FORMULA":"C5H11NO2",
"Reactome":"352015",
"SEED Compound":"cpd00540",
"UniPathway Compound":"UPC00719"
}
},
{
"id":"hpyr_c",
"name":"Hydroxypyruvate",
"compartment":"C_c",
"charge":0,
"formula":"",
"notes":{
"BioPath Molecule":"Hydroxypyruvate",
"FORMULA":"C3H3O4",
"KEGG Compound":"C00168",
"SEED Compound":"cpd00145",
"UniPathway Compound":"UPC00168"
}
},
{
"id":"glyc_e",
"name":"Glycerol",
"compartment":"C_e",
"charge":0,
"formula":"",
"notes":{
"BioPath Molecule":"Glycerol",
"FORMULA":"C3H8O3",
"Reactome":"192438",
"SEED Compound":"cpd00100",
"UniPathway Compound":"UPC00116"
}
},
{
"id":"xmp_c",
"name":"Xanthosine 5'-phosphate",
"compartment":"C_c",
"charge":0,
"formula":"",
"notes":{
"FORMULA":"C10H11N4O9P",
"KEGG Compound":"C00655",
"Reactome":"111584",
"SEED Compound":"cpd00497",
"UniPathway Compound":"UPC00655"
}
},
{
"id":"gua_c",
"name":"Guanine",
"compartment":"C_c",
"charge":0,
"formula":"",
"notes":{
"BioPath Molecule":"Guanine",
"KEGG Compound":"C00242",
"Reactome":"83956",
"SEED Compound":"cpd00207",
"UniPathway Compound":"UPC00242"
}
},
{
"id":"ser__L_p",
"name":"L-Serine",
"compartment":"C_p",
"charge":0,
"formula":"",
"notes":{
"FORMULA":"C3H7NO3",
"SEED Compound":"cpd00054",
"UniPathway Compound":"UPC00065"
}
},
{
"id":"grxox_c",
"name":"Glutaredoxin (oxidized)",
"compartment":"C_c",
"charge":0,
"formula":"",
"notes":{
"FORMULA":"X",
"SEED Compound":"cpd15480"
}
},
{
"id":"grxrd_c",
"name":"Glutaredoxin (reduced)",
"compartment":"C_c",
"charge":0,
"formula":"",
"notes":{
"FORMULA":"XH2",
"SEED Compound":"cpd15481"
}
},
{
"id":"gthox_e",
"name":"Oxidized glutathione",
"compartment":"C_e",
"charge":0,
"formula":"",
"notes":{
"SEED Compound":"cpd00111"
}
},
{
"id":"h2o2_e",
"name":"Hydrogen peroxide",
"compartment":"C_e",
"charge":0,
"formula":"",
"notes":{
"BioPath Molecule":"Hydrogen_peroxide",
"FORMULA":"H2O2",
"SEED Compound":"cpd00025",
"UniPathway Compound":"UPC00027"
}
},
{
"id":"xtp_c",
"name":"XTP",
"compartment":"C_c",
"charge":0,
"formula":"",
"notes":{
"FORMULA":"C10H11N4O15P3",
"KEGG Compound":"C00700",
"Reactome":"2509848",
"SEED Compound":"cpd00530"
}
},
{
"id":"xan_c",
"name":"Xanthine",
"compartment":"C_c",
"charge":0,
"formula":"",
"notes":{
"BioPath Molecule":"Xanthine",
"FORMULA":"C5H4N4O2",
"KEGG Compound":"C00385",
"Reactome":"30064",
"SEED Compound":"cpd00309",
"UniPathway Compound":"UPC00385"
}
},
{
"id":"gua_e",
"name":"Guanine",
"compartment":"C_e",
"charge":0,
"formula":"",
"notes":{
"BioPath Molecule":"Guanine",
"KEGG Compound":"C00242",
"Reactome":"83956",
"SEED Compound":"cpd00207",
"UniPathway Compound":"UPC00242"
}
},
{
"id":"h2s_e",
"name":"Hydrogen sulfide",
"compartment":"C_e",
"charge":0,
"formula":"",
"notes":{
"BioPath Molecule":"Hydrogen_sulfide",
"KEGG Compound":"C00283",
"SEED Compound":"cpd00239",
"UniPathway Compound":"UPC00283"
}
},
{
"id":"4mpetz_c",
"name":"4-Methyl-5-(2-phosphoethyl)-thiazole",
"compartment":"C_c",
"charge":0,
"formula":"",
"notes":{
"FORMULA":"C6H8NO4PS",
"KEGG Compound":"C04327",
"SEED Compound":"cpd02654",
"UniPathway Compound":"UPC04327"
}
},
{
"id":"his__L_e",
"name":"L-Histidine",
"compartment":"C_e",
"charge":0,
"formula":"",
"notes":{
"FORMULA":"C6H9N3O2",
"SEED Compound":"cpd00119",
"UniPathway Compound":"UPC00135"
}
},
{
"id":"his__L_p",
"name":"L-Histidine",
"compartment":"C_p",
"charge":0,
"formula":"",
"notes":{
"FORMULA":"C6H9N3O2",
"SEED Compound":"cpd00119",
"UniPathway Compound":"UPC00135"
}
},
{
"id":"hmgcoa_c",
"name":"Hydroxymethylglutaryl CoA C27H39N7O20P3S",
"compartment":"C_c",
"charge":0,
"formula":"",
"notes":{
"KEGG Compound":"C00356",
"SEED Compound":"cpd00292",
"UniPathway Compound":"UPC00356"
}
},
{
"id":"mev__R_c",
"name":" R  Mevalonate C6H11O4",
"compartment":"C_c",
"charge":0,
"formula":"",
"notes":{
"FORMULA":"C6H11O4",
"LipidMaps":"LMFA01050352",
"Reactome":"191424",
"UniPathway Compound":"UPC00418"
}
},
{
"id":"hom__L_c",
"name":"L-Homoserine",
"compartment":"C_c",
"charge":0,
"formula":"",
"notes":{
"FORMULA":"C4H9NO3",
"KEGG Compound":"C00263",
"SEED Compound":"cpd00227",
"UniPathway Compound":"UPC00263"
}
},
{
"id":"hqn_e",
"name":"Hydroquinone",
"compartment":"C_e",
"charge":0,
"formula":"",
"notes":{
"FORMULA":"C6H6O2",
"KEGG Compound":"C15603",
"SEED Compound":"cpd00415",
"UniPathway Compound":"UPC15603"
}
},
{
"id":"suchms_c",
"name":"O-Succinyl-L-homoserine",
"compartment":"C_c",
"charge":0,
"formula":"",
"notes":{
"FORMULA":"C8H12NO6",
"KEGG Compound":"C01118",
"SEED Compound":"cpd00822",
"UniPathway Compound":"UPC01118"
}
},
{
"id":"hxan_e",
"name":"Hypoxanthine",
"compartment":"C_e",
"charge":0,
"formula":"",
"notes":{
"BioPath Molecule":"Hypoxanthine",
"FORMULA":"C5H4N4O",
"KEGG Compound":"C00262",
"Reactome":"113599",
"SEED Compound":"cpd00226",
"UniPathway Compound":"UPC00262"
}
},
{
"id":"iscs_c",
"name":"IscS sulfur acceptor protein",
"compartment":"C_c",
"charge":0,
"formula":"",
"notes":{
"FORMULA":"HSR"
}
},
{
"id":"iscssh_c",
"name":"IscS with bound sulfur",
"compartment":"C_c",
"charge":0,
"formula":"",
"notes":{
"FORMULA":"HS2R"
}
},
{
"id":"iscu_c",
"name":"IscU scaffold protein",
"compartment":"C_c",
"charge":0,
"formula":"",
"notes":{
"FORMULA":"H8O2S6R"
}
},
{
"id":"iscu_2fe2s_c",
"name":"IscU with bound [2Fe-2S] cluster",
"compartment":"C_c",
"charge":0,
"formula":"",
"notes":{
"FORMULA":"H4O2S8Fe2R"
}
},
{
"id":"iscu_2fe2s2_c",
"name":"IscU with two bound [2Fe-2S] clusters",
"compartment":"C_c",
"charge":0,
"formula":"",
"notes":{
"FORMULA":"O2S10Fe4R"
}
},
{
"id":"iscu_4fe4s_c",
"name":"IscU with bound [4Fe-4S] cluster",
"compartment":"C_c",
"charge":0,
"formula":"",
"notes":{
"FORMULA":"H4O2S10Fe4R"
}
},
{
"id":"mi1p__D_c",
"name":"1D-myo-Inositol 1-phosphate",
"compartment":"C_c",
"charge":0,
"formula":"",
"notes":{
"FORMULA":"C6H11O9P",
"KEGG Compound":"C01177",
"Reactome":"870330",
"SEED Compound":"cpd00867",
"UniPathway Compound":"UPC01177"
}
},
{
"id":"id3acald_e",
"name":"Indole 3 acetaldehyde C10H9NO",
"compartment":"C_e",
"charge":0,
"formula":"",
"notes":{
"FORMULA":"C10H9NO",
"KEGG Compound":"C00637",
"SEED Compound":"cpd00486"
}
},
{
"id":"ile__L_e",
"name":"L-Isoleucine",
"compartment":"C_e",
"charge":0,
"formula":"",
"notes":{
"FORMULA":"C6H13NO2",
"LipidMaps":"LMFA01100047",
"SEED Compound":"cpd00322",
"UniPathway Compound":"UPC00407"
}
},
{
"id":"indpyr_c",
"name":"Indolepyruvate C11H8NO3",
"compartment":"C_c",
"charge":0,
"formula":"",
"notes":{
"FORMULA":"C11H8NO3",
"KEGG Compound":"C00331",
"Reactome":"893599",
"SEED Compound":"cpd00278"
}
},
{
"id":"inost_e",
"name":"Myo-Inositol",
"compartment":"C_e",
"charge":0,
"formula":"",
"notes":{
"FORMULA":"C6H12O6",
"UniPathway Compound":"UPC00137"
}
},
{
"id":"phpyr_c",
"name":"Phenylpyruvate",
"compartment":"C_c",
"charge":0,
"formula":"",
"notes":{
"BioPath Molecule":"Phenylpyruvate",
"FORMULA":"C9H7O3",
"Reactome":"2160466",
"UniPathway Compound":"UPC00166"
}
},
{
"id":"xu5p__L_c",
"name":"L-Xylulose 5-phosphate",
"compartment":"C_c",
"charge":0,
"formula":"",
"notes":{
"FORMULA":"C5H9O8P",
"KEGG Compound":"C03291",
"SEED Compound":"cpd02100",
"UniPathway Compound":"UPC03291"
}
},
{
"id":"Larab_e",
"name":"Alpha L Arabinan C15H24O12",
"compartment":"C_e",
"charge":0,
"formula":"",
"notes":{
"FORMULA":"C15H24O12"
}
},
{
"id":"lcts_e",
"name":"Lactose",
"compartment":"C_e",
"charge":0,
"formula":"",
"notes":{
"BioPath Molecule":"Lactose",
"FORMULA":"C12H22O11",
"SEED Compound":"cpd00208",
"UniPathway Compound":"UPC00243"
}
},
{
"id":"lcts_c",
"name":"Lactose",
"compartment":"C_c",
"charge":0,
"formula":"",
"notes":{
"BioPath Molecule":"Lactose",
"FORMULA":"C12H22O11",
"SEED Compound":"cpd00208",
"UniPathway Compound":"UPC00243"
}
},
{
"id":"lipopb_c",
"name":"Lipoate (protein bound)",
"compartment":"C_c",
"charge":0,
"formula":"",
"notes":{
"FORMULA":"C8H13OS2"
}
},
{
"id":"octapb_c",
"name":"Octanoate (protein bound)",
"compartment":"C_c",
"charge":0,
"formula":"",
"notes":{
"FORMULA":"C8H15O"
}
},
{
"id":"mnl1p_c",
"name":"D-Mannitol 1-phosphate",
"compartment":"C_c",
"charge":0,
"formula":"",
"notes":{
"FORMULA":"C6H13O9P",
"KEGG Compound":"C00644",
"SEED Compound":"cpd00491"
}
},
{
"id":"malt6p_c",
"name":"Maltose 6'-phosphate",
"compartment":"C_c",
"charge":0,
"formula":"",
"notes":{
"FORMULA":"C12H21O14P",
"SEED Compound":"cpd01919"
}
},
{
"id":"malthp_e",
"name":"Maltoheptaose",
"compartment":"C_e",
"charge":0,
"formula":"",
"notes":{
"FORMULA":"C42H72O36"
}
},
{
"id":"maltttr_e",
"name":"Maltotetraose",
"compartment":"C_e",
"charge":0,
"formula":"",
"notes":{
"FORMULA":"C24H42O21"
}
},
{
"id":"man_e",
"name":"D-Mannose",
"compartment":"C_e",
"charge":0,
"formula":"",
"notes":{
"FORMULA":"C6H12O6",
"KEGG Compound":"C00159",
"Reactome":"964752",
"SEED Compound":"cpd00138"
}
},
{
"id":"mana_c",
"name":"D-Mannonate",
"compartment":"C_c",
"charge":0,
"formula":"",
"notes":{
"FORMULA":"C6H11O7",
"KEGG Compound":"C00514",
"SEED Compound":"cpd00403"
}
},
{
"id":"murein5p5p_e",
"name":"Two linked disacharide pentapeptide murein units (uncrosslinked, middle of chain)",
"compartment":"C_e",
"charge":0,
"formula":"",
"notes":{
"FORMULA":"C80H124N16O42",
"SEED Compound":"cpd15511"
}
},
{
"id":"murein5px4p_e",
"name":"Two disacharide linked murein units, pentapeptide crosslinked tetrapeptide (A2pm->D-ala) (middle of chain)",
"compartment":"C_e",
"charge":0,
"formula":"",
"notes":{
"FORMULA":"C77H117N15O40",
"SEED Compound":"cpd15514"
}
},
{
"id":"murein5p5p_p",
"name":"Two linked disacharide pentapeptide murein units (uncrosslinked, middle of chain)",
"compartment":"C_p",
"charge":0,
"formula":"",
"notes":{
"FORMULA":"C80H124N16O42",
"SEED Compound":"cpd15511"
}
},
{
"id":"murein5px3p_e",
"name":"Two disacharide linked murein units, pentapeptide corsslinked tripeptide (A2pm->A2pm) (middle of chain)",
"compartment":"C_e",
"charge":0,
"formula":"",
"notes":{
"FORMULA":"C74H112N14O39",
"SEED Compound":"cpd15513"
}
},
{
"id":"murein5px3p_p",
"name":"Two disacharide linked murein units, pentapeptide corsslinked tripeptide (A2pm->A2pm) (middle of chain)",
"compartment":"C_p",
"charge":0,
"formula":"",
"notes":{
"FORMULA":"C74H112N14O39",
"SEED Compound":"cpd15513"
}
},
{
"id":"murein5p5p5p_e",
"name":"Three linked disacharide pentapeptide murein units (uncrosslinked, middle of chain)",
"compartment":"C_e",
"charge":0,
"formula":"",
"notes":{
"FORMULA":"C120H186N24O63",
"SEED Compound":"cpd15512"
}
},
{
"id":"murein5px4px4p_e",
"name":"Three disacharide linked murein units (pentapeptide crosslinked tetrapeptide (A2pm->D-ala) tetrapeptide corsslinked tetrapeptide (A2pm->D-ala)) (middle of chain)",
"compartment":"C_e",
"charge":0,
"formula":"",
"notes":{
"FORMULA":"C114H172N22O59",
"SEED Compound":"cpd15515"
}
},
{
"id":"murein4p3p_p",
"name":"Two linked disacharide tetrapeptide and tripeptide murein units (uncrosslinked, middle of chain)",
"compartment":"C_p",
"charge":0,
"formula":"",
"notes":{
"FORMULA":"C71H109N13O39",
"SEED Compound":"cpd15504"
}
},
{
"id":"murein5p3p_p",
"name":"Two linked disacharide pentapeptide and tripeptide murein units (uncrosslinked, middle of chain)",
"compartment":"C_p",
"charge":0,
"formula":"",
"notes":{
"FORMULA":"C74H114N14O40",
"SEED Compound":"cpd15509"
}
},
{
"id":"2mecdp_c",
"name":"2-C-methyl-D-erythritol 2,4-cyclodiphosphate",
"compartment":"C_c",
"charge":0,
"formula":"",
"notes":{
"FORMULA":"C5H10O9P2",
"KEGG Compound":"C11453",
"SEED Compound":"cpd08301",
"UniPathway Compound":"UPC11453"
}
},
{
"id":"melib_e",
"name":"Melibiose",
"compartment":"C_e",
"charge":0,
"formula":"",
"notes":{
"FORMULA":"C12H22O11",
"SEED Compound":"cpd03198"
}
},
{
"id":"melib_p",
"name":"Melibiose",
"compartment":"C_p",
"charge":0,
"formula":"",
"notes":{
"FORMULA":"C12H22O11",
"SEED Compound":"cpd03198"
}
},
{
"id":"sbt__D_c",
"name":"D-Sorbitol",
"compartment":"C_c",
"charge":0,
"formula":"",
"notes":{
"FORMULA":"C6H14O6",
"Reactome":"5652213",
"SEED Compound":"cpd00588",
"UniPathway Compound":"UPC00794"
}
},
{
"id":"met__L_e",
"name":"L-Methionine",
"compartment":"C_e",
"charge":0,
"formula":"",
"notes":{
"FORMULA":"C5H11NO2S",
"SEED Compound":"cpd00060",
"UniPathway Compound":"UPC00073"
}
},
{
"id":"metsox_S__L_c",
"name":"L-Methionine Sulfoxide",
"compartment":"C_c",
"charge":0,
"formula":"",
"notes":{
"FORMULA":"C5H11NO3S"
}
},
{
"id":"metsox_R__L_c",
"name":"L-methionine-R-sulfoxide",
"compartment":"C_c",
"charge":0,
"formula":"",
"notes":{
"FORMULA":"C5H11NO3S",
"SEED Compound":"cpd15497"
}
},
{
"id":"metox_c",
"name":"L Methionine S oxide C5H11NO3S",
"compartment":"C_c",
"charge":0,
"formula":"",
"notes":{
"FORMULA":"C5H11NO3S"
}
},
{
"id":"metox_e",
"name":"L Methionine S oxide C5H11NO3S",
"compartment":"C_e",
"charge":0,
"formula":"",
"notes":{
"FORMULA":"C5H11NO3S"
}
},
{
"id":"metox__R_c",
"name":"L methionine R oxide C5H11NO3S",
"compartment":"C_c",
"charge":0,
"formula":"",
"notes":{
"FORMULA":"C5H11NO3S"
}
},
{
"id":"metox__R_e",
"name":"L methionine R oxide C5H11NO3S",
"compartment":"C_e",
"charge":0,
"formula":"",
"notes":{
"FORMULA":"C5H11NO3S"
}
},
{
"id":"5pmev_c",
"name":" R  5 Phosphomevalonate C6H10O7P",
"compartment":"C_c",
"charge":0,
"formula":"",
"notes":{
"FORMULA":"C6H10O7P",
"KEGG Compound":"C01107",
"LipidMaps":"LMFA01050415",
"Reactome":"191296",
"SEED Compound":"cpd00812",
"UniPathway Compound":"UPC01107"
}
},
{
"id":"mg2_p",
"name":"Magnesium",
"compartment":"C_p",
"charge":0,
"formula":"",
"notes":{
"FORMULA":"Mg",
"KEGG Compound":"C00305",
"SEED Compound":"cpd00254"
}
},
{
"id":"mnl_e",
"name":"D-Mannitol",
"compartment":"C_e",
"charge":0,
"formula":"",
"notes":{
"FORMULA":"C6H14O6",
"SEED Compound":"cpd00314"
}
},
{
"id":"g1p_B_c",
"name":"Beta D Glucose 1 phosphate C6H11O9P",
"compartment":"C_c",
"charge":0,
"formula":"",
"notes":{
"FORMULA":"C6H11O9P"
}
},
{
"id":"uaagmda_e",
"name":"Undecaprenyl-diphospho-N-acetylmuramoyl-(N-acetylglucosamine)-L-ala-D-glu-meso-2,6-diaminopimeloyl-D-ala-D-ala",
"compartment":"C_e",
"charge":0,
"formula":"",
"notes":{
"FORMULA":"C95H152N8O28P2",
"SEED Compound":"cpd03495"
}
},
{
"id":"udcpdp_e",
"name":"Undecaprenyl diphosphate",
"compartment":"C_e",
"charge":0,
"formula":"",
"notes":{
"FORMULA":"C55H89O7P2",
"LipidMaps":"LMPR03030004"
}
},
{
"id":"mso3_e",
"name":"Methanesulfonate",
"compartment":"C_e",
"charge":0,
"formula":"",
"notes":{
"FORMULA":"CH3O3S",
"KEGG Compound":"C11145",
"SEED Compound":"cpd08023"
}
},
{
"id":"nac_c",
"name":"Nicotinate",
"compartment":"C_c",
"charge":0,
"formula":"",
"notes":{
"BioPath Molecule":"Nicotinate",
"FORMULA":"C6H4NO2",
"Reactome":"197230",
"SEED Compound":"cpd00218",
"UniPathway Compound":"UPC00253"
}
},
{
"id":"ncam_c",
"name":"Nicotinamide",
"compartment":"C_c",
"charge":0,
"formula":"",
"notes":{
"BioPath Molecule":"Nicotinamide",
"FORMULA":"C6H6N2O",
"Reactome":"197277",
"SEED Compound":"cpd00133",
"UniPathway Compound":"UPC00153"
}
},
{
"id":"ncam_e",
"name":"Nicotinamide",
"compartment":"C_e",
"charge":0,
"formula":"",
"notes":{
"BioPath Molecule":"Nicotinamide",
"FORMULA":"C6H6N2O",
"Reactome":"197277",
"SEED Compound":"cpd00133",
"UniPathway Compound":"UPC00153"
}
},
{
"id":"no2_c",
"name":"Nitrite",
"compartment":"C_c",
"charge":0,
"formula":"",
"notes":{
"FORMULA":"NO2",
"KEGG Compound":"C00088",
"Reactome":"1222379",
"SEED Compound":"cpd00075",
"UniPathway Compound":"UPC00088"
}
},
{
"id":"no2_e",
"name":"Nitrite",
"compartment":"C_e",
"charge":0,
"formula":"",
"notes":{
"FORMULA":"NO2",
"KEGG Compound":"C00088",
"Reactome":"1222379",
"SEED Compound":"cpd00075",
"UniPathway Compound":"UPC00088"
}
},
{
"id":"ump_e",
"name":"UMP",
"compartment":"C_e",
"charge":0,
"formula":"",
"notes":{
"FORMULA":"C9H11N2O9P",
"KEGG Compound":"C00105",
"SEED Compound":"cpd00091",
"UniPathway Compound":"UPC00105"
}
},
{
"id":"ni2_p",
"name":"Nickel",
"compartment":"C_p",
"charge":0,
"formula":"",
"notes":{
"FORMULA":"Ni",
"SEED Compound":"cpd00244"
}
},
{
"id":"rnam_c",
"name":"N Ribosylnicotinamide C11H15N2O5",
"compartment":"C_c",
"charge":0,
"formula":"",
"notes":{
"BioPath Molecule":"Nicotinamide_riboside",
"KEGG Compound":"C03150",
"SEED Compound":"cpd02016"
}
},
{
"id":"no2_p",
"name":"Nitrite",
"compartment":"C_p",
"charge":0,
"formula":"",
"notes":{
"FORMULA":"NO2",
"KEGG Compound":"C00088",
"Reactome":"1222379",
"SEED Compound":"cpd00075",
"UniPathway Compound":"UPC00088"
}
},
{
"id":"rdxo_c",
"name":"Rubredoxin oxidized",
"compartment":"C_c",
"charge":0,
"formula":"",
"notes":{
"FORMULA":"Fe1S0"
}
},
{
"id":"rdxr_c",
"name":"Rubredoxin reduced",
"compartment":"C_c",
"charge":0,
"formula":"",
"notes":{
"FORMULA":"Fe1S0"
}
},
{
"id":"r1p_c",
"name":"Alpha-D-Ribose 1-phosphate",
"compartment":"C_c",
"charge":0,
"formula":"",
"notes":{
"FORMULA":"C5H9O8P",
"KEGG Compound":"C00620",
"Reactome":"112016",
"SEED Compound":"cpd00475",
"UniPathway Compound":"UPC00620"
}
},
{
"id":"xtsn_c",
"name":"Xanthosine",
"compartment":"C_c",
"charge":0,
"formula":"",
"notes":{
"BioPath Molecule":"Xanthosine",
"FORMULA":"C10H12N4O6",
"KEGG Compound":"C01762",
"SEED Compound":"cpd01217",
"UniPathway Compound":"UPC01762"
}
},
{
"id":"uri_e",
"name":"Uridine",
"compartment":"C_e",
"charge":0,
"formula":"",
"notes":{
"BioPath Molecule":"Uridine",
"FORMULA":"C9H12N2O6",
"UniPathway Compound":"UPC00299"
}
},
{
"id":"thymd_c",
"name":"Thymidine",
"compartment":"C_c",
"charge":0,
"formula":"",
"notes":{
"BioPath Molecule":"Thymidine",
"FORMULA":"C10H14N2O5",
"Reactome":"83928",
"SEED Compound":"cpd00184",
"UniPathway Compound":"UPC00214"
}
},
{
"id":"dtdprmn_c",
"name":"DTDP-L-rhamnose",
"compartment":"C_c",
"charge":0,
"formula":"",
"notes":{
"FORMULA":"C16H24N2O15P2",
"KEGG Compound":"C03319",
"SEED Compound":"cpd02113",
"UniPathway Compound":"UPC03319"
}
},
{
"id":"orot5p_c",
"name":"Orotidine 5'-phosphate",
"compartment":"C_c",
"charge":0,
"formula":"",
"notes":{
"FORMULA":"C10H10N2O11P",
"KEGG Compound":"C01103",
"Reactome":"111629",
"SEED Compound":"cpd00810",
"UniPathway Compound":"UPC01103"
}
},
{
"id":"pnto__R_c",
"name":"(R)-Pantothenate",
"compartment":"C_c",
"charge":0,
"formula":"",
"notes":{
"SEED Compound":"cpd00644",
"UniPathway Compound":"UPC00864"
}
},
{
"id":"uagmda_c",
"name":"Undecaprenyl-diphospho-N-acetylmuramoyl-L-alanyl-D-glutamyl-meso-2,6-diaminopimeloyl-D-alanyl-D-alanine",
"compartment":"C_c",
"charge":0,
"formula":"",
"notes":{
"FORMULA":"C87H139N7O23P2",
"SEED Compound":"cpd03494"
}
},
{
"id":"ugmda_c",
"name":"UDP-N-acetylmuramoyl-L-alanyl-D-glutamyl-meso-2,6-diaminopimeloyl-D-alanyl-D-alanine",
"compartment":"C_c",
"charge":0,
"formula":"",
"notes":{
"FORMULA":"C41H61N9O28P2",
"KEGG Compound":"C04882",
"SEED Compound":"cpd02968"
}
},
{
"id":"adhlam_c",
"name":"S-Acetyldihydrolipoamide",
"compartment":"C_c",
"charge":0,
"formula":"",
"notes":{
"FORMULA":"C10H19NO2S2",
"KEGG Compound":"C01136",
"LipidMaps":"LMFA08010023",
"SEED Compound":"cpd00836"
}
},
{
"id":"pdx5p_c",
"name":"Pyridoxine 5'-phosphate",
"compartment":"C_c",
"charge":0,
"formula":"",
"notes":{
"FORMULA":"C8H10NO6P",
"KEGG Compound":"C00627",
"Reactome":"964952",
"SEED Compound":"cpd00478",
"UniPathway Compound":"UPC00627"
}
},
{
"id":"pydxn_c",
"name":"Pyridoxine",
"compartment":"C_c",
"charge":0,
"formula":"",
"notes":{
"FORMULA":"C8H11NO3",
"Reactome":"965053",
"SEED Compound":"cpd00263",
"UniPathway Compound":"UPC00314"
}
},
{
"id":"pe120_p",
"name":"Phosphatidylethanolamine (didodecanoyl, n-C12:0)",
"compartment":"C_p",
"charge":0,
"formula":"",
"notes":{
"FORMULA":"C29H58N1O8P1",
"LipidMaps":"LMGP02010098",
"SEED Compound":"cpd15528"
}
},
{
"id":"pe140_p",
"name":"Phosphatidylethanolamine (ditetradecanoyl, n-C14:0)",
"compartment":"C_p",
"charge":0,
"formula":"",
"notes":{
"FORMULA":"C33H66N1O8P1",
"LipidMaps":"LMGP02010352"
}
},
{
"id":"pe141_p",
"name":"Phosphatidylethanolamine (ditetradec-7-enoyl, n-C14:1)",
"compartment":"C_p",
"charge":0,
"formula":"",
"notes":{
"FORMULA":"C33H62N1O8P1"
}
},
{
"id":"pe180_p",
"name":"Phosphatidylethanolamine (dioctadecanoyl, n-C18:0)",
"compartment":"C_p",
"charge":0,
"formula":"",
"notes":{
"FORMULA":"C41H82N1O8P1",
"LipidMaps":"LMGP02010097",
"SEED Compound":"cpd15533"
}
},
{
"id":"pe181_p",
"name":"Phosphatidylethanolamine (dioctadec-11-enoyl, n-C18:1)",
"compartment":"C_p",
"charge":0,
"formula":"",
"notes":{
"FORMULA":"C41H78N1O8P1",
"SEED Compound":"cpd15534"
}
},
{
"id":"tagdp__D_c",
"name":"D-Tagatose 1,6-biphosphate",
"compartment":"C_c",
"charge":0,
"formula":"",
"notes":{
"FORMULA":"C6H10O12P2",
"KEGG Compound":"C03785",
"SEED Compound":"cpd02371",
"UniPathway Compound":"UPC03785"
}
},
{
"id":"s7p_c",
"name":"Sedoheptulose 7-phosphate",
"compartment":"C_c",
"charge":0,
"formula":"",
"notes":{
"FORMULA":"C7H13O10P",
"Reactome":"29882",
"SEED Compound":"cpd00238",
"UniPathway Compound":"UPC05382"
}
},
{
"id":"4ppan_c",
"name":"D-4'-Phosphopantothenate",
"compartment":"C_c",
"charge":0,
"formula":"",
"notes":{
"KEGG Compound":"C03492",
"Reactome":"196786",
"SEED Compound":"cpd02201",
"UniPathway Compound":"UPC03492"
}
},
{
"id":"ppap_c",
"name":"Propanoyl phosphate",
"compartment":"C_c",
"charge":0,
"formula":"",
"notes":{
"FORMULA":"C3H5O5P",
"KEGG Compound":"C02876",
"SEED Compound":"cpd01844",
"UniPathway Compound":"UPC02876"
}
},
{
"id":"fpram_c",
"name":"2-(Formamido)-N1-(5-phospho-D-ribosyl)acetamidine",
"compartment":"C_c",
"charge":0,
"formula":"",
"notes":{
"KEGG Compound":"C04640",
"SEED Compound":"cpd02826",
"UniPathway Compound":"UPC04640"
}
},
{
"id":"pro__L_p",
"name":"L-Proline",
"compartment":"C_p",
"charge":0,
"formula":"",
"notes":{
"FORMULA":"C5H9NO2",
"SEED Compound":"cpd00129",
"UniPathway Compound":"UPC00148"
}
},
{
"id":"ps181_c",
"name":"Phosphatidylserine (dioctadec-11-enoyl, n-C18:1)",
"compartment":"C_c",
"charge":0,
"formula":"",
"notes":{
"FORMULA":"C42H77N1O10P1",
"SEED Compound":"cpd15558"
}
},
{
"id":"skm5p_c",
"name":"Shikimate 5-phosphate",
"compartment":"C_c",
"charge":0,
"formula":"",
"notes":{
"FORMULA":"C7H8O8P",
"KEGG Compound":"C03175",
"Reactome":"964859",
"SEED Compound":"cpd02030",
"UniPathway Compound":"UPC03175"
}
},
{
"id":"thr__L_p",
"name":"L-Threonine",
"compartment":"C_p",
"charge":0,
"formula":"",
"notes":{
"FORMULA":"C4H9NO3",
"SEED Compound":"cpd00161",
"UniPathway Compound":"UPC00188"
}
},
{
"id":"ptrc_e",
"name":"Putrescine",
"compartment":"C_e",
"charge":0,
"formula":"",
"notes":{
"BioPath Molecule":"Putrescine",
"FORMULA":"C4H14N2",
"KEGG Compound":"C00134",
"SEED Compound":"cpd00118",
"UniPathway Compound":"UPC00134"
}
},
{
"id":"pydx_c",
"name":"Pyridoxal",
"compartment":"C_c",
"charge":0,
"formula":"",
"notes":{
"FORMULA":"C8H9NO3",
"KEGG Compound":"C00250",
"Reactome":"965131",
"SEED Compound":"cpd00215",
"UniPathway Compound":"UPC00250"
}
},
{
"id":"pyr_e",
"name":"Pyruvate",
"compartment":"C_e",
"charge":0,
"formula":"",
"notes":{
"BioPath Molecule":"Pyruvate",
"FORMULA":"C3H3O3",
"KEGG Compound":"C00022",
"LipidMaps":"LMFA01060077",
"SEED Compound":"cpd00020",
"UniPathway Compound":"UPC00022"
}
},
{
"id":"so4_e",
"name":"Sulfate",
"compartment":"C_e",
"charge":0,
"formula":"",
"notes":{
"SEED Compound":"cpd00048",
"UniPathway Compound":"UPC00059"
}
},
{
"id":"trp__L_e",
"name":"L-Tryptophan",
"compartment":"C_e",
"charge":0,
"formula":"",
"notes":{
"FORMULA":"C11H12N2O2",
"SEED Compound":"cpd00065",
"UniPathway Compound":"UPC00078"
}
},
{
"id":"val__L_e",
"name":"L-Valine",
"compartment":"C_e",
"charge":0,
"formula":"",
"notes":{
"FORMULA":"C5H11NO2",
"SEED Compound":"cpd00156",
"UniPathway Compound":"UPC00183"
}
},
{
"id":"rib__D_p",
"name":"D-Ribose",
"compartment":"C_p",
"charge":0,
"formula":"",
"notes":{
"FORMULA":"C5H10O5",
"KEGG Compound":"C00121",
"SEED Compound":"cpd00105",
"UniPathway Compound":"UPC00121"
}
},
{
"id":"raffin_e",
"name":"Raffinose C18H32O16",
"compartment":"C_e",
"charge":0,
"formula":"",
"notes":{
"BioPath Molecule":"Raffinose",
"FORMULA":"C18H32O16",
"SEED Compound":"cpd00382",
"UniPathway Compound":"UPC00492"
}
},
{
"id":"raffin_p",
"name":"Raffinose C18H32O16",
"compartment":"C_p",
"charge":0,
"formula":"",
"notes":{
"BioPath Molecule":"Raffinose",
"FORMULA":"C18H32O16",
"SEED Compound":"cpd00382",
"UniPathway Compound":"UPC00492"
}
},
{
"id":"ru5p__L_c",
"name":"L-Ribulose 5-phosphate",
"compartment":"C_c",
"charge":0,
"formula":"",
"notes":{
"FORMULA":"C5H9O8P",
"KEGG Compound":"C01101",
"SEED Compound":"cpd00808",
"UniPathway Compound":"UPC01101"
}
},
{
"id":"xu5p__D_c",
"name":"D-Xylulose 5-phosphate",
"compartment":"C_c",
"charge":0,
"formula":"",
"notes":{
"FORMULA":"C5H9O8P",
"KEGG Compound":"C00231",
"Reactome":"29790",
"SEED Compound":"cpd00198",
"UniPathway Compound":"UPC00231"
}
},
{
"id":"spmd_e",
"name":"Spermidine",
"compartment":"C_e",
"charge":0,
"formula":"",
"notes":{
"BioPath Molecule":"Spermidine",
"FORMULA":"C7H22N3",
"KEGG Compound":"C00315",
"SEED Compound":"cpd00264",
"UniPathway Compound":"UPC00315"
}
},
{
"id":"rib__D_e",
"name":"D-Ribose",
"compartment":"C_e",
"charge":0,
"formula":"",
"notes":{
"FORMULA":"C5H10O5",
"KEGG Compound":"C00121",
"SEED Compound":"cpd00105",
"UniPathway Compound":"UPC00121"
}
},
{
"id":"rml_c",
"name":"L-Rhamnulose",
"compartment":"C_c",
"charge":0,
"formula":"",
"notes":{
"FORMULA":"C6H12O5",
"KEGG Compound":"C00861",
"SEED Compound":"cpd00642",
"UniPathway Compound":"UPC00861"
}
},
{
"id":"rmn_c",
"name":"L-Rhamnose",
"compartment":"C_c",
"charge":0,
"formula":"",
"notes":{
"FORMULA":"C6H12O5",
"KEGG Compound":"C00507",
"SEED Compound":"cpd00396",
"UniPathway Compound":"UPC00507"
}
},
{
"id":"rml1p_c",
"name":"L-Rhamnulose 1-phosphate",
"compartment":"C_c",
"charge":0,
"formula":"",
"notes":{
"FORMULA":"C6H11O8P",
"KEGG Compound":"C01131",
"SEED Compound":"cpd00831",
"UniPathway Compound":"UPC01131"
}
},
{
"id":"rmn_e",
"name":"L-Rhamnose",
"compartment":"C_e",
"charge":0,
"formula":"",
"notes":{
"FORMULA":"C6H12O5",
"KEGG Compound":"C00507",
"SEED Compound":"cpd00396",
"UniPathway Compound":"UPC00507"
}
},
{
"id":"sufbcd_c",
"name":"SufBCD scaffold complex",
"compartment":"C_c",
"charge":0,
"formula":"",
"notes":{
"FORMULA":"H8O2S6R"
}
},
{
"id":"sufbcd_2fe2s_c",
"name":"SufBCD with bound [2Fe-2S] cluster",
"compartment":"C_c",
"charge":0,
"formula":"",
"notes":{
"FORMULA":"H4O2S8Fe2R"
}
},
{
"id":"sufse_c",
"name":"SufSE sulfur acceptor complex",
"compartment":"C_c",
"charge":0,
"formula":"",
"notes":{
"FORMULA":"HSR"
}
},
{
"id":"sufsesh_c",
"name":"SufSE with bound sulfur",
"compartment":"C_c",
"charge":0,
"formula":"",
"notes":{
"FORMULA":"HS2R"
}
},
{
"id":"sufbcd_2fe2s2_c",
"name":"SufBCD with two bound [2Fe-2S] clusters",
"compartment":"C_c",
"charge":0,
"formula":"",
"notes":{
"FORMULA":"O2S10Fe4R"
}
},
{
"id":"sufbcd_4fe4s_c",
"name":"SufBCD with bound [4Fe-4S] cluster",
"compartment":"C_c",
"charge":0,
"formula":"",
"notes":{
"FORMULA":"H4O2S10Fe4R"
}
},
{
"id":"salchs4_p",
"name":"Salmochelin-S4",
"compartment":"C_p",
"charge":0,
"formula":"",
"notes":{
"FORMULA":"C42H47N3O25"
}
},
{
"id":"salchs4fe_p",
"name":"Salmochelin-S4-Fe-III",
"compartment":"C_p",
"charge":0,
"formula":"",
"notes":{
"FORMULA":"C42FeH47N3O25"
}
},
{
"id":"salchs4fe_c",
"name":"Salmochelin-S4-Fe-III",
"compartment":"C_c",
"charge":0,
"formula":"",
"notes":{
"FORMULA":"C42FeH47N3O25"
}
},
{
"id":"salchs4fe_e",
"name":"Salmochelin-S4-Fe-III",
"compartment":"C_e",
"charge":0,
"formula":"",
"notes":{
"FORMULA":"C42FeH47N3O25"
}
},
{
"id":"salchs4_e",
"name":"Salmochelin-S4",
"compartment":"C_e",
"charge":0,
"formula":"",
"notes":{
"FORMULA":"C42H47N3O25"
}
},
{
"id":"salcn_e",
"name":"Salicin",
"compartment":"C_e",
"charge":0,
"formula":"",
"notes":{
"FORMULA":"C13H18O7",
"KEGG Compound":"C01451",
"SEED Compound":"cpd01030"
}
},
{
"id":"salcn_p",
"name":"Salicin",
"compartment":"C_p",
"charge":0,
"formula":"",
"notes":{
"FORMULA":"C13H18O7",
"KEGG Compound":"C01451",
"SEED Compound":"cpd01030"
}
},
{
"id":"sbt__D_e",
"name":"D-Sorbitol",
"compartment":"C_e",
"charge":0,
"formula":"",
"notes":{
"FORMULA":"C6H14O6",
"Reactome":"5652213",
"SEED Compound":"cpd00588",
"UniPathway Compound":"UPC00794"
}
},
{
"id":"sl26da_c",
"name":"N-Succinyl-LL-2,6-diaminoheptanedioate",
"compartment":"C_c",
"charge":0,
"formula":"",
"notes":{
"FORMULA":"C11H16N2O7",
"KEGG Compound":"C04421",
"SEED Compound":"cpd02698",
"UniPathway Compound":"UPC04421"
}
},
{
"id":"sl2a6o_c",
"name":"N-Succinyl-2-L-amino-6-oxoheptanedioate",
"compartment":"C_c",
"charge":0,
"formula":"",
"notes":{
"FORMULA":"C11H12NO8",
"UniPathway Compound":"UPC04462"
}
},
{
"id":"skm_c",
"name":"Shikimate",
"compartment":"C_c",
"charge":0,
"formula":"",
"notes":{
"BioPath Molecule":"Shikimate",
"FORMULA":"C7H9O5",
"KEGG Compound":"C00493",
"Reactome":"964932",
"SEED Compound":"cpd00383",
"UniPathway Compound":"UPC00493"
}
},
{
"id":"s_e",
"name":"Sulfur",
"compartment":"C_e",
"charge":0,
"formula":"",
"notes":{
"FORMULA":"S",
"SEED Compound":"cpd00074",
"UniPathway Compound":"UPC00087"
}
},
{
"id":"sucr_e",
"name":"Sucrose",
"compartment":"C_e",
"charge":0,
"formula":"",
"notes":{
"FORMULA":"C12H22O11",
"SEED Compound":"cpd00076",
"UniPathway Compound":"UPC00089"
}
},
{
"id":"thmmp_c",
"name":"Thiamin monophosphate",
"compartment":"C_c",
"charge":0,
"formula":"",
"notes":{
"FORMULA":"C12H16N4O4PS",
"KEGG Compound":"C01081",
"SEED Compound":"cpd00793",
"UniPathway Compound":"UPC01081"
}
},
{
"id":"dtdp4d6dm_c",
"name":"DTDP-4-dehydro-6-deoxy-L-mannose",
"compartment":"C_c",
"charge":0,
"formula":"",
"notes":{
"FORMULA":"C16H22N2O15P2",
"KEGG Compound":"C00688",
"SEED Compound":"cpd00522"
}
},
{
"id":"thymd_e",
"name":"Thymidine",
"compartment":"C_e",
"charge":0,
"formula":"",
"notes":{
"BioPath Molecule":"Thymidine",
"FORMULA":"C10H14N2O5",
"Reactome":"83928",
"SEED Compound":"cpd00184",
"UniPathway Compound":"UPC00214"
}
},
{
"id":"4hba_c",
"name":"4-Hydroxy-benzyl alcohol",
"compartment":"C_c",
"charge":0,
"formula":"",
"notes":{
"FORMULA":"C7H8O2",
"KEGG Compound":"C17467"
}
},
{
"id":"tma_e",
"name":"Trimethylamine",
"compartment":"C_e",
"charge":0,
"formula":"",
"notes":{
"FORMULA":"C3H10N",
"KEGG Compound":"C00565",
"Reactome":"30373",
"SEED Compound":"cpd00441"
}
},
{
"id":"tmao_e",
"name":"Trimethylamine N-oxide",
"compartment":"C_e",
"charge":0,
"formula":"",
"notes":{
"FORMULA":"C3H9NO",
"KEGG Compound":"C01104",
"Reactome":"140963",
"SEED Compound":"cpd00811"
}
},
{
"id":"tre_e",
"name":"Trehalose",
"compartment":"C_e",
"charge":0,
"formula":"",
"notes":{
"FORMULA":"C12H22O11",
"SEED Compound":"cpd00794",
"UniPathway Compound":"UPC01083"
}
},
{
"id":"tre_p",
"name":"Trehalose",
"compartment":"C_p",
"charge":0,
"formula":"",
"notes":{
"FORMULA":"C12H22O11",
"SEED Compound":"cpd00794",
"UniPathway Compound":"UPC01083"
}
},
{
"id":"uamag_c",
"name":"UDP-N-acetylmuramoyl-L-alanyl-D-glutamate",
"compartment":"C_c",
"charge":0,
"formula":"",
"notes":{
"FORMULA":"C28H39N5O23P2",
"KEGG Compound":"C00692",
"SEED Compound":"cpd00525"
}
},
{
"id":"ugmd_c",
"name":"UDP-N-acetylmuramoyl-L-alanyl-D-gamma-glutamyl-meso-2,6-diaminopimelate",
"compartment":"C_c",
"charge":0,
"formula":"",
"notes":{
"FORMULA":"C35H51N7O26P2",
"SEED Compound":"cpd02964"
}
},
{
"id":"uaccg_c",
"name":"UDP-N-acetyl-3-O-(1-carboxyvinyl)-D-glucosamine",
"compartment":"C_c",
"charge":0,
"formula":"",
"notes":{
"FORMULA":"C20H26N3O19P2",
"KEGG Compound":"C04631",
"SEED Compound":"cpd02820"
}
},
{
"id":"uama_c",
"name":"UDP-N-acetylmuramoyl-L-alanine",
"compartment":"C_c",
"charge":0,
"formula":"",
"notes":{
"FORMULA":"C23H33N4O20P2",
"KEGG Compound":"C01212",
"SEED Compound":"cpd00890"
}
},
{
"id":"uamr_c",
"name":"UDP-N-acetylmuramate",
"compartment":"C_c",
"charge":0,
"formula":"",
"notes":{
"FORMULA":"C20H28N3O19P2",
"KEGG Compound":"C01050",
"SEED Compound":"cpd00773"
}
},
{
"id":"ura_e",
"name":"Uracil",
"compartment":"C_e",
"charge":0,
"formula":"",
"notes":{
"BioPath Molecule":"Uracil",
"FORMULA":"C4H4N2O2",
"Reactome":"83962",
"SEED Compound":"cpd00092",
"UniPathway Compound":"UPC00106"
}
},
{
"id":"xan_e",
"name":"Xanthine",
"compartment":"C_e",
"charge":0,
"formula":"",
"notes":{
"BioPath Molecule":"Xanthine",
"FORMULA":"C5H4N4O2",
"KEGG Compound":"C00385",
"Reactome":"30064",
"SEED Compound":"cpd00309",
"UniPathway Compound":"UPC00385"
}
},
{
"id":"xyl__D_c",
"name":"D-Xylose",
"compartment":"C_c",
"charge":0,
"formula":"",
"notes":{
"FORMULA":"C5H10O5"
}
},
{
"id":"xyl__D_e",
"name":"D-Xylose",
"compartment":"C_e",
"charge":0,
"formula":"",
"notes":{
"FORMULA":"C5H10O5"
}
},
{
"id":"xyl__D_p",
"name":"D-Xylose",
"compartment":"C_p",
"charge":0,
"formula":"",
"notes":{
"FORMULA":"C5H10O5"
}
},
{
"id":"zn2_p",
"name":"Zinc",
"compartment":"C_p",
"charge":0,
"formula":"",
"notes":{
"FORMULA":"Zn",
"KEGG Compound":"C00038",
"SEED Compound":"cpd00034"
}
}
],
"reactions":[
{
"id":"12PPDt",
"name":"S-Propane-1,2-diol facilitated transport",
"metabolites":{
"12ppd__S_c":1.0,
"12ppd__S_e":-1.0
},
"lower_bound":-1000.0,
"upper_bound":1000.0,
"gene_reaction_rule":""
},
{
"id":"2AGPA160tipp",
"name":"2-Acyl-sn-glycero-3-phosphatidate (n-C16:0) transporter via facilitated diffusion (periplasm)",
"metabolites":{
"2hdecg3p_c":1.0,
"2hdecg3p_p":-1.0
},
"lower_bound":0.0,
"upper_bound":1000.0,
"gene_reaction_rule":""
},
{
"id":"2AGPA180tipp",
"name":"2-Acyl-sn-glycero-3-phosphatidate (n-C18:0) transporter via facilitated diffusion (periplasm)",
"metabolites":{
"2odecg3p_c":1.0,
"2odecg3p_p":-1.0
},
"lower_bound":0.0,
"upper_bound":1000.0,
"gene_reaction_rule":""
},
{
"id":"2AGPA181tipp",
"name":"2-Acyl-sn-glycero-3-phosphatidate (n-C18:1) transporter via facilitated diffusion (periplasm)",
"metabolites":{
"2odec11eg3p_c":1.0,
"2odec11eg3p_p":-1.0
},
"lower_bound":0.0,
"upper_bound":1000.0,
"gene_reaction_rule":""
},
{
"id":"2AGPE120tipp",
"name":"2-Acyl-sn-glycero-3-phosphoethanolamine (n-C12:0) transporter via facilitated diffusion (periplasm)",
"metabolites":{
"2agpe120_c":1.0,
"2agpe120_p":-1.0
},
"lower_bound":0.0,
"upper_bound":1000.0,
"gene_reaction_rule":""
},
{
"id":"2AGPE140tipp",
"name":"2-Acyl-sn-glycero-3-phosphoethanolamine (n-C14:0) transporter via facilitated diffusion (periplasm)",
"metabolites":{
"2agpe140_c":1.0,
"2agpe140_p":-1.0
},
"lower_bound":0.0,
"upper_bound":1000.0,
"gene_reaction_rule":""
},
{
"id":"2AGPE141tipp",
"name":"2-Acyl-sn-glycero-3-phosphoethanolamine (n-C14:1) transporter via facilitated diffusion (periplasm)",
"metabolites":{
"2agpe141_c":1.0,
"2agpe141_p":-1.0
},
"lower_bound":0.0,
"upper_bound":1000.0,
"gene_reaction_rule":""
},
{
"id":"2AGPE160tipp",
"name":"2-Acyl-sn-glycero-3-phosphoethanolamine (n-C16:0) transporter via facilitated diffusion (periplasm)",
"metabolites":{
"2agpe160_c":1.0,
"2agpe160_p":-1.0
},
"lower_bound":0.0,
"upper_bound":1000.0,
"gene_reaction_rule":""
},
{
"id":"2AGPE180tipp",
"name":"2-Acyl-sn-glycero-3-phosphoethanolamine (n-C18:0) transporter via facilitated diffusion (periplasm)",
"metabolites":{
"2agpe180_c":1.0,
"2agpe180_p":-1.0
},
"lower_bound":0.0,
"upper_bound":1000.0,
"gene_reaction_rule":""
},
{
"id":"2AGPE181tipp",
"name":"2-Acyl-sn-glycero-3-phosphoethanolamine (n-C18:1) transporter via facilitated diffusion (periplasm)",
"metabolites":{
"2agpe181_c":1.0,
"2agpe181_p":-1.0
},
"lower_bound":0.0,
"upper_bound":1000.0,
"gene_reaction_rule":""
},
{
"id":"2AGPEAT120",
"name":"2-acyl-glycerophospho-ethanolamine acyltransferase (n-C12:0)",
"metabolites":{
"2agpe120_c":-1.0,
"amp_c":1.0,
"atp_c":-1.0,
"ddca_c":-1.0,
"pe120_c":1.0,
"ppi_c":1.0
},
"lower_bound":0.0,
"upper_bound":1000.0,
"gene_reaction_rule":""
},
{
"id":"2AGPEAT140",
"name":"2-acyl-glycerophospho-ethanolamine acyltransferase (n-C14:0)",
"metabolites":{
"2agpe140_c":-1.0,
"amp_c":1.0,
"atp_c":-1.0,
"pe140_c":1.0,
"ppi_c":1.0,
"ttdca_c":-1.0
},
"lower_bound":0.0,
"upper_bound":1000.0,
"gene_reaction_rule":""
},
{
"id":"2AGPEAT141",
"name":"2-acyl-glycerophospho-ethanolamine acyltransferase (n-C14:1)",
"metabolites":{
"2agpe141_c":-1.0,
"amp_c":1.0,
"atp_c":-1.0,
"pe141_c":1.0,
"ppi_c":1.0,
"ttdcea_c":-1.0
},
"lower_bound":0.0,
"upper_bound":1000.0,
"gene_reaction_rule":""
},
{
"id":"2AGPEAT160",
"name":"2-acyl-glycerophospho-ethanolamine acyltransferase (n-C16:0)",
"metabolites":{
"2agpe160_c":-1.0,
"amp_c":1.0,
"atp_c":-1.0,
"hdca_c":-1.0,
"pe160_c":1.0,
"ppi_c":1.0
},
"lower_bound":0.0,
"upper_bound":1000.0,
"gene_reaction_rule":""
},
{
"id":"2AGPEAT180",
"name":"2-acyl-glycerophospho-ethanolamine acyltransferase (n-C18:0)",
"metabolites":{
"2agpe180_c":-1.0,
"amp_c":1.0,
"atp_c":-1.0,
"ocdca_c":-1.0,
"pe180_c":1.0,
"ppi_c":1.0
},
"lower_bound":0.0,
"upper_bound":1000.0,
"gene_reaction_rule":""
},
{
"id":"2AGPEAT181",
"name":"2-acyl-glycerophospho-ethanolamine acyltransferase (n-C18:1)",
"metabolites":{
"2agpe181_c":-1.0,
"amp_c":1.0,
"atp_c":-1.0,
"ocdcea_c":-1.0,
"pe181_c":1.0,
"ppi_c":1.0
},
"lower_bound":0.0,
"upper_bound":1000.0,
"gene_reaction_rule":""
},
{
"id":"2AGPG120tipp",
"name":"2-Acyl-sn-glycero-3-phosphoglycerol (n-C12:0) transporter via facilitated diffusion (periplasm)",
"metabolites":{
"2agpg120_c":1.0,
"2agpg120_p":-1.0
},
"lower_bound":0.0,
"upper_bound":1000.0,
"gene_reaction_rule":""
},
{
"id":"2AGPG140tipp",
"name":"2-Acyl-sn-glycero-3-phosphoglycerol (n-C14:0) transporter via facilitated diffusion (periplasm)",
"metabolites":{
"2agpg140_c":1.0,
"2agpg140_p":-1.0
},
"lower_bound":0.0,
"upper_bound":1000.0,
"gene_reaction_rule":""
},
{
"id":"2AGPGAT120",
"name":"2-acyl-glycerophospho-glycerol acyltransferase (n-C12:0)",
"metabolites":{
"2agpg120_c":-1.0,
"amp_c":1.0,
"atp_c":-1.0,
"ddca_c":-1.0,
"pg120_c":1.0,
"ppi_c":1.0
},
"lower_bound":0.0,
"upper_bound":1000.0,
"gene_reaction_rule":""
},
{
"id":"2AGPGAT140",
"name":"2-acyl-glycerophospho-glycerol acyltransferase (n-C14:0)",
"metabolites":{
"2agpg140_c":-1.0,
"amp_c":1.0,
"atp_c":-1.0,
"pg140_c":1.0,
"ppi_c":1.0,
"ttdca_c":-1.0
},
"lower_bound":0.0,
"upper_bound":1000.0,
"gene_reaction_rule":""
},
{
"id":"2HXMPt6",
"name":"2  hydroxymethyl phenol transport inout via proton symport",
"metabolites":{
"2hxmp_c":1.0,
"2hxmp_e":-1.0,
"h_c":1.0,
"h_e":-1.0
},
"lower_bound":-1000.0,
"upper_bound":1000.0,
"gene_reaction_rule":""
},
{
"id":"3HAD100",
"name":"3-hydroxyacyl-[acyl-carrier-protein] dehydratase (n-C10:0)",
"metabolites":{
"3hdecACP_c":-1.0,
"h2o_c":1.0,
"tdec2eACP_c":1.0
},
"lower_bound":0.0,
"upper_bound":1000.0,
"gene_reaction_rule":"KENIPJOJ_01479",
"notes":{
"KEGG Reaction":"R04535"
}
},
{
"id":"3HAD120",
"name":"3-hydroxyacyl-[acyl-carrier-protein] dehydratase (n-C12:0)",
"metabolites":{
"3hddecACP_c":-1.0,
"h2o_c":1.0,
"tddec2eACP_c":1.0
},
"lower_bound":0.0,
"upper_bound":1000.0,
"gene_reaction_rule":"KENIPJOJ_01479",
"notes":{
"KEGG Reaction":"R04965"
}
},
{
"id":"3HAD121",
"name":"3-hydroxyacyl-[acyl-carrier-protein] dehydratase (n-C12:1)",
"metabolites":{
"3hcddec5eACP_c":-1.0,
"h2o_c":1.0,
"t3c5ddeceACP_c":1.0
},
"lower_bound":0.0,
"upper_bound":1000.0,
"gene_reaction_rule":"KENIPJOJ_01479"
},
{
"id":"3HAD140",
"name":"3-hydroxyacyl-[acyl-carrier-protein] dehydratase (n-C14:0)",
"metabolites":{
"3hmrsACP_c":-1.0,
"h2o_c":1.0,
"tmrs2eACP_c":1.0
},
"lower_bound":0.0,
"upper_bound":1000.0,
"gene_reaction_rule":"KENIPJOJ_01479",
"notes":{
"KEGG Reaction":"R04568"
}
},
{
"id":"3HAD141",
"name":"3-hydroxyacyl-[acyl-carrier-protein] dehydratase (n-C14:1)",
"metabolites":{
"3hcmrs7eACP_c":-1.0,
"h2o_c":1.0,
"t3c7mrseACP_c":1.0
},
"lower_bound":0.0,
"upper_bound":1000.0,
"gene_reaction_rule":"KENIPJOJ_01479"
},
{
"id":"3HAD160",
"name":"3-hydroxyacyl-[acyl-carrier-protein] dehydratase (n-C16:0)",
"metabolites":{
"3hpalmACP_c":-1.0,
"h2o_c":1.0,
"tpalm2eACP_c":1.0
},
"lower_bound":0.0,
"upper_bound":1000.0,
"gene_reaction_rule":"KENIPJOJ_01479",
"notes":{
"KEGG Reaction":"R04544"
}
},
{
"id":"3HAD161",
"name":"3-hydroxyacyl-[acyl-carrier-protein] dehydratase (n-C16:1)",
"metabolites":{
"3hcpalm9eACP_c":-1.0,
"h2o_c":1.0,
"t3c9palmeACP_c":1.0
},
"lower_bound":0.0,
"upper_bound":1000.0,
"gene_reaction_rule":"KENIPJOJ_01479"
},
{
"id":"3HAD180",
"name":"3-hydroxyacyl-[acyl-carrier-protein] dehydratase (n-C18:0)",
"metabolites":{
"3hoctaACP_c":-1.0,
"h2o_c":1.0,
"toctd2eACP_c":1.0
},
"lower_bound":0.0,
"upper_bound":1000.0,
"gene_reaction_rule":"KENIPJOJ_01479"
},
{
"id":"3HAD181",
"name":"3-hydroxyacyl-[acyl-carrier-protein] dehydratase (n-C18:1)",
"metabolites":{
"3hcvac11eACP_c":-1.0,
"h2o_c":1.0,
"t3c11vaceACP_c":1.0
},
"lower_bound":0.0,
"upper_bound":1000.0,
"gene_reaction_rule":"KENIPJOJ_01479"
},
{
"id":"3HAD40",
"name":"3-hydroxyacyl-[acyl-carrier-protein] dehydratase (n-C4:0)",
"metabolites":{
"3haACP_c":-1.0,
"but2eACP_c":1.0,
"h2o_c":1.0
},
"lower_bound":0.0,
"upper_bound":1000.0,
"gene_reaction_rule":"KENIPJOJ_01479"
},
{
"id":"3HAD60",
"name":"3-hydroxyacyl-[acyl-carrier-protein] dehydratase (n-C6:0)",
"metabolites":{
"3hhexACP_c":-1.0,
"h2o_c":1.0,
"thex2eACP_c":1.0
},
"lower_bound":0.0,
"upper_bound":1000.0,
"gene_reaction_rule":"KENIPJOJ_01479",
"notes":{
"KEGG Reaction":"R04954"
}
},
{
"id":"3HAD80",
"name":"3-hydroxyacyl-[acyl-carrier-protein] dehydratase (n-C8:0)",
"metabolites":{
"3hoctACP_c":-1.0,
"h2o_c":1.0,
"toct2eACP_c":1.0
},
"lower_bound":0.0,
"upper_bound":1000.0,
"gene_reaction_rule":"KENIPJOJ_01479",
"notes":{
"KEGG Reaction":"R04537"
}
},
{
"id":"3OAR100",
"name":"3-oxoacyl-[acyl-carrier-protein] reductase (n-C10:0)",
"metabolites":{
"3hdecACP_c":1.0,
"3odecACP_c":-1.0,
"h_c":-1.0,
"nadp_c":1.0,
"nadph_c":-1.0
},
"lower_bound":-1000.0,
"upper_bound":1000.0,
"gene_reaction_rule":"KENIPJOJ_01475 or KENIPJOJ_02473",
"notes":{
"KEGG Reaction":"R04534"
}
},
{
"id":"3OAR120",
"name":"3-oxoacyl-[acyl-carrier-protein] reductase (n-C12:0)",
"metabolites":{
"3hddecACP_c":1.0,
"3oddecACP_c":-1.0,
"h_c":-1.0,
"nadp_c":1.0,
"nadph_c":-1.0
},
"lower_bound":-1000.0,
"upper_bound":1000.0,
"gene_reaction_rule":"KENIPJOJ_01475 or KENIPJOJ_02473",
"notes":{
"KEGG Reaction":"R04964"
}
},
{
"id":"3OAR121",
"name":"3-oxoacyl-[acyl-carrier-protein] reductase (n-C12:1)",
"metabolites":{
"3hcddec5eACP_c":1.0,
"3ocddec5eACP_c":-1.0,
"h_c":-1.0,
"nadp_c":1.0,
"nadph_c":-1.0
},
"lower_bound":0.0,
"upper_bound":1000.0,
"gene_reaction_rule":"KENIPJOJ_01475 or KENIPJOJ_02473"
},
{
"id":"3OAR140",
"name":"3-oxoacyl-[acyl-carrier-protein] reductase (n-C14:0)",
"metabolites":{
"3hmrsACP_c":1.0,
"3omrsACP_c":-1.0,
"h_c":-1.0,
"nadp_c":1.0,
"nadph_c":-1.0
},
"lower_bound":-1000.0,
"upper_bound":1000.0,
"gene_reaction_rule":"KENIPJOJ_01475 or KENIPJOJ_02473",
"notes":{
"KEGG Reaction":"R04566"
}
},
{
"id":"3OAR141",
"name":"3-oxoacyl-[acyl-carrier-protein] reductase (n-C14:1)",
"metabolites":{
"3hcmrs7eACP_c":1.0,
"3ocmrs7eACP_c":-1.0,
"h_c":-1.0,
"nadp_c":1.0,
"nadph_c":-1.0
},
"lower_bound":0.0,
"upper_bound":1000.0,
"gene_reaction_rule":"KENIPJOJ_01475 or KENIPJOJ_02473"
},
{
"id":"3OAR160",
"name":"3-oxoacyl-[acyl-carrier-protein] reductase (n-C16:0)",
"metabolites":{
"3hpalmACP_c":1.0,
"3opalmACP_c":-1.0,
"h_c":-1.0,
"nadp_c":1.0,
"nadph_c":-1.0
},
"lower_bound":-1000.0,
"upper_bound":1000.0,
"gene_reaction_rule":"KENIPJOJ_01475 or KENIPJOJ_02473",
"notes":{
"KEGG Reaction":"R04543"
}
},
{
"id":"3OAR161",
"name":"3-oxoacyl-[acyl-carrier-protein] reductase (n-C16:1)",
"metabolites":{
"3hcpalm9eACP_c":1.0,
"3ocpalm9eACP_c":-1.0,
"h_c":-1.0,
"nadp_c":1.0,
"nadph_c":-1.0
},
"lower_bound":0.0,
"upper_bound":1000.0,
"gene_reaction_rule":"KENIPJOJ_01475 or KENIPJOJ_02473"
},
{
"id":"3OAR180",
"name":"3-oxoacyl-[acyl-carrier-protein] reductase (n-C18:0)",
"metabolites":{
"3hoctaACP_c":1.0,
"3ooctdACP_c":-1.0,
"h_c":-1.0,
"nadp_c":1.0,
"nadph_c":-1.0
},
"lower_bound":-1000.0,
"upper_bound":1000.0,
"gene_reaction_rule":"KENIPJOJ_01475 or KENIPJOJ_02473"
},
{
"id":"3OAR181",
"name":"3-oxoacyl-[acyl-carrier-protein] reductase (n-C18:1)",
"metabolites":{
"3hcvac11eACP_c":1.0,
"3ocvac11eACP_c":-1.0,
"h_c":-1.0,
"nadp_c":1.0,
"nadph_c":-1.0
},
"lower_bound":0.0,
"upper_bound":1000.0,
"gene_reaction_rule":"KENIPJOJ_01475 or KENIPJOJ_02473"
},
{
"id":"3OAR40",
"name":"3-oxoacyl-[acyl-carrier-protein] reductase (n-C4:0)",
"metabolites":{
"3haACP_c":1.0,
"actACP_c":-1.0,
"h_c":-1.0,
"nadp_c":1.0,
"nadph_c":-1.0
},
"lower_bound":-1000.0,
"upper_bound":1000.0,
"gene_reaction_rule":"KENIPJOJ_01475 or KENIPJOJ_02473"
},
{
"id":"3OAR60",
"name":"3-oxoacyl-[acyl-carrier-protein] reductase (n-C6:0)",
"metabolites":{
"3hhexACP_c":1.0,
"3ohexACP_c":-1.0,
"h_c":-1.0,
"nadp_c":1.0,
"nadph_c":-1.0
},
"lower_bound":-1000.0,
"upper_bound":1000.0,
"gene_reaction_rule":"KENIPJOJ_01475 or KENIPJOJ_02473",
"notes":{
"KEGG Reaction":"R04953"
}
},
{
"id":"3OAR80",
"name":"3-oxoacyl-[acyl-carrier-protein] reductase (n-C8:0)",
"metabolites":{
"3hoctACP_c":1.0,
"3ooctACP_c":-1.0,
"h_c":-1.0,
"nadp_c":1.0,
"nadph_c":-1.0
},
"lower_bound":-1000.0,
"upper_bound":1000.0,
"gene_reaction_rule":"KENIPJOJ_01475 or KENIPJOJ_02473",
"notes":{
"KEGG Reaction":"R04536"
}
},
{
"id":"3OAS100",
"name":"3-oxoacyl-[acyl-carrier-protein] synthase (n-C10:0)",
"metabolites":{
"3odecACP_c":1.0,
"ACP_c":1.0,
"co2_c":1.0,
"h_c":-1.0,
"malACP_c":-1.0,
"ocACP_c":-1.0
},
"lower_bound":0.0,
"upper_bound":1000.0,
"gene_reaction_rule":"KENIPJOJ_01472 or KENIPJOJ_01477",
"notes":{
"KEGG Reaction":"R04960"
}
},
{
"id":"3OAS120",
"name":"3-oxoacyl-[acyl-carrier-protein] synthase (n-C12:0)",
"metabolites":{
"3oddecACP_c":1.0,
"ACP_c":1.0,
"co2_c":1.0,
"dcaACP_c":-1.0,
"h_c":-1.0,
"malACP_c":-1.0
},
"lower_bound":0.0,
"upper_bound":1000.0,
"gene_reaction_rule":"KENIPJOJ_01472 or KENIPJOJ_01477",
"notes":{
"KEGG Reaction":"R04963"
}
},
{
"id":"3OAS121",
"name":"3-oxoacyl-[acyl-carrier-protein] synthase (n-C12:1)",
"metabolites":{
"3ocddec5eACP_c":1.0,
"ACP_c":1.0,
"cdec3eACP_c":-1.0,
"co2_c":1.0,
"h_c":-1.0,
"malACP_c":-1.0
},
"lower_bound":0.0,
"upper_bound":1000.0,
"gene_reaction_rule":"KENIPJOJ_01472 or KENIPJOJ_01477"
},
{
"id":"3OAS140",
"name":"3-oxoacyl-[acyl-carrier-protein] synthase (n-C14:0)",
"metabolites":{
"3omrsACP_c":1.0,
"ACP_c":1.0,
"co2_c":1.0,
"ddcaACP_c":-1.0,
"h_c":-1.0,
"malACP_c":-1.0
},
"lower_bound":0.0,
"upper_bound":1000.0,
"gene_reaction_rule":"KENIPJOJ_01472 or KENIPJOJ_01477",
"notes":{
"KEGG Reaction":"R04726"
}
},
{
"id":"3OAS141",
"name":"3-oxoacyl-[acyl-carrier-protein] synthase (n-C14:1)",
"metabolites":{
"3ocmrs7eACP_c":1.0,
"ACP_c":1.0,
"cddec5eACP_c":-1.0,
"co2_c":1.0,
"h_c":-1.0,
"malACP_c":-1.0
},
"lower_bound":0.0,
"upper_bound":1000.0,
"gene_reaction_rule":"KENIPJOJ_01472 or KENIPJOJ_01477"
},
{
"id":"3OAS160",
"name":"3-oxoacyl-[acyl-carrier-protein] synthase (n-C16:0)",
"metabolites":{
"3opalmACP_c":1.0,
"ACP_c":1.0,
"co2_c":1.0,
"h_c":-1.0,
"malACP_c":-1.0,
"myrsACP_c":-1.0
},
"lower_bound":0.0,
"upper_bound":1000.0,
"gene_reaction_rule":"KENIPJOJ_01472 or KENIPJOJ_01477",
"notes":{
"KEGG Reaction":"R04968"
}
},
{
"id":"3OAS161",
"name":"3-oxoacyl-[acyl-carrier-protein] synthase (n-C16:1)",
"metabolites":{
"3ocpalm9eACP_c":1.0,
"ACP_c":1.0,
"co2_c":1.0,
"h_c":-1.0,
"malACP_c":-1.0,
"tdeACP_c":-1.0
},
"lower_bound":0.0,
"upper_bound":1000.0,
"gene_reaction_rule":"KENIPJOJ_01472 or KENIPJOJ_01477"
},
{
"id":"3OAS180",
"name":"3-oxoacyl-[acyl-carrier-protein] synthase (n-C18:0)",
"metabolites":{
"3ooctdACP_c":1.0,
"ACP_c":1.0,
"co2_c":1.0,
"h_c":-1.0,
"malACP_c":-1.0,
"palmACP_c":-1.0
},
"lower_bound":0.0,
"upper_bound":1000.0,
"gene_reaction_rule":"KENIPJOJ_01472 or KENIPJOJ_01477"
},
{
"id":"3OAS181",
"name":"3-oxoacyl-[acyl-carrier-protein] synthase (n-C18:1)",
"metabolites":{
"3ocvac11eACP_c":1.0,
"ACP_c":1.0,
"co2_c":1.0,
"h_c":-1.0,
"hdeACP_c":-1.0,
"malACP_c":-1.0
},
"lower_bound":0.0,
"upper_bound":1000.0,
"gene_reaction_rule":"KENIPJOJ_01472 or KENIPJOJ_01477"
},
{
"id":"3OAS60",
"name":"3-oxoacyl-[acyl-carrier-protein] synthase (n-C6:0)",
"metabolites":{
"3ohexACP_c":1.0,
"ACP_c":1.0,
"butACP_c":-1.0,
"co2_c":1.0,
"h_c":-1.0,
"malACP_c":-1.0
},
"lower_bound":0.0,
"upper_bound":1000.0,
"gene_reaction_rule":"KENIPJOJ_01472 or KENIPJOJ_01477",
"notes":{
"KEGG Reaction":"R04952"
}
},
{
"id":"3OAS80",
"name":"3-oxoacyl-[acyl-carrier-protein] synthase (n-C8:0)",
"metabolites":{
"3ooctACP_c":1.0,
"ACP_c":1.0,
"co2_c":1.0,
"h_c":-1.0,
"hexACP_c":-1.0,
"malACP_c":-1.0
},
"lower_bound":0.0,
"upper_bound":1000.0,
"gene_reaction_rule":"KENIPJOJ_01472 or KENIPJOJ_01477",
"notes":{
"KEGG Reaction":"R04957"
}
},
{
"id":"3OXCOAT",
"name":"3-oxoadipyl-CoA thiolase",
"metabolites":{
"accoa_c":1.0,
"coa_c":-1.0,
"oxadpcoa_c":-1.0,
"succoa_c":1.0
},
"lower_bound":0.0,
"upper_bound":1000.0,
"gene_reaction_rule":"KENIPJOJ_01581",
"notes":{
"BioPath Reaction":"RXN00946",
"KEGG Reaction":"R00829"
}
},
{
"id":"3PEPTtex",
"name":"LalaDgluMdap (tripeptide) transport via diffusion (extracellular to periplasm)",
"metabolites":{
"LalaDgluMdap_e":-1.0,
"LalaDgluMdap_p":1.0
},
"lower_bound":-1000.0,
"upper_bound":1000.0,
"gene_reaction_rule":""
},
{
"id":"4PEPTtex",
"name":"LalaDgluMdapDala (pentapeptide) transport via diffusion (extracellular to periplasm)",
"metabolites":{
"LalaDgluMdapDala_e":-1.0,
"LalaDgluMdapDala_p":1.0
},
"lower_bound":-1000.0,
"upper_bound":1000.0,
"gene_reaction_rule":""
},
{
"id":"5DGLCNR",
"name":"5-dehydro-D-gluconate reductase",
"metabolites":{
"5dglcn_c":-1.0,
"glcn_c":1.0,
"h_c":-1.0,
"nadp_c":1.0,
"nadph_c":-1.0
},
"lower_bound":-1000.0,
"upper_bound":1000.0,
"gene_reaction_rule":"KENIPJOJ_00655",
"notes":{
"KEGG Reaction":"R01740"
}
},
{
"id":"5DOAN",
"name":"5'-deoxyadenosine nuclosidase",
"metabolites":{
"5drib_c":1.0,
"ade_c":1.0,
"dad_5_c":-1.0,
"h2o_c":-1.0
},
"lower_bound":0.0,
"upper_bound":1000.0,
"gene_reaction_rule":"KENIPJOJ_00963"
},
{
"id":"6PGALSZ",
"name":"6-phospho-beta-galactosidase",
"metabolites":{
"dgal6p_c":1.0,
"glc__D_c":1.0,
"h2o_c":-1.0,
"lac6p_c":-1.0
},
"lower_bound":0.0,
"upper_bound":1000.0,
"gene_reaction_rule":"KENIPJOJ_00430"
},
{
"id":"AACPS1",
"name":"Acyl-[acyl-carrier-protein] synthetase (n-C14:0)",
"metabolites":{
"ACP_c":-1.0,
"amp_c":1.0,
"atp_c":-1.0,
"myrsACP_c":1.0,
"ppi_c":1.0,
"ttdca_c":-1.0
},
"lower_bound":0.0,
"upper_bound":1000.0,
"gene_reaction_rule":""
},
{
"id":"AACPS2",
"name":"Acyl-[acyl-carrier-protein] synthetase  (n-C14:1)",
"metabolites":{
"ACP_c":-1.0,
"amp_c":1.0,
"atp_c":-1.0,
"ppi_c":1.0,
"tdeACP_c":1.0,
"ttdcea_c":-1.0
},
"lower_bound":0.0,
"upper_bound":1000.0,
"gene_reaction_rule":""
},
{
"id":"AACPS3",
"name":"Acyl-[acyl-carrier-protein] synthetase  (n-C16:0)",
"metabolites":{
"ACP_c":-1.0,
"amp_c":1.0,
"atp_c":-1.0,
"hdca_c":-1.0,
"palmACP_c":1.0,
"ppi_c":1.0
},
"lower_bound":0.0,
"upper_bound":1000.0,
"gene_reaction_rule":""
},
{
"id":"AACPS7",
"name":"Acyl-[acyl-carrier-protein] synthetase  (n-C12:0)",
"metabolites":{
"ACP_c":-1.0,
"amp_c":1.0,
"atp_c":-1.0,
"ddcaACP_c":1.0,
"ddca_c":-1.0,
"ppi_c":1.0
},
"lower_bound":0.0,
"upper_bound":1000.0,
"gene_reaction_rule":""
},
{
"id":"AB6PGH",
"name":"Arbutin 6-phosphate glucohydrolase",
"metabolites":{
"arbt6p_c":-1.0,
"g6p_c":1.0,
"h2o_c":-1.0,
"hqn_c":1.0
},
"lower_bound":0.0,
"upper_bound":1000.0,
"gene_reaction_rule":"KENIPJOJ_00718 or KENIPJOJ_02520 or KENIPJOJ_02916"
},
{
"id":"ABTt_1",
"name":"L arabinitol transport via passive diffusion",
"metabolites":{
"abt__L_c":1.0,
"abt__L_e":-1.0
},
"lower_bound":-1000.0,
"upper_bound":1000.0,
"gene_reaction_rule":""
},
{
"id":"ABZtex",
"name":"4 aminobenzoate extracellular to cytosol ",
"metabolites":{
"4abz_c":1.0,
"4abz_e":-1.0
},
"lower_bound":-1000.0,
"upper_bound":1000.0,
"gene_reaction_rule":""
},
{
"id":"ACACT1r",
"name":"Acetyl-CoA C-acetyltransferase",
"metabolites":{
"aacoa_c":1.0,
"accoa_c":-2.0,
"coa_c":1.0
},
"lower_bound":-1000.0,
"upper_bound":1000.0,
"gene_reaction_rule":"KENIPJOJ_01581",
"notes":{
"KEGG Reaction":"R00238"
}
},
{
"id":"ACACT2r",
"name":"Acetyl-CoA C-acyltransferase (butanoyl-CoA) (r)",
"metabolites":{
"3ohcoa_c":1.0,
"accoa_c":-1.0,
"btcoa_c":-1.0,
"coa_c":1.0
},
"lower_bound":-1000.0,
"upper_bound":1000.0,
"gene_reaction_rule":"KENIPJOJ_01581",
"notes":{
"BioPath Reaction":"RXN00254",
"KEGG Reaction":"R01177"
}
},
{
"id":"ACALD",
"name":"Acetaldehyde dehydrogenase (acetylating)",
"metabolites":{
"acald_c":-1.0,
"accoa_c":1.0,
"coa_c":-1.0,
"h_c":1.0,
"nad_c":-1.0,
"nadh_c":1.0
},
"lower_bound":-1000.0,
"upper_bound":1000.0,
"gene_reaction_rule":"KENIPJOJ_00637",
"notes":{
"KEGG Reaction":"R00228"
}
},
{
"id":"ACALDt",
"name":"Acetaldehyde reversible transport",
"metabolites":{
"acald_c":1.0,
"acald_e":-1.0
},
"lower_bound":-1000.0,
"upper_bound":1000.0,
"gene_reaction_rule":"spontaneous"
},
{
"id":"ACCOAC",
"name":"Acetyl-CoA carboxylase",
"metabolites":{
"accoa_c":-1.0,
"adp_c":1.0,
"atp_c":-1.0,
"h_c":1.0,
"hco3_c":-1.0,
"malcoa_c":1.0,
"pi_c":1.0
},
"lower_bound":0.0,
"upper_bound":1000.0,
"gene_reaction_rule":"KENIPJOJ_01480 and KENIPJOJ_01482 and KENIPJOJ_01483",
"notes":{
"KEGG Reaction":"R00742"
}
},
{
"id":"ACCOAL",
"name":"Acetate-CoA ligase (ADP-forming)",
"metabolites":{
"adp_c":1.0,
"atp_c":-1.0,
"coa_c":-1.0,
"pi_c":1.0,
"ppa_c":-1.0,
"ppcoa_c":1.0
},
"lower_bound":0.0,
"upper_bound":1000.0,
"gene_reaction_rule":"",
"notes":{
"KEGG Reaction":"R00920"
}
},
{
"id":"ACGAMPM",
"name":"Phosphoacetylglucosamine mutase",
"metabolites":{
"acgam1p_c":1.0,
"acgam6p_c":-1.0
},
"lower_bound":-1000.0,
"upper_bound":1000.0,
"gene_reaction_rule":"",
"notes":{
"KEGG Reaction":"R08193"
}
},
{
"id":"ACGApts",
"name":"N-Acetyl-D-glucosamine transport via PEP:Pyr PTS",
"metabolites":{
"acgam6p_c":1.0,
"acgam_e":-1.0,
"pep_c":-1.0,
"pyr_c":1.0
},
"lower_bound":0.0,
"upper_bound":1000.0,
"gene_reaction_rule":"KENIPJOJ_01540 or ( KENIPJOJ_01463 and KENIPJOJ_01464 and KENIPJOJ_01540 )"
},
{
"id":"ACGAptspp",
"name":"N-Acetyl-D-glucosamine transport via PEP:Pyr PTS  (periplasm)",
"metabolites":{
"acgam6p_c":1.0,
"acgam_p":-1.0,
"pep_c":-1.0,
"pyr_c":1.0
},
"lower_bound":0.0,
"upper_bound":1000.0,
"gene_reaction_rule":"KENIPJOJ_00210 or KENIPJOJ_01540"
},
{
"id":"ACGAtex",
"name":"N-Acetyl-D-glucosamine transport via diffusion (extracellular to periplasm)",
"metabolites":{
"acgam_e":-1.0,
"acgam_p":1.0
},
"lower_bound":-1000.0,
"upper_bound":1000.0,
"gene_reaction_rule":""
},
{
"id":"ACHBS",
"name":"2-aceto-2-hydroxybutanoate synthase",
"metabolites":{
"2ahbut_c":1.0,
"2obut_c":-1.0,
"co2_c":1.0,
"h_c":-1.0,
"pyr_c":-1.0
},
"lower_bound":0.0,
"upper_bound":1000.0,
"gene_reaction_rule":"KENIPJOJ_02362",
"notes":{
"KEGG Reaction":"R08648"
}
},
{
"id":"ACKr",
"name":"Acetate kinase",
"metabolites":{
"ac_c":-1.0,
"actp_c":1.0,
"adp_c":1.0,
"atp_c":-1.0
},
"lower_bound":-1000.0,
"upper_bound":1000.0,
"gene_reaction_rule":"KENIPJOJ_03112",
"notes":{
"BioPath Reaction":"RXN00036",
"KEGG Reaction":"R00315"
}
},
{
"id":"ACLDC",
"name":"Acetolactate decarboxylase",
"metabolites":{
"actn__R_c":1.0,
"alac__S_c":-1.0,
"co2_c":1.0,
"h_c":-1.0
},
"lower_bound":0.0,
"upper_bound":1000.0,
"gene_reaction_rule":"KENIPJOJ_02361",
"notes":{
"BioPath Reaction":"RXN01330",
"KEGG Reaction":"R02948"
}
},
{
"id":"ACLS",
"name":"Acetolactate synthase",
"metabolites":{
"alac__S_c":1.0,
"co2_c":1.0,
"h_c":-1.0,
"pyr_c":-2.0
},
"lower_bound":0.0,
"upper_bound":1000.0,
"gene_reaction_rule":"KENIPJOJ_02362",
"notes":{
"KEGG Reaction":"R00226"
}
},
{
"id":"ACM6PH",
"name":"N-acetylmuramate 6-phosphate hydrolase",
"metabolites":{
"acgam6p_c":1.0,
"acmum6p_c":-1.0,
"h2o_c":-1.0,
"lac__D_c":1.0
},
"lower_bound":0.0,
"upper_bound":1000.0,
"gene_reaction_rule":"KENIPJOJ_01070",
"notes":{
"KEGG Reaction":"R08555"
}
},
{
"id":"ACMANApts",
"name":"N-acetyl-D-mannosamine transport via PTS",
"metabolites":{
"acmana_e":-1.0,
"acmanap_c":1.0,
"pep_c":-1.0,
"pyr_c":1.0
},
"lower_bound":0.0,
"upper_bound":1000.0,
"gene_reaction_rule":"KENIPJOJ_01256 and KENIPJOJ_01258 and KENIPJOJ_01259"
},
{
"id":"ACMANAt2",
"name":"N acetyl D mannosamine proton symport",
"metabolites":{
"acmana_c":1.0,
"acmana_e":-1.0,
"h_c":1.0,
"h_e":-1.0
},
"lower_bound":0.0,
"upper_bound":1000.0,
"gene_reaction_rule":""
},
{
"id":"ACMUMptspp",
"name":"N-acetylmuramate transport via PEP:Pyr PTS (periplasm)",
"metabolites":{
"acmum6p_c":1.0,
"acmum_p":-1.0,
"pep_c":-1.0,
"pyr_c":1.0
},
"lower_bound":0.0,
"upper_bound":1000.0,
"gene_reaction_rule":""
},
{
"id":"ACMUMtex",
"name":"N-acetylmuramate transport via diffusion (extracellular to periplasm)",
"metabolites":{
"acmum_e":-1.0,
"acmum_p":1.0
},
"lower_bound":0.0,
"upper_bound":1000.0,
"gene_reaction_rule":""
},
{
"id":"ACOATA",
"name":"Acetyl-CoA ACP transacylase",
"metabolites":{
"ACP_c":-1.0,
"acACP_c":1.0,
"accoa_c":-1.0,
"coa_c":1.0
},
"lower_bound":-1000.0,
"upper_bound":1000.0,
"gene_reaction_rule":"KENIPJOJ_01472",
"notes":{
"KEGG Reaction":"R01624"
}
},
{
"id":"ACPPAT120",
"name":"Acyl-(acyl carrier protein):phosphate acyltransferase (C12:0)",
"metabolites":{
"ACP_c":1.0,
"ddcaACP_c":-1.0,
"ddcap_c":1.0,
"h_c":-1.0,
"pi_c":-1.0
},
"lower_bound":0.0,
"upper_bound":1000.0,
"gene_reaction_rule":"KENIPJOJ_00524"
},
{
"id":"ACPPAT140",
"name":"Acyl-(acyl carrier protein):phosphate acyltransferase (C14:0)",
"metabolites":{
"ACP_c":1.0,
"h_c":-1.0,
"myrsACP_c":-1.0,
"pi_c":-1.0,
"ttdcap_c":1.0
},
"lower_bound":0.0,
"upper_bound":1000.0,
"gene_reaction_rule":"KENIPJOJ_00524"
},
{
"id":"ACPPAT141",
"name":"Acyl-(acyl carrier protein):phosphate acyltransferase (C14:1)",
"metabolites":{
"ACP_c":1.0,
"h_c":-1.0,
"pi_c":-1.0,
"tdeACP_c":-1.0,
"ttdceap_c":1.0
},
"lower_bound":0.0,
"upper_bound":1000.0,
"gene_reaction_rule":"KENIPJOJ_00524"
},
{
"id":"ACPPAT161",
"name":"Acyl-(acyl carrier protein):phosphate acyltransferase (C16:1)",
"metabolites":{
"ACP_c":1.0,
"h_c":-1.0,
"hdceap_c":1.0,
"hdeACP_c":-1.0,
"pi_c":-1.0
},
"lower_bound":0.0,
"upper_bound":1000.0,
"gene_reaction_rule":"KENIPJOJ_00524"
},
{
"id":"ACPPAT180",
"name":"Acyl-(acyl carrier protein):phosphate acyltransferase (C18:0)",
"metabolites":{
"ACP_c":1.0,
"h_c":-1.0,
"ocdcaACP_c":-1.0,
"ocdcap_c":1.0,
"pi_c":-1.0
},
"lower_bound":0.0,
"upper_bound":1000.0,
"gene_reaction_rule":"KENIPJOJ_00524"
},
{
"id":"ACPPAT181",
"name":"Acyl-(acyl carrier protein):phosphate acyltransferase (C18:1)",
"metabolites":{
"ACP_c":1.0,
"h_c":-1.0,
"ocdceap_c":1.0,
"octeACP_c":-1.0,
"pi_c":-1.0
},
"lower_bound":0.0,
"upper_bound":1000.0,
"gene_reaction_rule":"KENIPJOJ_00524"
},
{
"id":"ACPpds",
"name":"[acyl-carrier-protein] phosphodiesterase",
"metabolites":{
"ACP_c":-1.0,
"apoACP_c":1.0,
"h2o_c":-1.0,
"h_c":1.0,
"pan4p_c":1.0
},
"lower_bound":0.0,
"upper_bound":1000.0,
"gene_reaction_rule":"KENIPJOJ_02967",
"notes":{
"KEGG Reaction":"R01623"
}
},
{
"id":"ACPS1",
"name":"Acyl-carrier protein synthase",
"metabolites":{
"ACP_c":1.0,
"apoACP_c":-1.0,
"coa_c":-1.0,
"h_c":1.0,
"pap_c":1.0
},
"lower_bound":0.0,
"upper_bound":1000.0,
"gene_reaction_rule":"KENIPJOJ_00615",
"notes":{
"KEGG Reaction":"R01625"
}
},
{
"id":"ACTNabc",
"name":"Acetoin transport via ABC system",
"metabolites":{
"actn__R_c":1.0,
"actn__R_e":-1.0,
"adp_c":1.0,
"atp_c":-1.0,
"h2o_c":-1.0,
"h_c":1.0,
"pi_c":1.0
},
"lower_bound":0.0,
"upper_bound":1000.0,
"gene_reaction_rule":"KENIPJOJ_00850"
},
{
"id":"ACTNabc1",
"name":"Acetoin efflux  via ABC system",
"metabolites":{
"actn__R_c":-1.0,
"actn__R_e":1.0,
"adp_c":1.0,
"atp_c":-1.0,
"h2o_c":-1.0,
"h_c":1.0,
"pi_c":1.0
},
"lower_bound":0.0,
"upper_bound":1000.0,
"gene_reaction_rule":"KENIPJOJ_00850"
},
{
"id":"ADD",
"name":"Adenine deaminase",
"metabolites":{
"ade_c":-1.0,
"h2o_c":-1.0,
"h_c":-1.0,
"hxan_c":1.0,
"nh4_c":1.0
},
"lower_bound":0.0,
"upper_bound":1000.0,
"gene_reaction_rule":"KENIPJOJ_03121"
},
{
"id":"ADK1",
"name":"Adenylate kinase",
"metabolites":{
"adp_c":2.0,
"amp_c":-1.0,
"atp_c":-1.0
},
"lower_bound":-1000.0,
"upper_bound":1000.0,
"gene_reaction_rule":"KENIPJOJ_00506",
"notes":{
"BioPath Reaction":"RXN00680",
"KEGG Reaction":"R00127"
}
},
{
"id":"ADK2",
"name":"ADK2",
"metabolites":{
"adp_c":1.0,
"amp_c":-1.0,
"ppi_c":1.0,
"pppi_c":-1.0
},
"lower_bound":-1000.0,
"upper_bound":1000.0,
"gene_reaction_rule":"KENIPJOJ_00506"
},
{
"id":"ADKd",
"name":"Adenylate kinase (d form)",
"metabolites":{
"dadp_c":2.0,
"damp_c":-1.0,
"datp_c":-1.0
},
"lower_bound":-1000.0,
"upper_bound":1000.0,
"gene_reaction_rule":"KENIPJOJ_00506"
},
{
"id":"ADNt2",
"name":"Adenosine transport in via proton symport",
"metabolites":{
"adn_c":1.0,
"adn_e":-1.0,
"h_c":1.0,
"h_e":-1.0
},
"lower_bound":0.0,
"upper_bound":1000.0,
"gene_reaction_rule":""
},
{
"id":"ADPDA",
"name":"N6 acetyl LL 2 6 diaminoheptanedioate amidohydrolase",
"metabolites":{
"26dap_LL_c":1.0,
"26dapime_c":-1.0,
"ac_c":1.0,
"h2o_c":-1.0
},
"lower_bound":-1000.0,
"upper_bound":1000.0,
"gene_reaction_rule":"KENIPJOJ_00900"
},
{
"id":"ADPT",
"name":"Adenine phosphoribosyltransferase",
"metabolites":{
"ade_c":-1.0,
"amp_c":1.0,
"ppi_c":1.0,
"prpp_c":-1.0
},
"lower_bound":0.0,
"upper_bound":1000.0,
"gene_reaction_rule":"KENIPJOJ_01849",
"notes":{
"BioPath Reaction":"RXN01461",
"KEGG Reaction":"R00190"
}
},
{
"id":"ADSK",
"name":"Adenylyl-sulfate kinase",
"metabolites":{
"adp_c":1.0,
"aps_c":-1.0,
"atp_c":-1.0,
"h_c":1.0,
"paps_c":1.0
},
"lower_bound":0.0,
"upper_bound":1000.0,
"gene_reaction_rule":"",
"notes":{
"BioPath Reaction":"RXN01225",
"KEGG Reaction":"R00509"
}
},
{
"id":"ADSL1r",
"name":"Adenylsuccinate lyase",
"metabolites":{
"amp_c":1.0,
"dcamp_c":-1.0,
"fum_c":1.0
},
"lower_bound":-1000.0,
"upper_bound":1000.0,
"gene_reaction_rule":"KENIPJOJ_01728",
"notes":{
"BioPath Reaction":"RXN00398",
"KEGG Reaction":"R01083"
}
},
{
"id":"ADSL2r",
"name":"Adenylosuccinate lyase",
"metabolites":{
"25aics_c":-1.0,
"aicar_c":1.0,
"fum_c":1.0
},
"lower_bound":-1000.0,
"upper_bound":1000.0,
"gene_reaction_rule":"KENIPJOJ_01728",
"notes":{
"BioPath Reaction":"RXN01106",
"KEGG Reaction":"R04559"
}
},
{
"id":"ADSS",
"name":"Adenylosuccinate synthase",
"metabolites":{
"asp__L_c":-1.0,
"dcamp_c":1.0,
"gdp_c":1.0,
"gtp_c":-1.0,
"h_c":2.0,
"imp_c":-1.0,
"pi_c":1.0
},
"lower_bound":0.0,
"upper_bound":1000.0,
"gene_reaction_rule":"KENIPJOJ_00412",
"notes":{
"BioPath Reaction":"RXN01479",
"KEGG Reaction":"R01135"
}
},
{
"id":"AGM3PApp",
"name":"N-Acetyl-D-glucosamine(anhydrous)N-Acetylmuramyl-tripeptide amidase (periplasm)",
"metabolites":{
"LalaDgluMdap_p":1.0,
"anhgm3p_p":-1.0,
"anhgm_p":1.0,
"h2o_p":-1.0
},
"lower_bound":0.0,
"upper_bound":1000.0,
"gene_reaction_rule":""
},
{
"id":"AGM4PApp",
"name":"N-Acetyl-D-glucosamine(anhydrous)N-Acetylmuramyl-tetrapeptide amidase (periplasm)",
"metabolites":{
"LalaDgluMdapDala_p":1.0,
"anhgm4p_p":-1.0,
"anhgm_p":1.0,
"h2o_p":-1.0
},
"lower_bound":0.0,
"upper_bound":1000.0,
"gene_reaction_rule":""
},
{
"id":"AGPAT160",
"name":"1-hexadecanoyl-sn-glycerol 3-phosphate O-acyltransferase (n-C16:0)",
"metabolites":{
"1hdecg3p_c":-1.0,
"ACP_c":1.0,
"pa160_c":1.0,
"palmACP_c":-1.0
},
"lower_bound":0.0,
"upper_bound":1000.0,
"gene_reaction_rule":""
},
{
"id":"AGPAT180",
"name":"1-octadecanoyl-sn-glycerol 3-phosphate O-acyltransferase (n-C18:0)",
"metabolites":{
"1odecg3p_c":-1.0,
"ACP_c":1.0,
"ocdcaACP_c":-1.0,
"pa180_c":1.0
},
"lower_bound":0.0,
"upper_bound":1000.0,
"gene_reaction_rule":""
},
{
"id":"AGPAT181",
"name":"1-octadec-7-enoyl-sn-glycerol 3-phosphate O-acyltransferase (n-C18:1)",
"metabolites":{
"1odec11eg3p_c":-1.0,
"ACP_c":1.0,
"octeACP_c":-1.0,
"pa181_c":1.0
},
"lower_bound":0.0,
"upper_bound":1000.0,
"gene_reaction_rule":""
},
{
"id":"AHCYSNS",
"name":"S-adenosylhomocysteine nucleosidase",
"metabolites":{
"ade_c":1.0,
"ahcys_c":-1.0,
"h2o_c":-1.0,
"rhcys_c":1.0
},
"lower_bound":0.0,
"upper_bound":1000.0,
"gene_reaction_rule":"KENIPJOJ_00963",
"notes":{
"KEGG Reaction":"R00194"
}
},
{
"id":"AHMMPS",
"name":"4 amino 5 hydroxymethyl 2 methylpyrimidine synthetase",
"metabolites":{
"4ahmmp_c":1.0,
"air_c":-1.0,
"gcald_c":1.0,
"h_c":-2.0,
"pi_c":1.0
},
"lower_bound":0.0,
"upper_bound":1000.0,
"gene_reaction_rule":""
},
{
"id":"AHSERL2",
"name":"O acetylhomoserine  thiol  lyase",
"metabolites":{
"ac_c":1.0,
"achms_c":-1.0,
"h2s_c":-1.0,
"h_c":1.0,
"hcys__L_c":1.0
},
"lower_bound":0.0,
"upper_bound":1000.0,
"gene_reaction_rule":"KENIPJOJ_00887",
"notes":{
"KEGG Reaction":"R01287"
}
},
{
"id":"AHSERL4",
"name":"Cysteine synthase  Thiosulfate ",
"metabolites":{
"ac_c":1.0,
"acser_c":-1.0,
"cys__L_c":1.0,
"h_c":1.0,
"so3_c":1.0,
"trdox_c":1.0,
"trdrd_c":-1.0,
"tsul_c":-1.0
},
"lower_bound":-1000.0,
"upper_bound":1000.0,
"gene_reaction_rule":"KENIPJOJ_01858"
},
{
"id":"AICART",
"name":"Phosphoribosylaminoimidazolecarboxamide formyltransferase",
"metabolites":{
"10fthf_c":-1.0,
"aicar_c":-1.0,
"fprica_c":1.0,
"thf_c":1.0
},
"lower_bound":-1000.0,
"upper_bound":1000.0,
"gene_reaction_rule":"KENIPJOJ_01739",
"notes":{
"BioPath Reaction":"RXN00808",
"KEGG Reaction":"R04560"
}
},
{
"id":"AIRC1",
"name":"Phosphoribosylaminoimidazole carboxylase  ATP dependent ",
"metabolites":{
"5aizc_c":1.0,
"adp_c":1.0,
"air_c":-1.0,
"atp_c":-1.0,
"co2_c":-1.0,
"h2o_c":-1.0,
"h_c":2.0,
"pi_c":1.0
},
"lower_bound":0.0,
"upper_bound":1000.0,
"gene_reaction_rule":"KENIPJOJ_01725 and KENIPJOJ_01727"
},
{
"id":"AKGDH",
"name":"2-Oxogluterate dehydrogenase",
"metabolites":{
"akg_c":-1.0,
"co2_c":1.0,
"coa_c":-1.0,
"nad_c":-1.0,
"nadh_c":1.0,
"succoa_c":1.0
},
"lower_bound":0.0,
"upper_bound":1000.0,
"gene_reaction_rule":"KENIPJOJ_01757 or KENIPJOJ_02721",
"notes":{
"KEGG Reaction":"R08549"
}
},
{
"id":"ALAabc",
"name":"L-alanine transport via ABC system",
"metabolites":{
"adp_c":1.0,
"ala__L_c":1.0,
"ala__L_e":-1.0,
"atp_c":-1.0,
"h2o_c":-1.0,
"h_c":1.0,
"pi_c":1.0
},
"lower_bound":0.0,
"upper_bound":1000.0,
"gene_reaction_rule":"KENIPJOJ_00738"
},
{
"id":"ALAALAabcpp",
"name":"D-alanyl-D-alanine (DalaDala) transport via ABC system (periplasm)",
"metabolites":{
"adp_c":1.0,
"alaala_c":1.0,
"alaala_p":-1.0,
"atp_c":-1.0,
"h2o_c":-1.0,
"h_c":1.0,
"pi_c":1.0
},
"lower_bound":0.0,
"upper_bound":1000.0,
"gene_reaction_rule":"KENIPJOJ_00527"
},
{
"id":"ALAALAr",
"name":"D-alanine-D-alanine ligase (reversible)",
"metabolites":{
"adp_c":1.0,
"ala__D_c":-2.0,
"alaala_c":1.0,
"atp_c":-1.0,
"h_c":1.0,
"pi_c":1.0
},
"lower_bound":-1000.0,
"upper_bound":1000.0,
"gene_reaction_rule":"KENIPJOJ_00612",
"notes":{
"KEGG Reaction":"R01150"
}
},
{
"id":"ALAR",
"name":"Alanine racemase",
"metabolites":{
"ala__D_c":1.0,
"ala__L_c":-1.0
},
"lower_bound":-1000.0,
"upper_bound":1000.0,
"gene_reaction_rule":"KENIPJOJ_00616",
"notes":{
"BioPath Reaction":"RXN01498",
"KEGG Reaction":"R00401"
}
},
{
"id":"ALAt2pp",
"name":"L-alanine transport in via proton symport (periplasm)",
"metabolites":{
"ala__L_c":1.0,
"ala__L_p":-1.0,
"h_c":1.0,
"h_p":-1.0
},
"lower_bound":0.0,
"upper_bound":1000.0,
"gene_reaction_rule":"KENIPJOJ_00738 or KENIPJOJ_00915"
},
{
"id":"ALAt2r",
"name":"L alanine reversible transport via proton symport",
"metabolites":{
"ala__L_c":1.0,
"ala__L_e":-1.0,
"h_c":1.0,
"h_e":-1.0
},
"lower_bound":-1000.0,
"upper_bound":1000.0,
"gene_reaction_rule":"KENIPJOJ_00738"
},
{
"id":"ALATA_D2",
"name":"D-alanine transaminase",
"metabolites":{
"ala__D_c":-1.0,
"pyam5p_c":1.0,
"pydx5p_c":-1.0,
"pyr_c":1.0
},
"lower_bound":0.0,
"upper_bound":1000.0,
"gene_reaction_rule":"KENIPJOJ_02930",
"notes":{
"KEGG Reaction":"R01147"
}
},
{
"id":"ALATA_L",
"name":"L-alanine transaminase",
"metabolites":{
"akg_c":-1.0,
"ala__L_c":-1.0,
"glu__L_c":1.0,
"pyr_c":1.0
},
"lower_bound":-1000.0,
"upper_bound":1000.0,
"gene_reaction_rule":"KENIPJOJ_01697",
"notes":{
"KEGG Reaction":"R00258"
}
},
{
"id":"ALATA_L2",
"name":"Alanine transaminase",
"metabolites":{
"ala__L_c":-1.0,
"pyam5p_c":1.0,
"pydx5p_c":-1.0,
"pyr_c":1.0
},
"lower_bound":0.0,
"upper_bound":1000.0,
"gene_reaction_rule":"KENIPJOJ_02930"
},
{
"id":"ALAtex",
"name":"L-alanine transport via diffusion (extracellular to periplasm)",
"metabolites":{
"ala__L_e":-1.0,
"ala__L_p":1.0
},
"lower_bound":-1000.0,
"upper_bound":1000.0,
"gene_reaction_rule":""
},
{
"id":"ALCD19y",
"name":"Alcohol dehydrogenase  glycerol  NADP ",
"metabolites":{
"glyald_c":-1.0,
"glyc_c":1.0,
"h_c":-1.0,
"nadp_c":1.0,
"nadph_c":-1.0
},
"lower_bound":0.0,
"upper_bound":1000.0,
"gene_reaction_rule":"KENIPJOJ_03096",
"notes":{
"BioPath Reaction":"RXN00332",
"KEGG Reaction":"R01041"
}
},
{
"id":"ALCD2y",
"name":"ALCD2y",
"metabolites":{
"acald_c":1.0,
"etoh_c":-1.0,
"h_c":1.0,
"nadp_c":-1.0,
"nadph_c":1.0
},
"lower_bound":-1000.0,
"upper_bound":1000.0,
"gene_reaction_rule":"KENIPJOJ_00727"
},
{
"id":"ALR2",
"name":"Aldose reductase (methylglyoxal)",
"metabolites":{
"acetol_c":1.0,
"h_c":-1.0,
"mthgxl_c":-1.0,
"nadp_c":1.0,
"nadph_c":-1.0
},
"lower_bound":0.0,
"upper_bound":1000.0,
"gene_reaction_rule":"KENIPJOJ_00715",
"notes":{
"KEGG Reaction":"R02528"
}
},
{
"id":"ALR3",
"name":"Aldose reductase (acetol)",
"metabolites":{
"12ppd__S_c":1.0,
"acetol_c":-1.0,
"h_c":-1.0,
"nadp_c":1.0,
"nadph_c":-1.0
},
"lower_bound":0.0,
"upper_bound":1000.0,
"gene_reaction_rule":""
},
{
"id":"ALTRH",
"name":"Altronate hydrolase",
"metabolites":{
"2ddglcn_c":1.0,
"altrn_c":-1.0,
"h2o_c":1.0
},
"lower_bound":0.0,
"upper_bound":1000.0,
"gene_reaction_rule":"KENIPJOJ_00020",
"notes":{
"KEGG Reaction":"R01540"
}
},
{
"id":"AMANAPEr",
"name":"N-acetylmannosamine 6-phosphate epimerase",
"metabolites":{
"acgam6p_c":1.0,
"acmanap_c":-1.0
},
"lower_bound":-1000.0,
"upper_bound":1000.0,
"gene_reaction_rule":"KENIPJOJ_02021",
"notes":{
"KEGG Reaction":"R02087"
}
},
{
"id":"AMANK",
"name":"N-acetyl-D-mannosamine kinase",
"metabolites":{
"acmana_c":-1.0,
"acmanap_c":1.0,
"adp_c":1.0,
"atp_c":-1.0,
"h_c":1.0
},
"lower_bound":0.0,
"upper_bound":1000.0,
"gene_reaction_rule":"KENIPJOJ_02545",
"notes":{
"KEGG Reaction":"R02705"
}
},
{
"id":"AMMQLT8",
"name":"S-adenosylmethione:2-demthylmenaquinole methyltransferase (menaquinone 8)",
"metabolites":{
"2dmmql8_c":-1.0,
"ahcys_c":1.0,
"amet_c":-1.0,
"h_c":1.0,
"mql8_c":1.0
},
"lower_bound":0.0,
"upper_bound":1000.0,
"gene_reaction_rule":""
},
{
"id":"AMPTASECG",
"name":"Alanyl aminopeptidase (cys-gly)",
"metabolites":{
"cgly_c":-1.0,
"cys__L_c":1.0,
"gly_c":1.0,
"h2o_c":-1.0
},
"lower_bound":0.0,
"upper_bound":1000.0,
"gene_reaction_rule":"KENIPJOJ_02809",
"notes":{
"BioPath Reaction":"RXN00091",
"KEGG Reaction":"R00899"
}
},
{
"id":"ANHGMtex",
"name":"GlcNAc-anhMurNAc transport via diffusion (extracellular to periplasm)",
"metabolites":{
"anhgm_e":-1.0,
"anhgm_p":1.0
},
"lower_bound":-1000.0,
"upper_bound":1000.0,
"gene_reaction_rule":""
},
{
"id":"APATi",
"name":"Tetrahydrodipicolinate acetyltransferase",
"metabolites":{
"acamoxm_c":1.0,
"accoa_c":-1.0,
"coa_c":1.0,
"h2o_c":-1.0,
"thdp_c":-1.0
},
"lower_bound":0.0,
"upper_bound":1000.0,
"gene_reaction_rule":"KENIPJOJ_00896"
},
{
"id":"APH120",
"name":"Acylphosphatase (C12:0)",
"metabolites":{
"ddca_c":1.0,
"ddcap_c":-1.0,
"h2o_c":-1.0,
"h_c":2.0,
"pi_c":1.0
},
"lower_bound":0.0,
"upper_bound":1000.0,
"gene_reaction_rule":""
},
{
"id":"APH140",
"name":"Acylphosphatase (C14:0)",
"metabolites":{
"h2o_c":-1.0,
"h_c":2.0,
"pi_c":1.0,
"ttdca_c":1.0,
"ttdcap_c":-1.0
},
"lower_bound":0.0,
"upper_bound":1000.0,
"gene_reaction_rule":""
},
{
"id":"APH141",
"name":"Acylphosphatase (C14:1)",
"metabolites":{
"h2o_c":-1.0,
"h_c":2.0,
"pi_c":1.0,
"ttdcea_c":1.0,
"ttdceap_c":-1.0
},
"lower_bound":0.0,
"upper_bound":1000.0,
"gene_reaction_rule":""
},
{
"id":"APH161",
"name":"Acylphosphatase (C16:1)",
"metabolites":{
"h2o_c":-1.0,
"h_c":2.0,
"hdcea_c":1.0,
"hdceap_c":-1.0,
"pi_c":1.0
},
"lower_bound":0.0,
"upper_bound":1000.0,
"gene_reaction_rule":""
},
{
"id":"APH180",
"name":"Acylphosphatase (C18:0)",
"metabolites":{
"h2o_c":-1.0,
"h_c":2.0,
"ocdca_c":1.0,
"ocdcap_c":-1.0,
"pi_c":1.0
},
"lower_bound":0.0,
"upper_bound":1000.0,
"gene_reaction_rule":""
},
{
"id":"APH181",
"name":"Acylphosphatase (C18:1)",
"metabolites":{
"h2o_c":-1.0,
"h_c":2.0,
"ocdcea_c":1.0,
"ocdceap_c":-1.0,
"pi_c":1.0
},
"lower_bound":0.0,
"upper_bound":1000.0,
"gene_reaction_rule":""
},
{
"id":"APTA1i",
"name":"Acetyl L L diaminopimelate aminotransferase",
"metabolites":{
"26dapime_c":1.0,
"acamoxm_c":-1.0,
"akg_c":1.0,
"glu__L_c":-1.0
},
"lower_bound":0.0,
"upper_bound":1000.0,
"gene_reaction_rule":"KENIPJOJ_00901"
},
{
"id":"ARABDI",
"name":"L-fucose isomerase",
"metabolites":{
"arab__D_c":-1.0,
"rbl__D_c":1.0
},
"lower_bound":-1000.0,
"upper_bound":1000.0,
"gene_reaction_rule":"KENIPJOJ_00569",
"notes":{
"KEGG Reaction":"R01577"
}
},
{
"id":"ARABRr",
"name":"Arabinose reductase",
"metabolites":{
"abt__L_c":1.0,
"arab__L_c":-1.0,
"h_c":-1.0,
"nadp_c":1.0,
"nadph_c":-1.0
},
"lower_bound":-1000.0,
"upper_bound":1000.0,
"gene_reaction_rule":"KENIPJOJ_01584"
},
{
"id":"ARAI",
"name":"L-arabinose isomerase",
"metabolites":{
"arab__L_c":-1.0,
"rbl__L_c":1.0
},
"lower_bound":-1000.0,
"upper_bound":1000.0,
"gene_reaction_rule":"KENIPJOJ_02980",
"notes":{
"KEGG Reaction":"R01761"
}
},
{
"id":"ARBabc",
"name":"ARBabc",
"metabolites":{
"adp_c":1.0,
"arab__L_c":1.0,
"arab__L_e":-1.0,
"atp_c":-1.0,
"h2o_c":-1.0,
"h_c":1.0,
"pi_c":1.0
},
"lower_bound":0.0,
"upper_bound":1000.0,
"gene_reaction_rule":"KENIPJOJ_02165 and KENIPJOJ_02990"
},
{
"id":"ARBTpts",
"name":"Arbutin transport via PEPPyr PTS",
"metabolites":{
"arbt6p_c":1.0,
"arbt_e":-1.0,
"pep_c":-1.0,
"pyr_c":1.0
},
"lower_bound":0.0,
"upper_bound":1000.0,
"gene_reaction_rule":"KENIPJOJ_01035 and KENIPJOJ_01463 and KENIPJOJ_01464"
},
{
"id":"ARGabc",
"name":"L-arginine transport via ABC system",
"metabolites":{
"adp_c":1.0,
"arg__L_c":1.0,
"arg__L_e":-1.0,
"atp_c":-1.0,
"h2o_c":-1.0,
"h_c":1.0,
"pi_c":1.0
},
"lower_bound":0.0,
"upper_bound":1000.0,
"gene_reaction_rule":"KENIPJOJ_02237 or KENIPJOJ_02868"
},
{
"id":"ARGabcpp",
"name":"L-arginine transport via ABC system (periplasm)",
"metabolites":{
"adp_c":1.0,
"arg__L_c":1.0,
"arg__L_p":-1.0,
"atp_c":-1.0,
"h2o_c":-1.0,
"h_c":1.0,
"pi_c":1.0
},
"lower_bound":0.0,
"upper_bound":1000.0,
"gene_reaction_rule":"KENIPJOJ_02868 or KENIPJOJ_02919"
},
{
"id":"ARGDr",
"name":"Arginine deiminase",
"metabolites":{
"arg__L_c":-1.0,
"citr__L_c":1.0,
"h2o_c":-1.0,
"nh4_c":1.0
},
"lower_bound":0.0,
"upper_bound":1000.0,
"gene_reaction_rule":"KENIPJOJ_02293"
},
{
"id":"ARGORNt7",
"name":"Arginine/ornithine antiporter",
"metabolites":{
"arg__L_c":1.0,
"arg__L_e":-1.0,
"orn_c":-1.0,
"orn_e":1.0
},
"lower_bound":-1000.0,
"upper_bound":1000.0,
"gene_reaction_rule":"KENIPJOJ_00975"
},
{
"id":"ARGt2r",
"name":"L arganine reversible transport via proton symport",
"metabolites":{
"arg__L_c":1.0,
"arg__L_e":-1.0,
"h_c":1.0,
"h_e":-1.0
},
"lower_bound":0.0,
"upper_bound":1000.0,
"gene_reaction_rule":"KENIPJOJ_00957"
},
{
"id":"ARGtex",
"name":"L-arginine transport via diffusion (extracellular to periplasm)",
"metabolites":{
"arg__L_e":-1.0,
"arg__L_p":1.0
},
"lower_bound":-1000.0,
"upper_bound":1000.0,
"gene_reaction_rule":""
},
{
"id":"ASAD",
"name":"Aspartate-semialdehyde dehydrogenase",
"metabolites":{
"4pasp_c":1.0,
"aspsa_c":-1.0,
"h_c":1.0,
"nadp_c":-1.0,
"nadph_c":1.0,
"pi_c":-1.0
},
"lower_bound":-1000.0,
"upper_bound":1000.0,
"gene_reaction_rule":"KENIPJOJ_00897",
"notes":{
"KEGG Reaction":"R02291"
}
},
{
"id":"ASCBPL",
"name":"L-ascorbate 6-phosphate lactonase",
"metabolites":{
"3dhgulnp_c":1.0,
"ascb6p_c":-1.0,
"h2o_c":-1.0,
"h_c":1.0
},
"lower_bound":0.0,
"upper_bound":1000.0,
"gene_reaction_rule":"KENIPJOJ_01548",
"notes":{
"KEGG Reaction":"R07677",
"UniPathway Reaction":"UCR07677"
}
},
{
"id":"ASCBptspp",
"name":"L-ascorbate transport via PEP:Pyr PTS (periplasm)",
"metabolites":{
"ascb6p_c":1.0,
"ascb__L_p":-1.0,
"pep_c":-1.0,
"pyr_c":1.0
},
"lower_bound":0.0,
"upper_bound":1000.0,
"gene_reaction_rule":"KENIPJOJ_00755 or KENIPJOJ_01550 or ( KENIPJOJ_00755 and KENIPJOJ_01550 )"
},
{
"id":"ASCBtex",
"name":"L-ascorbate transport via diffusion (extracellular to periplasm)",
"metabolites":{
"ascb__L_e":-1.0,
"ascb__L_p":1.0
},
"lower_bound":-1000.0,
"upper_bound":1000.0,
"gene_reaction_rule":""
},
{
"id":"ASNN",
"name":"L-asparaginase",
"metabolites":{
"asn__L_c":-1.0,
"asp__L_c":1.0,
"h2o_c":-1.0,
"nh4_c":1.0
},
"lower_bound":0.0,
"upper_bound":1000.0,
"gene_reaction_rule":"KENIPJOJ_02817"
},
{
"id":"ASNS1",
"name":"Asparagine synthase (glutamine-hydrolysing)",
"metabolites":{
"amp_c":1.0,
"asn__L_c":1.0,
"asp__L_c":-1.0,
"atp_c":-1.0,
"gln__L_c":-1.0,
"glu__L_c":1.0,
"h2o_c":-1.0,
"h_c":1.0,
"ppi_c":1.0
},
"lower_bound":0.0,
"upper_bound":1000.0,
"gene_reaction_rule":"KENIPJOJ_01735 or KENIPJOJ_02320",
"notes":{
"KEGG Reaction":"R00578"
}
},
{
"id":"ASP1DC",
"name":"Aspartate 1-decarboxylase",
"metabolites":{
"ala_B_c":1.0,
"asp__L_c":-1.0,
"co2_c":1.0,
"h_c":-1.0
},
"lower_bound":0.0,
"upper_bound":1000.0,
"gene_reaction_rule":"KENIPJOJ_00811",
"notes":{
"BioPath Reaction":"RXN00901",
"KEGG Reaction":"R00489"
}
},
{
"id":"ASPCT",
"name":"Aspartate carbamoyltransferase",
"metabolites":{
"asp__L_c":-1.0,
"cbasp_c":1.0,
"cbp_c":-1.0,
"h_c":1.0,
"pi_c":1.0
},
"lower_bound":0.0,
"upper_bound":1000.0,
"gene_reaction_rule":"KENIPJOJ_01904",
"notes":{
"BioPath Reaction":"RXN00366",
"KEGG Reaction":"R01397"
}
},
{
"id":"ASPK",
"name":"Aspartate kinase",
"metabolites":{
"4pasp_c":1.0,
"adp_c":1.0,
"asp__L_c":-1.0,
"atp_c":-1.0
},
"lower_bound":-1000.0,
"upper_bound":1000.0,
"gene_reaction_rule":"KENIPJOJ_00898 or KENIPJOJ_00899",
"notes":{
"BioPath Reaction":"RXN00382",
"KEGG Reaction":"R00480"
}
},
{
"id":"ASPTA",
"name":"Aspartate transaminase",
"metabolites":{
"akg_c":-1.0,
"asp__L_c":-1.0,
"glu__L_c":1.0,
"oaa_c":1.0
},
"lower_bound":-1000.0,
"upper_bound":1000.0,
"gene_reaction_rule":"KENIPJOJ_00976 or KENIPJOJ_02439",
"notes":{
"KEGG Reaction":"R00355"
}
},
{
"id":"ATHRDHr",
"name":"L-allo-threonine dehydrogenase",
"metabolites":{
"2aobut_c":1.0,
"athr__L_c":-1.0,
"h_c":1.0,
"nadp_c":-1.0,
"nadph_c":1.0
},
"lower_bound":-1000.0,
"upper_bound":1000.0,
"gene_reaction_rule":"",
"notes":{
"KEGG Reaction":"R10851"
}
},
{
"id":"ATPHs",
"name":"ATP amine hydrolysis (spontaneous)",
"metabolites":{
"atp_c":-1.0,
"h2o_c":-1.0,
"h_c":-1.0,
"itp_c":1.0,
"nh4_c":1.0
},
"lower_bound":0.0,
"upper_bound":1000.0,
"gene_reaction_rule":"spontaneous"
},
{
"id":"BALAt2pp",
"name":"Beta-alanine transport in via proton symport (periplasm)",
"metabolites":{
"ala_B_c":1.0,
"ala_B_p":-1.0,
"h_c":1.0,
"h_p":-1.0
},
"lower_bound":0.0,
"upper_bound":1000.0,
"gene_reaction_rule":"KENIPJOJ_00738 or KENIPJOJ_00915"
},
{
"id":"BALAtex",
"name":"Beta-alanine transport via diffusion (extracellular to periplasm)",
"metabolites":{
"ala_B_e":-1.0,
"ala_B_p":1.0
},
"lower_bound":-1000.0,
"upper_bound":1000.0,
"gene_reaction_rule":""
},
{
"id":"BCOALIG",
"name":"Benzoate CoA ligase",
"metabolites":{
"amp_c":1.0,
"atp_c":-1.0,
"benzcoa_c":1.0,
"bz_c":-1.0,
"coa_c":-1.0,
"h_c":-4.0,
"ppi_c":1.0
},
"lower_bound":0.0,
"upper_bound":1000.0,
"gene_reaction_rule":"",
"notes":{
"KEGG Reaction":"R01422"
}
},
{
"id":"BG_CELLB",
"name":"Beta glucosidase  cellobiose ",
"metabolites":{
"cellb_e":-1.0,
"glc__D_e":2.0,
"h2o_e":-1.0
},
"lower_bound":0.0,
"upper_bound":1000.0,
"gene_reaction_rule":"KENIPJOJ_00775"
},
{
"id":"BGLA1",
"name":"6-phospho-beta-glucosidase",
"metabolites":{
"6pgg_c":-1.0,
"g6p_c":1.0,
"glc__D_c":1.0,
"h2o_c":-1.0
},
"lower_bound":0.0,
"upper_bound":1000.0,
"gene_reaction_rule":"KENIPJOJ_02520 or KENIPJOJ_02916"
},
{
"id":"BG_MADG",
"name":"Beta glucosidase  methyl alpha D glucoside ",
"metabolites":{
"glc__D_e":1.0,
"h2o_e":-1.0,
"madg_e":-1.0,
"meoh_e":1.0
},
"lower_bound":0.0,
"upper_bound":1000.0,
"gene_reaction_rule":"KENIPJOJ_00775"
},
{
"id":"BG_MBDG",
"name":"Beta glucosidase",
"metabolites":{
"glc__D_e":1.0,
"h2o_e":-1.0,
"mbdg_e":-1.0,
"meoh_e":1.0
},
"lower_bound":0.0,
"upper_bound":1000.0,
"gene_reaction_rule":"KENIPJOJ_00775"
},
{
"id":"BPNT",
"name":"3',5'-bisphosphate nucleotidase",
"metabolites":{
"amp_c":1.0,
"h2o_c":-1.0,
"pap_c":-1.0,
"pi_c":1.0
},
"lower_bound":0.0,
"upper_bound":1000.0,
"gene_reaction_rule":"",
"notes":{
"KEGG Reaction":"R00188"
}
},
{
"id":"BSCT",
"name":"Benzoylsuccinyl-CoA thiolase",
"metabolites":{
"benzcoa_c":1.0,
"coa_c":-1.0,
"h_c":-4.0,
"sbzcoa_c":-1.0,
"succoa_c":1.0
},
"lower_bound":-1000.0,
"upper_bound":1000.0,
"gene_reaction_rule":""
},
{
"id":"BTS3r",
"name":"Biotin synthase",
"metabolites":{
"btn_c":1.0,
"dtbt_c":-1.0,
"h2s_c":1.0,
"s_c":-2.0
},
"lower_bound":-1000.0,
"upper_bound":1000.0,
"gene_reaction_rule":""
},
{
"id":"BTS5",
"name":"Biotin synthase",
"metabolites":{
"2fe1s_c":1.0,
"2fe2s_c":-1.0,
"amet_c":-1.0,
"btn_c":1.0,
"dad_5_c":1.0,
"dtbt_c":-1.0,
"h_c":1.0,
"met__L_c":1.0
},
"lower_bound":0.0,
"upper_bound":1000.0,
"gene_reaction_rule":""
},
{
"id":"BUTKr",
"name":"Butyrate kinase",
"metabolites":{
"adp_c":1.0,
"atp_c":-1.0,
"but_c":-1.0,
"butpi_c":1.0
},
"lower_bound":0.0,
"upper_bound":1000.0,
"gene_reaction_rule":"",
"notes":{
"BioPath Reaction":"RXN01168",
"KEGG Reaction":"R01688"
}
},
{
"id":"BUTt2r",
"name":"Butyrate transport via proton symport, reversible",
"metabolites":{
"but_c":1.0,
"but_e":-1.0,
"h_c":1.0,
"h_e":-1.0
},
"lower_bound":-1000.0,
"upper_bound":1000.0,
"gene_reaction_rule":""
},
{
"id":"BZt",
"name":"Benzoate transport (diffusion)",
"metabolites":{
"bz_c":1.0,
"bz_e":-1.0
},
"lower_bound":-1000.0,
"upper_bound":1000.0,
"gene_reaction_rule":"spontaneous"
},
{
"id":"C100SN",
"name":"Fatty acid biosynthesis (n-C10:0)",
"metabolites":{
"ACP_c":3.0,
"actACP_c":-1.0,
"co2_c":3.0,
"dcaACP_c":1.0,
"h2o_c":4.0,
"h_c":-11.0,
"malACP_c":-3.0,
"nadp_c":8.0,
"nadph_c":-8.0
},
"lower_bound":0.0,
"upper_bound":1000.0,
"gene_reaction_rule":"KENIPJOJ_00745 or ( KENIPJOJ_00560 and KENIPJOJ_00745 )"
},
{
"id":"C120SN",
"name":"Fatty acid biosynthesis (n-C12:0)",
"metabolites":{
"ACP_c":4.0,
"actACP_c":-1.0,
"co2_c":4.0,
"ddcaACP_c":1.0,
"h2o_c":5.0,
"h_c":-14.0,
"malACP_c":-4.0,
"nadp_c":10.0,
"nadph_c":-10.0
},
"lower_bound":0.0,
"upper_bound":1000.0,
"gene_reaction_rule":"KENIPJOJ_01836"
},
{
"id":"C140SN",
"name":"C140SN",
"metabolites":{
"ACP_c":5.0,
"actACP_c":-1.0,
"co2_c":5.0,
"h2o_c":6.0,
"h_c":-17.0,
"malACP_c":-5.0,
"myrsACP_c":1.0,
"nadp_c":12.0,
"nadph_c":-12.0
},
"lower_bound":0.0,
"upper_bound":1000.0,
"gene_reaction_rule":"KENIPJOJ_01836"
},
{
"id":"C141SN",
"name":"Fatty acid biosynthesis (n-C14:1)",
"metabolites":{
"ACP_c":5.0,
"actACP_c":-1.0,
"co2_c":5.0,
"h2o_c":6.0,
"h_c":-16.0,
"malACP_c":-5.0,
"nadp_c":11.0,
"nadph_c":-11.0,
"tdeACP_c":1.0
},
"lower_bound":0.0,
"upper_bound":1000.0,
"gene_reaction_rule":"KENIPJOJ_01836"
},
{
"id":"C160SN",
"name":"C160SN",
"metabolites":{
"ACP_c":6.0,
"actACP_c":-1.0,
"co2_c":6.0,
"h2o_c":7.0,
"h_c":-20.0,
"malACP_c":-6.0,
"nadp_c":14.0,
"nadph_c":-14.0,
"palmACP_c":1.0
},
"lower_bound":0.0,
"upper_bound":1000.0,
"gene_reaction_rule":"KENIPJOJ_01836"
},
{
"id":"C161SN",
"name":"Fatty acid biosynthesis (n-C16:1)",
"metabolites":{
"ACP_c":6.0,
"actACP_c":-1.0,
"co2_c":6.0,
"h2o_c":7.0,
"h_c":-19.0,
"hdeACP_c":1.0,
"malACP_c":-6.0,
"nadp_c":13.0,
"nadph_c":-13.0
},
"lower_bound":0.0,
"upper_bound":1000.0,
"gene_reaction_rule":"KENIPJOJ_01836"
},
{
"id":"C181SN",
"name":"C181SN",
"metabolites":{
"ACP_c":7.0,
"actACP_c":-1.0,
"co2_c":7.0,
"h2o_c":8.0,
"h_c":-22.0,
"malACP_c":-7.0,
"nadp_c":15.0,
"nadph_c":-15.0,
"octeACP_c":1.0
},
"lower_bound":0.0,
"upper_bound":1000.0,
"gene_reaction_rule":"KENIPJOJ_01836"
},
{
"id":"CA2abc",
"name":"CA2abc",
"metabolites":{
"adp_c":1.0,
"atp_c":-1.0,
"ca2_c":1.0,
"ca2_e":-1.0,
"h2o_c":-1.0,
"h_c":1.0,
"pi_c":1.0
},
"lower_bound":0.0,
"upper_bound":1000.0,
"gene_reaction_rule":"KENIPJOJ_01578"
},
{
"id":"CA2abc1",
"name":"Calcium efflux  via ABC system",
"metabolites":{
"adp_c":1.0,
"atp_c":-1.0,
"ca2_c":-1.0,
"ca2_e":1.0,
"h2o_c":-1.0,
"h_c":1.0,
"pi_c":1.0
},
"lower_bound":0.0,
"upper_bound":1000.0,
"gene_reaction_rule":"KENIPJOJ_00632"
},
{
"id":"CA2abcpp",
"name":"Calcium transport via ABC system (periplasm)",
"metabolites":{
"adp_c":1.0,
"atp_c":-1.0,
"ca2_c":1.0,
"ca2_p":-1.0,
"h2o_c":-1.0,
"h_c":1.0,
"pi_c":1.0
},
"lower_bound":0.0,
"upper_bound":1000.0,
"gene_reaction_rule":"KENIPJOJ_00740"
},
{
"id":"CA2tex",
"name":"Calcium (Ca+2) transport via diffusion (extracellular to periplasm)",
"metabolites":{
"ca2_e":-1.0,
"ca2_p":1.0
},
"lower_bound":-1000.0,
"upper_bound":1000.0,
"gene_reaction_rule":"",
"notes":{
"BioPath Reaction":"RXN00877"
}
},
{
"id":"CBMKr",
"name":"Carbamate kinase",
"metabolites":{
"adp_c":1.0,
"atp_c":-1.0,
"cbp_c":1.0,
"co2_c":-1.0,
"h_c":2.0,
"nh4_c":-1.0
},
"lower_bound":-1000.0,
"upper_bound":1000.0,
"gene_reaction_rule":"KENIPJOJ_02291"
},
{
"id":"CBPS",
"name":"Carbamoyl-phosphate synthase (glutamine-hydrolysing)",
"metabolites":{
"adp_c":2.0,
"atp_c":-2.0,
"cbp_c":1.0,
"gln__L_c":-1.0,
"glu__L_c":1.0,
"h2o_c":-1.0,
"h_c":2.0,
"hco3_c":-1.0,
"pi_c":1.0
},
"lower_bound":0.0,
"upper_bound":1000.0,
"gene_reaction_rule":"KENIPJOJ_01908 or ( KENIPJOJ_01907 and KENIPJOJ_01908 )",
"notes":{
"KEGG Reaction":"R00575"
}
},
{
"id":"CD2abc1",
"name":"CD2abc1",
"metabolites":{
"adp_c":1.0,
"atp_c":-1.0,
"cd2_c":-1.0,
"cd2_e":1.0,
"h2o_c":-1.0,
"h_c":1.0,
"pi_c":1.0
},
"lower_bound":0.0,
"upper_bound":1000.0,
"gene_reaction_rule":"KENIPJOJ_01784 or KENIPJOJ_02434"
},
{
"id":"CD2t4",
"name":"Cadminum transport out via antiport",
"metabolites":{
"cd2_c":-1.0,
"cd2_e":1.0,
"h_c":1.0,
"h_e":-1.0,
"k_c":1.0,
"k_e":-1.0
},
"lower_bound":0.0,
"upper_bound":1000.0,
"gene_reaction_rule":"KENIPJOJ_01440"
},
{
"id":"CD2tex",
"name":"Cadmium (Cd+2) transport via diffusion (extracellular to periplasm)",
"metabolites":{
"cd2_e":-1.0,
"cd2_p":1.0
},
"lower_bound":-1000.0,
"upper_bound":1000.0,
"gene_reaction_rule":""
},
{
"id":"CD2tpp",
"name":"Cadmium (+2) transport in via permease (no H+)",
"metabolites":{
"cd2_c":1.0,
"cd2_p":-1.0
},
"lower_bound":0.0,
"upper_bound":1000.0,
"gene_reaction_rule":""
},
{
"id":"CDPMEK",
"name":"4-(cytidine 5'-diphospho)-2-C-methyl-D-erythritol kinase",
"metabolites":{
"2p4c2me_c":1.0,
"4c2me_c":-1.0,
"adp_c":1.0,
"atp_c":-1.0,
"h_c":1.0
},
"lower_bound":0.0,
"upper_bound":1000.0,
"gene_reaction_rule":"KENIPJOJ_00167",
"notes":{
"KEGG Reaction":"R05634"
}
},
{
"id":"CELBpts",
"name":"Cellobiose transport via PEPPyr PTS",
"metabolites":{
"6pgg_c":1.0,
"cellb_e":-1.0,
"pep_c":-1.0,
"pyr_c":1.0
},
"lower_bound":0.0,
"upper_bound":1000.0,
"gene_reaction_rule":"( KENIPJOJ_01463 and KENIPJOJ_01464 and KENIPJOJ_01543 ) or ( KENIPJOJ_01463 and KENIPJOJ_01464 and KENIPJOJ_01569 )"
},
{
"id":"CELLBpts_1",
"name":"Cellobiose transport via PEP:Pyr PTS",
"metabolites":{
"6pgg_c":1.0,
"cellb_e":-1.0,
"pep_c":-1.0,
"pyr_p":1.0
},
"lower_bound":0.0,
"upper_bound":1000.0,
"gene_reaction_rule":"KENIPJOJ_01300"
},
{
"id":"CGLYabcpp",
"name":"L-Cysteinylglycine (Cys-Gly) transport via ABC system (periplasm)",
"metabolites":{
"adp_c":1.0,
"atp_c":-1.0,
"cgly_c":1.0,
"cgly_p":-1.0,
"h2o_c":-1.0,
"h_c":1.0,
"pi_c":1.0
},
"lower_bound":0.0,
"upper_bound":1000.0,
"gene_reaction_rule":"KENIPJOJ_00527"
},
{
"id":"CGLYtex",
"name":"L-Cysteinylglycine transport via diffusion (extracellular to periplasm)",
"metabolites":{
"cgly_e":-1.0,
"cgly_p":1.0
},
"lower_bound":-1000.0,
"upper_bound":1000.0,
"gene_reaction_rule":""
},
{
"id":"CHLabc",
"name":"Choline transport via ABC system",
"metabolites":{
"adp_c":1.0,
"atp_c":-1.0,
"chol_c":1.0,
"chol_e":-1.0,
"h2o_c":-1.0,
"h_c":1.0,
"pi_c":1.0
},
"lower_bound":0.0,
"upper_bound":1000.0,
"gene_reaction_rule":"( KENIPJOJ_01680 and KENIPJOJ_01682 ) or ( KENIPJOJ_00627 and KENIPJOJ_00629 and KENIPJOJ_00630 ) or ( KENIPJOJ_00627 and KENIPJOJ_00628 and KENIPJOJ_00629 and KENIPJOJ_00630 )"
},
{
"id":"CHLt2",
"name":"Choline transport via proton symport",
"metabolites":{
"chol_c":1.0,
"chol_e":-1.0,
"h_c":1.0,
"h_e":-1.0
},
"lower_bound":-1000.0,
"upper_bound":1000.0,
"gene_reaction_rule":""
},
{
"id":"CHOLSabc_1",
"name":"Choline sulfate transport in via ABC system",
"metabolites":{
"adp_c":1.0,
"atp_c":-1.0,
"chols_c":1.0,
"chols_e":-1.0,
"h2o_c":-1.0,
"h_c":1.0,
"pi_c":1.0
},
"lower_bound":0.0,
"upper_bound":1000.0,
"gene_reaction_rule":"KENIPJOJ_00627 and KENIPJOJ_00628 and KENIPJOJ_00629 and KENIPJOJ_00630"
},
{
"id":"CHOLSH",
"name":"CHOLSH",
"metabolites":{
"chol_c":1.0,
"chols_c":-1.0,
"h2o_c":-1.0,
"h_c":1.0,
"so4_c":1.0
},
"lower_bound":0.0,
"upper_bound":1000.0,
"gene_reaction_rule":"",
"notes":{
"KEGG Reaction":"R01028"
}
},
{
"id":"CHORM",
"name":"Chorismate mutase",
"metabolites":{
"chor_c":-1.0,
"pphn_c":1.0
},
"lower_bound":0.0,
"upper_bound":1000.0,
"gene_reaction_rule":"",
"notes":{
"BioPath Reaction":"RXN00744",
"KEGG Reaction":"R01715"
}
},
{
"id":"CHORS",
"name":"Chorismate synthase",
"metabolites":{
"3psme_c":-1.0,
"chor_c":1.0,
"pi_c":1.0
},
"lower_bound":0.0,
"upper_bound":1000.0,
"gene_reaction_rule":"KENIPJOJ_02175",
"notes":{
"BioPath Reaction":"RXN01245",
"KEGG Reaction":"R01714"
}
},
{
"id":"CITL",
"name":"Citrate lyase",
"metabolites":{
"ac_c":1.0,
"cit_c":-1.0,
"oaa_c":1.0
},
"lower_bound":0.0,
"upper_bound":1000.0,
"gene_reaction_rule":"",
"notes":{
"BioPath Reaction":"RXN00408",
"KEGG Reaction":"R00362"
}
},
{
"id":"CITt4_1",
"name":"Citrate transport via sodium symport",
"metabolites":{
"cit_c":1.0,
"cit_e":-1.0,
"na1_c":1.0,
"na1_e":-1.0
},
"lower_bound":0.0,
"upper_bound":1000.0,
"gene_reaction_rule":"KENIPJOJ_02667"
},
{
"id":"CLt3_2pp",
"name":"Chloride transport out via proton antiport (2:1) (periplasm)",
"metabolites":{
"cl_c":2.0,
"cl_p":-2.0,
"h_c":-1.0,
"h_p":1.0
},
"lower_bound":0.0,
"upper_bound":1000.0,
"gene_reaction_rule":"KENIPJOJ_02193"
},
{
"id":"CLtex",
"name":"Chloride (Cl-1) transport via diffusion (extracellular to periplasm)",
"metabolites":{
"cl_e":-1.0,
"cl_p":1.0
},
"lower_bound":-1000.0,
"upper_bound":1000.0,
"gene_reaction_rule":""
},
{
"id":"CMPDAi",
"name":"CMP deaminase",
"metabolites":{
"cmp_c":-1.0,
"h2o_c":-1.0,
"h_c":-1.0,
"nh4_c":1.0,
"ump_c":1.0
},
"lower_bound":0.0,
"upper_bound":1000.0,
"gene_reaction_rule":"KENIPJOJ_01778"
},
{
"id":"CO2t",
"name":"CO2 transporter via diffusion",
"metabolites":{
"co2_c":1.0,
"co2_e":-1.0
},
"lower_bound":-1000.0,
"upper_bound":1000.0,
"gene_reaction_rule":"spontaneous"
},
{
"id":"COabc",
"name":"Cobalt transport via ABC system",
"metabolites":{
"adp_c":1.0,
"atp_c":-1.0,
"cobalt2_c":1.0,
"cobalt2_e":-1.0,
"h2o_c":-1.0,
"h_c":1.0,
"pi_c":1.0
},
"lower_bound":0.0,
"upper_bound":1000.0,
"gene_reaction_rule":"KENIPJOJ_00513 and KENIPJOJ_00514 and KENIPJOJ_00515"
},
{
"id":"COBALT2abcpp",
"name":"Cobalt (Co+2) ABC transporter (periplasm)",
"metabolites":{
"adp_c":1.0,
"atp_c":-1.0,
"cobalt2_c":-1.0,
"cobalt2_p":1.0,
"h2o_c":-1.0,
"h_c":1.0,
"pi_c":1.0
},
"lower_bound":0.0,
"upper_bound":1000.0,
"gene_reaction_rule":"KENIPJOJ_01497"
},
{
"id":"COBALT2tex",
"name":"Cobalt (Co+2) transport via diffusion (extracellular to periplasm)",
"metabolites":{
"cobalt2_e":-1.0,
"cobalt2_p":1.0
},
"lower_bound":-1000.0,
"upper_bound":1000.0,
"gene_reaction_rule":""
},
{
"id":"COBALT2tpp",
"name":"Cobalt transport in via permease (no H+)",
"metabolites":{
"cobalt2_c":1.0,
"cobalt2_p":-1.0
},
"lower_bound":0.0,
"upper_bound":1000.0,
"gene_reaction_rule":""
},
{
"id":"CRNabc",
"name":"L-carnitine transport via ABC system",
"metabolites":{
"adp_c":1.0,
"atp_c":-1.0,
"crn_c":1.0,
"crn_e":-1.0,
"h2o_c":-1.0,
"h_c":1.0,
"pi_c":1.0
},
"lower_bound":0.0,
"upper_bound":1000.0,
"gene_reaction_rule":"( KENIPJOJ_01680 and KENIPJOJ_01682 ) or ( KENIPJOJ_00627 and KENIPJOJ_00628 and KENIPJOJ_00629 and KENIPJOJ_00630 )"
},
{
"id":"CRNt2rpp",
"name":"L-carnitine outward transport (H+ antiport)",
"metabolites":{
"crn_c":1.0,
"crn_p":-1.0,
"h_c":1.0,
"h_p":-1.0
},
"lower_bound":-1000.0,
"upper_bound":1000.0,
"gene_reaction_rule":""
},
{
"id":"CRNt7pp",
"name":"Carnitine/butyrobetaine antiporter (periplasm)",
"metabolites":{
"crn_c":1.0,
"crn_p":-1.0,
"gbbtn_c":-1.0,
"gbbtn_p":1.0
},
"lower_bound":0.0,
"upper_bound":1000.0,
"gene_reaction_rule":""
},
{
"id":"CRNtex",
"name":"L-carnitine transport via diffusion (extracellular to periplasm)",
"metabolites":{
"crn_e":-1.0,
"crn_p":1.0
},
"lower_bound":-1000.0,
"upper_bound":1000.0,
"gene_reaction_rule":""
},
{
"id":"CTPS1",
"name":"CTP synthase  NH3 ",
"metabolites":{
"adp_c":1.0,
"atp_c":-1.0,
"ctp_c":1.0,
"h_c":2.0,
"nh4_c":-1.0,
"pi_c":1.0,
"utp_c":-1.0
},
"lower_bound":0.0,
"upper_bound":1000.0,
"gene_reaction_rule":"KENIPJOJ_01133"
},
{
"id":"CTPS2",
"name":"CTP synthase (glutamine)",
"metabolites":{
"adp_c":1.0,
"atp_c":-1.0,
"ctp_c":1.0,
"gln__L_c":-1.0,
"glu__L_c":1.0,
"h2o_c":-1.0,
"h_c":2.0,
"pi_c":1.0,
"utp_c":-1.0
},
"lower_bound":0.0,
"upper_bound":1000.0,
"gene_reaction_rule":"KENIPJOJ_01133",
"notes":{
"BioPath Reaction":"RXN00356",
"KEGG Reaction":"R00573"
}
},
{
"id":"Cuabc",
"name":"Cuabc",
"metabolites":{
"adp_c":1.0,
"atp_c":-1.0,
"cu2_c":1.0,
"cu2_e":-1.0,
"h2o_c":-1.0,
"h_c":1.0,
"pi_c":1.0
},
"lower_bound":0.0,
"upper_bound":1000.0,
"gene_reaction_rule":""
},
{
"id":"Cut1",
"name":"Copper export via ATPase",
"metabolites":{
"adp_c":1.0,
"atp_c":-1.0,
"cu2_c":-1.0,
"cu2_e":1.0,
"h2o_c":-1.0,
"h_c":1.0,
"pi_c":1.0
},
"lower_bound":0.0,
"upper_bound":1000.0,
"gene_reaction_rule":"KENIPJOJ_02427 or KENIPJOJ_02429"
},
{
"id":"CYSabcpp",
"name":"L-cysteine uptake via ABC system (periplasm)",
"metabolites":{
"adp_c":1.0,
"atp_c":-1.0,
"cys__L_c":1.0,
"cys__L_p":-1.0,
"h2o_c":-1.0,
"h_c":1.0,
"pi_c":1.0
},
"lower_bound":0.0,
"upper_bound":1000.0,
"gene_reaction_rule":"KENIPJOJ_01983"
},
{
"id":"CYSDSF",
"name":"Cysteine desulfurase",
"metabolites":{
"ala__L_c":1.0,
"cys__L_c":-1.0,
"s_c":1.0
},
"lower_bound":0.0,
"upper_bound":1000.0,
"gene_reaction_rule":"KENIPJOJ_02809"
},
{
"id":"CYSS",
"name":"Cysteine synthase",
"metabolites":{
"ac_c":1.0,
"acser_c":-1.0,
"cys__L_c":1.0,
"h2s_c":-1.0,
"h_c":1.0
},
"lower_bound":0.0,
"upper_bound":1000.0,
"gene_reaction_rule":"KENIPJOJ_00890 or KENIPJOJ_01858",
"notes":{
"BioPath Reaction":"RXN00245",
"KEGG Reaction":"R00897"
}
},
{
"id":"CYSS_2",
"name":"Cysteine synthase",
"metabolites":{
"ac_c":1.0,
"acser_c":-1.0,
"cys__L_c":1.0,
"h2s_c":-1.0
},
"lower_bound":0.0,
"upper_bound":1000.0,
"gene_reaction_rule":"KENIPJOJ_01858"
},
{
"id":"CYStex",
"name":"L-cysteine transport via diffusion (extracellular to periplasm)",
"metabolites":{
"cys__L_e":-1.0,
"cys__L_p":1.0
},
"lower_bound":-1000.0,
"upper_bound":1000.0,
"gene_reaction_rule":""
},
{
"id":"CYSTL",
"name":"Cystathionine b-lyase",
"metabolites":{
"cyst__L_c":-1.0,
"h2o_c":-1.0,
"hcys__L_c":1.0,
"nh4_c":1.0,
"pyr_c":1.0
},
"lower_bound":0.0,
"upper_bound":1000.0,
"gene_reaction_rule":"KENIPJOJ_02839"
},
{
"id":"CYTB_B2",
"name":"Menaquinol oxidase  71 protons ",
"metabolites":{
"h2o_c":1.0,
"h_c":-2.0,
"h_e":2.0,
"mql7_c":-1.0,
"mqn7_c":1.0,
"o2_c":-0.5
},
"lower_bound":0.0,
"upper_bound":1000.0,
"gene_reaction_rule":""
},
{
"id":"CYTD",
"name":"Cytidine deaminase",
"metabolites":{
"cytd_c":-1.0,
"h2o_c":-1.0,
"h_c":-1.0,
"nh4_c":1.0,
"uri_c":1.0
},
"lower_bound":0.0,
"upper_bound":1000.0,
"gene_reaction_rule":"KENIPJOJ_00468"
},
{
"id":"CYTDH",
"name":"Cytidine hydrolase",
"metabolites":{
"csn_c":1.0,
"cytd_c":-1.0,
"h2o_c":-1.0,
"rib__D_c":1.0
},
"lower_bound":0.0,
"upper_bound":1000.0,
"gene_reaction_rule":"KENIPJOJ_02602",
"notes":{
"KEGG Reaction":"R02137"
}
},
{
"id":"CYTDK1",
"name":"CYTDK1",
"metabolites":{
"adp_c":1.0,
"atp_c":-1.0,
"cmp_c":1.0,
"cytd_c":-1.0,
"h_c":1.0
},
"lower_bound":0.0,
"upper_bound":1000.0,
"gene_reaction_rule":"KENIPJOJ_00602",
"notes":{
"BioPath Reaction":"RXN01333",
"KEGG Reaction":"R00513"
}
},
{
"id":"CYTDK2",
"name":"Cytidine kinase (GTP)",
"metabolites":{
"cmp_c":1.0,
"cytd_c":-1.0,
"gdp_c":1.0,
"gtp_c":-1.0,
"h_c":1.0
},
"lower_bound":0.0,
"upper_bound":1000.0,
"gene_reaction_rule":"KENIPJOJ_00602",
"notes":{
"KEGG Reaction":"R00517"
}
},
{
"id":"CYTDt2",
"name":"Cytidine transport in via proton symport",
"metabolites":{
"cytd_c":1.0,
"cytd_e":-1.0,
"h_c":1.0,
"h_e":-1.0
},
"lower_bound":0.0,
"upper_bound":1000.0,
"gene_reaction_rule":"KENIPJOJ_01978"
},
{
"id":"CYTK1",
"name":"Cytidylate kinase (CMP)",
"metabolites":{
"adp_c":1.0,
"atp_c":-1.0,
"cdp_c":1.0,
"cmp_c":-1.0
},
"lower_bound":-1000.0,
"upper_bound":1000.0,
"gene_reaction_rule":"KENIPJOJ_01615",
"notes":{
"BioPath Reaction":"RXN00034",
"KEGG Reaction":"R00512"
}
},
{
"id":"CYTK2",
"name":"Cytidylate kinase (dCMP)",
"metabolites":{
"adp_c":1.0,
"atp_c":-1.0,
"dcdp_c":1.0,
"dcmp_c":-1.0
},
"lower_bound":-1000.0,
"upper_bound":1000.0,
"gene_reaction_rule":"KENIPJOJ_01615",
"notes":{
"BioPath Reaction":"RXN00572",
"KEGG Reaction":"R01665"
}
},
{
"id":"CYTOM",
"name":"Cytosine 5 methyltransferase",
"metabolites":{
"5mcsn_c":1.0,
"ahcys_c":1.0,
"amet_c":-1.0,
"csn_c":-1.0,
"h_c":1.0
},
"lower_bound":-1000.0,
"upper_bound":1000.0,
"gene_reaction_rule":""
},
{
"id":"DADK",
"name":"Deoxyadenylate kinase",
"metabolites":{
"adp_c":1.0,
"atp_c":-1.0,
"dadp_c":1.0,
"damp_c":-1.0
},
"lower_bound":-1000.0,
"upper_bound":1000.0,
"gene_reaction_rule":"KENIPJOJ_00506",
"notes":{
"BioPath Reaction":"RXN01182",
"KEGG Reaction":"R01547"
}
},
{
"id":"DALAt2pp",
"name":"D-alanine transport in via proton symport (periplasm)",
"metabolites":{
"ala__D_c":1.0,
"ala__D_p":-1.0,
"h_c":1.0,
"h_p":-1.0
},
"lower_bound":0.0,
"upper_bound":1000.0,
"gene_reaction_rule":"KENIPJOJ_00738 or KENIPJOJ_00915"
},
{
"id":"DALAt2r",
"name":"D-alanine transport via proton symport",
"metabolites":{
"ala__D_c":1.0,
"ala__D_e":-1.0,
"h_c":1.0,
"h_e":-1.0
},
"lower_bound":-1000.0,
"upper_bound":1000.0,
"gene_reaction_rule":"KENIPJOJ_00583 or KENIPJOJ_00738 or KENIPJOJ_00915"
},
{
"id":"DAPDC",
"name":"Diaminopimelate decarboxylase",
"metabolites":{
"26dap__M_c":-1.0,
"co2_c":1.0,
"h_c":-1.0,
"lys__L_c":1.0
},
"lower_bound":0.0,
"upper_bound":1000.0,
"gene_reaction_rule":"KENIPJOJ_00893",
"notes":{
"BioPath Reaction":"RXN01425",
"KEGG Reaction":"R00451"
}
},
{
"id":"DAPE",
"name":"Diaminopimelate epimerase",
"metabolites":{
"26dap_LL_c":-1.0,
"26dap__M_c":1.0
},
"lower_bound":-1000.0,
"upper_bound":1000.0,
"gene_reaction_rule":"",
"notes":{
"BioPath Reaction":"RXN00670",
"KEGG Reaction":"R02735"
}
},
{
"id":"DASYN181",
"name":"CDP-diacylglycerol synthetase (n-C18:1)",
"metabolites":{
"cdpdodec11eg_c":1.0,
"ctp_c":-1.0,
"h_c":-1.0,
"pa181_c":-1.0,
"ppi_c":1.0
},
"lower_bound":0.0,
"upper_bound":1000.0,
"gene_reaction_rule":""
},
{
"id":"DATPHs",
"name":"DATP amine hydrolysis (spontaneous)",
"metabolites":{
"datp_c":-1.0,
"ditp_c":1.0,
"h2o_c":-1.0,
"h_c":-1.0,
"nh4_c":1.0
},
"lower_bound":0.0,
"upper_bound":1000.0,
"gene_reaction_rule":"spontaneous"
},
{
"id":"DCMPDA",
"name":"DCMP deaminase",
"metabolites":{
"dcmp_c":-1.0,
"dump_c":1.0,
"h2o_c":-1.0,
"h_c":-1.0,
"nh4_c":1.0
},
"lower_bound":-1000.0,
"upper_bound":1000.0,
"gene_reaction_rule":"KENIPJOJ_01778"
},
{
"id":"DCYTD",
"name":"Deoxycytidine deaminase",
"metabolites":{
"dcyt_c":-1.0,
"duri_c":1.0,
"h2o_c":-1.0,
"h_c":-1.0,
"nh4_c":1.0
},
"lower_bound":0.0,
"upper_bound":1000.0,
"gene_reaction_rule":"KENIPJOJ_00468"
},
{
"id":"DCYTt2",
"name":"Deoxycytidine transport in via proton symport",
"metabolites":{
"dcyt_c":1.0,
"dcyt_e":-1.0,
"h_c":1.0,
"h_e":-1.0
},
"lower_bound":0.0,
"upper_bound":1000.0,
"gene_reaction_rule":"KENIPJOJ_01978"
},
{
"id":"DDCAt2pp",
"name":"Dodecanoate transport via proton symport",
"metabolites":{
"ddca_c":1.0,
"ddca_p":-1.0,
"h_c":1.0,
"h_p":-1.0
},
"lower_bound":0.0,
"upper_bound":1000.0,
"gene_reaction_rule":""
},
{
"id":"DDGLK",
"name":"2-dehydro-3-deoxygluconokinase",
"metabolites":{
"2ddg6p_c":1.0,
"2ddglcn_c":-1.0,
"adp_c":1.0,
"atp_c":-1.0,
"h_c":1.0
},
"lower_bound":0.0,
"upper_bound":1000.0,
"gene_reaction_rule":"KENIPJOJ_00653",
"notes":{
"BioPath Reaction":"RXN01439",
"KEGG Reaction":"R01541"
}
},
{
"id":"DDPA",
"name":"3-deoxy-D-arabino-heptulosonate 7-phosphate synthetase",
"metabolites":{
"2dda7p_c":1.0,
"e4p_c":-1.0,
"h2o_c":-1.0,
"pep_c":-1.0,
"pi_c":1.0
},
"lower_bound":0.0,
"upper_bound":1000.0,
"gene_reaction_rule":"KENIPJOJ_02177",
"notes":{
"BioPath Reaction":"RXN01379",
"KEGG Reaction":"R01826"
}
},
{
"id":"DEXTRINt2",
"name":"Dextrin transport in via proton symport",
"metabolites":{
"dextrin_c":1.0,
"dextrin_e":-1.0,
"h_c":1.0,
"h_e":-1.0
},
"lower_bound":0.0,
"upper_bound":1000.0,
"gene_reaction_rule":""
},
{
"id":"DGK1",
"name":"Deoxyguanylate kinase (dGMP:ATP)",
"metabolites":{
"adp_c":1.0,
"atp_c":-1.0,
"dgdp_c":1.0,
"dgmp_c":-1.0
},
"lower_bound":-1000.0,
"upper_bound":1000.0,
"gene_reaction_rule":"KENIPJOJ_00149",
"notes":{
"BioPath Reaction":"RXN01294",
"KEGG Reaction":"R02090"
}
},
{
"id":"DHAD2",
"name":"Dihydroxy-acid dehydratase (2,3-dihydroxy-3-methylpentanoate)",
"metabolites":{
"23dhmp_c":-1.0,
"3mop_c":1.0,
"h2o_c":1.0
},
"lower_bound":0.0,
"upper_bound":1000.0,
"gene_reaction_rule":"",
"notes":{
"BioPath Reaction":"RXN00766",
"KEGG Reaction":"R05070"
}
},
{
"id":"DHAK",
"name":"Dihydroxyacetone kinase",
"metabolites":{
"adp_c":1.0,
"atp_c":-1.0,
"dha_c":-1.0,
"dhap_c":1.0,
"h_c":1.0
},
"lower_bound":0.0,
"upper_bound":1000.0,
"gene_reaction_rule":"KENIPJOJ_00800",
"notes":{
"KEGG Reaction":"R01011"
}
},
{
"id":"DHAPT",
"name":"Dihydroxyacetone phosphotransferase",
"metabolites":{
"dha_c":-1.0,
"dhap_c":1.0,
"pep_c":-1.0,
"pyr_c":1.0
},
"lower_bound":0.0,
"upper_bound":1000.0,
"gene_reaction_rule":"KENIPJOJ_00801",
"notes":{
"KEGG Reaction":"R01012"
}
},
{
"id":"DHDPRy",
"name":"Dihydrodipicolinate reductase (NADPH)",
"metabolites":{
"23dhdp_c":-1.0,
"h_c":-1.0,
"nadp_c":1.0,
"nadph_c":-1.0,
"thdp_c":1.0
},
"lower_bound":0.0,
"upper_bound":1000.0,
"gene_reaction_rule":"KENIPJOJ_00895",
"notes":{
"BioPath Reaction":"RXN01489"
}
},
{
"id":"DHDPS",
"name":"Dihydrodipicolinate synthase",
"metabolites":{
"23dhdp_c":1.0,
"aspsa_c":-1.0,
"h2o_c":2.0,
"h_c":1.0,
"pyr_c":-1.0
},
"lower_bound":0.0,
"upper_bound":1000.0,
"gene_reaction_rule":"KENIPJOJ_00894",
"notes":{
"BioPath Reaction":"RXN00081"
}
},
{
"id":"DHFOR2",
"name":"Dihydrofolate reductase",
"metabolites":{
"dhf_c":-1.0,
"fol_c":1.0,
"nadp_c":-1.0,
"nadph_c":1.0
},
"lower_bound":-1000.0,
"upper_bound":1000.0,
"gene_reaction_rule":"KENIPJOJ_01635"
},
{
"id":"DHFR",
"name":"Dihydrofolate reductase",
"metabolites":{
"dhf_c":-1.0,
"h_c":-1.0,
"nadp_c":1.0,
"nadph_c":-1.0,
"thf_c":1.0
},
"lower_bound":-1000.0,
"upper_bound":1000.0,
"gene_reaction_rule":"KENIPJOJ_01635 or KENIPJOJ_02042",
"notes":{
"BioPath Reaction":"RXN00447",
"KEGG Reaction":"R00939"
}
},
{
"id":"DHFS",
"name":"Dihydrofolate synthase",
"metabolites":{
"adp_c":1.0,
"atp_c":-1.0,
"dhf_c":1.0,
"dhpt_c":-1.0,
"glu__L_c":-1.0,
"h_c":1.0,
"pi_c":1.0
},
"lower_bound":0.0,
"upper_bound":1000.0,
"gene_reaction_rule":"KENIPJOJ_02805",
"notes":{
"BioPath Reaction":"RXN00210",
"KEGG Reaction":"R02237"
}
},
{
"id":"DHNAOT",
"name":"1,4-dihydroxy-2-naphthoate octaprenyltransferase",
"metabolites":{
"2dmmq8_c":1.0,
"co2_c":1.0,
"dhna_c":-1.0,
"h_c":1.0,
"octdp_c":-1.0,
"ppi_c":1.0
},
"lower_bound":0.0,
"upper_bound":1000.0,
"gene_reaction_rule":""
},
{
"id":"DHNPA_1",
"name":"Dihydroneopterin aldolase",
"metabolites":{
"2ahhmp_c":1.0,
"dhnpt_c":-1.0,
"gcald_c":1.0
},
"lower_bound":0.0,
"upper_bound":1000.0,
"gene_reaction_rule":""
},
{
"id":"DHORDfum",
"name":"Fumarate dependent DHORD",
"metabolites":{
"dhor__S_c":-1.0,
"fum_c":-1.0,
"orot_c":1.0,
"succ_c":1.0
},
"lower_bound":0.0,
"upper_bound":1000.0,
"gene_reaction_rule":"KENIPJOJ_01987",
"notes":{
"KEGG Reaction":"R01867"
}
},
{
"id":"DHORDi",
"name":"Dihydoorotic acid dehydrogenase  irreversible ",
"metabolites":{
"dhor__S_c":-1.0,
"h2o2_c":1.0,
"o2_c":-1.0,
"orot_c":1.0
},
"lower_bound":0.0,
"upper_bound":1000.0,
"gene_reaction_rule":"KENIPJOJ_01987 or ( KENIPJOJ_01909 and KENIPJOJ_01910 )",
"notes":{
"BioPath Reaction":"RXN00151"
}
},
{
"id":"DHORTS",
"name":"Dihydroorotase",
"metabolites":{
"cbasp_c":1.0,
"dhor__S_c":-1.0,
"h2o_c":-1.0,
"h_c":1.0
},
"lower_bound":-1000.0,
"upper_bound":1000.0,
"gene_reaction_rule":"KENIPJOJ_01905 or KENIPJOJ_01906",
"notes":{
"KEGG Reaction":"R01993"
}
},
{
"id":"DHPACCOAHIT",
"name":"DHPACCOAHIT",
"metabolites":{
"2dhphaccoa_c":-1.0,
"3hadpcoa_c":1.0,
"accoa_c":1.0,
"coa_c":-1.0,
"h2_c":1.0,
"h2o_c":-2.0,
"h_c":1.0
},
"lower_bound":0.0,
"upper_bound":1000.0,
"gene_reaction_rule":""
},
{
"id":"DHPS",
"name":"DHPS",
"metabolites":{
"2ahhmp_c":-1.0,
"4abz_c":-1.0,
"dhpt_c":1.0,
"h2o_c":1.0
},
"lower_bound":0.0,
"upper_bound":1000.0,
"gene_reaction_rule":""
},
{
"id":"DHPTDCs",
"name":"4,5-dihydroxy-2,3-pentanedione cyclization (spontaneous)",
"metabolites":{
"dhptd_c":-1.0,
"h2o_c":1.0,
"hmfurn_c":1.0
},
"lower_bound":0.0,
"upper_bound":1000.0,
"gene_reaction_rule":"spontaneous"
},
{
"id":"DHQS",
"name":"3-dehydroquinate synthase",
"metabolites":{
"2dda7p_c":-1.0,
"3dhq_c":1.0,
"pi_c":1.0
},
"lower_bound":0.0,
"upper_bound":1000.0,
"gene_reaction_rule":"KENIPJOJ_02176",
"notes":{
"BioPath Reaction":"RXN01223",
"KEGG Reaction":"R03083"
}
},
{
"id":"DHQTi",
"name":"3-dehydroquinate dehydratase, irreversible",
"metabolites":{
"3dhq_c":-1.0,
"3dhsk_c":1.0,
"h2o_c":1.0
},
"lower_bound":0.0,
"upper_bound":1000.0,
"gene_reaction_rule":"KENIPJOJ_02345",
"notes":{
"BioPath Reaction":"RXN00107",
"KEGG Reaction":"R03084"
}
},
{
"id":"DIPEPabc15",
"name":"Dipeptide transport via ABC system  cgly ",
"metabolites":{
"adp_c":1.0,
"atp_c":-1.0,
"cgly_c":1.0,
"cgly_e":-1.0,
"h2o_c":-1.0,
"h_c":1.0,
"pi_c":1.0
},
"lower_bound":0.0,
"upper_bound":1000.0,
"gene_reaction_rule":"KENIPJOJ_02907 and KENIPJOJ_02909 and KENIPJOJ_02910 and KENIPJOJ_02911"
},
{
"id":"DMATT",
"name":"Dimethylallyltranstransferase",
"metabolites":{
"dmpp_c":-1.0,
"grdp_c":1.0,
"ipdp_c":-1.0,
"ppi_c":1.0
},
"lower_bound":0.0,
"upper_bound":1000.0,
"gene_reaction_rule":"KENIPJOJ_01268",
"notes":{
"BioPath Reaction":"RXN00099",
"KEGG Reaction":"R01658"
}
},
{
"id":"DMPPS",
"name":"1-hydroxy-2-methyl-2-(E)-butenyl 4-diphosphate reductase (dmpp)",
"metabolites":{
"dmpp_c":1.0,
"h2mb4p_c":-1.0,
"h2o_c":1.0,
"h_c":-1.0,
"nad_c":1.0,
"nadh_c":-1.0
},
"lower_bound":0.0,
"upper_bound":1000.0,
"gene_reaction_rule":"KENIPJOJ_01616",
"notes":{
"KEGG Reaction":"R08210"
}
},
{
"id":"DNMPPA",
"name":"Dihydroneopterin monophosphate dephosphorylase",
"metabolites":{
"dhnpt_c":1.0,
"dhpmp_c":-1.0,
"h2o_c":-1.0,
"pi_c":1.0
},
"lower_bound":0.0,
"upper_bound":1000.0,
"gene_reaction_rule":"KENIPJOJ_01613",
"notes":{
"KEGG Reaction":"R04621"
}
},
{
"id":"DNTPPA",
"name":"Dihydroneopterin triphosphate pyrophosphatase",
"metabolites":{
"ahdt_c":-1.0,
"dhpmp_c":1.0,
"h2o_c":-1.0,
"h_c":1.0,
"ppi_c":1.0
},
"lower_bound":0.0,
"upper_bound":1000.0,
"gene_reaction_rule":"KENIPJOJ_01613",
"notes":{
"KEGG Reaction":"R04638"
}
},
{
"id":"DPCOAK",
"name":"Dephospho-CoA kinase",
"metabolites":{
"adp_c":1.0,
"atp_c":-1.0,
"coa_c":1.0,
"dpcoa_c":-1.0,
"h_c":1.0
},
"lower_bound":0.0,
"upper_bound":1000.0,
"gene_reaction_rule":"KENIPJOJ_02139",
"notes":{
"BioPath Reaction":"RXN00293",
"KEGG Reaction":"R00130"
}
},
{
"id":"DPMVD",
"name":"Diphosphomevalonate decarboxylase",
"metabolites":{
"5dpmev_c":-1.0,
"adp_c":1.0,
"atp_c":-1.0,
"co2_c":1.0,
"ipdp_c":1.0,
"pi_c":1.0
},
"lower_bound":0.0,
"upper_bound":1000.0,
"gene_reaction_rule":"KENIPJOJ_00658",
"notes":{
"BioPath Reaction":"RXN00266",
"KEGG Reaction":"R01121"
}
},
{
"id":"DPR",
"name":"2-dehydropantoate 2-reductase",
"metabolites":{
"2dhp_c":-1.0,
"h_c":-1.0,
"nadp_c":1.0,
"nadph_c":-1.0,
"pant__R_c":1.0
},
"lower_bound":0.0,
"upper_bound":1000.0,
"gene_reaction_rule":"KENIPJOJ_01064",
"notes":{
"BioPath Reaction":"RXN00209",
"KEGG Reaction":"R02472"
}
},
{
"id":"DRBK",
"name":"Deoxyribokinase",
"metabolites":{
"2dr5p_c":1.0,
"adp_c":1.0,
"atp_c":-1.0,
"drib_c":-1.0,
"h_c":1.0
},
"lower_bound":0.0,
"upper_bound":1000.0,
"gene_reaction_rule":"KENIPJOJ_00857"
},
{
"id":"DRIBabc",
"name":"Deoxyribose transport via ABC system",
"metabolites":{
"adp_c":1.0,
"atp_c":-1.0,
"drib_c":1.0,
"drib_e":-1.0,
"h2o_c":-1.0,
"h_c":1.0,
"pi_c":1.0
},
"lower_bound":0.0,
"upper_bound":1000.0,
"gene_reaction_rule":"KENIPJOJ_00470"
},
{
"id":"DRPA",
"name":"Deoxyribose-phosphate aldolase",
"metabolites":{
"2dr5p_c":-1.0,
"acald_c":1.0,
"g3p_c":1.0
},
"lower_bound":0.0,
"upper_bound":1000.0,
"gene_reaction_rule":"KENIPJOJ_00467",
"notes":{
"KEGG Reaction":"R01066"
}
},
{
"id":"DSERt2",
"name":"DSERt2",
"metabolites":{
"h_c":1.0,
"h_e":-1.0,
"ser__D_c":1.0,
"ser__D_e":-1.0
},
"lower_bound":-1000.0,
"upper_bound":1000.0,
"gene_reaction_rule":"KENIPJOJ_00583 or KENIPJOJ_00738 or KENIPJOJ_00915"
},
{
"id":"DSERt2pp",
"name":"D-serine transport in via proton symport (periplasm)",
"metabolites":{
"h_c":1.0,
"h_p":-1.0,
"ser__D_c":1.0,
"ser__D_p":-1.0
},
"lower_bound":0.0,
"upper_bound":1000.0,
"gene_reaction_rule":"KENIPJOJ_00738 or KENIPJOJ_00915"
},
{
"id":"DSERtex",
"name":"D-serine transport via diffusion (extracellular to periplasm)",
"metabolites":{
"ser__D_e":-1.0,
"ser__D_p":1.0
},
"lower_bound":-1000.0,
"upper_bound":1000.0,
"gene_reaction_rule":""
},
{
"id":"DTMPK",
"name":"DTMP kinase",
"metabolites":{
"adp_c":1.0,
"atp_c":-1.0,
"dtdp_c":1.0,
"dtmp_c":-1.0
},
"lower_bound":-1000.0,
"upper_bound":1000.0,
"gene_reaction_rule":"KENIPJOJ_01154",
"notes":{
"BioPath Reaction":"RXN00496",
"KEGG Reaction":"R02094"
}
},
{
"id":"DURIK1",
"name":"Deoxyuridine kinase (ATP:Deoxyuridine)",
"metabolites":{
"adp_c":1.0,
"atp_c":-1.0,
"dump_c":1.0,
"duri_c":-1.0,
"h_c":1.0
},
"lower_bound":0.0,
"upper_bound":1000.0,
"gene_reaction_rule":"KENIPJOJ_02935",
"notes":{
"BioPath Reaction":"RXN00622",
"KEGG Reaction":"R02099"
}
},
{
"id":"DURIPP",
"name":"Deoxyuridine phosphorylase",
"metabolites":{
"2dr1p_c":1.0,
"duri_c":-1.0,
"pi_c":-1.0,
"ura_c":1.0
},
"lower_bound":-1000.0,
"upper_bound":1000.0,
"gene_reaction_rule":"KENIPJOJ_00465",
"notes":{
"KEGG Reaction":"R02484"
}
},
{
"id":"DXPRIi",
"name":"1-deoxy-D-xylulose reductoisomerase",
"metabolites":{
"2me4p_c":1.0,
"dxyl5p_c":-1.0,
"h_c":-1.0,
"nadp_c":1.0,
"nadph_c":-1.0
},
"lower_bound":0.0,
"upper_bound":1000.0,
"gene_reaction_rule":"",
"notes":{
"KEGG Reaction":"R05688"
}
},
{
"id":"DXPS",
"name":"1-deoxy-D-xylulose 5-phosphate synthase",
"metabolites":{
"co2_c":1.0,
"dxyl5p_c":1.0,
"g3p_c":-1.0,
"h_c":-1.0,
"pyr_c":-1.0
},
"lower_bound":0.0,
"upper_bound":1000.0,
"gene_reaction_rule":"KENIPJOJ_02023",
"notes":{
"KEGG Reaction":"R05636"
}
},
{
"id":"EAR100x",
"name":"Enoyl-[acyl-carrier-protein] reductase (NADH) (n-C10:0)",
"metabolites":{
"dcaACP_c":1.0,
"h_c":-1.0,
"nad_c":1.0,
"nadh_c":-1.0,
"tdec2eACP_c":-1.0
},
"lower_bound":0.0,
"upper_bound":1000.0,
"gene_reaction_rule":"KENIPJOJ_01836",
"notes":{
"KEGG Reaction":"R04961"
}
},
{
"id":"EAR100y",
"name":"Enoyl-[acyl-carrier-protein] reductase (NADPH) (n-C10:0)",
"metabolites":{
"dcaACP_c":1.0,
"h_c":-1.0,
"nadp_c":1.0,
"nadph_c":-1.0,
"tdec2eACP_c":-1.0
},
"lower_bound":0.0,
"upper_bound":1000.0,
"gene_reaction_rule":"KENIPJOJ_01836",
"notes":{
"KEGG Reaction":"R04962"
}
},
{
"id":"EAR120x",
"name":"Enoyl-[acyl-carrier-protein] reductase (NADH) (n-C12:0)",
"metabolites":{
"ddcaACP_c":1.0,
"h_c":-1.0,
"nad_c":1.0,
"nadh_c":-1.0,
"tddec2eACP_c":-1.0
},
"lower_bound":0.0,
"upper_bound":1000.0,
"gene_reaction_rule":"KENIPJOJ_01836",
"notes":{
"KEGG Reaction":"R04724"
}
},
{
"id":"EAR120y",
"name":"Enoyl-[acyl-carrier-protein] reductase (NADPH) (n-C12:0)",
"metabolites":{
"ddcaACP_c":1.0,
"h_c":-1.0,
"nadp_c":1.0,
"nadph_c":-1.0,
"tddec2eACP_c":-1.0
},
"lower_bound":0.0,
"upper_bound":1000.0,
"gene_reaction_rule":"KENIPJOJ_01836",
"notes":{
"KEGG Reaction":"R04725"
}
},
{
"id":"EAR121x",
"name":"Enoyl-[acyl-carrier-protein] reductase (NADH) (n-C12:1)",
"metabolites":{
"cddec5eACP_c":1.0,
"h_c":-1.0,
"nad_c":1.0,
"nadh_c":-1.0,
"t3c5ddeceACP_c":-1.0
},
"lower_bound":0.0,
"upper_bound":1000.0,
"gene_reaction_rule":"KENIPJOJ_01836"
},
{
"id":"EAR121y",
"name":"Enoyl-[acyl-carrier-protein] reductase (NADPH) (n-C12:1)",
"metabolites":{
"cddec5eACP_c":1.0,
"h_c":-1.0,
"nadp_c":1.0,
"nadph_c":-1.0,
"t3c5ddeceACP_c":-1.0
},
"lower_bound":0.0,
"upper_bound":1000.0,
"gene_reaction_rule":"KENIPJOJ_01836"
},
{
"id":"EAR140x",
"name":"Enoyl-[acyl-carrier-protein] reductase (NADH) (n-C14:0)",
"metabolites":{
"h_c":-1.0,
"myrsACP_c":1.0,
"nad_c":1.0,
"nadh_c":-1.0,
"tmrs2eACP_c":-1.0
},
"lower_bound":0.0,
"upper_bound":1000.0,
"gene_reaction_rule":"KENIPJOJ_01836",
"notes":{
"KEGG Reaction":"R04966"
}
},
{
"id":"EAR140y",
"name":"Enoyl-[acyl-carrier-protein] reductase (NADPH) (n-C14:0)",
"metabolites":{
"h_c":-1.0,
"myrsACP_c":1.0,
"nadp_c":1.0,
"nadph_c":-1.0,
"tmrs2eACP_c":-1.0
},
"lower_bound":0.0,
"upper_bound":1000.0,
"gene_reaction_rule":"KENIPJOJ_01836",
"notes":{
"KEGG Reaction":"R04967"
}
},
{
"id":"EAR141x",
"name":"Enoyl-[acyl-carrier-protein] reductase (NADH) (n-C14:1)",
"metabolites":{
"h_c":-1.0,
"nad_c":1.0,
"nadh_c":-1.0,
"t3c7mrseACP_c":-1.0,
"tdeACP_c":1.0
},
"lower_bound":0.0,
"upper_bound":1000.0,
"gene_reaction_rule":"KENIPJOJ_01836"
},
{
"id":"EAR141y",
"name":"Enoyl-[acyl-carrier-protein] reductase (NADPH) (n-C14:1)",
"metabolites":{
"h_c":-1.0,
"nadp_c":1.0,
"nadph_c":-1.0,
"t3c7mrseACP_c":-1.0,
"tdeACP_c":1.0
},
"lower_bound":0.0,
"upper_bound":1000.0,
"gene_reaction_rule":"KENIPJOJ_01836"
},
{
"id":"EAR160x",
"name":"Enoyl-[acyl-carrier-protein] reductase (NADH) (n-C16:0)",
"metabolites":{
"h_c":-1.0,
"nad_c":1.0,
"nadh_c":-1.0,
"palmACP_c":1.0,
"tpalm2eACP_c":-1.0
},
"lower_bound":0.0,
"upper_bound":1000.0,
"gene_reaction_rule":"KENIPJOJ_01836"
},
{
"id":"EAR160y",
"name":"Enoyl-[acyl-carrier-protein] reductase (NADPH) (n-C16:0)",
"metabolites":{
"h_c":-1.0,
"nadp_c":1.0,
"nadph_c":-1.0,
"palmACP_c":1.0,
"tpalm2eACP_c":-1.0
},
"lower_bound":0.0,
"upper_bound":1000.0,
"gene_reaction_rule":"KENIPJOJ_01836"
},
{
"id":"EAR161x",
"name":"Enoyl-[acyl-carrier-protein] reductase (NADH) (n-C16:1)",
"metabolites":{
"h_c":-1.0,
"hdeACP_c":1.0,
"nad_c":1.0,
"nadh_c":-1.0,
"t3c9palmeACP_c":-1.0
},
"lower_bound":0.0,
"upper_bound":1000.0,
"gene_reaction_rule":"KENIPJOJ_01836"
},
{
"id":"EAR161y",
"name":"Enoyl-[acyl-carrier-protein] reductase (NADPH) (n-C16:1)",
"metabolites":{
"h_c":-1.0,
"hdeACP_c":1.0,
"nadp_c":1.0,
"nadph_c":-1.0,
"t3c9palmeACP_c":-1.0
},
"lower_bound":0.0,
"upper_bound":1000.0,
"gene_reaction_rule":"KENIPJOJ_01836"
},
{
"id":"EAR180x",
"name":"Enoyl-[acyl-carrier-protein] reductase (NADH) (n-C18:0)",
"metabolites":{
"h_c":-1.0,
"nad_c":1.0,
"nadh_c":-1.0,
"ocdcaACP_c":1.0,
"toctd2eACP_c":-1.0
},
"lower_bound":0.0,
"upper_bound":1000.0,
"gene_reaction_rule":"KENIPJOJ_01836"
},
{
"id":"EAR180y",
"name":"Enoyl-[acyl-carrier-protein] reductase (NADPH) (n-C18:0)",
"metabolites":{
"h_c":-1.0,
"nadp_c":1.0,
"nadph_c":-1.0,
"ocdcaACP_c":1.0,
"toctd2eACP_c":-1.0
},
"lower_bound":0.0,
"upper_bound":1000.0,
"gene_reaction_rule":"KENIPJOJ_01836"
},
{
"id":"EAR181x",
"name":"Enoyl-[acyl-carrier-protein] reductase (NADH) (n-C18:1)",
"metabolites":{
"h_c":-1.0,
"nad_c":1.0,
"nadh_c":-1.0,
"octeACP_c":1.0,
"t3c11vaceACP_c":-1.0
},
"lower_bound":0.0,
"upper_bound":1000.0,
"gene_reaction_rule":"KENIPJOJ_01836"
},
{
"id":"EAR181y",
"name":"Enoyl-[acyl-carrier-protein] reductase (NADPH) (n-C18:1)",
"metabolites":{
"h_c":-1.0,
"nadp_c":1.0,
"nadph_c":-1.0,
"octeACP_c":1.0,
"t3c11vaceACP_c":-1.0
},
"lower_bound":0.0,
"upper_bound":1000.0,
"gene_reaction_rule":"KENIPJOJ_01836"
},
{
"id":"EAR40x",
"name":"Enoyl-[acyl-carrier-protein] reductase (NADH) (n-C4:0)",
"metabolites":{
"but2eACP_c":-1.0,
"butACP_c":1.0,
"h_c":-1.0,
"nad_c":1.0,
"nadh_c":-1.0
},
"lower_bound":0.0,
"upper_bound":1000.0,
"gene_reaction_rule":"KENIPJOJ_01836",
"notes":{
"KEGG Reaction":"R04429"
}
},
{
"id":"EAR40y",
"name":"Enoyl-[acyl-carrier-protein] reductase (NADPH) (n-C4:0)",
"metabolites":{
"but2eACP_c":-1.0,
"butACP_c":1.0,
"h_c":-1.0,
"nadp_c":1.0,
"nadph_c":-1.0
},
"lower_bound":0.0,
"upper_bound":1000.0,
"gene_reaction_rule":"KENIPJOJ_01836",
"notes":{
"KEGG Reaction":"R04430"
}
},
{
"id":"EAR60x",
"name":"Enoyl-[acyl-carrier-protein] reductase (NADH) (n-C6:0)",
"metabolites":{
"h_c":-1.0,
"hexACP_c":1.0,
"nad_c":1.0,
"nadh_c":-1.0,
"thex2eACP_c":-1.0
},
"lower_bound":0.0,
"upper_bound":1000.0,
"gene_reaction_rule":"KENIPJOJ_01836",
"notes":{
"KEGG Reaction":"R04955"
}
},
{
"id":"EAR60y",
"name":"Enoyl-[acyl-carrier-protein] reductase (NADPH) (n-C6:0)",
"metabolites":{
"h_c":-1.0,
"hexACP_c":1.0,
"nadp_c":1.0,
"nadph_c":-1.0,
"thex2eACP_c":-1.0
},
"lower_bound":0.0,
"upper_bound":1000.0,
"gene_reaction_rule":"KENIPJOJ_01836",
"notes":{
"KEGG Reaction":"R04956"
}
},
{
"id":"EAR80x",
"name":"Enoyl-[acyl-carrier-protein] reductase (NADH) (n-C8:0)",
"metabolites":{
"h_c":-1.0,
"nad_c":1.0,
"nadh_c":-1.0,
"ocACP_c":1.0,
"toct2eACP_c":-1.0
},
"lower_bound":0.0,
"upper_bound":1000.0,
"gene_reaction_rule":"KENIPJOJ_01836",
"notes":{
"KEGG Reaction":"R04958"
}
},
{
"id":"EAR80y",
"name":"Enoyl-[acyl-carrier-protein] reductase (NADPH) (n-C8:0)",
"metabolites":{
"h_c":-1.0,
"nadp_c":1.0,
"nadph_c":-1.0,
"ocACP_c":1.0,
"toct2eACP_c":-1.0
},
"lower_bound":0.0,
"upper_bound":1000.0,
"gene_reaction_rule":"KENIPJOJ_01836",
"notes":{
"KEGG Reaction":"R04959"
}
},
{
"id":"EDA",
"name":"2-dehydro-3-deoxy-phosphogluconate aldolase",
"metabolites":{
"2ddg6p_c":-1.0,
"g3p_c":1.0,
"pyr_c":1.0
},
"lower_bound":0.0,
"upper_bound":1000.0,
"gene_reaction_rule":"KENIPJOJ_00652",
"notes":{
"BioPath Reaction":"RXN01469",
"KEGG Reaction":"R05605"
}
},
{
"id":"ENO",
"name":"Enolase",
"metabolites":{
"2pg_c":-1.0,
"h2o_c":1.0,
"pep_c":1.0
},
"lower_bound":-1000.0,
"upper_bound":1000.0,
"gene_reaction_rule":"KENIPJOJ_02605",
"notes":{
"BioPath Reaction":"RXN01306",
"KEGG Reaction":"R00658"
}
},
{
"id":"ETHAt",
"name":"Ethanolamine transport via diffusion  extracellular ",
"metabolites":{
"etha_c":1.0,
"etha_e":-1.0
},
"lower_bound":-1000.0,
"upper_bound":1000.0,
"gene_reaction_rule":""
},
{
"id":"FACOAE141",
"name":"Fatty-acid-CoA thioesterase (tetradecenoate)",
"metabolites":{
"coa_c":1.0,
"h2o_c":-1.0,
"h_c":1.0,
"tdecoa_c":-1.0,
"ttdcea_c":1.0
},
"lower_bound":0.0,
"upper_bound":1000.0,
"gene_reaction_rule":""
},
{
"id":"FACOAL141t2pp",
"name":"Fatty-acid-CoA ligase (tetradecenoate transport via vectoral Co-A coupling)",
"metabolites":{
"amp_c":1.0,
"atp_c":-1.0,
"coa_c":-1.0,
"h_c":1.0,
"h_p":-1.0,
"ppi_c":1.0,
"tdecoa_c":1.0,
"ttdcea_p":-1.0
},
"lower_bound":0.0,
"upper_bound":1000.0,
"gene_reaction_rule":""
},
{
"id":"FAO10",
"name":"FAO10",
"metabolites":{
"accoa_c":9.0,
"amp_c":1.0,
"atp_c":-1.0,
"coa_c":-9.0,
"fad_c":-7.0,
"fadh2_c":7.0,
"h2o_c":-8.0,
"h_c":8.0,
"nad_c":-8.0,
"nadh_c":8.0,
"ocdcea_c":-1.0,
"ppi_c":1.0
},
"lower_bound":0.0,
"upper_bound":1000.0,
"gene_reaction_rule":""
},
{
"id":"FAO11",
"name":"FAO11",
"metabolites":{
"accoa_c":8.0,
"amp_c":1.0,
"atp_c":-1.0,
"coa_c":-8.0,
"fad_c":-6.0,
"fadh2_c":6.0,
"h2o_c":-7.0,
"h_c":7.0,
"hdcea_c":-1.0,
"nad_c":-7.0,
"nadh_c":7.0,
"ppi_c":1.0
},
"lower_bound":0.0,
"upper_bound":1000.0,
"gene_reaction_rule":""
},
{
"id":"FAO3",
"name":"FAO3",
"metabolites":{
"accoa_c":9.0,
"amp_c":1.0,
"atp_c":-1.0,
"coa_c":-9.0,
"fad_c":-8.0,
"fadh2_c":8.0,
"h2o_c":-8.0,
"h_c":8.0,
"nad_c":-8.0,
"nadh_c":8.0,
"ocdca_c":-1.0,
"ppi_c":1.0
},
"lower_bound":0.0,
"upper_bound":1000.0,
"gene_reaction_rule":""
},
{
"id":"FAO4",
"name":"Fatty acid oxidation (Butanoyl-CoA )",
"metabolites":{
"aacoa_c":1.0,
"btcoa_c":-1.0,
"fad_c":-1.0,
"fadh2_c":1.0,
"h2o_c":-1.0,
"h_c":1.0,
"nad_c":-1.0,
"nadh_c":1.0
},
"lower_bound":0.0,
"upper_bound":1000.0,
"gene_reaction_rule":""
},
{
"id":"FASC120ACP",
"name":"Fatty acid biosynthesis (n-C12:0)",
"metabolites":{
"ACP_c":1.0,
"co2_c":1.0,
"dcaACP_c":-1.0,
"ddcaACP_c":1.0,
"h2o_c":1.0,
"h_c":-3.0,
"malACP_c":-1.0,
"nadp_c":2.0,
"nadph_c":-2.0
},
"lower_bound":0.0,
"upper_bound":1000.0,
"gene_reaction_rule":"KENIPJOJ_00745 or ( KENIPJOJ_00560 and KENIPJOJ_00745 )"
},
{
"id":"FASC140ACP",
"name":"Fatty acid biosynthesis (n-C14:0)",
"metabolites":{
"ACP_c":1.0,
"co2_c":1.0,
"ddcaACP_c":-1.0,
"h2o_c":1.0,
"h_c":-3.0,
"malACP_c":-1.0,
"myrsACP_c":1.0,
"nadp_c":2.0,
"nadph_c":-2.0
},
"lower_bound":0.0,
"upper_bound":1000.0,
"gene_reaction_rule":"KENIPJOJ_00745 or ( KENIPJOJ_00560 and KENIPJOJ_00745 )"
},
{
"id":"FASC141ACP",
"name":"Fatty acid biosynthesis (n-C14:1)",
"metabolites":{
"ACP_c":1.0,
"co2_c":1.0,
"ddcaACP_c":-1.0,
"h2o_c":1.0,
"h_c":-2.0,
"malACP_c":-1.0,
"nadp_c":1.0,
"nadph_c":-1.0,
"tdeACP_c":1.0
},
"lower_bound":0.0,
"upper_bound":1000.0,
"gene_reaction_rule":"KENIPJOJ_00745 or ( KENIPJOJ_00560 and KENIPJOJ_00745 )"
},
{
"id":"FASC160ACP",
"name":"Fatty acid biosynthesis (n-C16:0)",
"metabolites":{
"ACP_c":1.0,
"co2_c":1.0,
"h2o_c":1.0,
"h_c":-3.0,
"malACP_c":-1.0,
"myrsACP_c":-1.0,
"nadp_c":2.0,
"nadph_c":-2.0,
"palmACP_c":1.0
},
"lower_bound":0.0,
"upper_bound":1000.0,
"gene_reaction_rule":"KENIPJOJ_00745 or ( KENIPJOJ_00560 and KENIPJOJ_00745 )"
},
{
"id":"FASC161ACP",
"name":"Fatty acid biosynthesis (n-C16:1)",
"metabolites":{
"ACP_c":1.0,
"co2_c":1.0,
"h2o_c":1.0,
"h_c":-2.0,
"hdeACP_c":1.0,
"malACP_c":-1.0,
"myrsACP_c":-1.0,
"nadp_c":1.0,
"nadph_c":-1.0
},
"lower_bound":0.0,
"upper_bound":1000.0,
"gene_reaction_rule":"KENIPJOJ_00745 or ( KENIPJOJ_00560 and KENIPJOJ_00745 )"
},
{
"id":"FASC180ACP",
"name":"Fatty acid biosynthesis (n-C18:0)",
"metabolites":{
"ACP_c":1.0,
"co2_c":1.0,
"h2o_c":1.0,
"h_c":-3.0,
"malACP_c":-1.0,
"nadp_c":2.0,
"nadph_c":-2.0,
"ocdcaACP_c":1.0,
"palmACP_c":-1.0
},
"lower_bound":0.0,
"upper_bound":1000.0,
"gene_reaction_rule":"KENIPJOJ_00745 or ( KENIPJOJ_00560 and KENIPJOJ_00745 )"
},
{
"id":"FASC181ACP",
"name":"Fatty acid biosynthesis (n-C18:1)",
"metabolites":{
"ACP_c":1.0,
"co2_c":1.0,
"h2o_c":1.0,
"h_c":-2.0,
"malACP_c":-1.0,
"nadp_c":1.0,
"nadph_c":-1.0,
"octeACP_c":1.0,
"palmACP_c":-1.0
},
"lower_bound":0.0,
"upper_bound":1000.0,
"gene_reaction_rule":"KENIPJOJ_00745 or ( KENIPJOJ_00560 and KENIPJOJ_00745 )"
},
{
"id":"FBA",
"name":"Fructose-bisphosphate aldolase",
"metabolites":{
"dhap_c":1.0,
"fdp_c":-1.0,
"g3p_c":1.0
},
"lower_bound":-1000.0,
"upper_bound":1000.0,
"gene_reaction_rule":"KENIPJOJ_01134 or KENIPJOJ_01140",
"notes":{
"KEGG Reaction":"R01068"
}
},
{
"id":"FBA2",
"name":"D Fructose 1 phosphate D glyceraldehyde 3 phosphate lyase",
"metabolites":{
"dhap_c":1.0,
"f1p_c":-1.0,
"glyald_c":1.0
},
"lower_bound":-1000.0,
"upper_bound":1000.0,
"gene_reaction_rule":"KENIPJOJ_01134 or KENIPJOJ_01140",
"notes":{
"BioPath Reaction":"RXN00290"
}
},
{
"id":"FBA3",
"name":"Sedoheptulose 1,7-bisphosphate D-glyceraldehyde-3-phosphate-lyase",
"metabolites":{
"dhap_c":1.0,
"e4p_c":1.0,
"s17bp_c":-1.0
},
"lower_bound":-1000.0,
"upper_bound":1000.0,
"gene_reaction_rule":"KENIPJOJ_01140",
"notes":{
"BioPath Reaction":"RXN00156",
"KEGG Reaction":"R01829"
}
},
{
"id":"FBP",
"name":"Fructose-bisphosphatase",
"metabolites":{
"f6p_c":1.0,
"fdp_c":-1.0,
"h2o_c":-1.0,
"pi_c":1.0
},
"lower_bound":0.0,
"upper_bound":1000.0,
"gene_reaction_rule":"KENIPJOJ_02640",
"notes":{
"KEGG Reaction":"R00762"
}
},
{
"id":"FE2abc",
"name":"Iron (II) transport via ABC system",
"metabolites":{
"adp_c":1.0,
"atp_c":-1.0,
"fe2_c":1.0,
"fe2_e":-1.0,
"h2o_c":-1.0,
"h_c":1.0,
"pi_c":1.0
},
"lower_bound":0.0,
"upper_bound":1000.0,
"gene_reaction_rule":"KENIPJOJ_00314 or KENIPJOJ_02313 or KENIPJOJ_03031"
},
{
"id":"FE3abc",
"name":"FE3abc",
"metabolites":{
"adp_c":1.0,
"atp_c":-1.0,
"fe3_c":1.0,
"fe3_e":-1.0,
"h2o_c":-1.0,
"h_c":1.0,
"pi_c":1.0
},
"lower_bound":0.0,
"upper_bound":1000.0,
"gene_reaction_rule":"KENIPJOJ_00314"
},
{
"id":"FFSD",
"name":"Beta-fructofuranosidase",
"metabolites":{
"fru_c":1.0,
"g6p_c":1.0,
"h2o_c":-1.0,
"suc6p_c":-1.0
},
"lower_bound":0.0,
"upper_bound":1000.0,
"gene_reaction_rule":""
},
{
"id":"FFSD1r",
"name":"Beta-fructofuranosidase",
"metabolites":{
"fru_c":1.0,
"g6p_c":1.0,
"h2o_c":-1.0,
"tre6p_c":-1.0
},
"lower_bound":0.0,
"upper_bound":1000.0,
"gene_reaction_rule":"KENIPJOJ_01541"
},
{
"id":"FLDO",
"name":"NAD(P)H-flavin oxidoreductase",
"metabolites":{
"fmn_c":1.0,
"fmnh2_c":-1.0,
"h_c":1.0,
"nadp_c":-1.0,
"nadph_c":1.0
},
"lower_bound":0.0,
"upper_bound":1000.0,
"gene_reaction_rule":"",
"notes":{
"KEGG Reaction":"R05706"
}
},
{
"id":"FMNAT",
"name":"FMN adenylyltransferase",
"metabolites":{
"atp_c":-1.0,
"fad_c":1.0,
"fmn_c":-1.0,
"h_c":-1.0,
"ppi_c":1.0
},
"lower_bound":0.0,
"upper_bound":1000.0,
"gene_reaction_rule":"KENIPJOJ_02261",
"notes":{
"KEGG Reaction":"R00161"
}
},
{
"id":"FMNRx",
"name":"FMN reductase",
"metabolites":{
"fmn_c":-1.0,
"fmnh2_c":1.0,
"h_c":-1.0,
"nad_c":1.0,
"nadh_c":-1.0
},
"lower_bound":0.0,
"upper_bound":1000.0,
"gene_reaction_rule":"KENIPJOJ_00778",
"notes":{
"KEGG Reaction":"R05705"
}
},
{
"id":"FOLt",
"name":"FOLt",
"metabolites":{
"fol_c":1.0,
"fol_e":-1.0,
"h_c":1.0,
"h_e":-1.0
},
"lower_bound":-1000.0,
"upper_bound":1000.0,
"gene_reaction_rule":""
},
{
"id":"FOMETRi",
"name":"Aminomethyltransferase",
"metabolites":{
"5fthf_c":-1.0,
"h2o_c":1.0,
"h_c":-1.0,
"methf_c":1.0
},
"lower_bound":0.0,
"upper_bound":1000.0,
"gene_reaction_rule":"",
"notes":{
"KEGG Reaction":"R02300"
}
},
{
"id":"FORt2",
"name":"Formate transport in via proton symport",
"metabolites":{
"for_c":1.0,
"for_e":-1.0,
"h_c":1.0,
"h_e":-1.0
},
"lower_bound":0.0,
"upper_bound":1000.0,
"gene_reaction_rule":"KENIPJOJ_00564"
},
{
"id":"FORt3",
"name":"Formate transport out via proton antiport",
"metabolites":{
"for_c":-1.0,
"for_e":1.0,
"h_c":1.0,
"h_e":-1.0
},
"lower_bound":0.0,
"upper_bound":1000.0,
"gene_reaction_rule":"KENIPJOJ_00564"
},
{
"id":"FRUK",
"name":"Fructose-1-phosphate kinase",
"metabolites":{
"adp_c":1.0,
"atp_c":-1.0,
"f1p_c":-1.0,
"fdp_c":1.0,
"h_c":1.0
},
"lower_bound":0.0,
"upper_bound":1000.0,
"gene_reaction_rule":"KENIPJOJ_02195"
},
{
"id":"FRUpts",
"name":"D-fructose transport via PEP:Pyr PTS",
"metabolites":{
"f1p_c":1.0,
"fru_e":-1.0,
"pep_c":-1.0,
"pyr_c":1.0
},
"lower_bound":0.0,
"upper_bound":1000.0,
"gene_reaction_rule":"KENIPJOJ_02194 or ( KENIPJOJ_01463 and KENIPJOJ_01464 ) or ( KENIPJOJ_01463 and KENIPJOJ_01464 and KENIPJOJ_02194 )"
},
{
"id":"FRUpts2",
"name":"Fructose transport via PEP:Pyr PTS (f6p generating)",
"metabolites":{
"f6p_c":1.0,
"fru_e":-1.0,
"pep_c":-1.0,
"pyr_c":1.0
},
"lower_bound":0.0,
"upper_bound":1000.0,
"gene_reaction_rule":"KENIPJOJ_01256 and KENIPJOJ_01258 and KENIPJOJ_01259"
},
{
"id":"FRUpts2pp",
"name":"Fructose transport via PEP:Pyr PTS (f6p generating) (periplasm)",
"metabolites":{
"f6p_c":1.0,
"fru_p":-1.0,
"pep_c":-1.0,
"pyr_c":1.0
},
"lower_bound":0.0,
"upper_bound":1000.0,
"gene_reaction_rule":"( KENIPJOJ_01258 and KENIPJOJ_01259 ) or ( KENIPJOJ_01256 and KENIPJOJ_01258 and KENIPJOJ_01259 ) or ( KENIPJOJ_01257 and KENIPJOJ_01258 and KENIPJOJ_01259 )"
},
{
"id":"FTHFLi",
"name":"Formate-tetrahydrofolate ligase",
"metabolites":{
"10fthf_c":1.0,
"adp_c":1.0,
"atp_c":-1.0,
"for_c":-1.0,
"pi_c":1.0,
"thf_c":-1.0
},
"lower_bound":0.0,
"upper_bound":1000.0,
"gene_reaction_rule":"KENIPJOJ_01895",
"notes":{
"KEGG Reaction":"R00943"
}
},
{
"id":"FUM",
"name":"Fumarase",
"metabolites":{
"fum_c":-1.0,
"h2o_c":-1.0,
"mal__L_c":1.0
},
"lower_bound":-1000.0,
"upper_bound":1000.0,
"gene_reaction_rule":"",
"notes":{
"BioPath Reaction":"RXN00540",
"KEGG Reaction":"R01082"
}
},
{
"id":"G1PACT",
"name":"Glucosamine-1-phosphate N-acetyltransferase",
"metabolites":{
"accoa_c":-1.0,
"acgam1p_c":1.0,
"coa_c":1.0,
"gam1p_c":-1.0,
"h_c":1.0
},
"lower_bound":0.0,
"upper_bound":1000.0,
"gene_reaction_rule":"KENIPJOJ_00160",
"notes":{
"KEGG Reaction":"R05332"
}
},
{
"id":"G3PAT160",
"name":"Glycerol-3-phosphate acyltransferase (C16:0)",
"metabolites":{
"1hdecg3p_c":1.0,
"ACP_c":1.0,
"glyc3p_c":-1.0,
"palmACP_c":-1.0
},
"lower_bound":0.0,
"upper_bound":1000.0,
"gene_reaction_rule":"KENIPJOJ_01658"
},
{
"id":"G3PAT180",
"name":"Glycerol-3-phosphate acyltransferase (C18:0)",
"metabolites":{
"1odecg3p_c":1.0,
"ACP_c":1.0,
"glyc3p_c":-1.0,
"ocdcaACP_c":-1.0
},
"lower_bound":0.0,
"upper_bound":1000.0,
"gene_reaction_rule":"KENIPJOJ_01658"
},
{
"id":"G3PAT181",
"name":"Glycerol-3-phosphate acyltransferase (C18:1)",
"metabolites":{
"1odec11eg3p_c":1.0,
"ACP_c":1.0,
"glyc3p_c":-1.0,
"octeACP_c":-1.0
},
"lower_bound":0.0,
"upper_bound":1000.0,
"gene_reaction_rule":"KENIPJOJ_01658"
},
{
"id":"G3PD1",
"name":"G3PD1",
"metabolites":{
"dhap_c":1.0,
"glyc3p_c":-1.0,
"h_c":1.0,
"nad_c":-1.0,
"nadh_c":1.0
},
"lower_bound":-1000.0,
"upper_bound":1000.0,
"gene_reaction_rule":"KENIPJOJ_02543",
"notes":{
"BioPath Reaction":"RXN00456",
"KEGG Reaction":"R00842"
}
},
{
"id":"G3PD4",
"name":"Glycerol 3 phosphate dehydrogenase  menaquinone 7 ",
"metabolites":{
"dhap_c":1.0,
"glyc3p_c":-1.0,
"mql7_c":1.0,
"mqn7_c":-1.0
},
"lower_bound":0.0,
"upper_bound":1000.0,
"gene_reaction_rule":"KENIPJOJ_00785"
},
{
"id":"G3PD5",
"name":"Glycerol-3-phosphate dehydrogenase (ubiquinone-8)",
"metabolites":{
"dhap_c":1.0,
"glyc3p_c":-1.0,
"q8_c":-1.0,
"q8h2_c":1.0
},
"lower_bound":0.0,
"upper_bound":1000.0,
"gene_reaction_rule":"KENIPJOJ_00785"
},
{
"id":"G3PD6",
"name":"Glycerol-3-phosphate dehydrogenase (menaquinone-8)",
"metabolites":{
"dhap_c":1.0,
"glyc3p_c":-1.0,
"mql8_c":1.0,
"mqn8_c":-1.0
},
"lower_bound":0.0,
"upper_bound":1000.0,
"gene_reaction_rule":"KENIPJOJ_00785"
},
{
"id":"G3PD7",
"name":"Glycerol-3-phosphate dehydrogenase (demethylmenaquinone-8)",
"metabolites":{
"2dmmq8_c":-1.0,
"2dmmql8_c":1.0,
"dhap_c":1.0,
"glyc3p_c":-1.0
},
"lower_bound":0.0,
"upper_bound":1000.0,
"gene_reaction_rule":"KENIPJOJ_00785"
},
{
"id":"G3PEabcpp",
"name":"Sn-glycerol-3-phosphoethanolamine transport via ABC system (periplasm)",
"metabolites":{
"adp_c":1.0,
"atp_c":-1.0,
"g3pe_c":1.0,
"g3pe_p":-1.0,
"h2o_c":-1.0,
"h_c":1.0,
"pi_c":1.0
},
"lower_bound":0.0,
"upper_bound":1000.0,
"gene_reaction_rule":""
},
{
"id":"G3PEtex",
"name":"Glycero-3-phosphoethanolamine transport via diffusion (extracellular to periplasm)",
"metabolites":{
"g3pe_e":-1.0,
"g3pe_p":1.0
},
"lower_bound":-1000.0,
"upper_bound":1000.0,
"gene_reaction_rule":""
},
{
"id":"G5SADs",
"name":"L-glutamate 5-semialdehyde dehydratase (spontaneous)",
"metabolites":{
"1pyr5c_c":1.0,
"glu5sa_c":-1.0,
"h2o_c":1.0,
"h_c":1.0
},
"lower_bound":0.0,
"upper_bound":1000.0,
"gene_reaction_rule":"spontaneous",
"notes":{
"BioPath Reaction":"RXN01473",
"KEGG Reaction":"R03314",
"UniPathway Reaction":"UCR03314"
}
},
{
"id":"G5SD",
"name":"Glutamate-5-semialdehyde dehydrogenase",
"metabolites":{
"glu5p_c":-1.0,
"glu5sa_c":1.0,
"h_c":-1.0,
"nadp_c":1.0,
"nadph_c":-1.0,
"pi_c":1.0
},
"lower_bound":0.0,
"upper_bound":1000.0,
"gene_reaction_rule":"KENIPJOJ_00195",
"notes":{
"BioPath Reaction":"RXN00224",
"KEGG Reaction":"R03313"
}
},
{
"id":"G6PDA",
"name":"Glucosamine-6-phosphate deaminase",
"metabolites":{
"f6p_c":1.0,
"gam6p_c":-1.0,
"h2o_c":-1.0,
"nh4_c":1.0
},
"lower_bound":0.0,
"upper_bound":1000.0,
"gene_reaction_rule":"KENIPJOJ_03038"
},
{
"id":"G6PDH2r",
"name":"Glucose 6-phosphate dehydrogenase",
"metabolites":{
"6pgl_c":1.0,
"g6p_c":-1.0,
"h_c":1.0,
"nadp_c":-1.0,
"nadph_c":1.0
},
"lower_bound":-1000.0,
"upper_bound":1000.0,
"gene_reaction_rule":"KENIPJOJ_01290",
"notes":{
"KEGG Reaction":"R00835"
}
},
{
"id":"G6PI",
"name":"Glucose 6 phosphate isomerase",
"metabolites":{
"g6p_B_c":1.0,
"g6p_c":-1.0
},
"lower_bound":-1000.0,
"upper_bound":1000.0,
"gene_reaction_rule":"KENIPJOJ_02340"
},
{
"id":"GAL6PI",
"name":"Galactose-6-phosphate isomerase",
"metabolites":{
"dgal6p_c":-1.0,
"tag6p__D_c":1.0
},
"lower_bound":-1000.0,
"upper_bound":1000.0,
"gene_reaction_rule":""
},
{
"id":"GALabc",
"name":"D-galactose transport via ABC system",
"metabolites":{
"adp_c":1.0,
"atp_c":-1.0,
"gal_c":1.0,
"gal_e":-1.0,
"h2o_c":-1.0,
"h_c":1.0,
"pi_c":1.0
},
"lower_bound":0.0,
"upper_bound":1000.0,
"gene_reaction_rule":"KENIPJOJ_00339 or KENIPJOJ_00470"
},
{
"id":"GALabcpp",
"name":"D-galactose transport via ABC system (periplasm)",
"metabolites":{
"adp_c":1.0,
"atp_c":-1.0,
"gal_c":1.0,
"gal_p":-1.0,
"h2o_c":-1.0,
"h_c":1.0,
"pi_c":1.0
},
"lower_bound":0.0,
"upper_bound":1000.0,
"gene_reaction_rule":"KENIPJOJ_00470"
},
{
"id":"GALBDtex",
"name":"Beta D-galactose transport via diffusion (extracellular to periplasm)",
"metabolites":{
"gal_bD_e":-1.0,
"gal_bD_p":1.0
},
"lower_bound":-1000.0,
"upper_bound":1000.0,
"gene_reaction_rule":""
},
{
"id":"GALKr",
"name":"Galactokinase",
"metabolites":{
"adp_c":1.0,
"atp_c":-1.0,
"gal1p_c":1.0,
"gal_c":-1.0,
"h_c":1.0
},
"lower_bound":-1000.0,
"upper_bound":1000.0,
"gene_reaction_rule":"KENIPJOJ_00908"
},
{
"id":"GALM2pp",
"name":"Aldose-1-epimerase",
"metabolites":{
"gal_bD_p":-1.0,
"gal_p":1.0
},
"lower_bound":0.0,
"upper_bound":1000.0,
"gene_reaction_rule":"KENIPJOJ_00909"
},
{
"id":"GALS3",
"name":"A-galactosidase (melibiose)",
"metabolites":{
"gal_c":1.0,
"glc__D_c":1.0,
"h2o_c":-1.0,
"melib_c":-1.0
},
"lower_bound":0.0,
"upper_bound":1000.0,
"gene_reaction_rule":"KENIPJOJ_02181"
},
{
"id":"GALT",
"name":"Galactose 1 phosphate uridylyltransferase",
"metabolites":{
"gal1p_c":-1.0,
"h_c":-1.0,
"ppi_c":1.0,
"udpgal_c":1.0,
"utp_c":-1.0
},
"lower_bound":-1000.0,
"upper_bound":1000.0,
"gene_reaction_rule":"KENIPJOJ_02303",
"notes":{
"BioPath Reaction":"RXN01472",
"KEGG Reaction":"R00502"
}
},
{
"id":"GALUi",
"name":"UTP-glucose-1-phosphate uridylyltransferase (irreversible)",
"metabolites":{
"g1p_c":-1.0,
"h_c":-1.0,
"ppi_c":1.0,
"udpg_c":1.0,
"utp_c":-1.0
},
"lower_bound":0.0,
"upper_bound":1000.0,
"gene_reaction_rule":"KENIPJOJ_02542",
"notes":{
"BioPath Reaction":"RXN00643",
"KEGG Reaction":"R00289"
}
},
{
"id":"GALURt2r",
"name":"D-galacturonate transport via proton symport, reversible",
"metabolites":{
"galur_c":1.0,
"galur_e":-1.0,
"h_c":1.0,
"h_e":-1.0
},
"lower_bound":-1000.0,
"upper_bound":1000.0,
"gene_reaction_rule":""
},
{
"id":"GAMpts",
"name":"D-glucosamine transport via PEP:Pyr PTS",
"metabolites":{
"gam6p_c":1.0,
"gam_e":-1.0,
"pep_c":-1.0,
"pyr_c":1.0
},
"lower_bound":0.0,
"upper_bound":1000.0,
"gene_reaction_rule":"( KENIPJOJ_01463 and KENIPJOJ_01464 ) or ( KENIPJOJ_01256 and KENIPJOJ_01258 and KENIPJOJ_01259 )"
},
{
"id":"GAPD",
"name":"Glyceraldehyde-3-phosphate dehydrogenase",
"metabolites":{
"13dpg_c":1.0,
"g3p_c":-1.0,
"h_c":1.0,
"nad_c":-1.0,
"nadh_c":1.0,
"pi_c":-1.0
},
"lower_bound":-1000.0,
"upper_bound":1000.0,
"gene_reaction_rule":"KENIPJOJ_01842 or KENIPJOJ_02608",
"notes":{
"BioPath Reaction":"RXN01471",
"KEGG Reaction":"R01061"
}
},
{
"id":"GARFT",
"name":"Phosphoribosylglycinamide formyltransferase",
"metabolites":{
"10fthf_c":-1.0,
"fgam_c":1.0,
"gar_c":-1.0,
"h_c":1.0,
"thf_c":1.0
},
"lower_bound":-1000.0,
"upper_bound":1000.0,
"gene_reaction_rule":"KENIPJOJ_01738",
"notes":{
"BioPath Reaction":"RXN00351",
"KEGG Reaction":"R04325"
}
},
{
"id":"GBBTNabc",
"name":"Gamma butyrobetaine transport in via ABC system",
"metabolites":{
"adp_c":1.0,
"atp_c":-1.0,
"gbbtn_c":1.0,
"gbbtn_e":-1.0,
"h2o_c":-1.0,
"h_c":1.0,
"pi_c":1.0
},
"lower_bound":0.0,
"upper_bound":1000.0,
"gene_reaction_rule":"KENIPJOJ_00627 and KENIPJOJ_00628 and KENIPJOJ_00629 and KENIPJOJ_00630"
},
{
"id":"GBBTNtex",
"name":"Gamma-butyrobetaine transport via diffusion (extracellular to periplasm)",
"metabolites":{
"gbbtn_e":-1.0,
"gbbtn_p":1.0
},
"lower_bound":-1000.0,
"upper_bound":1000.0,
"gene_reaction_rule":""
},
{
"id":"GCALDD",
"name":"Glycolaldehyde dehydrogenase",
"metabolites":{
"gcald_c":-1.0,
"glyclt_c":1.0,
"h2o_c":-1.0,
"h_c":2.0,
"nad_c":-1.0,
"nadh_c":1.0
},
"lower_bound":0.0,
"upper_bound":1000.0,
"gene_reaction_rule":"",
"notes":{
"KEGG Reaction":"R01333"
}
},
{
"id":"GCCa",
"name":"Glycine-cleavage complex",
"metabolites":{
"alpro_c":1.0,
"co2_c":1.0,
"gly_c":-1.0,
"h_c":-1.0,
"lpro_c":-1.0
},
"lower_bound":0.0,
"upper_bound":1000.0,
"gene_reaction_rule":"",
"notes":{
"KEGG Reaction":"R03425"
}
},
{
"id":"GCCb",
"name":"Glycine cleavage complex",
"metabolites":{
"alpro_c":-1.0,
"dhlpro_c":1.0,
"mlthf_c":1.0,
"nh4_c":1.0,
"thf_c":-1.0
},
"lower_bound":0.0,
"upper_bound":1000.0,
"gene_reaction_rule":""
},
{
"id":"GCCc",
"name":"Glycine-cleavage complex",
"metabolites":{
"dhlpro_c":-1.0,
"h_c":1.0,
"lpro_c":1.0,
"nad_c":-1.0,
"nadh_c":1.0
},
"lower_bound":0.0,
"upper_bound":1000.0,
"gene_reaction_rule":"KENIPJOJ_01757",
"notes":{
"KEGG Reaction":"R03815"
}
},
{
"id":"GDPMNP",
"name":"GDP-mannose phyrophosphatase",
"metabolites":{
"gdpmann_c":-1.0,
"gmp_c":1.0,
"h2o_c":-1.0,
"h_c":2.0,
"man1p_c":1.0
},
"lower_bound":0.0,
"upper_bound":1000.0,
"gene_reaction_rule":"",
"notes":{
"KEGG Reaction":"R00881"
}
},
{
"id":"GDPTPDP",
"name":"Guanosine 3'-diphosphate 5'-triphosphate 3'-diphosphatase",
"metabolites":{
"gdptp_c":-1.0,
"gtp_c":1.0,
"h2o_c":-1.0,
"ppi_c":1.0
},
"lower_bound":0.0,
"upper_bound":1000.0,
"gene_reaction_rule":""
},
{
"id":"GF6PTA",
"name":"Glutamine-fructose-6-phosphate transaminase",
"metabolites":{
"f6p_c":-1.0,
"gam6p_c":1.0,
"gln__L_c":-1.0,
"glu__L_c":1.0
},
"lower_bound":0.0,
"upper_bound":1000.0,
"gene_reaction_rule":"KENIPJOJ_02207",
"notes":{
"KEGG Reaction":"R00768"
}
},
{
"id":"GHMT2r",
"name":"Glycine hydroxymethyltransferase, reversible",
"metabolites":{
"gly_c":1.0,
"h2o_c":1.0,
"mlthf_c":1.0,
"ser__L_c":-1.0,
"thf_c":-1.0
},
"lower_bound":-1000.0,
"upper_bound":1000.0,
"gene_reaction_rule":"KENIPJOJ_02930",
"notes":{
"KEGG Reaction":"R00945"
}
},
{
"id":"GK1",
"name":"Guanylate kinase (GMP:ATP)",
"metabolites":{
"adp_c":1.0,
"atp_c":-1.0,
"gdp_c":1.0,
"gmp_c":-1.0
},
"lower_bound":-1000.0,
"upper_bound":1000.0,
"gene_reaction_rule":"KENIPJOJ_00149",
"notes":{
"BioPath Reaction":"RXN00728",
"KEGG Reaction":"R00332"
}
},
{
"id":"GK2",
"name":"Guanylate kinase  GMPdATP ",
"metabolites":{
"dadp_c":1.0,
"datp_c":-1.0,
"gdp_c":1.0,
"gmp_c":-1.0
},
"lower_bound":-1000.0,
"upper_bound":1000.0,
"gene_reaction_rule":"KENIPJOJ_00149"
},
{
"id":"GLCabc",
"name":"GLCabc",
"metabolites":{
"adp_c":1.0,
"atp_c":-1.0,
"glc__D_c":1.0,
"glc__D_e":-1.0,
"h2o_c":-1.0,
"h_c":1.0,
"pi_c":1.0
},
"lower_bound":0.0,
"upper_bound":1000.0,
"gene_reaction_rule":"KENIPJOJ_00339"
},
{
"id":"GLCNt2ir",
"name":"D gluconate transport via proton symport",
"metabolites":{
"glcn__D_c":1.0,
"glcn__D_e":-1.0,
"h_c":1.0,
"h_e":-1.0
},
"lower_bound":0.0,
"upper_bound":1000.0,
"gene_reaction_rule":""
},
{
"id":"GLCP",
"name":"Glycogen phosphorylase",
"metabolites":{
"g1p_c":1.0,
"glycogen_c":-1.0,
"pi_c":-1.0
},
"lower_bound":0.0,
"upper_bound":1000.0,
"gene_reaction_rule":""
},
{
"id":"GLCpts",
"name":"D-glucose transport via PEP:Pyr PTS",
"metabolites":{
"g6p_c":1.0,
"glc__D_e":-1.0,
"pep_c":-1.0,
"pyr_c":1.0
},
"lower_bound":0.0,
"upper_bound":1000.0,
"gene_reaction_rule":"KENIPJOJ_00821 or ( KENIPJOJ_00821 and KENIPJOJ_01463 and KENIPJOJ_01464 ) or ( KENIPJOJ_01256 and KENIPJOJ_01258 and KENIPJOJ_01259 )"
},
{
"id":"GLCptspp",
"name":"D-glucose transport via PEP:Pyr PTS (periplasm)",
"metabolites":{
"g6p_c":1.0,
"glc__D_p":-1.0,
"pep_c":-1.0,
"pyr_c":1.0
},
"lower_bound":0.0,
"upper_bound":1000.0,
"gene_reaction_rule":"( KENIPJOJ_01258 and KENIPJOJ_01259 ) or ( KENIPJOJ_01256 and KENIPJOJ_01258 and KENIPJOJ_01259 ) or ( KENIPJOJ_01257 and KENIPJOJ_01258 and KENIPJOJ_01259 )"
},
{
"id":"GLCS1",
"name":"Glycogen synthase (ADPGlc)",
"metabolites":{
"adp_c":1.0,
"adpglc_c":-1.0,
"glycogen_c":1.0,
"h_c":1.0
},
"lower_bound":0.0,
"upper_bound":1000.0,
"gene_reaction_rule":""
},
{
"id":"GLCURt2r",
"name":"D-glucuronate transport via proton symport, reversible",
"metabolites":{
"glcur_c":1.0,
"glcur_e":-1.0,
"h_c":1.0,
"h_e":-1.0
},
"lower_bound":-1000.0,
"upper_bound":1000.0,
"gene_reaction_rule":""
},
{
"id":"GLGC",
"name":"Glucose-1-phosphate adenylyltransferase",
"metabolites":{
"adpglc_c":1.0,
"atp_c":-1.0,
"g1p_c":-1.0,
"h_c":-1.0,
"ppi_c":1.0
},
"lower_bound":0.0,
"upper_bound":1000.0,
"gene_reaction_rule":"KENIPJOJ_02542",
"notes":{
"KEGG Reaction":"R00948"
}
},
{
"id":"GLNabc",
"name":"GLNabc",
"metabolites":{
"adp_c":1.0,
"atp_c":-1.0,
"gln__L_c":1.0,
"gln__L_e":-1.0,
"h2o_c":-1.0,
"h_c":1.0,
"pi_c":1.0
},
"lower_bound":0.0,
"upper_bound":1000.0,
"gene_reaction_rule":"KENIPJOJ_02918 or ( KENIPJOJ_01984 and KENIPJOJ_02918 ) or ( KENIPJOJ_01824 and KENIPJOJ_01825 and KENIPJOJ_01827 and KENIPJOJ_01828 )"
},
{
"id":"GLNS",
"name":"Glutamine synthetase",
"metabolites":{
"adp_c":1.0,
"atp_c":-1.0,
"gln__L_c":1.0,
"glu__L_c":-1.0,
"h_c":1.0,
"nh4_c":-1.0,
"pi_c":1.0
},
"lower_bound":0.0,
"upper_bound":1000.0,
"gene_reaction_rule":"KENIPJOJ_01131"
},
{
"id":"GLU5K",
"name":"Glutamate 5-kinase",
"metabolites":{
"adp_c":1.0,
"atp_c":-1.0,
"glu5p_c":1.0,
"glu__L_c":-1.0
},
"lower_bound":0.0,
"upper_bound":1000.0,
"gene_reaction_rule":"KENIPJOJ_00194",
"notes":{
"BioPath Reaction":"RXN00674",
"KEGG Reaction":"R00239"
}
},
{
"id":"GLUabc",
"name":"L-glutamate transport via ABC system",
"metabolites":{
"adp_c":1.0,
"atp_c":-1.0,
"glu__L_c":1.0,
"glu__L_e":-1.0,
"h2o_c":-1.0,
"h_c":1.0,
"pi_c":1.0
},
"lower_bound":0.0,
"upper_bound":1000.0,
"gene_reaction_rule":"KENIPJOJ_00585 and KENIPJOJ_02237"
},
{
"id":"GLUABUTt7",
"name":"4-aminobutyrate/glutamate antiport",
"metabolites":{
"4abut_c":-1.0,
"4abut_e":1.0,
"glu__L_c":1.0,
"glu__L_e":-1.0
},
"lower_bound":-1000.0,
"upper_bound":1000.0,
"gene_reaction_rule":"KENIPJOJ_02028"
},
{
"id":"GLUABUTt7pp",
"name":"4-aminobutyrate/glutamate antiport (periplasm)",
"metabolites":{
"4abut_c":-1.0,
"4abut_p":1.0,
"glu__L_c":1.0,
"glu__L_p":-1.0
},
"lower_bound":-1000.0,
"upper_bound":1000.0,
"gene_reaction_rule":"KENIPJOJ_02028"
},
{
"id":"GLUDy",
"name":"Glutamate dehydrogenase (NADP)",
"metabolites":{
"akg_c":1.0,
"glu__L_c":-1.0,
"h2o_c":-1.0,
"h_c":1.0,
"nadp_c":-1.0,
"nadph_c":1.0,
"nh4_c":1.0
},
"lower_bound":-1000.0,
"upper_bound":1000.0,
"gene_reaction_rule":"KENIPJOJ_02342"
},
{
"id":"GLUN",
"name":"Glutaminase",
"metabolites":{
"gln__L_c":-1.0,
"glu__L_c":1.0,
"h2o_c":-1.0,
"nh4_c":1.0
},
"lower_bound":0.0,
"upper_bound":1000.0,
"gene_reaction_rule":"KENIPJOJ_02026"
},
{
"id":"GLUPRT",
"name":"Glutamine phosphoribosyldiphosphate amidotransferase",
"metabolites":{
"gln__L_c":-1.0,
"glu__L_c":1.0,
"h2o_c":-1.0,
"ppi_c":1.0,
"pram_c":1.0,
"prpp_c":-1.0
},
"lower_bound":0.0,
"upper_bound":1000.0,
"gene_reaction_rule":"KENIPJOJ_01735",
"notes":{
"BioPath Reaction":"RXN01011",
"KEGG Reaction":"R01072"
}
},
{
"id":"GLUR",
"name":"Glutamate racemase",
"metabolites":{
"glu__D_c":-1.0,
"glu__L_c":1.0
},
"lower_bound":-1000.0,
"upper_bound":1000.0,
"gene_reaction_rule":"KENIPJOJ_01829",
"notes":{
"KEGG Reaction":"R00260"
}
},
{
"id":"GLUSx",
"name":"Glutamate synthase  NADH2 ",
"metabolites":{
"akg_c":-1.0,
"gln__L_c":-1.0,
"glu__L_c":2.0,
"h_c":-1.0,
"nad_c":1.0,
"nadh_c":-1.0
},
"lower_bound":0.0,
"upper_bound":1000.0,
"gene_reaction_rule":"KENIPJOJ_01860",
"notes":{
"KEGG Reaction":"R00093"
}
},
{
"id":"GLUt4",
"name":"Na+/glutamate symport",
"metabolites":{
"glu__L_c":1.0,
"glu__L_e":-1.0,
"na1_c":1.0,
"na1_e":-1.0
},
"lower_bound":0.0,
"upper_bound":1000.0,
"gene_reaction_rule":"KENIPJOJ_02154"
},
{
"id":"GLXCBL",
"name":"Glyoxalate carboligase",
"metabolites":{
"2h3opp_c":1.0,
"co2_c":1.0,
"glx_c":-2.0,
"h_c":-1.0
},
"lower_bound":0.0,
"upper_bound":1000.0,
"gene_reaction_rule":"KENIPJOJ_00416"
},
{
"id":"GLYabc",
"name":"Glycine transport via ABC system",
"metabolites":{
"adp_c":1.0,
"atp_c":-1.0,
"gly_c":1.0,
"gly_e":-1.0,
"h2o_c":-1.0,
"h_c":1.0,
"pi_c":1.0
},
"lower_bound":0.0,
"upper_bound":1000.0,
"gene_reaction_rule":"KENIPJOJ_00738"
},
{
"id":"GLYAT",
"name":"Glycine C-acetyltransferase",
"metabolites":{
"2aobut_c":1.0,
"accoa_c":-1.0,
"coa_c":1.0,
"gly_c":-1.0
},
"lower_bound":-1000.0,
"upper_bound":1000.0,
"gene_reaction_rule":"KENIPJOJ_01878",
"notes":{
"BioPath Reaction":"RXN01455",
"KEGG Reaction":"R00371"
}
},
{
"id":"GLYBabc",
"name":"Glycine betaine transport via ABC system",
"metabolites":{
"adp_c":1.0,
"atp_c":-1.0,
"glyb_c":1.0,
"glyb_e":-1.0,
"h2o_c":-1.0,
"h_c":1.0,
"pi_c":1.0
},
"lower_bound":0.0,
"upper_bound":1000.0,
"gene_reaction_rule":"KENIPJOJ_03027 or ( KENIPJOJ_01680 and KENIPJOJ_01682 ) or ( KENIPJOJ_03027 and KENIPJOJ_03028 ) or ( KENIPJOJ_00627 and KENIPJOJ_00628 and KENIPJOJ_00629 and KENIPJOJ_00630 )"
},
{
"id":"GLYBt2r",
"name":"Glycine betaine transport via proton symport, reversible",
"metabolites":{
"glyb_c":1.0,
"glyb_e":-1.0,
"h_c":1.0,
"h_e":-1.0
},
"lower_bound":-1000.0,
"upper_bound":1000.0,
"gene_reaction_rule":""
},
{
"id":"GLYC3Pabc",
"name":"Sn-Glycerol 3-phosphate transport via ABC system",
"metabolites":{
"adp_c":1.0,
"atp_c":-1.0,
"glyc3p_c":1.0,
"glyc3p_e":-1.0,
"h2o_c":-1.0,
"h_c":1.0,
"pi_c":1.0
},
"lower_bound":0.0,
"upper_bound":1000.0,
"gene_reaction_rule":"KENIPJOJ_02895 or KENIPJOJ_02990"
},
{
"id":"GLYCDx",
"name":"Glycerol dehydrogenase",
"metabolites":{
"dha_c":1.0,
"glyc_c":-1.0,
"h_c":1.0,
"nad_c":-1.0,
"nadh_c":1.0
},
"lower_bound":0.0,
"upper_bound":1000.0,
"gene_reaction_rule":"KENIPJOJ_02086",
"notes":{
"KEGG Reaction":"R01034"
}
},
{
"id":"GLYCK",
"name":"Glycerate kinase",
"metabolites":{
"3pg_c":1.0,
"adp_c":1.0,
"atp_c":-1.0,
"glyc__R_c":-1.0,
"h_c":1.0
},
"lower_bound":0.0,
"upper_bound":1000.0,
"gene_reaction_rule":"KENIPJOJ_00333 or KENIPJOJ_01065",
"notes":{
"BioPath Reaction":"RXN00057",
"KEGG Reaction":"R01514"
}
},
{
"id":"GLYCK2",
"name":"Glycerate kinase",
"metabolites":{
"2pg_c":1.0,
"adp_c":1.0,
"atp_c":-1.0,
"glyc__R_c":-1.0,
"h_c":1.0
},
"lower_bound":0.0,
"upper_bound":1000.0,
"gene_reaction_rule":"KENIPJOJ_00333 or KENIPJOJ_01065",
"notes":{
"BioPath Reaction":"RXN00660",
"KEGG Reaction":"R08572"
}
},
{
"id":"GLYCL",
"name":"Glycine Cleavage System",
"metabolites":{
"co2_c":1.0,
"gly_c":-1.0,
"mlthf_c":1.0,
"nad_c":-1.0,
"nadh_c":1.0,
"nh4_c":1.0,
"thf_c":-1.0
},
"lower_bound":0.0,
"upper_bound":1000.0,
"gene_reaction_rule":"KENIPJOJ_02721"
},
{
"id":"GLYCt",
"name":"Glycerol transport via channel",
"metabolites":{
"glyc_c":-1.0,
"glyc_e":1.0
},
"lower_bound":-1000.0,
"upper_bound":1000.0,
"gene_reaction_rule":"KENIPJOJ_00554 or KENIPJOJ_00786"
},
{
"id":"GLYCt1",
"name":"Glycerol transport via uniport (facilitated diffusion)",
"metabolites":{
"glyc_c":1.0,
"glyc_e":-1.0
},
"lower_bound":0.0,
"upper_bound":1000.0,
"gene_reaction_rule":"KENIPJOJ_00786"
},
{
"id":"GLYCTO1",
"name":"GLYCTO1",
"metabolites":{
"glx_c":1.0,
"glyclt_c":-1.0,
"h2o2_c":1.0,
"o2_c":-1.0
},
"lower_bound":0.0,
"upper_bound":1000.0,
"gene_reaction_rule":"",
"notes":{
"BioPath Reaction":"RXN00927",
"KEGG Reaction":"R00475"
}
},
{
"id":"GLYK",
"name":"Glycerol kinase",
"metabolites":{
"adp_c":1.0,
"atp_c":-1.0,
"glyc3p_c":1.0,
"glyc_c":-1.0,
"h_c":1.0
},
"lower_bound":0.0,
"upper_bound":1000.0,
"gene_reaction_rule":"KENIPJOJ_00784",
"notes":{
"BioPath Reaction":"RXN00925",
"KEGG Reaction":"R00847"
}
},
{
"id":"GLYt2pp",
"name":"Glycine transport in via proton symport (periplasm)",
"metabolites":{
"gly_c":1.0,
"gly_p":-1.0,
"h_c":1.0,
"h_p":-1.0
},
"lower_bound":0.0,
"upper_bound":1000.0,
"gene_reaction_rule":"KENIPJOJ_00738 or KENIPJOJ_00915"
},
{
"id":"GLYt2r",
"name":"Glycine reversible transport via proton symport",
"metabolites":{
"gly_c":1.0,
"gly_e":-1.0,
"h_c":1.0,
"h_e":-1.0
},
"lower_bound":-1000.0,
"upper_bound":1000.0,
"gene_reaction_rule":"KENIPJOJ_00583 or KENIPJOJ_00738 or KENIPJOJ_00915"
},
{
"id":"GLYtex",
"name":"Glycine transport via diffusion (extracellular to periplasm)",
"metabolites":{
"gly_e":-1.0,
"gly_p":1.0
},
"lower_bound":-1000.0,
"upper_bound":1000.0,
"gene_reaction_rule":""
},
{
"id":"GMPR",
"name":"GMP reductase",
"metabolites":{
"gmp_c":-1.0,
"h_c":-2.0,
"imp_c":1.0,
"nadp_c":1.0,
"nadph_c":-1.0,
"nh4_c":1.0
},
"lower_bound":0.0,
"upper_bound":1000.0,
"gene_reaction_rule":"KENIPJOJ_01750"
},
{
"id":"GMPS2",
"name":"GMP synthase",
"metabolites":{
"amp_c":1.0,
"atp_c":-1.0,
"gln__L_c":-1.0,
"glu__L_c":1.0,
"gmp_c":1.0,
"h2o_c":-1.0,
"h_c":2.0,
"ppi_c":1.0,
"xmp_c":-1.0
},
"lower_bound":0.0,
"upper_bound":1000.0,
"gene_reaction_rule":"KENIPJOJ_00460",
"notes":{
"BioPath Reaction":"RXN00486",
"KEGG Reaction":"R01231"
}
},
{
"id":"GND",
"name":"Phosphogluconate dehydrogenase",
"metabolites":{
"6pgc_c":-1.0,
"co2_c":1.0,
"nadp_c":-1.0,
"nadph_c":1.0,
"ru5p__D_c":1.0
},
"lower_bound":0.0,
"upper_bound":1000.0,
"gene_reaction_rule":"KENIPJOJ_01516 or KENIPJOJ_02089",
"notes":{
"BioPath Reaction":"RXN01411",
"KEGG Reaction":"R01528"
}
},
{
"id":"GNKr",
"name":"Gluconokinase",
"metabolites":{
"6pgc_c":1.0,
"adp_c":1.0,
"atp_c":-1.0,
"glcn__D_c":-1.0,
"h_c":1.0
},
"lower_bound":0.0,
"upper_bound":1000.0,
"gene_reaction_rule":"KENIPJOJ_00329"
},
{
"id":"GPDDA2",
"name":"Glycerophosphodiester phosphodiesterase (Glycerophosphoethanolamine)",
"metabolites":{
"etha_c":1.0,
"g3pe_c":-1.0,
"glyc3p_c":1.0,
"h2o_c":-1.0,
"h_c":1.0
},
"lower_bound":0.0,
"upper_bound":1000.0,
"gene_reaction_rule":"KENIPJOJ_02333 or KENIPJOJ_02725",
"notes":{
"BioPath Reaction":"RXN00830",
"KEGG Reaction":"R01470"
}
},
{
"id":"GRTT",
"name":"Geranyltranstransferase",
"metabolites":{
"frdp_c":1.0,
"grdp_c":-1.0,
"ipdp_c":-1.0,
"ppi_c":1.0
},
"lower_bound":0.0,
"upper_bound":1000.0,
"gene_reaction_rule":"KENIPJOJ_01268",
"notes":{
"BioPath Reaction":"RXN00933",
"KEGG Reaction":"R02003"
}
},
{
"id":"GRXR",
"name":"Glutaredoxin reductase",
"metabolites":{
"grxox_c":-1.0,
"grxrd_c":1.0,
"gthox_c":1.0,
"gthrd_c":-2.0
},
"lower_bound":0.0,
"upper_bound":1000.0,
"gene_reaction_rule":""
},
{
"id":"GTHOr",
"name":"Glutathione oxidoreductase",
"metabolites":{
"gthox_c":-1.0,
"gthrd_c":2.0,
"h_c":-1.0,
"nadp_c":1.0,
"nadph_c":-1.0
},
"lower_bound":-1000.0,
"upper_bound":1000.0,
"gene_reaction_rule":"KENIPJOJ_00362"
},
{
"id":"GTHPe_1",
"name":"Glutathione peroxidase",
"metabolites":{
"gthox_e":-1.0,
"gthrd_e":2.0,
"h2o2_e":1.0,
"h2o_e":-2.0
},
"lower_bound":-1000.0,
"upper_bound":1000.0,
"gene_reaction_rule":"KENIPJOJ_00885"
},
{
"id":"GTHPi",
"name":"Glutathione peridoxase",
"metabolites":{
"gthox_c":1.0,
"gthrd_c":-2.0,
"h2o2_c":-1.0,
"h2o_c":2.0
},
"lower_bound":0.0,
"upper_bound":1000.0,
"gene_reaction_rule":"KENIPJOJ_00885"
},
{
"id":"GTHRDabc2pp",
"name":"Glutathione export via ABC system (cytoplasm to periplasm)",
"metabolites":{
"adp_c":1.0,
"atp_c":-1.0,
"gthrd_c":-1.0,
"gthrd_p":1.0,
"h2o_c":-1.0,
"h_c":1.0,
"pi_c":1.0
},
"lower_bound":0.0,
"upper_bound":1000.0,
"gene_reaction_rule":"KENIPJOJ_02527"
},
{
"id":"GTHRDabcpp",
"name":"Reduced glutathione via ABC system (periplasm)",
"metabolites":{
"adp_c":1.0,
"atp_c":-1.0,
"gthrd_c":1.0,
"gthrd_p":-1.0,
"h2o_c":-1.0,
"h_c":1.0,
"pi_c":1.0
},
"lower_bound":0.0,
"upper_bound":1000.0,
"gene_reaction_rule":"KENIPJOJ_00527 or KENIPJOJ_00528 or ( KENIPJOJ_00527 and KENIPJOJ_00528 )"
},
{
"id":"GTPCI",
"name":"GTP cyclohydrolase I",
"metabolites":{
"ahdt_c":1.0,
"for_c":1.0,
"gtp_c":-1.0,
"h2o_c":-1.0,
"h_c":1.0
},
"lower_bound":0.0,
"upper_bound":1000.0,
"gene_reaction_rule":"",
"notes":{
"KEGG Reaction":"R00424",
"UniPathway Reaction":"UER00151"
}
},
{
"id":"GTPDPK",
"name":"GTP diphosphokinase",
"metabolites":{
"amp_c":1.0,
"atp_c":-1.0,
"gdptp_c":1.0,
"gtp_c":-1.0,
"h_c":1.0
},
"lower_bound":0.0,
"upper_bound":1000.0,
"gene_reaction_rule":"KENIPJOJ_03075 or KENIPJOJ_03102",
"notes":{
"KEGG Reaction":"R00429"
}
},
{
"id":"GTPHs",
"name":"GTP amine hydrolysis (spontaneous)",
"metabolites":{
"gtp_c":-1.0,
"h2o_c":-1.0,
"h_c":-1.0,
"nh4_c":1.0,
"xtp_c":1.0
},
"lower_bound":0.0,
"upper_bound":1000.0,
"gene_reaction_rule":"spontaneous"
},
{
"id":"GUAPRT",
"name":"Guanine phosphoribosyltransferase",
"metabolites":{
"gmp_c":1.0,
"gua_c":-1.0,
"ppi_c":1.0,
"prpp_c":-1.0
},
"lower_bound":0.0,
"upper_bound":1000.0,
"gene_reaction_rule":"KENIPJOJ_00119",
"notes":{
"BioPath Reaction":"RXN00706",
"KEGG Reaction":"R01229"
}
},
{
"id":"GUAt2r",
"name":"Guanine reversible transport via proton symport",
"metabolites":{
"gua_c":1.0,
"gua_e":-1.0,
"h_c":1.0,
"h_e":-1.0
},
"lower_bound":0.0,
"upper_bound":1000.0,
"gene_reaction_rule":"KENIPJOJ_00767 or KENIPJOJ_01506"
},
{
"id":"GUI1",
"name":"Glucuronate isomerase (D-glucuronate)",
"metabolites":{
"fruur_c":1.0,
"glcur_c":-1.0
},
"lower_bound":-1000.0,
"upper_bound":1000.0,
"gene_reaction_rule":"KENIPJOJ_00021",
"notes":{
"KEGG Reaction":"R01482"
}
},
{
"id":"GUI2",
"name":"Glucuronate isomerase (D-galacturonate)",
"metabolites":{
"galur_c":-1.0,
"tagur_c":1.0
},
"lower_bound":-1000.0,
"upper_bound":1000.0,
"gene_reaction_rule":"KENIPJOJ_00021"
},
{
"id":"H2Ot",
"name":"H2O transport via diffusion",
"metabolites":{
"h2o_c":1.0,
"h2o_e":-1.0
},
"lower_bound":-1000.0,
"upper_bound":1000.0,
"gene_reaction_rule":"spontaneous"
},
{
"id":"H2Otex",
"name":"H2O transport via diffusion (extracellular to periplasm)",
"metabolites":{
"h2o_e":-1.0,
"h2o_p":1.0
},
"lower_bound":-1000.0,
"upper_bound":1000.0,
"gene_reaction_rule":"spontaneous"
},
{
"id":"H2Otpp",
"name":"H2O transport via diffusion (periplasm)",
"metabolites":{
"h2o_c":1.0,
"h2o_p":-1.0
},
"lower_bound":-1000.0,
"upper_bound":1000.0,
"gene_reaction_rule":"spontaneous"
},
{
"id":"H2St",
"name":"H2St",
"metabolites":{
"h2s_c":1.0,
"h2s_e":-1.0
},
"lower_bound":-1000.0,
"upper_bound":1000.0,
"gene_reaction_rule":"spontaneous"
},
{
"id":"HADPCOADH3",
"name":"3-hydroxyadipyl-CoA dehydrogenase (NAD+)",
"metabolites":{
"3hadpcoa_c":-1.0,
"h_c":1.0,
"nad_c":-1.0,
"nadh_c":1.0,
"oxadpcoa_c":1.0
},
"lower_bound":-1000.0,
"upper_bound":1000.0,
"gene_reaction_rule":"",
"notes":{
"KEGG Reaction":"R06941"
}
},
{
"id":"HCO3E",
"name":"HCO3 equilibration reaction",
"metabolites":{
"co2_c":-1.0,
"h2o_c":-1.0,
"h_c":1.0,
"hco3_c":1.0
},
"lower_bound":-1000.0,
"upper_bound":1000.0,
"gene_reaction_rule":"spontaneous",
"notes":{
"BioPath Reaction":"RXN00996"
}
},
{
"id":"HCYSMT",
"name":"Homocysteine S-methyltransferase",
"metabolites":{
"ahcys_c":1.0,
"amet_c":-1.0,
"h_c":1.0,
"hcys__L_c":-1.0,
"met__L_c":1.0
},
"lower_bound":0.0,
"upper_bound":1000.0,
"gene_reaction_rule":"",
"notes":{
"KEGG Reaction":"R00650"
}
},
{
"id":"HDCAt2pp",
"name":"Hexadecanoate transport via proton symport",
"metabolites":{
"h_c":1.0,
"h_p":-1.0,
"hdca_c":1.0,
"hdca_p":-1.0
},
"lower_bound":0.0,
"upper_bound":1000.0,
"gene_reaction_rule":""
},
{
"id":"HEX1",
"name":"Hexokinase (D-glucose:ATP)",
"metabolites":{
"adp_c":1.0,
"atp_c":-1.0,
"g6p_c":1.0,
"glc__D_c":-1.0,
"h_c":1.0
},
"lower_bound":0.0,
"upper_bound":1000.0,
"gene_reaction_rule":"KENIPJOJ_02309 or KENIPJOJ_02578",
"notes":{
"KEGG Reaction":"R00299"
}
},
{
"id":"HEX4",
"name":"Hexokinase (D-mannose:ATP)",
"metabolites":{
"adp_c":1.0,
"atp_c":-1.0,
"h_c":1.0,
"man6p_c":1.0,
"man_c":-1.0
},
"lower_bound":0.0,
"upper_bound":1000.0,
"gene_reaction_rule":"",
"notes":{
"KEGG Reaction":"R01326"
}
},
{
"id":"HEX7",
"name":"Hexokinase (D-fructose:ATP)",
"metabolites":{
"adp_c":1.0,
"atp_c":-1.0,
"f6p_c":1.0,
"fru_c":-1.0,
"h_c":1.0
},
"lower_bound":0.0,
"upper_bound":1000.0,
"gene_reaction_rule":"KENIPJOJ_00028",
"notes":{
"KEGG Reaction":"R00760"
}
},
{
"id":"HISabc",
"name":"L-histidine transport via ABC system",
"metabolites":{
"adp_c":1.0,
"atp_c":-1.0,
"h2o_c":-1.0,
"h_c":1.0,
"his__L_c":1.0,
"his__L_e":-1.0,
"pi_c":1.0
},
"lower_bound":0.0,
"upper_bound":1000.0,
"gene_reaction_rule":"KENIPJOJ_02868"
},
{
"id":"HISabcpp",
"name":"L-histidine transport via ABC system (periplasm)",
"metabolites":{
"adp_c":1.0,
"atp_c":-1.0,
"h2o_c":-1.0,
"h_c":1.0,
"his__L_c":1.0,
"his__L_p":-1.0,
"pi_c":1.0
},
"lower_bound":0.0,
"upper_bound":1000.0,
"gene_reaction_rule":"KENIPJOJ_02868 or KENIPJOJ_02919"
},
{
"id":"HISt2rpp",
"name":"L-histidine reversible transport via proton symport (periplasm)",
"metabolites":{
"h_c":1.0,
"h_p":-1.0,
"his__L_c":1.0,
"his__L_p":-1.0
},
"lower_bound":-1000.0,
"upper_bound":1000.0,
"gene_reaction_rule":""
},
{
"id":"HMGCOARi",
"name":"Hydroxymethylglutaryl CoA reductase (ir)",
"metabolites":{
"coa_c":1.0,
"h_c":-2.0,
"hmgcoa_c":-1.0,
"mev__R_c":1.0,
"nadp_c":2.0,
"nadph_c":-2.0
},
"lower_bound":0.0,
"upper_bound":1000.0,
"gene_reaction_rule":"",
"notes":{
"BioPath Reaction":"RXN00349",
"KEGG Reaction":"R02082"
}
},
{
"id":"HMGCOASi",
"name":"Hydroxymethylglutaryl CoA synthase (ir)",
"metabolites":{
"aacoa_c":-1.0,
"accoa_c":-1.0,
"coa_c":1.0,
"h2o_c":-1.0,
"h_c":1.0,
"hmgcoa_c":1.0
},
"lower_bound":0.0,
"upper_bound":1000.0,
"gene_reaction_rule":"KENIPJOJ_01580",
"notes":{
"BioPath Reaction":"RXN00820",
"KEGG Reaction":"R01978"
}
},
{
"id":"HMPK1",
"name":"Hydroxymethylpyrimidine kinase (ATP)",
"metabolites":{
"4ahmmp_c":-1.0,
"4ampm_c":1.0,
"adp_c":1.0,
"atp_c":-1.0,
"h_c":1.0
},
"lower_bound":0.0,
"upper_bound":1000.0,
"gene_reaction_rule":"KENIPJOJ_01576 or KENIPJOJ_01960",
"notes":{
"KEGG Reaction":"R03471"
}
},
{
"id":"HOXPRx",
"name":"2 hydroxy 3 oxopropionate reductase  NAD ",
"metabolites":{
"2h3opp_c":1.0,
"glyc__R_c":-1.0,
"h_c":1.0,
"nad_c":-1.0,
"nadh_c":1.0
},
"lower_bound":-1000.0,
"upper_bound":1000.0,
"gene_reaction_rule":"KENIPJOJ_01467"
},
{
"id":"HPYRRx",
"name":"Hydroxypyruvate reductase (NADH)",
"metabolites":{
"glyc__R_c":1.0,
"h_c":-1.0,
"hpyr_c":-1.0,
"nad_c":1.0,
"nadh_c":-1.0
},
"lower_bound":0.0,
"upper_bound":1000.0,
"gene_reaction_rule":"KENIPJOJ_01701",
"notes":{
"BioPath Reaction":"RXN00734",
"KEGG Reaction":"R01388"
}
},
{
"id":"HQNt6",
"name":"Hydroquinone transport inout via proton symport",
"metabolites":{
"h_c":1.0,
"h_e":-1.0,
"hqn_c":1.0,
"hqn_e":-1.0
},
"lower_bound":-1000.0,
"upper_bound":1000.0,
"gene_reaction_rule":""
},
{
"id":"HSDy",
"name":"Homoserine dehydrogenase (NADPH)",
"metabolites":{
"aspsa_c":1.0,
"h_c":1.0,
"hom__L_c":-1.0,
"nadp_c":-1.0,
"nadph_c":1.0
},
"lower_bound":-1000.0,
"upper_bound":1000.0,
"gene_reaction_rule":"",
"notes":{
"BioPath Reaction":"RXN01170",
"KEGG Reaction":"R01775"
}
},
{
"id":"HSERTA",
"name":"Homoserine O trans acetylase",
"metabolites":{
"accoa_c":-1.0,
"achms_c":1.0,
"coa_c":1.0,
"hom__L_c":-1.0
},
"lower_bound":-1000.0,
"upper_bound":1000.0,
"gene_reaction_rule":"",
"notes":{
"KEGG Reaction":"R01776"
}
},
{
"id":"HSST",
"name":"Homoserine O-succinyltransferase",
"metabolites":{
"coa_c":1.0,
"hom__L_c":-1.0,
"succoa_c":-1.0,
"suchms_c":1.0
},
"lower_bound":0.0,
"upper_bound":1000.0,
"gene_reaction_rule":"",
"notes":{
"BioPath Reaction":"RXN01415",
"KEGG Reaction":"R01777"
}
},
{
"id":"HXANt2r",
"name":"Hypoxanthine reversible transport via proton symport",
"metabolites":{
"h_c":1.0,
"h_e":-1.0,
"hxan_c":1.0,
"hxan_e":-1.0
},
"lower_bound":0.0,
"upper_bound":1000.0,
"gene_reaction_rule":"KENIPJOJ_00767 or KENIPJOJ_01506"
},
{
"id":"HXPRT",
"name":"Hypoxanthine phosphoribosyltransferase (Hypoxanthine)",
"metabolites":{
"hxan_c":-1.0,
"imp_c":1.0,
"ppi_c":1.0,
"prpp_c":-1.0
},
"lower_bound":0.0,
"upper_bound":1000.0,
"gene_reaction_rule":"KENIPJOJ_00119",
"notes":{
"BioPath Reaction":"RXN01159",
"KEGG Reaction":"R01132"
}
},
{
"id":"I2FE2SR",
"name":"ISC [2Fe-2S] regeneration",
"metabolites":{
"2fe1s_c":-1.0,
"h_c":4.0,
"iscs_c":1.0,
"iscssh_c":-1.0,
"iscu_2fe2s_c":1.0,
"iscu_c":-1.0
},
"lower_bound":0.0,
"upper_bound":1000.0,
"gene_reaction_rule":"KENIPJOJ_00970 or KENIPJOJ_02809"
},
{
"id":"I2FE2SS2",
"name":"ISC [2Fe-2S] Synthesis II",
"metabolites":{
"fad_c":1.0,
"fadh2_c":-1.0,
"fe2_c":-2.0,
"h_c":6.0,
"iscs_c":2.0,
"iscssh_c":-2.0,
"iscu_2fe2s2_c":1.0,
"iscu_2fe2s_c":-1.0
},
"lower_bound":0.0,
"upper_bound":1000.0,
"gene_reaction_rule":"KENIPJOJ_00970 or KENIPJOJ_02809"
},
{
"id":"I2FE2ST",
"name":"ISC [2Fe-2S] Transfer",
"metabolites":{
"2fe2s_c":1.0,
"h_c":-4.0,
"iscu_2fe2s_c":-1.0,
"iscu_c":1.0
},
"lower_bound":0.0,
"upper_bound":1000.0,
"gene_reaction_rule":"KENIPJOJ_00970"
},
{
"id":"I4FE4SR",
"name":"ISC [4Fe-4S] Reduction",
"metabolites":{
"fad_c":1.0,
"fadh2_c":-1.0,
"h_c":-2.0,
"iscu_2fe2s2_c":-1.0,
"iscu_4fe4s_c":1.0
},
"lower_bound":0.0,
"upper_bound":1000.0,
"gene_reaction_rule":"KENIPJOJ_00970"
},
{
"id":"I4FE4ST",
"name":"ISC [4Fe-4S] Transfer",
"metabolites":{
"4fe4s_c":1.0,
"h_c":-4.0,
"iscu_4fe4s_c":-1.0,
"iscu_c":1.0
},
"lower_bound":0.0,
"upper_bound":1000.0,
"gene_reaction_rule":"KENIPJOJ_00970"
},
{
"id":"ICH",
"name":"IMP cyclohydrolase",
"metabolites":{
"fprica_c":-1.0,
"h2o_c":1.0,
"imp_c":1.0
},
"lower_bound":0.0,
"upper_bound":1000.0,
"gene_reaction_rule":"KENIPJOJ_01739",
"notes":{
"BioPath Reaction":"RXN00218",
"KEGG Reaction":"R01127"
}
},
{
"id":"ICYSDS",
"name":"ISC Cysteine desulfuration",
"metabolites":{
"ala__L_c":1.0,
"cys__L_c":-1.0,
"iscs_c":-1.0,
"iscssh_c":1.0
},
"lower_bound":0.0,
"upper_bound":1000.0,
"gene_reaction_rule":"KENIPJOJ_00970 or KENIPJOJ_02809"
},
{
"id":"ID3ACALDt",
"name":"Indoleacetaldehyde transport  extracellular ",
"metabolites":{
"id3acald_c":-1.0,
"id3acald_e":1.0
},
"lower_bound":-1000.0,
"upper_bound":1000.0,
"gene_reaction_rule":""
},
{
"id":"ILEt2r",
"name":"L isoleucine reversible transport via proton symport",
"metabolites":{
"h_c":1.0,
"h_e":-1.0,
"ile__L_c":1.0,
"ile__L_e":-1.0
},
"lower_bound":-1000.0,
"upper_bound":1000.0,
"gene_reaction_rule":"KENIPJOJ_00581"
},
{
"id":"ILETA",
"name":"Isoleucine transaminase",
"metabolites":{
"3mop_c":1.0,
"akg_c":-1.0,
"glu__L_c":1.0,
"ile__L_c":-1.0
},
"lower_bound":-1000.0,
"upper_bound":1000.0,
"gene_reaction_rule":"KENIPJOJ_01835",
"notes":{
"KEGG Reaction":"R02199"
}
},
{
"id":"IMPD",
"name":"IMP dehydrogenase",
"metabolites":{
"h2o_c":-1.0,
"h_c":1.0,
"imp_c":-1.0,
"nad_c":-1.0,
"nadh_c":1.0,
"xmp_c":1.0
},
"lower_bound":0.0,
"upper_bound":1000.0,
"gene_reaction_rule":"KENIPJOJ_00384",
"notes":{
"BioPath Reaction":"RXN00783",
"KEGG Reaction":"R01130"
}
},
{
"id":"INDPYRD",
"name":"Indole 3 pyruvate decarboxylase",
"metabolites":{
"co2_c":1.0,
"h_c":-1.0,
"id3acald_c":1.0,
"indpyr_c":-1.0
},
"lower_bound":-1000.0,
"upper_bound":1000.0,
"gene_reaction_rule":"",
"notes":{
"BioPath Reaction":"RXN00939",
"KEGG Reaction":"R01974"
}
},
{
"id":"INSTt2",
"name":"Inositol transport in via proton symport",
"metabolites":{
"h_c":1.0,
"h_e":-1.0,
"inost_c":1.0,
"inost_e":-1.0
},
"lower_bound":-1000.0,
"upper_bound":1000.0,
"gene_reaction_rule":""
},
{
"id":"IOR2b",
"name":"Indolepyruvate ferredoxin oxidoreductase (phenylpyvurate)",
"metabolites":{
"co2_c":1.0,
"coa_c":-1.0,
"fdxo_42_c":-1.0,
"fdxr_42_c":1.0,
"h_c":1.0,
"phaccoa_c":1.0,
"phpyr_c":-1.0
},
"lower_bound":-1000.0,
"upper_bound":1000.0,
"gene_reaction_rule":""
},
{
"id":"IPDDI",
"name":"Isopentenyl-diphosphate D-isomerase",
"metabolites":{
"dmpp_c":1.0,
"ipdp_c":-1.0
},
"lower_bound":-1000.0,
"upper_bound":1000.0,
"gene_reaction_rule":"KENIPJOJ_00656",
"notes":{
"BioPath Reaction":"RXN01114",
"KEGG Reaction":"R01123"
}
},
{
"id":"IPDPS",
"name":"1-hydroxy-2-methyl-2-(E)-butenyl 4-diphosphate reductase (ipdp)",
"metabolites":{
"h2mb4p_c":-1.0,
"h2o_c":1.0,
"h_c":-1.0,
"ipdp_c":1.0,
"nad_c":1.0,
"nadh_c":-1.0
},
"lower_bound":0.0,
"upper_bound":1000.0,
"gene_reaction_rule":"KENIPJOJ_01616",
"notes":{
"KEGG Reaction":"R08209"
}
},
{
"id":"ITCY",
"name":"ITP:cytidine 5'-phosphotransferase",
"metabolites":{
"cmp_c":1.0,
"cytd_c":-1.0,
"h_c":1.0,
"idp_c":1.0,
"itp_c":-1.0
},
"lower_bound":0.0,
"upper_bound":1000.0,
"gene_reaction_rule":"KENIPJOJ_00602",
"notes":{
"KEGG Reaction":"R00962"
}
},
{
"id":"KARA2",
"name":"Ketol-acid reductoisomerase (2-Acetolactate)",
"metabolites":{
"23dhmp_c":1.0,
"2ahbut_c":-1.0,
"h_c":-1.0,
"nadp_c":1.0,
"nadph_c":-1.0
},
"lower_bound":-1000.0,
"upper_bound":1000.0,
"gene_reaction_rule":"",
"notes":{
"BioPath Reaction":"RXN01320",
"UniPathway Reaction":"UER00056"
}
},
{
"id":"KAS14",
"name":"Beta-ketoacyl-ACP synthase",
"metabolites":{
"ACP_c":1.0,
"acACP_c":-1.0,
"actACP_c":1.0,
"co2_c":1.0,
"h_c":-1.0,
"malACP_c":-1.0
},
"lower_bound":0.0,
"upper_bound":1000.0,
"gene_reaction_rule":"KENIPJOJ_01472 or KENIPJOJ_01477",
"notes":{
"KEGG Reaction":"R04355"
}
},
{
"id":"KAS15",
"name":"Beta-ketoacyl-ACP synthase (2)",
"metabolites":{
"accoa_c":-1.0,
"actACP_c":1.0,
"co2_c":1.0,
"coa_c":1.0,
"h_c":-1.0,
"malACP_c":-1.0
},
"lower_bound":0.0,
"upper_bound":1000.0,
"gene_reaction_rule":"KENIPJOJ_01472",
"notes":{
"KEGG Reaction":"R10707"
}
},
{
"id":"KAS16",
"name":"3-hydroxy-myristoyl-ACP synthesis",
"metabolites":{
"3hmrsACP_c":1.0,
"ACP_c":1.0,
"co2_c":1.0,
"ddcaACP_c":-1.0,
"h_c":-2.0,
"malACP_c":-1.0,
"nadp_c":1.0,
"nadph_c":-1.0
},
"lower_bound":0.0,
"upper_bound":1000.0,
"gene_reaction_rule":"KENIPJOJ_01475"
},
{
"id":"KAS_HP",
"name":"KAS HP",
"metabolites":{
"3hpalmACP_c":1.0,
"ACP_c":1.0,
"co2_c":1.0,
"h_c":-2.0,
"malACP_c":-1.0,
"myrsACP_c":-1.0,
"nadp_c":1.0,
"nadph_c":-1.0
},
"lower_bound":0.0,
"upper_bound":1000.0,
"gene_reaction_rule":"KENIPJOJ_00745 or ( KENIPJOJ_00560 and KENIPJOJ_00745 )"
},
{
"id":"KAS_HP2",
"name":"KAS HP2",
"metabolites":{
"3hoctaACP_c":1.0,
"ACP_c":1.0,
"co2_c":1.0,
"h_c":-2.0,
"malACP_c":-1.0,
"nadp_c":1.0,
"nadph_c":-1.0,
"palmACP_c":-1.0
},
"lower_bound":0.0,
"upper_bound":1000.0,
"gene_reaction_rule":"KENIPJOJ_00745 or ( KENIPJOJ_00560 and KENIPJOJ_00745 )"
},
{
"id":"KG6PDC",
"name":"3-keto-L-gulonate 6-phosphate decarboxylase",
"metabolites":{
"3dhgulnp_c":-1.0,
"co2_c":1.0,
"h_c":-1.0,
"xu5p__L_c":1.0
},
"lower_bound":0.0,
"upper_bound":1000.0,
"gene_reaction_rule":"KENIPJOJ_01552",
"notes":{
"KEGG Reaction":"R07125"
}
},
{
"id":"Kt2pp",
"name":"Potassium transport in via proton symport (periplasm)",
"metabolites":{
"h_c":1.0,
"h_p":-1.0,
"k_c":1.0,
"k_p":-1.0
},
"lower_bound":0.0,
"upper_bound":1000.0,
"gene_reaction_rule":"KENIPJOJ_00595"
},
{
"id":"Kt2r",
"name":"Potassium reversible transport  via proton symport",
"metabolites":{
"h_c":1.0,
"h_e":-1.0,
"k_c":1.0,
"k_e":-1.0
},
"lower_bound":0.0,
"upper_bound":1000.0,
"gene_reaction_rule":"KENIPJOJ_02629 or ( KENIPJOJ_01435 and KENIPJOJ_02943 )"
},
{
"id":"Ktex",
"name":"Potassium transport via diffusion (extracellular to periplasm)",
"metabolites":{
"k_e":-1.0,
"k_p":1.0
},
"lower_bound":-1000.0,
"upper_bound":1000.0,
"gene_reaction_rule":""
},
{
"id":"LAAF",
"name":"Alpha N arabinofuranosidase",
"metabolites":{
"Larab_e":-1.0,
"arab__L_e":3.0,
"h2o_e":-3.0
},
"lower_bound":0.0,
"upper_bound":1000.0,
"gene_reaction_rule":"KENIPJOJ_02994"
},
{
"id":"LACpts",
"name":"Lactose transport via PEP:Pyr PTS",
"metabolites":{
"lac6p_c":1.0,
"lcts_e":-1.0,
"pep_c":-1.0,
"pyr_c":1.0
},
"lower_bound":0.0,
"upper_bound":1000.0,
"gene_reaction_rule":"KENIPJOJ_00431 and KENIPJOJ_00432"
},
{
"id":"LACZ",
"name":"B-galactosidase",
"metabolites":{
"gal_c":1.0,
"glc__D_c":1.0,
"h2o_c":-1.0,
"lcts_c":-1.0
},
"lower_bound":0.0,
"upper_bound":1000.0,
"gene_reaction_rule":"KENIPJOJ_02179 or KENIPJOJ_02180"
},
{
"id":"LCARS",
"name":"Lacaldehyde reductase (S-propane-1,2-diol forming)",
"metabolites":{
"12ppd__S_c":1.0,
"h_c":-1.0,
"lald__L_c":-1.0,
"nad_c":1.0,
"nadh_c":-1.0
},
"lower_bound":-1000.0,
"upper_bound":1000.0,
"gene_reaction_rule":"KENIPJOJ_00650",
"notes":{
"KEGG Reaction":"R02258"
}
},
{
"id":"LCTSabc",
"name":"LCTSabc",
"metabolites":{
"adp_c":1.0,
"atp_c":-1.0,
"h2o_c":-1.0,
"h_c":1.0,
"lcts_c":1.0,
"lcts_e":-1.0,
"pi_c":1.0
},
"lower_bound":0.0,
"upper_bound":1000.0,
"gene_reaction_rule":"KENIPJOJ_00945 or ( KENIPJOJ_01714 and KENIPJOJ_01715 and KENIPJOJ_01717 )"
},
{
"id":"LDH_D",
"name":"D-lactate dehydrogenase",
"metabolites":{
"h_c":1.0,
"lac__D_c":-1.0,
"nad_c":-1.0,
"nadh_c":1.0,
"pyr_c":1.0
},
"lower_bound":-1000.0,
"upper_bound":1000.0,
"gene_reaction_rule":"KENIPJOJ_01701",
"notes":{
"BioPath Reaction":"RXN00296",
"KEGG Reaction":"R00704"
}
},
{
"id":"LDH_L",
"name":"L-lactate dehydrogenase",
"metabolites":{
"h_c":1.0,
"lac__L_c":-1.0,
"nad_c":-1.0,
"nadh_c":1.0,
"pyr_c":1.0
},
"lower_bound":-1000.0,
"upper_bound":1000.0,
"gene_reaction_rule":"KENIPJOJ_00130",
"notes":{
"BioPath Reaction":"RXN00795",
"KEGG Reaction":"R00703"
}
},
{
"id":"LEUt2r",
"name":"L leucine reversible transport via proton symport",
"metabolites":{
"h_c":1.0,
"h_e":-1.0,
"leu__L_c":1.0,
"leu__L_e":-1.0
},
"lower_bound":-1000.0,
"upper_bound":1000.0,
"gene_reaction_rule":"KENIPJOJ_00581"
},
{
"id":"LEUTA",
"name":"Leucine transaminase",
"metabolites":{
"4mop_c":1.0,
"akg_c":-1.0,
"glu__L_c":1.0,
"leu__L_c":-1.0
},
"lower_bound":-1000.0,
"upper_bound":1000.0,
"gene_reaction_rule":"KENIPJOJ_01835",
"notes":{
"KEGG Reaction":"R01090"
}
},
{
"id":"LIPOCT",
"name":"Lipoyl(octanoyl) transferase",
"metabolites":{
"ACP_c":1.0,
"h_c":-1.0,
"ocACP_c":-1.0,
"octapb_c":1.0
},
"lower_bound":0.0,
"upper_bound":1000.0,
"gene_reaction_rule":""
},
{
"id":"LIPOS",
"name":"Lipoate synthase",
"metabolites":{
"2fe2s_c":1.0,
"4fe4s_c":-1.0,
"amet_c":-2.0,
"dad_5_c":2.0,
"fe2_c":2.0,
"h_c":-1.0,
"lipopb_c":1.0,
"met__L_c":2.0,
"nad_c":-1.0,
"nadh_c":1.0,
"octapb_c":-1.0
},
"lower_bound":0.0,
"upper_bound":1000.0,
"gene_reaction_rule":""
},
{
"id":"LPLIPAL2A160",
"name":"Lysophospholipase L2 (2-acylglycerophosphotidate, n-C16:0)",
"metabolites":{
"2hdecg3p_c":-1.0,
"glyc3p_c":1.0,
"h2o_c":-1.0,
"h_c":2.0,
"hdca_c":1.0
},
"lower_bound":0.0,
"upper_bound":1000.0,
"gene_reaction_rule":""
},
{
"id":"LPLIPAL2A180",
"name":"Lysophospholipase L2 (2-acylglycerophosphotidate, n-C18:0)",
"metabolites":{
"2odecg3p_c":-1.0,
"glyc3p_c":1.0,
"h2o_c":-1.0,
"h_c":2.0,
"ocdca_c":1.0
},
"lower_bound":0.0,
"upper_bound":1000.0,
"gene_reaction_rule":""
},
{
"id":"LPLIPAL2A181",
"name":"Lysophospholipase L2 (2-acylglycerophosphotidate, n-C18:1)",
"metabolites":{
"2odec11eg3p_c":-1.0,
"glyc3p_c":1.0,
"h2o_c":-1.0,
"h_c":2.0,
"ocdcea_c":1.0
},
"lower_bound":0.0,
"upper_bound":1000.0,
"gene_reaction_rule":""
},
{
"id":"LPLIPAL2E181",
"name":"Lysophospholipase L2 (2-acylglycerophosphoethanolamine, n-C18:1)",
"metabolites":{
"2agpe181_c":-1.0,
"g3pe_c":1.0,
"h2o_c":-1.0,
"h_c":1.0,
"ocdcea_c":1.0
},
"lower_bound":0.0,
"upper_bound":1000.0,
"gene_reaction_rule":""
},
{
"id":"LYSabc",
"name":"L-lysine transport via ABC system",
"metabolites":{
"adp_c":1.0,
"atp_c":-1.0,
"h2o_c":-1.0,
"h_c":1.0,
"lys__L_c":1.0,
"lys__L_e":-1.0,
"pi_c":1.0
},
"lower_bound":0.0,
"upper_bound":1000.0,
"gene_reaction_rule":"KENIPJOJ_02868"
},
{
"id":"LYSabcpp",
"name":"L-lysine transport via ABC system (periplasm)",
"metabolites":{
"adp_c":1.0,
"atp_c":-1.0,
"h2o_c":-1.0,
"h_c":1.0,
"lys__L_c":1.0,
"lys__L_p":-1.0,
"pi_c":1.0
},
"lower_bound":0.0,
"upper_bound":1000.0,
"gene_reaction_rule":"KENIPJOJ_02868 or KENIPJOJ_02919"
},
{
"id":"LYStex",
"name":"L-lysine transport via diffusion (extracellular to periplasm)",
"metabolites":{
"lys__L_e":-1.0,
"lys__L_p":1.0
},
"lower_bound":-1000.0,
"upper_bound":1000.0,
"gene_reaction_rule":""
},
{
"id":"M1PD",
"name":"Mannitol-1-phosphate 5-dehydrogenase",
"metabolites":{
"f6p_c":1.0,
"h_c":1.0,
"mnl1p_c":-1.0,
"nad_c":-1.0,
"nadh_c":1.0
},
"lower_bound":-1000.0,
"upper_bound":1000.0,
"gene_reaction_rule":"KENIPJOJ_02947",
"notes":{
"KEGG Reaction":"R00758"
}
},
{
"id":"MACPD",
"name":"Malonyl-ACP decarboxylase",
"metabolites":{
"acACP_c":1.0,
"co2_c":1.0,
"h_c":-1.0,
"malACP_c":-1.0
},
"lower_bound":0.0,
"upper_bound":1000.0,
"gene_reaction_rule":"KENIPJOJ_00749 or KENIPJOJ_01472",
"notes":{
"KEGG Reaction":"R09482"
}
},
{
"id":"MAL6PG",
"name":"Maltose 6  phosphate glucosidase",
"metabolites":{
"g6p_c":1.0,
"glc__D_c":1.0,
"h2o_c":-1.0,
"malt6p_c":-1.0
},
"lower_bound":0.0,
"upper_bound":1000.0,
"gene_reaction_rule":""
},
{
"id":"MALT",
"name":"Alpha glucosidase",
"metabolites":{
"glc__D_c":2.0,
"h2o_c":-1.0,
"malt_c":-1.0
},
"lower_bound":0.0,
"upper_bound":1000.0,
"gene_reaction_rule":"KENIPJOJ_00768 or KENIPJOJ_01963"
},
{
"id":"MALTabc",
"name":"Maltose transport via ABC system",
"metabolites":{
"adp_c":1.0,
"atp_c":-1.0,
"h2o_c":-1.0,
"h_c":1.0,
"malt_c":1.0,
"malt_e":-1.0,
"pi_c":1.0
},
"lower_bound":0.0,
"upper_bound":1000.0,
"gene_reaction_rule":"KENIPJOJ_00038 or KENIPJOJ_00339 or KENIPJOJ_02895 or ( KENIPJOJ_01992 and KENIPJOJ_01993 and KENIPJOJ_01995 )"
},
{
"id":"MALTHPabc",
"name":"MALTHPabc",
"metabolites":{
"adp_c":1.0,
"atp_c":-1.0,
"h2o_c":-1.0,
"h_c":1.0,
"malthp_c":1.0,
"malthp_e":-1.0,
"pi_c":1.0
},
"lower_bound":0.0,
"upper_bound":1000.0,
"gene_reaction_rule":""
},
{
"id":"MALTpts",
"name":"Maltose transport via PEP:Pyr PTS",
"metabolites":{
"malt6p_c":1.0,
"malt_e":-1.0,
"pep_c":-1.0,
"pyr_c":1.0
},
"lower_bound":0.0,
"upper_bound":1000.0,
"gene_reaction_rule":"KENIPJOJ_01463 and KENIPJOJ_01464"
},
{
"id":"MALTTRabc",
"name":"Maltotriose transport via ABC system",
"metabolites":{
"adp_c":1.0,
"atp_c":-1.0,
"h2o_c":-1.0,
"h_c":1.0,
"malttr_c":1.0,
"malttr_e":-1.0,
"pi_c":1.0
},
"lower_bound":0.0,
"upper_bound":1000.0,
"gene_reaction_rule":"KENIPJOJ_00339"
},
{
"id":"MALTTTRabc",
"name":"Maltotetraose transport via ABC system",
"metabolites":{
"adp_c":1.0,
"atp_c":-1.0,
"h2o_c":-1.0,
"h_c":1.0,
"maltttr_c":1.0,
"maltttr_e":-1.0,
"pi_c":1.0
},
"lower_bound":0.0,
"upper_bound":1000.0,
"gene_reaction_rule":"KENIPJOJ_00339"
},
{
"id":"MAN1PT2",
"name":"Mannose-1-phosphate guanylyltransferase (GDP)",
"metabolites":{
"gdp_c":-1.0,
"gdpmann_c":1.0,
"h_c":-1.0,
"man1p_c":-1.0,
"pi_c":1.0
},
"lower_bound":0.0,
"upper_bound":1000.0,
"gene_reaction_rule":"KENIPJOJ_02489",
"notes":{
"KEGG Reaction":"R00883"
}
},
{
"id":"MAN6PI",
"name":"Mannose-6-phosphate isomerase",
"metabolites":{
"f6p_c":1.0,
"man6p_c":-1.0
},
"lower_bound":-1000.0,
"upper_bound":1000.0,
"gene_reaction_rule":"KENIPJOJ_02958",
"notes":{
"KEGG Reaction":"R00772"
}
},
{
"id":"MANAO",
"name":"Mannonate oxidoreductase",
"metabolites":{
"fruur_c":1.0,
"h_c":1.0,
"mana_c":-1.0,
"nad_c":-1.0,
"nadh_c":1.0
},
"lower_bound":-1000.0,
"upper_bound":1000.0,
"gene_reaction_rule":"KENIPJOJ_02007",
"notes":{
"KEGG Reaction":"R02454"
}
},
{
"id":"MANpts",
"name":"D-mannose transport via PEP:Pyr PTS",
"metabolites":{
"man6p_c":1.0,
"man_e":-1.0,
"pep_c":-1.0,
"pyr_c":1.0
},
"lower_bound":0.0,
"upper_bound":1000.0,
"gene_reaction_rule":"( KENIPJOJ_01463 and KENIPJOJ_01464 ) or ( KENIPJOJ_01256 and KENIPJOJ_01258 and KENIPJOJ_01259 )"
},
{
"id":"MCOATA",
"name":"Malonyl-CoA-ACP transacylase",
"metabolites":{
"ACP_c":-1.0,
"coa_c":1.0,
"malACP_c":1.0,
"malcoa_c":-1.0
},
"lower_bound":-1000.0,
"upper_bound":1000.0,
"gene_reaction_rule":"KENIPJOJ_00745",
"notes":{
"KEGG Reaction":"R01626"
}
},
{
"id":"MCSNAH",
"name":"5-Methylcytosine aminohydrolase",
"metabolites":{
"5mcsn_c":-1.0,
"h2o_c":-1.0,
"h_c":-1.0,
"nh4_c":1.0,
"thym_c":1.0
},
"lower_bound":-1000.0,
"upper_bound":1000.0,
"gene_reaction_rule":"KENIPJOJ_02849"
},
{
"id":"MCTP1Aex",
"name":"Murein crosslinking transpeptidase 1A:(A2pm->D-ala) (periplasm)",
"metabolites":{
"ala__D_e":1.0,
"murein5p5p_e":-1.0,
"murein5px4p_e":1.0
},
"lower_bound":0.0,
"upper_bound":1000.0,
"gene_reaction_rule":"KENIPJOJ_02535"
},
{
"id":"MCTP1Bex",
"name":"Murein crosslinking transpeptidase 1B:(A2pm->A2pm) (periplasm)",
"metabolites":{
"alaala_e":1.0,
"murein5p5p_e":-1.0,
"murein5px3p_e":1.0
},
"lower_bound":0.0,
"upper_bound":1000.0,
"gene_reaction_rule":"KENIPJOJ_02535"
},
{
"id":"MCTP1Bpp",
"name":"Murein crosslinking transpeptidase 1B:(A2pm->A2pm) (periplasm)",
"metabolites":{
"alaala_p":1.0,
"murein5p5p_p":-1.0,
"murein5px3p_p":1.0
},
"lower_bound":0.0,
"upper_bound":1000.0,
"gene_reaction_rule":"KENIPJOJ_01868 or KENIPJOJ_02014"
},
{
"id":"MCTP2Aex",
"name":"Murein crosslinking transpeptidase 1A:(A2pm->D-ala) (periplasm)",
"metabolites":{
"ala__D_e":2.0,
"murein5p5p5p_e":-1.0,
"murein5px4px4p_e":1.0
},
"lower_bound":0.0,
"upper_bound":1000.0,
"gene_reaction_rule":"KENIPJOJ_02535"
},
{
"id":"MDDCP5pp",
"name":"Murein D,D-carboxypeptidase (murein5p3p) (periplasm)",
"metabolites":{
"ala__D_p":1.0,
"h2o_p":-1.0,
"murein4p3p_p":1.0,
"murein5p3p_p":-1.0
},
"lower_bound":0.0,
"upper_bound":1000.0,
"gene_reaction_rule":""
},
{
"id":"ME1",
"name":"Malic enzyme (NAD)",
"metabolites":{
"co2_c":1.0,
"mal__L_c":-1.0,
"nad_c":-1.0,
"nadh_c":1.0,
"pyr_c":1.0
},
"lower_bound":0.0,
"upper_bound":1000.0,
"gene_reaction_rule":"KENIPJOJ_02666",
"notes":{
"BioPath Reaction":"RXN00044",
"KEGG Reaction":"R00214"
}
},
{
"id":"MECDPDH",
"name":"MECDPDH",
"metabolites":{
"2mecdp_c":-1.0,
"h2mb4p_c":1.0,
"h2o_c":1.0,
"h_c":-1.0
},
"lower_bound":0.0,
"upper_bound":1000.0,
"gene_reaction_rule":""
},
{
"id":"MECDPS",
"name":"2-C-methyl-D-erythritol 2,4-cyclodiphosphate synthase",
"metabolites":{
"2mecdp_c":1.0,
"2p4c2me_c":-1.0,
"cmp_c":1.0
},
"lower_bound":0.0,
"upper_bound":1000.0,
"gene_reaction_rule":"",
"notes":{
"KEGG Reaction":"R05637"
}
},
{
"id":"MELIBabc",
"name":"Melibiose transport via ABC system (import)",
"metabolites":{
"adp_c":1.0,
"atp_c":-1.0,
"h2o_c":-1.0,
"h_c":1.0,
"melib_c":1.0,
"melib_e":-1.0,
"pi_c":1.0
},
"lower_bound":0.0,
"upper_bound":1000.0,
"gene_reaction_rule":"KENIPJOJ_00339"
},
{
"id":"MELIBt2",
"name":"Melibiose transport in via symport",
"metabolites":{
"h_c":1.0,
"h_e":-1.0,
"melib_c":1.0,
"melib_e":-1.0
},
"lower_bound":0.0,
"upper_bound":1000.0,
"gene_reaction_rule":"KENIPJOJ_00910"
},
{
"id":"MELIBt2pp",
"name":"Melibiose transport in via symport (periplasm)",
"metabolites":{
"h_c":1.0,
"h_p":-1.0,
"melib_c":1.0,
"melib_p":-1.0
},
"lower_bound":0.0,
"upper_bound":1000.0,
"gene_reaction_rule":"KENIPJOJ_00910"
},
{
"id":"MEPCT",
"name":"2-C-methyl-D-erythritol 4-phosphate cytidylyltransferase",
"metabolites":{
"2me4p_c":-1.0,
"4c2me_c":1.0,
"ctp_c":-1.0,
"h_c":-1.0,
"ppi_c":1.0
},
"lower_bound":0.0,
"upper_bound":1000.0,
"gene_reaction_rule":"",
"notes":{
"KEGG Reaction":"R05633"
}
},
{
"id":"METabc",
"name":"L-methionine transport via ABC system",
"metabolites":{
"adp_c":1.0,
"atp_c":-1.0,
"h2o_c":-1.0,
"h_c":1.0,
"met__L_c":1.0,
"met__L_e":-1.0,
"pi_c":1.0
},
"lower_bound":0.0,
"upper_bound":1000.0,
"gene_reaction_rule":"( KENIPJOJ_01054 and KENIPJOJ_01057 ) or ( KENIPJOJ_00989 and KENIPJOJ_00991 and KENIPJOJ_00992 )"
},
{
"id":"METAT",
"name":"Methionine adenosyltransferase",
"metabolites":{
"amet_c":1.0,
"atp_c":-1.0,
"h2o_c":-1.0,
"met__L_c":-1.0,
"pi_c":1.0,
"ppi_c":1.0
},
"lower_bound":0.0,
"upper_bound":1000.0,
"gene_reaction_rule":"KENIPJOJ_00084",
"notes":{
"BioPath Reaction":"RXN00344",
"KEGG Reaction":"R00177"
}
},
{
"id":"METB1",
"name":"Metb1",
"metabolites":{
"ac_c":1.0,
"achms_c":-1.0,
"cys__L_c":-1.0,
"cyst__L_c":1.0,
"h_c":1.0
},
"lower_bound":0.0,
"upper_bound":1000.0,
"gene_reaction_rule":"KENIPJOJ_00887",
"notes":{
"KEGG Reaction":"R03217"
}
},
{
"id":"METOX1s",
"name":"Methionine oxidation (spontaneous)",
"metabolites":{
"h2o2_c":-1.0,
"h2o_c":1.0,
"met__L_c":-1.0,
"metsox_S__L_c":1.0
},
"lower_bound":0.0,
"upper_bound":1000.0,
"gene_reaction_rule":"spontaneous"
},
{
"id":"METOX2s",
"name":"Methionine oxidation 2 (spontaneous)",
"metabolites":{
"h2o2_c":-1.0,
"h2o_c":1.0,
"met__L_c":-1.0,
"metsox_R__L_c":1.0
},
"lower_bound":0.0,
"upper_bound":1000.0,
"gene_reaction_rule":"spontaneous"
},
{
"id":"METSabc",
"name":"L methionine S oxide transport via ABC system",
"metabolites":{
"adp_c":1.0,
"atp_c":-1.0,
"h2o_c":-1.0,
"h_c":1.0,
"metox_c":1.0,
"metox_e":-1.0,
"pi_c":1.0
},
"lower_bound":0.0,
"upper_bound":1000.0,
"gene_reaction_rule":"KENIPJOJ_00989 and KENIPJOJ_00991 and KENIPJOJ_00992"
},
{
"id":"METSOXR1",
"name":"L-methionine-S-oxide reductase",
"metabolites":{
"h2o_c":1.0,
"met__L_c":1.0,
"metsox_S__L_c":-1.0,
"trdox_c":1.0,
"trdrd_c":-1.0
},
"lower_bound":0.0,
"upper_bound":1000.0,
"gene_reaction_rule":"KENIPJOJ_00574 or KENIPJOJ_02646"
},
{
"id":"METSOXR2",
"name":"L-methionine-R-sulfoxide reductase",
"metabolites":{
"h2o_c":1.0,
"met__L_c":1.0,
"metsox_R__L_c":-1.0,
"trdox_c":1.0,
"trdrd_c":-1.0
},
"lower_bound":0.0,
"upper_bound":1000.0,
"gene_reaction_rule":"KENIPJOJ_00574 or KENIPJOJ_02646"
},
{
"id":"METSRabc",
"name":"L methionine R oxide transport via ABC system",
"metabolites":{
"adp_c":1.0,
"atp_c":-1.0,
"h2o_c":-1.0,
"h_c":1.0,
"metox__R_c":1.0,
"metox__R_e":-1.0,
"pi_c":1.0
},
"lower_bound":0.0,
"upper_bound":1000.0,
"gene_reaction_rule":"KENIPJOJ_00989 and KENIPJOJ_00991 and KENIPJOJ_00992"
},
{
"id":"METSR_R1",
"name":"L methionine R oxide reductase  trdrd ",
"metabolites":{
"h2o_c":1.0,
"met__L_c":1.0,
"metox__R_c":-1.0,
"trdox_c":1.0,
"trdrd_c":-1.0
},
"lower_bound":0.0,
"upper_bound":1000.0,
"gene_reaction_rule":""
},
{
"id":"METSR_S1",
"name":"L methionine S oxide reductase  trdrd ",
"metabolites":{
"h2o_c":1.0,
"met__L_c":1.0,
"metox_c":-1.0,
"trdox_c":1.0,
"trdrd_c":-1.0
},
"lower_bound":0.0,
"upper_bound":1000.0,
"gene_reaction_rule":"KENIPJOJ_01641"
},
{
"id":"METSR_S2",
"name":"L methionine S oxide reductase  H2O2 ",
"metabolites":{
"h2o2_c":-1.0,
"h2o_c":1.0,
"met__L_c":-1.0,
"metox_c":1.0
},
"lower_bound":0.0,
"upper_bound":1000.0,
"gene_reaction_rule":"KENIPJOJ_01641"
},
{
"id":"MEVK1",
"name":"Mevalonate kinase  atp ",
"metabolites":{
"5pmev_c":1.0,
"adp_c":1.0,
"atp_c":-1.0,
"h_c":1.0,
"mev__R_c":-1.0
},
"lower_bound":0.0,
"upper_bound":1000.0,
"gene_reaction_rule":"KENIPJOJ_00659",
"notes":{
"BioPath Reaction":"RXN01123",
"KEGG Reaction":"R02245"
}
},
{
"id":"MEVK2",
"name":"Mevalonate kinase  ctp ",
"metabolites":{
"5pmev_c":1.0,
"cdp_c":1.0,
"ctp_c":-1.0,
"h_c":1.0,
"mev__R_c":-1.0
},
"lower_bound":0.0,
"upper_bound":1000.0,
"gene_reaction_rule":"KENIPJOJ_00659"
},
{
"id":"MEVK3",
"name":"Mevalonate kinase  gtp ",
"metabolites":{
"5pmev_c":1.0,
"gdp_c":1.0,
"gtp_c":-1.0,
"h_c":1.0,
"mev__R_c":-1.0
},
"lower_bound":0.0,
"upper_bound":1000.0,
"gene_reaction_rule":"KENIPJOJ_00659"
},
{
"id":"MEVK4",
"name":"Mevalonate kinase  utp ",
"metabolites":{
"5pmev_c":1.0,
"h_c":1.0,
"mev__R_c":-1.0,
"udp_c":1.0,
"utp_c":-1.0
},
"lower_bound":0.0,
"upper_bound":1000.0,
"gene_reaction_rule":"KENIPJOJ_00659"
},
{
"id":"MG2abc",
"name":"Magnesium transport via ABC system",
"metabolites":{
"adp_c":1.0,
"atp_c":-1.0,
"h2o_c":-1.0,
"h_c":1.0,
"mg2_c":1.0,
"mg2_e":-1.0,
"pi_c":1.0
},
"lower_bound":0.0,
"upper_bound":1000.0,
"gene_reaction_rule":"KENIPJOJ_00661"
},
{
"id":"MG2tex",
"name":"Magnesium (Mg+2) transport via diffusion (extracellular to periplasm)",
"metabolites":{
"mg2_e":-1.0,
"mg2_p":1.0
},
"lower_bound":-1000.0,
"upper_bound":1000.0,
"gene_reaction_rule":""
},
{
"id":"MG2uabcpp",
"name":"Magnesium (Mg+2) ABC transporter (ubtake, periplasm)",
"metabolites":{
"adp_c":1.0,
"atp_c":-1.0,
"h2o_c":-1.0,
"h_c":1.0,
"mg2_c":1.0,
"mg2_p":-1.0,
"pi_c":1.0
},
"lower_bound":0.0,
"upper_bound":1000.0,
"gene_reaction_rule":"KENIPJOJ_01052 or KENIPJOJ_02397"
},
{
"id":"MGSA",
"name":"Methylglyoxal synthase",
"metabolites":{
"dhap_c":-1.0,
"mthgxl_c":1.0,
"pi_c":1.0
},
"lower_bound":0.0,
"upper_bound":1000.0,
"gene_reaction_rule":"KENIPJOJ_02894 or spontaneous",
"notes":{
"KEGG Reaction":"R01016"
}
},
{
"id":"MGt5",
"name":"MGt5",
"metabolites":{
"mg2_c":-1.0,
"mg2_e":1.0
},
"lower_bound":-1000.0,
"upper_bound":0.0,
"gene_reaction_rule":"KENIPJOJ_03072"
},
{
"id":"MI1PP",
"name":"Myo-inositol 1-phosphatase",
"metabolites":{
"h2o_c":-1.0,
"inost_c":1.0,
"mi1p__D_c":-1.0,
"pi_c":1.0
},
"lower_bound":0.0,
"upper_bound":1000.0,
"gene_reaction_rule":"KENIPJOJ_01759",
"notes":{
"KEGG Reaction":"R01185"
}
},
{
"id":"MI1PS",
"name":"Myo Inositol 1 phosphate synthase",
"metabolites":{
"g6p_c":-1.0,
"mi1p__D_c":1.0
},
"lower_bound":0.0,
"upper_bound":1000.0,
"gene_reaction_rule":""
},
{
"id":"MLDEP2pp",
"name":"Murein L,D-endopeptidase (murein5px3p) (periplasm)",
"metabolites":{
"h2o_p":-1.0,
"murein5p3p_p":1.0,
"murein5px3p_p":-1.0
},
"lower_bound":0.0,
"upper_bound":1000.0,
"gene_reaction_rule":"KENIPJOJ_02205"
},
{
"id":"MLTG1",
"name":"Maltodextrin glucosidase (maltotriose)",
"metabolites":{
"glc__D_c":1.0,
"h2o_c":-1.0,
"malt_c":1.0,
"malttr_c":-1.0
},
"lower_bound":0.0,
"upper_bound":1000.0,
"gene_reaction_rule":"KENIPJOJ_00768 or KENIPJOJ_01997"
},
{
"id":"MLTG2",
"name":"Maltodextrin glucosidase (maltotetraose)",
"metabolites":{
"glc__D_c":1.0,
"h2o_c":-1.0,
"malttr_c":1.0,
"maltttr_c":-1.0
},
"lower_bound":0.0,
"upper_bound":1000.0,
"gene_reaction_rule":"KENIPJOJ_00768 or KENIPJOJ_01997"
},
{
"id":"MLTG3",
"name":"Maltodextrin glucosidase (maltopentaose)",
"metabolites":{
"glc__D_c":1.0,
"h2o_c":-1.0,
"maltpt_c":-1.0,
"maltttr_c":1.0
},
"lower_bound":0.0,
"upper_bound":1000.0,
"gene_reaction_rule":"KENIPJOJ_00768"
},
{
"id":"MLTG4",
"name":"Maltodextrin glucosidase (maltohexaose)",
"metabolites":{
"glc__D_c":1.0,
"h2o_c":-1.0,
"malthx_c":-1.0,
"maltpt_c":1.0
},
"lower_bound":0.0,
"upper_bound":1000.0,
"gene_reaction_rule":"KENIPJOJ_00768"
},
{
"id":"MLTG5",
"name":"Maltodextrin glucosidase (maltoheptaose)",
"metabolites":{
"glc__D_c":1.0,
"h2o_c":-1.0,
"malthp_c":-1.0,
"malthx_c":1.0
},
"lower_bound":0.0,
"upper_bound":1000.0,
"gene_reaction_rule":"KENIPJOJ_00768"
},
{
"id":"MLTG6",
"name":"Maltodextrin glucosidase  dextrin ",
"metabolites":{
"dextrin_c":-1.0,
"glc__D_c":2.0,
"h2o_c":-2.0
},
"lower_bound":0.0,
"upper_bound":1000.0,
"gene_reaction_rule":"KENIPJOJ_00768"
},
{
"id":"MLTGY2pp",
"name":"Murein lytic transglycosylase (murein4p3p) (periplasm)",
"metabolites":{
"anhgm3p_p":1.0,
"anhgm4p_p":1.0,
"murein4p3p_p":-1.0
},
"lower_bound":0.0,
"upper_bound":1000.0,
"gene_reaction_rule":""
},
{
"id":"MN6PP",
"name":"Mannose 6-phosphate phosphatase",
"metabolites":{
"h2o_c":-1.0,
"man6p_c":-1.0,
"man_c":1.0,
"pi_c":1.0
},
"lower_bound":0.0,
"upper_bound":1000.0,
"gene_reaction_rule":"KENIPJOJ_02845"
},
{
"id":"MNabc",
"name":"Manganese transport via ABC system",
"metabolites":{
"adp_c":1.0,
"atp_c":-1.0,
"h2o_c":-1.0,
"h_c":1.0,
"mn2_c":1.0,
"mn2_e":-1.0,
"pi_c":1.0
},
"lower_bound":0.0,
"upper_bound":1000.0,
"gene_reaction_rule":"KENIPJOJ_00305 or KENIPJOJ_00916 or ( KENIPJOJ_00917 and KENIPJOJ_00918 )"
},
{
"id":"MNLpts",
"name":"Mannitol transport via PEP:Pyr PTS",
"metabolites":{
"mnl1p_c":1.0,
"mnl_e":-1.0,
"pep_c":-1.0,
"pyr_c":1.0
},
"lower_bound":0.0,
"upper_bound":1000.0,
"gene_reaction_rule":"KENIPJOJ_02948 or KENIPJOJ_02949 or ( KENIPJOJ_01463 and KENIPJOJ_01464 and KENIPJOJ_02949 )"
},
{
"id":"MNNH",
"name":"D-mannonate hydrolyase",
"metabolites":{
"2ddglcn_c":1.0,
"h2o_c":1.0,
"mana_c":-1.0
},
"lower_bound":0.0,
"upper_bound":1000.0,
"gene_reaction_rule":"KENIPJOJ_02006",
"notes":{
"KEGG Reaction":"R05606"
}
},
{
"id":"MNt2",
"name":"Manganese transport in via proton symport",
"metabolites":{
"h_c":1.0,
"h_e":-1.0,
"mn2_c":1.0,
"mn2_e":-1.0
},
"lower_bound":0.0,
"upper_bound":1000.0,
"gene_reaction_rule":"KENIPJOJ_02530"
},
{
"id":"MOHMT",
"name":"3-methyl-2-oxobutanoate hydroxymethyltransferase",
"metabolites":{
"2dhp_c":1.0,
"3mob_c":-1.0,
"h2o_c":-1.0,
"mlthf_c":-1.0,
"thf_c":1.0
},
"lower_bound":0.0,
"upper_bound":1000.0,
"gene_reaction_rule":"",
"notes":{
"KEGG Reaction":"R01226"
}
},
{
"id":"MPL",
"name":"Maltose phosphorylase",
"metabolites":{
"g1p_B_c":1.0,
"glc__D_c":1.0,
"malt_c":-1.0,
"pi_c":-1.0
},
"lower_bound":0.0,
"upper_bound":1000.0,
"gene_reaction_rule":"KENIPJOJ_00819"
},
{
"id":"MPTG",
"name":"Murein polymerizing transglycosylase",
"metabolites":{
"h_c":2.0,
"murein5p5p_p":1.0,
"uaagmda_c":-2.0,
"udcpdp_c":2.0
},
"lower_bound":0.0,
"upper_bound":1000.0,
"gene_reaction_rule":"KENIPJOJ_00026 or KENIPJOJ_01868"
},
{
"id":"MPTG2ex",
"name":"Murein polymerizing transglycosylase 2 (three linked units)",
"metabolites":{
"h_e":1.0,
"murein5p5p5p_e":1.0,
"murein5p5p_e":-1.0,
"uaagmda_e":-1.0,
"udcpdp_e":1.0
},
"lower_bound":0.0,
"upper_bound":1000.0,
"gene_reaction_rule":"KENIPJOJ_02535"
},
{
"id":"MPTGex",
"name":"Murein polymerizing transglycosylase",
"metabolites":{
"h_e":2.0,
"murein5p5p_e":1.0,
"uaagmda_e":-2.0,
"udcpdp_e":2.0
},
"lower_bound":0.0,
"upper_bound":1000.0,
"gene_reaction_rule":"KENIPJOJ_02535"
},
{
"id":"MSO3abc",
"name":"Methanesulfonate transport via ABC system",
"metabolites":{
"adp_c":1.0,
"atp_c":-1.0,
"h2o_c":-1.0,
"h_c":1.0,
"mso3_c":1.0,
"mso3_e":-1.0,
"pi_c":1.0
},
"lower_bound":0.0,
"upper_bound":1000.0,
"gene_reaction_rule":"KENIPJOJ_01685"
},
{
"id":"MSULR",
"name":"MSULR",
"metabolites":{
"ch4s_c":-1.0,
"h2o_c":-3.0,
"h_c":4.0,
"mso3_c":1.0,
"nadp_c":-3.0,
"nadph_c":3.0
},
"lower_bound":-1000.0,
"upper_bound":1000.0,
"gene_reaction_rule":""
},
{
"id":"MTHFC",
"name":"Methenyltetrahydrofolate cyclohydrolase",
"metabolites":{
"10fthf_c":1.0,
"h2o_c":-1.0,
"h_c":1.0,
"methf_c":-1.0
},
"lower_bound":-1000.0,
"upper_bound":1000.0,
"gene_reaction_rule":"KENIPJOJ_01265 or KENIPJOJ_01895",
"notes":{
"KEGG Reaction":"R01655"
}
},
{
"id":"MTHFD",
"name":"Methylenetetrahydrofolate dehydrogenase (NADP)",
"metabolites":{
"methf_c":1.0,
"mlthf_c":-1.0,
"nadp_c":-1.0,
"nadph_c":1.0
},
"lower_bound":-1000.0,
"upper_bound":1000.0,
"gene_reaction_rule":"KENIPJOJ_01265",
"notes":{
"KEGG Reaction":"R01220"
}
},
{
"id":"NAabcO",
"name":"Sodium transport out via ABC system",
"metabolites":{
"adp_c":1.0,
"atp_c":-1.0,
"h2o_c":-1.0,
"h_c":1.0,
"na1_c":-1.0,
"na1_e":1.0,
"pi_c":1.0
},
"lower_bound":0.0,
"upper_bound":1000.0,
"gene_reaction_rule":"KENIPJOJ_03061"
},
{
"id":"NADDP",
"name":"NAD diphosphatase",
"metabolites":{
"amp_c":1.0,
"h2o_c":-1.0,
"h_c":2.0,
"nad_c":-1.0,
"nmn_c":1.0
},
"lower_bound":0.0,
"upper_bound":1000.0,
"gene_reaction_rule":"KENIPJOJ_02190",
"notes":{
"BioPath Reaction":"RXN00220",
"KEGG Reaction":"R00103"
}
},
{
"id":"NADK",
"name":"NAD kinase",
"metabolites":{
"adp_c":1.0,
"atp_c":-1.0,
"h_c":1.0,
"nad_c":-1.0,
"nadp_c":1.0
},
"lower_bound":0.0,
"upper_bound":1000.0,
"gene_reaction_rule":"KENIPJOJ_03074",
"notes":{
"BioPath Reaction":"RXN00607",
"KEGG Reaction":"R00104"
}
},
{
"id":"NADK1",
"name":"NAD kinase  GTP ",
"metabolites":{
"gdp_c":1.0,
"gtp_c":-1.0,
"h_c":1.0,
"nad_c":-1.0,
"nadp_c":1.0
},
"lower_bound":0.0,
"upper_bound":1000.0,
"gene_reaction_rule":"KENIPJOJ_03074"
},
{
"id":"NADK2",
"name":"NAD kinase  dATP ",
"metabolites":{
"dadp_c":1.0,
"datp_c":-1.0,
"h_c":1.0,
"nad_c":-1.0,
"nadp_c":1.0
},
"lower_bound":0.0,
"upper_bound":1000.0,
"gene_reaction_rule":"KENIPJOJ_03074"
},
{
"id":"NADK3",
"name":"NAD kinase  dGTP ",
"metabolites":{
"dgdp_c":1.0,
"dgtp_c":-1.0,
"h_c":1.0,
"nad_c":-1.0,
"nadp_c":1.0
},
"lower_bound":0.0,
"upper_bound":1000.0,
"gene_reaction_rule":"KENIPJOJ_03074"
},
{
"id":"NADK4",
"name":"NAD kinase  dCTP ",
"metabolites":{
"dcdp_c":1.0,
"dctp_c":-1.0,
"h_c":1.0,
"nad_c":-1.0,
"nadp_c":1.0
},
"lower_bound":0.0,
"upper_bound":1000.0,
"gene_reaction_rule":"KENIPJOJ_03074"
},
{
"id":"NADK5",
"name":"NAD kinase  dTTP ",
"metabolites":{
"dtdp_c":1.0,
"dttp_c":-1.0,
"h_c":1.0,
"nad_c":-1.0,
"nadp_c":1.0
},
"lower_bound":0.0,
"upper_bound":1000.0,
"gene_reaction_rule":"KENIPJOJ_03074"
},
{
"id":"NADPPPS",
"name":"NADP phosphatase",
"metabolites":{
"h2o_c":-1.0,
"nad_c":1.0,
"nadp_c":-1.0,
"pi_c":1.0
},
"lower_bound":0.0,
"upper_bound":1000.0,
"gene_reaction_rule":"",
"notes":{
"BioPath Reaction":"RXN00063",
"KEGG Reaction":"R00118"
}
},
{
"id":"NADS1",
"name":"NAD synthase (nh3)",
"metabolites":{
"amp_c":1.0,
"atp_c":-1.0,
"dnad_c":-1.0,
"h_c":1.0,
"nad_c":1.0,
"nh4_c":-1.0,
"ppi_c":1.0
},
"lower_bound":0.0,
"upper_bound":1000.0,
"gene_reaction_rule":"KENIPJOJ_02997"
},
{
"id":"NAPRT",
"name":"NAPRTase",
"metabolites":{
"h_c":-1.0,
"nac_c":-1.0,
"nicrnt_c":1.0,
"ppi_c":1.0,
"prpp_c":-1.0
},
"lower_bound":0.0,
"upper_bound":1000.0,
"gene_reaction_rule":"KENIPJOJ_02998",
"notes":{
"BioPath Reaction":"RXN00700"
}
},
{
"id":"NAt3_1",
"name":"Sodium proton antiporter  HNA is 11 ",
"metabolites":{
"h_c":1.0,
"h_e":-1.0,
"na1_c":-1.0,
"na1_e":1.0
},
"lower_bound":0.0,
"upper_bound":1000.0,
"gene_reaction_rule":"KENIPJOJ_01059 or KENIPJOJ_01630"
},
{
"id":"NAt3_2",
"name":"Sodium proton antiporter (H:NA is 2)",
"metabolites":{
"h_c":2.0,
"h_e":-2.0,
"na1_c":-1.0,
"na1_e":1.0
},
"lower_bound":0.0,
"upper_bound":1000.0,
"gene_reaction_rule":"KENIPJOJ_02013"
},
{
"id":"NCAMUP",
"name":"Nicotinamide acid uptake",
"metabolites":{
"ncam_c":1.0,
"ncam_e":-1.0
},
"lower_bound":0.0,
"upper_bound":1000.0,
"gene_reaction_rule":""
},
{
"id":"NCTPPRT",
"name":"Nicotinate phosphoribosyltransferase",
"metabolites":{
"h_c":1.0,
"nac_c":1.0,
"nicrnt_c":-1.0,
"ppi_c":-1.0,
"prpp_c":1.0
},
"lower_bound":-1000.0,
"upper_bound":1000.0,
"gene_reaction_rule":"KENIPJOJ_02998"
},
{
"id":"NDPK1",
"name":"Nucleoside-diphosphate kinase (ATP:GDP)",
"metabolites":{
"adp_c":1.0,
"atp_c":-1.0,
"gdp_c":-1.0,
"gtp_c":1.0
},
"lower_bound":-1000.0,
"upper_bound":1000.0,
"gene_reaction_rule":"KENIPJOJ_01051",
"notes":{
"BioPath Reaction":"RXN00134",
"KEGG Reaction":"R00330"
}
},
{
"id":"NDPK2",
"name":"Nucleoside-diphosphate kinase (ATP:UDP)",
"metabolites":{
"adp_c":1.0,
"atp_c":-1.0,
"udp_c":-1.0,
"utp_c":1.0
},
"lower_bound":-1000.0,
"upper_bound":1000.0,
"gene_reaction_rule":"KENIPJOJ_01051",
"notes":{
"BioPath Reaction":"RXN00251",
"KEGG Reaction":"R00156"
}
},
{
"id":"NDPK3",
"name":"Nucleoside-diphosphate kinase (ATP:CDP)",
"metabolites":{
"adp_c":1.0,
"atp_c":-1.0,
"cdp_c":-1.0,
"ctp_c":1.0
},
"lower_bound":-1000.0,
"upper_bound":1000.0,
"gene_reaction_rule":"KENIPJOJ_01051",
"notes":{
"BioPath Reaction":"RXN01332",
"KEGG Reaction":"R00570"
}
},
{
"id":"NDPK4",
"name":"Nucleoside-diphosphate kinase (ATP:dTDP)",
"metabolites":{
"adp_c":1.0,
"atp_c":-1.0,
"dtdp_c":-1.0,
"dttp_c":1.0
},
"lower_bound":-1000.0,
"upper_bound":1000.0,
"gene_reaction_rule":"KENIPJOJ_01051",
"notes":{
"BioPath Reaction":"RXN00420",
"KEGG Reaction":"R02093"
}
},
{
"id":"NDPK5",
"name":"Nucleoside-diphosphate kinase (ATP:dGDP)",
"metabolites":{
"adp_c":1.0,
"atp_c":-1.0,
"dgdp_c":-1.0,
"dgtp_c":1.0
},
"lower_bound":-1000.0,
"upper_bound":1000.0,
"gene_reaction_rule":"KENIPJOJ_01051",
"notes":{
"BioPath Reaction":"RXN00240",
"KEGG Reaction":"R01857"
}
},
{
"id":"NDPK6",
"name":"Nucleoside-diphosphate kinase (ATP:dUDP)",
"metabolites":{
"adp_c":1.0,
"atp_c":-1.0,
"dudp_c":-1.0,
"dutp_c":1.0
},
"lower_bound":-1000.0,
"upper_bound":1000.0,
"gene_reaction_rule":"KENIPJOJ_01051",
"notes":{
"BioPath Reaction":"RXN00303",
"KEGG Reaction":"R02331"
}
},
{
"id":"NDPK7",
"name":"Nucleoside-diphosphate kinase (ATP:dCDP)",
"metabolites":{
"adp_c":1.0,
"atp_c":-1.0,
"dcdp_c":-1.0,
"dctp_c":1.0
},
"lower_bound":-1000.0,
"upper_bound":1000.0,
"gene_reaction_rule":"KENIPJOJ_01051",
"notes":{
"BioPath Reaction":"RXN00944",
"KEGG Reaction":"R02326"
}
},
{
"id":"NDPK8",
"name":"Nucleoside-diphosphate kinase (ATP:dADP)",
"metabolites":{
"adp_c":1.0,
"atp_c":-1.0,
"dadp_c":-1.0,
"datp_c":1.0
},
"lower_bound":-1000.0,
"upper_bound":1000.0,
"gene_reaction_rule":"KENIPJOJ_01051",
"notes":{
"BioPath Reaction":"RXN01492",
"KEGG Reaction":"R01137"
}
},
{
"id":"NDPK9",
"name":"Nucleoside diphosphate kinase  ATPIDP ",
"metabolites":{
"adp_c":1.0,
"atp_c":-1.0,
"idp_c":-1.0,
"itp_c":1.0
},
"lower_bound":0.0,
"upper_bound":1000.0,
"gene_reaction_rule":"KENIPJOJ_01051",
"notes":{
"KEGG Reaction":"R00722"
}
},
{
"id":"NH4t",
"name":"Ammonia reversible transport",
"metabolites":{
"nh4_c":1.0,
"nh4_e":-1.0
},
"lower_bound":-1000.0,
"upper_bound":1000.0,
"gene_reaction_rule":"KENIPJOJ_02044 or spontaneous"
},
{
"id":"NH4tex",
"name":"Ammonia transport via diffusion (extracellular to periplasm)",
"metabolites":{
"nh4_e":-1.0,
"nh4_p":1.0
},
"lower_bound":-1000.0,
"upper_bound":1000.0,
"gene_reaction_rule":"spontaneous"
},
{
"id":"NH4tpp",
"name":"Ammonia reversible transport (periplasm)",
"metabolites":{
"nh4_c":1.0,
"nh4_p":-1.0
},
"lower_bound":-1000.0,
"upper_bound":1000.0,
"gene_reaction_rule":"spontaneous"
},
{
"id":"NI2t3pp",
"name":"Nickle (Ni+2) transport out via proton antiport (periplasm)",
"metabolites":{
"h_c":1.0,
"h_p":-1.0,
"ni2_c":-1.0,
"ni2_p":1.0
},
"lower_bound":0.0,
"upper_bound":1000.0,
"gene_reaction_rule":""
},
{
"id":"NI2uabcpp",
"name":"Nickel transport via ABC system (uptake, periplasm)",
"metabolites":{
"adp_c":1.0,
"atp_c":-1.0,
"h2o_c":-1.0,
"h_c":1.0,
"ni2_c":1.0,
"ni2_p":-1.0,
"pi_c":1.0
},
"lower_bound":0.0,
"upper_bound":1000.0,
"gene_reaction_rule":"KENIPJOJ_01052"
},
{
"id":"NMNAT",
"name":"Nicotinamide-nucleotide adenylyltransferase",
"metabolites":{
"atp_c":-1.0,
"h_c":-1.0,
"nad_c":1.0,
"nmn_c":-1.0,
"ppi_c":1.0
},
"lower_bound":0.0,
"upper_bound":1000.0,
"gene_reaction_rule":"KENIPJOJ_01487",
"notes":{
"BioPath Reaction":"RXN01195",
"KEGG Reaction":"R00137"
}
},
{
"id":"NNAM",
"name":"Nicotinamidase",
"metabolites":{
"h2o_c":-1.0,
"nac_c":1.0,
"ncam_c":-1.0,
"nh4_c":1.0
},
"lower_bound":0.0,
"upper_bound":1000.0,
"gene_reaction_rule":"KENIPJOJ_00964"
},
{
"id":"NNATr",
"name":"Nicotinate-nucleotide adenylyltransferase",
"metabolites":{
"atp_c":-1.0,
"dnad_c":1.0,
"h_c":-1.0,
"nicrnt_c":-1.0,
"ppi_c":1.0
},
"lower_bound":-1000.0,
"upper_bound":1000.0,
"gene_reaction_rule":"KENIPJOJ_01487",
"notes":{
"BioPath Reaction":"RXN00839",
"KEGG Reaction":"R03005"
}
},
{
"id":"NO2t2r",
"name":"Nitrite transport in via proton symport, reversible",
"metabolites":{
"h_c":1.0,
"h_e":-1.0,
"no2_c":1.0,
"no2_e":-1.0
},
"lower_bound":-1000.0,
"upper_bound":1000.0,
"gene_reaction_rule":"KENIPJOJ_00564"
},
{
"id":"NO2t2rpp",
"name":"Nitrite transport in via proton symport, reversible (periplasm)",
"metabolites":{
"h_c":1.0,
"h_p":-1.0,
"no2_c":1.0,
"no2_p":-1.0
},
"lower_bound":-1000.0,
"upper_bound":1000.0,
"gene_reaction_rule":""
},
{
"id":"NPHS",
"name":"Naphthoate synthase",
"metabolites":{
"coa_c":1.0,
"dhna_c":1.0,
"sbzcoa_c":-1.0
},
"lower_bound":0.0,
"upper_bound":1000.0,
"gene_reaction_rule":"",
"notes":{
"KEGG Reaction":"R04150"
}
},
{
"id":"NTD12",
"name":"5'-nucleotidase (dIMP)",
"metabolites":{
"dimp_c":-1.0,
"din_c":1.0,
"h2o_c":-1.0,
"pi_c":1.0
},
"lower_bound":0.0,
"upper_bound":1000.0,
"gene_reaction_rule":""
},
{
"id":"NTP1",
"name":"Nucleoside-triphosphatase (ATP)",
"metabolites":{
"adp_c":1.0,
"atp_c":-1.0,
"h2o_c":-1.0,
"h_c":1.0,
"pi_c":1.0
},
"lower_bound":0.0,
"upper_bound":1000.0,
"gene_reaction_rule":"KENIPJOJ_00118 or KENIPJOJ_00141 or KENIPJOJ_02239",
"notes":{
"KEGG Reaction":"R00086"
}
},
{
"id":"NTP10",
"name":"Nucleoside-triphosphatase (ITP)",
"metabolites":{
"h2o_c":-1.0,
"h_c":1.0,
"idp_c":1.0,
"itp_c":-1.0,
"pi_c":1.0
},
"lower_bound":0.0,
"upper_bound":1000.0,
"gene_reaction_rule":"KENIPJOJ_00141",
"notes":{
"KEGG Reaction":"R00719"
}
},
{
"id":"NTP3",
"name":"Nucleoside-triphosphatase (GTP)",
"metabolites":{
"gdp_c":1.0,
"gtp_c":-1.0,
"h2o_c":-1.0,
"h_c":1.0,
"pi_c":1.0
},
"lower_bound":0.0,
"upper_bound":1000.0,
"gene_reaction_rule":"KENIPJOJ_00141",
"notes":{
"BioPath Reaction":"RXN00950",
"KEGG Reaction":"R00335"
}
},
{
"id":"NTP5",
"name":"Nucleoside-triphosphatase (CTP)",
"metabolites":{
"cdp_c":1.0,
"ctp_c":-1.0,
"h2o_c":-1.0,
"h_c":1.0,
"pi_c":1.0
},
"lower_bound":0.0,
"upper_bound":1000.0,
"gene_reaction_rule":"KENIPJOJ_00141",
"notes":{
"KEGG Reaction":"R00569"
}
},
{
"id":"NTPP10",
"name":"Nucleoside triphosphate pyrophosphorylase (ditp)",
"metabolites":{
"dimp_c":1.0,
"ditp_c":-1.0,
"h2o_c":-1.0,
"h_c":1.0,
"ppi_c":1.0
},
"lower_bound":0.0,
"upper_bound":1000.0,
"gene_reaction_rule":"KENIPJOJ_01831",
"notes":{
"KEGG Reaction":"R03531"
}
},
{
"id":"NTPP11",
"name":"Nucleoside triphosphate pyrophosphorylase (xtp)",
"metabolites":{
"h2o_c":-1.0,
"h_c":1.0,
"ppi_c":1.0,
"xmp_c":1.0,
"xtp_c":-1.0
},
"lower_bound":0.0,
"upper_bound":1000.0,
"gene_reaction_rule":"KENIPJOJ_01831",
"notes":{
"KEGG Reaction":"R02720"
}
},
{
"id":"NTPP9",
"name":"Nucleoside triphosphate pyrophosphorylase (itp)",
"metabolites":{
"h2o_c":-1.0,
"h_c":1.0,
"imp_c":1.0,
"itp_c":-1.0,
"ppi_c":1.0
},
"lower_bound":0.0,
"upper_bound":1000.0,
"gene_reaction_rule":"KENIPJOJ_01831",
"notes":{
"KEGG Reaction":"R00720"
}
},
{
"id":"NTRIR2x",
"name":"Nitrite Reductase (NADH)",
"metabolites":{
"h2o_c":2.0,
"h_c":-5.0,
"nad_c":3.0,
"nadh_c":-3.0,
"nh4_c":1.0,
"no2_c":-1.0
},
"lower_bound":0.0,
"upper_bound":1000.0,
"gene_reaction_rule":"KENIPJOJ_00902"
},
{
"id":"NTRIR3pp",
"name":"Nitrite Reductase (Ubiquinole-8, periplasm)",
"metabolites":{
"h2o_p":2.0,
"h_p":-2.0,
"nh4_p":1.0,
"no2_p":-1.0,
"q8_c":3.0,
"q8h2_c":-3.0
},
"lower_bound":0.0,
"upper_bound":1000.0,
"gene_reaction_rule":""
},
{
"id":"NTRIR4pp",
"name":"Nitrite Reductase (Menaquinole-8, periplasm)",
"metabolites":{
"h2o_p":2.0,
"h_p":-2.0,
"mql8_c":-3.0,
"mqn8_c":3.0,
"nh4_p":1.0,
"no2_p":-1.0
},
"lower_bound":0.0,
"upper_bound":1000.0,
"gene_reaction_rule":""
},
{
"id":"O2t",
"name":"O2 transport  diffusion ",
"metabolites":{
"o2_c":1.0,
"o2_e":-1.0
},
"lower_bound":-1000.0,
"upper_bound":1000.0,
"gene_reaction_rule":"spontaneous"
},
{
"id":"OAADCS",
"name":"Oxaloacetate decarboxylase sodium pump",
"metabolites":{
"co2_c":1.0,
"h_c":-1.0,
"na1_c":-2.0,
"na1_p":2.0,
"oaa_c":-1.0,
"pyr_c":1.0
},
"lower_bound":0.0,
"upper_bound":1000.0,
"gene_reaction_rule":""
},
{
"id":"OBTFL",
"name":"2-Oxobutanoate formate lyase",
"metabolites":{
"2obut_c":-1.0,
"coa_c":-1.0,
"for_c":1.0,
"ppcoa_c":1.0
},
"lower_bound":0.0,
"upper_bound":1000.0,
"gene_reaction_rule":"KENIPJOJ_01666",
"notes":{
"KEGG Reaction":"R06987"
}
},
{
"id":"OCBT",
"name":"Ornithine carbamoyltransferase",
"metabolites":{
"cbp_c":-1.0,
"citr__L_c":1.0,
"h_c":1.0,
"orn_c":-1.0,
"pi_c":1.0
},
"lower_bound":-1000.0,
"upper_bound":1000.0,
"gene_reaction_rule":"KENIPJOJ_02292",
"notes":{
"BioPath Reaction":"RXN00958",
"KEGG Reaction":"R01398"
}
},
{
"id":"OCDCAt2pp",
"name":"Octadecanoate transport via proton symport",
"metabolites":{
"h_c":1.0,
"h_p":-1.0,
"ocdca_c":1.0,
"ocdca_p":-1.0
},
"lower_bound":0.0,
"upper_bound":1000.0,
"gene_reaction_rule":""
},
{
"id":"OCDCEAt2pp",
"name":"Octadecenoate transport via proton symport",
"metabolites":{
"h_c":1.0,
"h_p":-1.0,
"ocdcea_c":1.0,
"ocdcea_p":-1.0
},
"lower_bound":0.0,
"upper_bound":1000.0,
"gene_reaction_rule":""
},
{
"id":"OCTDPS",
"name":"Octaprenyl pyrophosphate synthase",
"metabolites":{
"frdp_c":-1.0,
"ipdp_c":-5.0,
"octdp_c":1.0,
"ppi_c":5.0
},
"lower_bound":0.0,
"upper_bound":1000.0,
"gene_reaction_rule":"",
"notes":{
"KEGG Reaction":"R09248"
}
},
{
"id":"OMPDC",
"name":"Orotidine-5'-phosphate decarboxylase",
"metabolites":{
"co2_c":1.0,
"h_c":-1.0,
"orot5p_c":-1.0,
"ump_c":1.0
},
"lower_bound":0.0,
"upper_bound":1000.0,
"gene_reaction_rule":"KENIPJOJ_01911",
"notes":{
"BioPath Reaction":"RXN01040",
"KEGG Reaction":"R00965"
}
},
{
"id":"ORNabc",
"name":"Ornithine transport via ABC system",
"metabolites":{
"adp_c":1.0,
"atp_c":-1.0,
"h2o_c":-1.0,
"h_c":1.0,
"orn_c":1.0,
"orn_e":-1.0,
"pi_c":1.0
},
"lower_bound":0.0,
"upper_bound":1000.0,
"gene_reaction_rule":"KENIPJOJ_02868 or KENIPJOJ_02917"
},
{
"id":"ORNabcpp",
"name":"Ornithine transport via ABC system (periplasm)",
"metabolites":{
"adp_c":1.0,
"atp_c":-1.0,
"h2o_c":-1.0,
"h_c":1.0,
"orn_c":1.0,
"orn_p":-1.0,
"pi_c":1.0
},
"lower_bound":0.0,
"upper_bound":1000.0,
"gene_reaction_rule":"KENIPJOJ_02868"
},
{
"id":"ORNtex",
"name":"Ornithine transport via diffusion (extracellular to periplasm)",
"metabolites":{
"orn_e":-1.0,
"orn_p":1.0
},
"lower_bound":-1000.0,
"upper_bound":1000.0,
"gene_reaction_rule":""
},
{
"id":"ORPT",
"name":"Orotate phosphoribosyltransferase",
"metabolites":{
"orot5p_c":-1.0,
"orot_c":1.0,
"ppi_c":-1.0,
"prpp_c":1.0
},
"lower_bound":-1000.0,
"upper_bound":1000.0,
"gene_reaction_rule":"KENIPJOJ_01913",
"notes":{
"BioPath Reaction":"RXN00412",
"KEGG Reaction":"R01870"
}
},
{
"id":"P5CR",
"name":"Pyrroline-5-carboxylate reductase",
"metabolites":{
"1pyr5c_c":-1.0,
"h_c":-2.0,
"nadp_c":1.0,
"nadph_c":-1.0,
"pro__L_c":1.0
},
"lower_bound":0.0,
"upper_bound":1000.0,
"gene_reaction_rule":"KENIPJOJ_00170",
"notes":{
"BioPath Reaction":"RXN01427",
"KEGG Reaction":"R01251"
}
},
{
"id":"P5CRx",
"name":"P5CRx",
"metabolites":{
"1pyr5c_c":-1.0,
"h_c":-2.0,
"nad_c":1.0,
"nadh_c":-1.0,
"pro__L_c":1.0
},
"lower_bound":0.0,
"upper_bound":1000.0,
"gene_reaction_rule":"KENIPJOJ_00170",
"notes":{
"KEGG Reaction":"R01248",
"UniPathway Reaction":"UCR01248"
}
},
{
"id":"PA160abcpp",
"name":"Phosphatidate transport via ABC system (n-C16:0, periplasm)",
"metabolites":{
"adp_c":1.0,
"atp_c":-1.0,
"h2o_c":-1.0,
"h_c":1.0,
"pa160_c":-1.0,
"pa160_p":1.0,
"pi_c":1.0
},
"lower_bound":0.0,
"upper_bound":1000.0,
"gene_reaction_rule":"KENIPJOJ_02730 or KENIPJOJ_02890 or KENIPJOJ_02961"
},
{
"id":"PA180abcpp",
"name":"Phosphatidate transport via ABC system (n-C18:0, periplasm)",
"metabolites":{
"adp_c":1.0,
"atp_c":-1.0,
"h2o_c":-1.0,
"h_c":1.0,
"pa180_c":-1.0,
"pa180_p":1.0,
"pi_c":1.0
},
"lower_bound":0.0,
"upper_bound":1000.0,
"gene_reaction_rule":"KENIPJOJ_02730 or KENIPJOJ_02890 or KENIPJOJ_02961"
},
{
"id":"PA181abcpp",
"name":"Phosphatidate transport via ABC system (n-C18:1, periplasm)",
"metabolites":{
"adp_c":1.0,
"atp_c":-1.0,
"h2o_c":-1.0,
"h_c":1.0,
"pa181_c":-1.0,
"pa181_p":1.0,
"pi_c":1.0
},
"lower_bound":0.0,
"upper_bound":1000.0,
"gene_reaction_rule":"KENIPJOJ_02730 or KENIPJOJ_02890 or KENIPJOJ_02961"
},
{
"id":"PANTS",
"name":"Pantothenate synthase",
"metabolites":{
"ala_B_c":-1.0,
"amp_c":1.0,
"atp_c":-1.0,
"h_c":1.0,
"pant__R_c":-1.0,
"pnto__R_c":1.0,
"ppi_c":1.0
},
"lower_bound":0.0,
"upper_bound":1000.0,
"gene_reaction_rule":"",
"notes":{
"BioPath Reaction":"RXN01474",
"KEGG Reaction":"R02473"
}
},
{
"id":"PAPPT3",
"name":"Phospho-N-acetylmuramoyl-pentapeptide-transferase (meso-2,6-diaminopimelate)",
"metabolites":{
"uagmda_c":1.0,
"udcpp_c":-1.0,
"ugmda_c":-1.0,
"ump_c":1.0
},
"lower_bound":0.0,
"upper_bound":1000.0,
"gene_reaction_rule":"KENIPJOJ_01280"
},
{
"id":"PAPSSH",
"name":"PAPSSH",
"metabolites":{
"h2o_c":1.0,
"h_c":-2.0,
"pap_c":-1.0,
"paps_c":1.0,
"so4_c":-1.0
},
"lower_bound":-1000.0,
"upper_bound":0.0,
"gene_reaction_rule":"",
"notes":{
"BioPath Reaction":"RXN00298",
"KEGG Reaction":"R00507"
}
},
{
"id":"PBUTT",
"name":"Phosphate butyryltransferase",
"metabolites":{
"btcoa_c":-1.0,
"butpi_c":1.0,
"coa_c":1.0,
"pi_c":-1.0
},
"lower_bound":-1000.0,
"upper_bound":1000.0,
"gene_reaction_rule":"KENIPJOJ_01089",
"notes":{
"BioPath Reaction":"RXN00771",
"KEGG Reaction":"R01174"
}
},
{
"id":"PC",
"name":"Pyruvate carboxylase",
"metabolites":{
"adp_c":1.0,
"atp_c":-1.0,
"h_c":1.0,
"hco3_c":-1.0,
"oaa_c":1.0,
"pi_c":1.0,
"pyr_c":-1.0
},
"lower_bound":0.0,
"upper_bound":1000.0,
"gene_reaction_rule":"KENIPJOJ_01766 or KENIPJOJ_01767",
"notes":{
"KEGG Reaction":"R00344"
}
},
{
"id":"PDH",
"name":"Pyruvate dehydrogenase",
"metabolites":{
"accoa_c":1.0,
"co2_c":1.0,
"coa_c":-1.0,
"nad_c":-1.0,
"nadh_c":1.0,
"pyr_c":-1.0
},
"lower_bound":0.0,
"upper_bound":1000.0,
"gene_reaction_rule":"KENIPJOJ_00931 or KENIPJOJ_02721 or ( KENIPJOJ_01754 and KENIPJOJ_01755 and KENIPJOJ_01757 ) or ( KENIPJOJ_01755 and KENIPJOJ_01756 and KENIPJOJ_01757 )",
"notes":{
"KEGG Reaction":"R00209"
}
},
{
"id":"PDHa",
"name":"PDHa",
"metabolites":{
"adhlam_c":1.0,
"co2_c":1.0,
"h_c":-1.0,
"lpam_c":-1.0,
"pyr_c":-1.0
},
"lower_bound":0.0,
"upper_bound":1000.0,
"gene_reaction_rule":"KENIPJOJ_00931"
},
{
"id":"PDHbr",
"name":"PDHbr",
"metabolites":{
"accoa_c":1.0,
"adhlam_c":-1.0,
"coa_c":-1.0,
"dhlam_c":1.0
},
"lower_bound":-1000.0,
"upper_bound":1000.0,
"gene_reaction_rule":""
},
{
"id":"PDHcr",
"name":"Pyruvate dehydrogenase (dihydrolipoamide dehydrogenase) reversible",
"metabolites":{
"dhlam_c":-1.0,
"h_c":1.0,
"lpam_c":1.0,
"nad_c":-1.0,
"nadh_c":1.0
},
"lower_bound":0.0,
"upper_bound":1000.0,
"gene_reaction_rule":"KENIPJOJ_00931 or KENIPJOJ_01757",
"notes":{
"KEGG Reaction":"R01698"
}
},
{
"id":"PDXPP",
"name":"Pyridoxine 5-phosphate phosphatase",
"metabolites":{
"h2o_c":-1.0,
"pdx5p_c":-1.0,
"pi_c":1.0,
"pydxn_c":1.0
},
"lower_bound":0.0,
"upper_bound":1000.0,
"gene_reaction_rule":"KENIPJOJ_01087",
"notes":{
"KEGG Reaction":"R01911"
}
},
{
"id":"PE120abcpp",
"name":"Phosphatidylethanolamine transport via ABC system (n-C12:0, periplasm)",
"metabolites":{
"adp_c":1.0,
"atp_c":-1.0,
"h2o_c":-1.0,
"h_c":1.0,
"pe120_c":-1.0,
"pe120_p":1.0,
"pi_c":1.0
},
"lower_bound":0.0,
"upper_bound":1000.0,
"gene_reaction_rule":"KENIPJOJ_02730 or KENIPJOJ_02731 or KENIPJOJ_02890 or KENIPJOJ_02961"
},
{
"id":"PE140abcpp",
"name":"Phosphatidylethanolamine transport via ABC system (n-C14:0, periplasm)",
"metabolites":{
"adp_c":1.0,
"atp_c":-1.0,
"h2o_c":-1.0,
"h_c":1.0,
"pe140_c":-1.0,
"pe140_p":1.0,
"pi_c":1.0
},
"lower_bound":0.0,
"upper_bound":1000.0,
"gene_reaction_rule":"KENIPJOJ_02730 or KENIPJOJ_02890 or KENIPJOJ_02961"
},
{
"id":"PE141abcpp",
"name":"Phosphatidylethanolamine transport via ABC system (n-C14:1, periplasm)",
"metabolites":{
"adp_c":1.0,
"atp_c":-1.0,
"h2o_c":-1.0,
"h_c":1.0,
"pe141_c":-1.0,
"pe141_p":1.0,
"pi_c":1.0
},
"lower_bound":0.0,
"upper_bound":1000.0,
"gene_reaction_rule":"KENIPJOJ_02730 or KENIPJOJ_02890 or KENIPJOJ_02961"
},
{
"id":"PE160abcpp",
"name":"Phosphatidylethanolamine transport via ABC system (n-C16:0, periplasm)",
"metabolites":{
"adp_c":1.0,
"atp_c":-1.0,
"h2o_c":-1.0,
"h_c":1.0,
"pe160_c":-1.0,
"pe160_p":1.0,
"pi_c":1.0
},
"lower_bound":0.0,
"upper_bound":1000.0,
"gene_reaction_rule":"KENIPJOJ_02730 or KENIPJOJ_02731 or KENIPJOJ_02890 or KENIPJOJ_02961"
},
{
"id":"PE180abcpp",
"name":"Phosphatidylethanolamine transport via ABC system (n-C18:0, periplasm)",
"metabolites":{
"adp_c":1.0,
"atp_c":-1.0,
"h2o_c":-1.0,
"h_c":1.0,
"pe180_c":-1.0,
"pe180_p":1.0,
"pi_c":1.0
},
"lower_bound":0.0,
"upper_bound":1000.0,
"gene_reaction_rule":"KENIPJOJ_02730 or KENIPJOJ_02731 or KENIPJOJ_02890 or KENIPJOJ_02961"
},
{
"id":"PE181abcpp",
"name":"Phosphatidylethanolamine transport via ABC system (n-C18:1, periplasm)",
"metabolites":{
"adp_c":1.0,
"atp_c":-1.0,
"h2o_c":-1.0,
"h_c":1.0,
"pe181_c":-1.0,
"pe181_p":1.0,
"pi_c":1.0
},
"lower_bound":0.0,
"upper_bound":1000.0,
"gene_reaction_rule":"KENIPJOJ_02730 or KENIPJOJ_02731 or KENIPJOJ_02890 or KENIPJOJ_02961"
},
{
"id":"PFK",
"name":"Phosphofructokinase",
"metabolites":{
"adp_c":1.0,
"atp_c":-1.0,
"f6p_c":-1.0,
"fdp_c":1.0,
"h_c":1.0
},
"lower_bound":0.0,
"upper_bound":1000.0,
"gene_reaction_rule":"KENIPJOJ_01510",
"notes":{
"KEGG Reaction":"R00756"
}
},
{
"id":"PFK_2",
"name":"Phosphofructokinase",
"metabolites":{
"adp_c":1.0,
"atp_c":-1.0,
"h_c":1.0,
"tag6p__D_c":-1.0,
"tagdp__D_c":1.0
},
"lower_bound":0.0,
"upper_bound":1000.0,
"gene_reaction_rule":"KENIPJOJ_01510",
"notes":{
"KEGG Reaction":"R03236"
}
},
{
"id":"PFL",
"name":"Pyruvate formate lyase",
"metabolites":{
"accoa_c":1.0,
"coa_c":-1.0,
"for_c":1.0,
"pyr_c":-1.0
},
"lower_bound":0.0,
"upper_bound":1000.0,
"gene_reaction_rule":"KENIPJOJ_01665 or KENIPJOJ_01666",
"notes":{
"BioPath Reaction":"RXN01365",
"KEGG Reaction":"R00212"
}
},
{
"id":"PG120abcpp",
"name":"Phosphatidylglycerol transport via ABC system (n-C12:0, periplasm)",
"metabolites":{
"adp_c":1.0,
"atp_c":-1.0,
"h2o_c":-1.0,
"h_c":1.0,
"pg120_c":-1.0,
"pg120_p":1.0,
"pi_c":1.0
},
"lower_bound":0.0,
"upper_bound":1000.0,
"gene_reaction_rule":"KENIPJOJ_02730 or KENIPJOJ_02890 or KENIPJOJ_02961"
},
{
"id":"PG140abcpp",
"name":"Phosphatidylglycerol transport via ABC system (n-C14:0, periplasm)",
"metabolites":{
"adp_c":1.0,
"atp_c":-1.0,
"h2o_c":-1.0,
"h_c":1.0,
"pg140_c":-1.0,
"pg140_p":1.0,
"pi_c":1.0
},
"lower_bound":0.0,
"upper_bound":1000.0,
"gene_reaction_rule":"KENIPJOJ_02730 or KENIPJOJ_02890 or KENIPJOJ_02961"
},
{
"id":"PGAMT",
"name":"Phosphoglucosamine mutase",
"metabolites":{
"gam1p_c":-1.0,
"gam6p_c":1.0
},
"lower_bound":-1000.0,
"upper_bound":1000.0,
"gene_reaction_rule":"KENIPJOJ_02209",
"notes":{
"KEGG Reaction":"R02060"
}
},
{
"id":"PGI",
"name":"Glucose-6-phosphate isomerase",
"metabolites":{
"f6p_c":1.0,
"g6p_c":-1.0
},
"lower_bound":-1000.0,
"upper_bound":1000.0,
"gene_reaction_rule":"KENIPJOJ_02340",
"notes":{
"KEGG Reaction":"R00771"
}
},
{
"id":"PGK",
"name":"Phosphoglycerate kinase",
"metabolites":{
"13dpg_c":1.0,
"3pg_c":-1.0,
"adp_c":1.0,
"atp_c":-1.0
},
"lower_bound":-1000.0,
"upper_bound":1000.0,
"gene_reaction_rule":"KENIPJOJ_02607",
"notes":{
"BioPath Reaction":"RXN00796",
"KEGG Reaction":"R01512"
}
},
{
"id":"PGL",
"name":"6-phosphogluconolactonase",
"metabolites":{
"6pgc_c":1.0,
"6pgl_c":-1.0,
"h2o_c":-1.0,
"h_c":1.0
},
"lower_bound":0.0,
"upper_bound":1000.0,
"gene_reaction_rule":"KENIPJOJ_02972",
"notes":{
"BioPath Reaction":"RXN00892",
"KEGG Reaction":"R02035"
}
},
{
"id":"PGM",
"name":"Phosphoglycerate mutase",
"metabolites":{
"2pg_c":-1.0,
"3pg_c":1.0
},
"lower_bound":-1000.0,
"upper_bound":1000.0,
"gene_reaction_rule":"KENIPJOJ_00477",
"notes":{
"BioPath Reaction":"RXN00422",
"KEGG Reaction":"R01518"
}
},
{
"id":"PGMT",
"name":"Phosphoglucomutase",
"metabolites":{
"g1p_c":-1.0,
"g6p_c":1.0
},
"lower_bound":-1000.0,
"upper_bound":1000.0,
"gene_reaction_rule":"KENIPJOJ_02209",
"notes":{
"KEGG Reaction":"R08639"
}
},
{
"id":"PGMT_B",
"name":"B phosphoglucomutase",
"metabolites":{
"g1p_B_c":1.0,
"g6p_B_c":-1.0
},
"lower_bound":-1000.0,
"upper_bound":1000.0,
"gene_reaction_rule":"KENIPJOJ_00818"
},
{
"id":"PHACOAOR",
"name":"PHACOAOR",
"metabolites":{
"2dhphaccoa_c":1.0,
"h2_c":-1.0,
"o2_c":-1.0,
"phaccoa_c":-1.0
},
"lower_bound":0.0,
"upper_bound":1000.0,
"gene_reaction_rule":"KENIPJOJ_01743"
},
{
"id":"PHETA1",
"name":"Phenylalanine transaminase",
"metabolites":{
"akg_c":-1.0,
"glu__L_c":1.0,
"phe__L_c":-1.0,
"phpyr_c":1.0
},
"lower_bound":-1000.0,
"upper_bound":1000.0,
"gene_reaction_rule":"KENIPJOJ_00976",
"notes":{
"KEGG Reaction":"R00694"
}
},
{
"id":"PIabc",
"name":"Phosphate transport via ABC system",
"metabolites":{
"adp_c":1.0,
"atp_c":-1.0,
"h2o_c":-1.0,
"h_c":1.0,
"pi_c":2.0,
"pi_e":-1.0
},
"lower_bound":0.0,
"upper_bound":1000.0,
"gene_reaction_rule":"KENIPJOJ_02553 or KENIPJOJ_02554 or ( KENIPJOJ_02553 and KENIPJOJ_02554 and KENIPJOJ_02555 and KENIPJOJ_02556 and KENIPJOJ_02557 )"
},
{
"id":"PLIPA1A160pp",
"name":"Phospholipase A1 (phosphatidate, n-C16:0) (periplasm)",
"metabolites":{
"2hdecg3p_p":1.0,
"h2o_p":-1.0,
"hdca_p":1.0,
"pa160_p":-1.0
},
"lower_bound":0.0,
"upper_bound":1000.0,
"gene_reaction_rule":""
},
{
"id":"PLIPA1A180pp",
"name":"Phospholipase A1 (phosphatidate, n-C18:0) (periplasm)",
"metabolites":{
"2odecg3p_p":1.0,
"h2o_p":-1.0,
"ocdca_p":1.0,
"pa180_p":-1.0
},
"lower_bound":0.0,
"upper_bound":1000.0,
"gene_reaction_rule":""
},
{
"id":"PLIPA1A181pp",
"name":"Phospholipase A1 (phosphatidate, n-C18:1) (periplasm)",
"metabolites":{
"2odec11eg3p_p":1.0,
"h2o_p":-1.0,
"ocdcea_p":1.0,
"pa181_p":-1.0
},
"lower_bound":0.0,
"upper_bound":1000.0,
"gene_reaction_rule":""
},
{
"id":"PLIPA1E120pp",
"name":"Phospholipase A1 (phosphatidylethanolamine, n-C12:0) (periplasm)",
"metabolites":{
"2agpe120_p":1.0,
"ddca_p":1.0,
"h2o_p":-1.0,
"h_p":1.0,
"pe120_p":-1.0
},
"lower_bound":0.0,
"upper_bound":1000.0,
"gene_reaction_rule":""
},
{
"id":"PLIPA1E140pp",
"name":"Phospholipase A1 (phosphatidylethanolamine, n-C14:0) (periplasm)",
"metabolites":{
"2agpe140_p":1.0,
"h2o_p":-1.0,
"h_p":1.0,
"pe140_p":-1.0,
"ttdca_p":1.0
},
"lower_bound":0.0,
"upper_bound":1000.0,
"gene_reaction_rule":""
},
{
"id":"PLIPA1E141pp",
"name":"Phospholipase A1 (phosphatidylethanolamine, n-C14:1) (periplasm)",
"metabolites":{
"2agpe141_p":1.0,
"h2o_p":-1.0,
"h_p":1.0,
"pe141_p":-1.0,
"ttdcea_p":1.0
},
"lower_bound":0.0,
"upper_bound":1000.0,
"gene_reaction_rule":""
},
{
"id":"PLIPA1E160pp",
"name":"Phospholipase A1 (phosphatidylethanolamine, n-C16:0) (periplasm)",
"metabolites":{
"2agpe160_p":1.0,
"h2o_p":-1.0,
"h_p":1.0,
"hdca_p":1.0,
"pe160_p":-1.0
},
"lower_bound":0.0,
"upper_bound":1000.0,
"gene_reaction_rule":""
},
{
"id":"PLIPA1E180pp",
"name":"Phospholipase A1 (phosphatidylethanolamine, n-C18:0) (periplasm)",
"metabolites":{
"2agpe180_p":1.0,
"h2o_p":-1.0,
"h_p":1.0,
"ocdca_p":1.0,
"pe180_p":-1.0
},
"lower_bound":0.0,
"upper_bound":1000.0,
"gene_reaction_rule":""
},
{
"id":"PLIPA1E181pp",
"name":"Phospholipase A1 (phosphatidylethanolamine, n-C18:1) (periplasm)",
"metabolites":{
"2agpe181_p":1.0,
"h2o_p":-1.0,
"h_p":1.0,
"ocdcea_p":1.0,
"pe181_p":-1.0
},
"lower_bound":0.0,
"upper_bound":1000.0,
"gene_reaction_rule":""
},
{
"id":"PLIPA1G120pp",
"name":"Phospholipase A1 (phosphatidylglycerol, n-C12:0) (periplasm)",
"metabolites":{
"2agpg120_p":1.0,
"ddca_p":1.0,
"h2o_p":-1.0,
"h_p":1.0,
"pg120_p":-1.0
},
"lower_bound":0.0,
"upper_bound":1000.0,
"gene_reaction_rule":""
},
{
"id":"PLIPA1G140pp",
"name":"Phospholipase A1 (phosphatidylglycerol, n-C14:0) (periplasm)",
"metabolites":{
"2agpg140_p":1.0,
"h2o_p":-1.0,
"h_p":1.0,
"pg140_p":-1.0,
"ttdca_p":1.0
},
"lower_bound":0.0,
"upper_bound":1000.0,
"gene_reaction_rule":""
},
{
"id":"PLPS",
"name":"Pyridoxal-5-phosphate synthase",
"metabolites":{
"g3p_c":-1.0,
"gln__L_c":-1.0,
"glu__L_c":1.0,
"h2o_c":3.0,
"h_c":1.0,
"pi_c":1.0,
"pydx5p_c":1.0,
"r5p_c":-1.0
},
"lower_bound":0.0,
"upper_bound":1000.0,
"gene_reaction_rule":""
},
{
"id":"PMANM",
"name":"Phosphomannomutase",
"metabolites":{
"man1p_c":-1.0,
"man6p_c":1.0
},
"lower_bound":-1000.0,
"upper_bound":1000.0,
"gene_reaction_rule":"KENIPJOJ_02517",
"notes":{
"KEGG Reaction":"R01818"
}
},
{
"id":"PMEVK",
"name":"Phosphomevalonate kinase",
"metabolites":{
"5dpmev_c":1.0,
"5pmev_c":-1.0,
"adp_c":1.0,
"atp_c":-1.0
},
"lower_bound":0.0,
"upper_bound":1000.0,
"gene_reaction_rule":"KENIPJOJ_00657",
"notes":{
"BioPath Reaction":"RXN00915",
"KEGG Reaction":"R03245"
}
},
{
"id":"PMPK",
"name":"Phosphomethylpyrimidine kinase",
"metabolites":{
"2mahmp_c":1.0,
"4ampm_c":-1.0,
"adp_c":1.0,
"atp_c":-1.0
},
"lower_bound":0.0,
"upper_bound":1000.0,
"gene_reaction_rule":"KENIPJOJ_01576 or KENIPJOJ_01960",
"notes":{
"KEGG Reaction":"R04509"
}
},
{
"id":"PNP",
"name":"Purine nucleoside phosphorylase",
"metabolites":{
"h_c":1.0,
"ncam_c":1.0,
"pi_c":-1.0,
"r1p_c":1.0,
"rnam_c":-1.0
},
"lower_bound":-1000.0,
"upper_bound":1000.0,
"gene_reaction_rule":"KENIPJOJ_00474 or KENIPJOJ_00476",
"notes":{
"KEGG Reaction":"R02294"
}
},
{
"id":"PNTK",
"name":"Pantothenate kinase",
"metabolites":{
"4ppan_c":1.0,
"adp_c":1.0,
"atp_c":-1.0,
"h_c":1.0,
"pnto__R_c":-1.0
},
"lower_bound":0.0,
"upper_bound":1000.0,
"gene_reaction_rule":"KENIPJOJ_00461",
"notes":{
"BioPath Reaction":"RXN01460",
"KEGG Reaction":"R03018"
}
},
{
"id":"POR_2",
"name":"Pyruvate synthase",
"metabolites":{
"accoa_c":1.0,
"co2_c":1.0,
"coa_c":-1.0,
"fdxo_42_c":-1.0,
"fdxr_42_c":1.0,
"h_c":1.0,
"pyr_c":-1.0
},
"lower_bound":-1000.0,
"upper_bound":1000.0,
"gene_reaction_rule":"KENIPJOJ_02213"
},
{
"id":"POR3b",
"name":"Pyruvate synthase",
"metabolites":{
"2obut_c":-1.0,
"co2_c":1.0,
"coa_c":-1.0,
"fdxo_42_c":-1.0,
"fdxr_42_c":1.0,
"h_c":1.0,
"ppcoa_c":1.0
},
"lower_bound":-1000.0,
"upper_bound":1000.0,
"gene_reaction_rule":""
},
{
"id":"PPA",
"name":"Inorganic diphosphatase",
"metabolites":{
"h2o_c":-1.0,
"h_c":1.0,
"pi_c":2.0,
"ppi_c":-1.0
},
"lower_bound":0.0,
"upper_bound":1000.0,
"gene_reaction_rule":"KENIPJOJ_01667",
"notes":{
"BioPath Reaction":"RXN00452",
"KEGG Reaction":"R00004"
}
},
{
"id":"PPAKr",
"name":"Propionate kinase",
"metabolites":{
"adp_c":-1.0,
"atp_c":1.0,
"ppa_c":1.0,
"ppap_c":-1.0
},
"lower_bound":-1000.0,
"upper_bound":1000.0,
"gene_reaction_rule":"KENIPJOJ_03112",
"notes":{
"KEGG Reaction":"R01353"
}
},
{
"id":"PPCDC",
"name":"Phosphopantothenoylcysteine decarboxylase",
"metabolites":{
"4ppcys_c":-1.0,
"co2_c":1.0,
"h_c":-1.0,
"pan4p_c":1.0
},
"lower_bound":0.0,
"upper_bound":1000.0,
"gene_reaction_rule":"KENIPJOJ_01106",
"notes":{
"BioPath Reaction":"RXN00520",
"KEGG Reaction":"R03269"
}
},
{
"id":"PPM",
"name":"Phosphopentomutase",
"metabolites":{
"r1p_c":-1.0,
"r5p_c":1.0
},
"lower_bound":-1000.0,
"upper_bound":1000.0,
"gene_reaction_rule":"KENIPJOJ_00473"
},
{
"id":"PPM2",
"name":"Phosphopentomutase 2 (deoxyribose)",
"metabolites":{
"2dr1p_c":-1.0,
"2dr5p_c":1.0
},
"lower_bound":-1000.0,
"upper_bound":1000.0,
"gene_reaction_rule":"KENIPJOJ_00473",
"notes":{
"KEGG Reaction":"R02749"
}
},
{
"id":"PPNCL",
"name":"PPNCL",
"metabolites":{
"4ppan_c":-1.0,
"4ppcys_c":1.0,
"cdp_c":1.0,
"ctp_c":-1.0,
"cys__L_c":-1.0,
"h_c":1.0,
"pi_c":1.0
},
"lower_bound":0.0,
"upper_bound":1000.0,
"gene_reaction_rule":"KENIPJOJ_01106"
},
{
"id":"PPNCL2",
"name":"Phosphopantothenate-cysteine ligase",
"metabolites":{
"4ppan_c":-1.0,
"4ppcys_c":1.0,
"cmp_c":1.0,
"ctp_c":-1.0,
"cys__L_c":-1.0,
"h_c":1.0,
"ppi_c":1.0
},
"lower_bound":0.0,
"upper_bound":1000.0,
"gene_reaction_rule":"KENIPJOJ_01106",
"notes":{
"KEGG Reaction":"R04231"
}
},
{
"id":"PPND",
"name":"Prephenate dehydrogenase",
"metabolites":{
"34hpp_c":1.0,
"co2_c":1.0,
"nad_c":-1.0,
"nadh_c":1.0,
"pphn_c":-1.0
},
"lower_bound":0.0,
"upper_bound":1000.0,
"gene_reaction_rule":"KENIPJOJ_02174"
},
{
"id":"PPNDH",
"name":"Prephenate dehydratase",
"metabolites":{
"co2_c":1.0,
"h2o_c":1.0,
"h_c":-1.0,
"phpyr_c":1.0,
"pphn_c":-1.0
},
"lower_bound":0.0,
"upper_bound":1000.0,
"gene_reaction_rule":"KENIPJOJ_02171",
"notes":{
"BioPath Reaction":"RXN01518",
"KEGG Reaction":"R01373"
}
},
{
"id":"PRAGSr",
"name":"Phosphoribosylglycinamide synthase",
"metabolites":{
"adp_c":1.0,
"atp_c":-1.0,
"gar_c":1.0,
"gly_c":-1.0,
"h_c":1.0,
"pi_c":1.0,
"pram_c":-1.0
},
"lower_bound":-1000.0,
"upper_bound":1000.0,
"gene_reaction_rule":"KENIPJOJ_01740",
"notes":{
"BioPath Reaction":"RXN00647",
"KEGG Reaction":"R04144"
}
},
{
"id":"PRAIS_1",
"name":"Phosphoribosylaminoimidazole synthetase",
"metabolites":{
"adp_c":1.0,
"air_c":1.0,
"atp_c":-1.0,
"fpram_c":-1.0,
"h_c":1.0,
"pi_c":1.0
},
"lower_bound":0.0,
"upper_bound":1000.0,
"gene_reaction_rule":"KENIPJOJ_01736"
},
{
"id":"PRASCSi",
"name":"Phosphoribosylaminoimidazolesuccinocarboxamide synthase",
"metabolites":{
"25aics_c":1.0,
"5aizc_c":-1.0,
"adp_c":1.0,
"asp__L_c":-1.0,
"atp_c":-1.0,
"h_c":1.0,
"pi_c":1.0
},
"lower_bound":0.0,
"upper_bound":1000.0,
"gene_reaction_rule":"KENIPJOJ_01730",
"notes":{
"BioPath Reaction":"RXN00534",
"KEGG Reaction":"R04591"
}
},
{
"id":"PRFGS_1",
"name":"Phosphoribosylformylglycinamidine synthase",
"metabolites":{
"adp_c":1.0,
"atp_c":-1.0,
"fgam_c":-1.0,
"fpram_c":1.0,
"gln__L_c":-1.0,
"glu__L_c":1.0,
"h2o_c":-1.0,
"h_c":2.0,
"pi_c":1.0
},
"lower_bound":0.0,
"upper_bound":1000.0,
"gene_reaction_rule":"KENIPJOJ_01732 and KENIPJOJ_01734"
},
{
"id":"PROabc",
"name":"L-proline transport via ABC system",
"metabolites":{
"adp_c":1.0,
"atp_c":-1.0,
"h2o_c":-1.0,
"h_c":1.0,
"pi_c":1.0,
"pro__L_c":1.0,
"pro__L_e":-1.0
},
"lower_bound":0.0,
"upper_bound":1000.0,
"gene_reaction_rule":"KENIPJOJ_03027 or ( KENIPJOJ_01680 and KENIPJOJ_01682 ) or ( KENIPJOJ_00627 and KENIPJOJ_00628 and KENIPJOJ_00629 and KENIPJOJ_00630 )"
},
{
"id":"PROt2r",
"name":"L proline reversible transport via proton symport",
"metabolites":{
"h_c":1.0,
"h_e":-1.0,
"pro__L_c":1.0,
"pro__L_e":-1.0
},
"lower_bound":-1000.0,
"upper_bound":1000.0,
"gene_reaction_rule":"KENIPJOJ_01062"
},
{
"id":"PROt2rpp",
"name":"L-proline reversible transport via proton symport (periplasm)",
"metabolites":{
"h_c":1.0,
"h_p":-1.0,
"pro__L_c":1.0,
"pro__L_p":-1.0
},
"lower_bound":-1000.0,
"upper_bound":1000.0,
"gene_reaction_rule":"KENIPJOJ_01062"
},
{
"id":"PRPPS",
"name":"Phosphoribosylpyrophosphate synthetase",
"metabolites":{
"amp_c":1.0,
"atp_c":-1.0,
"h_c":1.0,
"prpp_c":1.0,
"r5p_c":-1.0
},
"lower_bound":-1000.0,
"upper_bound":1000.0,
"gene_reaction_rule":"KENIPJOJ_00159",
"notes":{
"BioPath Reaction":"RXN00113"
}
},
{
"id":"PSCVT",
"name":"3-phosphoshikimate 1-carboxyvinyltransferase",
"metabolites":{
"3psme_c":1.0,
"pep_c":-1.0,
"pi_c":1.0,
"skm5p_c":-1.0
},
"lower_bound":-1000.0,
"upper_bound":1000.0,
"gene_reaction_rule":"KENIPJOJ_02173",
"notes":{
"BioPath Reaction":"RXN00512",
"KEGG Reaction":"R03460"
}
},
{
"id":"PSD181",
"name":"Phosphatidylserine decarboxylase (n-C18:1)",
"metabolites":{
"co2_c":1.0,
"h_c":-1.0,
"pe181_c":1.0,
"ps181_c":-1.0
},
"lower_bound":0.0,
"upper_bound":1000.0,
"gene_reaction_rule":""
},
{
"id":"PSSA181",
"name":"Phosphatidylserine syntase (n-C18:1)",
"metabolites":{
"cdpdodec11eg_c":-1.0,
"cmp_c":1.0,
"h_c":1.0,
"ps181_c":1.0,
"ser__L_c":-1.0
},
"lower_bound":0.0,
"upper_bound":1000.0,
"gene_reaction_rule":""
},
{
"id":"PTA2",
"name":"Phosphate acetyltransferase",
"metabolites":{
"coa_c":1.0,
"pi_c":-1.0,
"ppap_c":1.0,
"ppcoa_c":-1.0
},
"lower_bound":0.0,
"upper_bound":1000.0,
"gene_reaction_rule":"KENIPJOJ_01089",
"notes":{
"KEGG Reaction":"R00921"
}
},
{
"id":"PTAr",
"name":"Phosphotransacetylase",
"metabolites":{
"accoa_c":-1.0,
"actp_c":1.0,
"coa_c":1.0,
"pi_c":-1.0
},
"lower_bound":-1000.0,
"upper_bound":1000.0,
"gene_reaction_rule":"KENIPJOJ_01089",
"notes":{
"BioPath Reaction":"RXN01329",
"KEGG Reaction":"R00230"
}
},
{
"id":"PTPATi",
"name":"Pantetheine-phosphate adenylyltransferase",
"metabolites":{
"atp_c":-1.0,
"dpcoa_c":1.0,
"h_c":-1.0,
"pan4p_c":-1.0,
"ppi_c":1.0
},
"lower_bound":0.0,
"upper_bound":1000.0,
"gene_reaction_rule":"KENIPJOJ_01773",
"notes":{
"BioPath Reaction":"RXN01280",
"KEGG Reaction":"R03035"
}
},
{
"id":"PTRCORNt7",
"name":"Putrescine/ornithine antiporter",
"metabolites":{
"orn_c":-1.0,
"orn_e":1.0,
"ptrc_c":1.0,
"ptrc_e":-1.0
},
"lower_bound":-1000.0,
"upper_bound":1000.0,
"gene_reaction_rule":"KENIPJOJ_02900"
},
{
"id":"PUNP1",
"name":"Purine-nucleoside phosphorylase (Adenosine)",
"metabolites":{
"ade_c":1.0,
"adn_c":-1.0,
"pi_c":-1.0,
"r1p_c":1.0
},
"lower_bound":-1000.0,
"upper_bound":1000.0,
"gene_reaction_rule":"KENIPJOJ_00474 or KENIPJOJ_00476",
"notes":{
"KEGG Reaction":"R01561"
}
},
{
"id":"PUNP2",
"name":"Purine-nucleoside phosphorylase (Deoxyadenosine)",
"metabolites":{
"2dr1p_c":1.0,
"ade_c":1.0,
"dad_2_c":-1.0,
"pi_c":-1.0
},
"lower_bound":-1000.0,
"upper_bound":1000.0,
"gene_reaction_rule":"KENIPJOJ_00474 or KENIPJOJ_00476",
"notes":{
"KEGG Reaction":"R02557"
}
},
{
"id":"PUNP3",
"name":"Purine-nucleoside phosphorylase (Guanosine)",
"metabolites":{
"gsn_c":-1.0,
"gua_c":1.0,
"pi_c":-1.0,
"r1p_c":1.0
},
"lower_bound":-1000.0,
"upper_bound":1000.0,
"gene_reaction_rule":"KENIPJOJ_00474 or KENIPJOJ_00476",
"notes":{
"BioPath Reaction":"RXN00022",
"KEGG Reaction":"R02147"
}
},
{
"id":"PUNP4",
"name":"Purine-nucleoside phosphorylase (Deoxyguanosine)",
"metabolites":{
"2dr1p_c":1.0,
"dgsn_c":-1.0,
"gua_c":1.0,
"pi_c":-1.0
},
"lower_bound":-1000.0,
"upper_bound":1000.0,
"gene_reaction_rule":"KENIPJOJ_00474 or KENIPJOJ_00476",
"notes":{
"KEGG Reaction":"R01969"
}
},
{
"id":"PUNP5",
"name":"Purine-nucleoside phosphorylase (Inosine)",
"metabolites":{
"hxan_c":1.0,
"ins_c":-1.0,
"pi_c":-1.0,
"r1p_c":1.0
},
"lower_bound":-1000.0,
"upper_bound":1000.0,
"gene_reaction_rule":"KENIPJOJ_00474 or KENIPJOJ_00476",
"notes":{
"BioPath Reaction":"RXN01506",
"KEGG Reaction":"R01863"
}
},
{
"id":"PUNP6",
"name":"Purine-nucleoside phosphorylase (Deoxyinosine)",
"metabolites":{
"2dr1p_c":1.0,
"din_c":-1.0,
"hxan_c":1.0,
"pi_c":-1.0
},
"lower_bound":-1000.0,
"upper_bound":1000.0,
"gene_reaction_rule":"KENIPJOJ_00474 or KENIPJOJ_00476",
"notes":{
"KEGG Reaction":"R02748"
}
},
{
"id":"PUNP7",
"name":"Purine-nucleoside phosphorylase (Xanthosine)",
"metabolites":{
"pi_c":-1.0,
"r1p_c":1.0,
"xan_c":1.0,
"xtsn_c":-1.0
},
"lower_bound":-1000.0,
"upper_bound":1000.0,
"gene_reaction_rule":"KENIPJOJ_00474 or KENIPJOJ_00476",
"notes":{
"BioPath Reaction":"RXN00951",
"KEGG Reaction":"R02297"
}
},
{
"id":"PYAM5PO",
"name":"Pyridoxamine 5'-phosphate oxidase",
"metabolites":{
"h2o2_c":1.0,
"h2o_c":-1.0,
"nh4_c":1.0,
"o2_c":-1.0,
"pyam5p_c":-1.0,
"pydx5p_c":1.0
},
"lower_bound":0.0,
"upper_bound":1000.0,
"gene_reaction_rule":""
},
{
"id":"PYDXK",
"name":"Pyridoxal kinase",
"metabolites":{
"adp_c":1.0,
"atp_c":-1.0,
"h_c":1.0,
"pydx5p_c":1.0,
"pydx_c":-1.0
},
"lower_bound":0.0,
"upper_bound":1000.0,
"gene_reaction_rule":"",
"notes":{
"KEGG Reaction":"R00174"
}
},
{
"id":"PYDXNK",
"name":"Pyridoxine kinase",
"metabolites":{
"adp_c":1.0,
"atp_c":-1.0,
"h_c":1.0,
"pdx5p_c":1.0,
"pydxn_c":-1.0
},
"lower_bound":0.0,
"upper_bound":1000.0,
"gene_reaction_rule":"",
"notes":{
"KEGG Reaction":"R01909"
}
},
{
"id":"PYDXPP",
"name":"Pyridoxal 5-phosphate phosphatase",
"metabolites":{
"h2o_c":-1.0,
"pi_c":1.0,
"pydx5p_c":-1.0,
"pydx_c":1.0
},
"lower_bound":0.0,
"upper_bound":1000.0,
"gene_reaction_rule":"KENIPJOJ_01087",
"notes":{
"KEGG Reaction":"R00173"
}
},
{
"id":"PYK",
"name":"Pyruvate kinase",
"metabolites":{
"adp_c":-1.0,
"atp_c":1.0,
"h_c":-1.0,
"pep_c":-1.0,
"pyr_c":1.0
},
"lower_bound":0.0,
"upper_bound":1000.0,
"gene_reaction_rule":"KENIPJOJ_01511",
"notes":{
"BioPath Reaction":"RXN00468",
"KEGG Reaction":"R00200"
}
},
{
"id":"PYNP1",
"name":"Pyrimidine-nucleoside phosphorylase (cytosine)",
"metabolites":{
"csn_c":-1.0,
"cytd_c":1.0,
"pi_c":1.0,
"r1p_c":-1.0
},
"lower_bound":0.0,
"upper_bound":1000.0,
"gene_reaction_rule":"KENIPJOJ_00465",
"notes":{
"KEGG Reaction":"R02296"
}
},
{
"id":"PYNP2r",
"name":"Pyrimidine-nucleoside phosphorylase (uracil)",
"metabolites":{
"pi_c":-1.0,
"r1p_c":1.0,
"ura_c":1.0,
"uri_c":-1.0
},
"lower_bound":-1000.0,
"upper_bound":1000.0,
"gene_reaction_rule":"KENIPJOJ_00465",
"notes":{
"KEGG Reaction":"R01876"
}
},
{
"id":"PYRtex",
"name":"Pyruvate transport via diffusion (extracellular to periplasm)",
"metabolites":{
"pyr_e":-1.0,
"pyr_p":1.0
},
"lower_bound":-1000.0,
"upper_bound":1000.0,
"gene_reaction_rule":""
},
{
"id":"RAFFabc",
"name":"Raffinose transport via ABC system (import)",
"metabolites":{
"adp_c":1.0,
"atp_c":-1.0,
"h2o_c":-1.0,
"h_c":1.0,
"pi_c":1.0,
"raffin_c":1.0,
"raffin_e":-1.0
},
"lower_bound":0.0,
"upper_bound":1000.0,
"gene_reaction_rule":"KENIPJOJ_00339"
},
{
"id":"RAFFtex",
"name":"Raffinose transport transport via diffusion extracellular to periplasm ",
"metabolites":{
"raffin_e":-1.0,
"raffin_p":1.0
},
"lower_bound":-1000.0,
"upper_bound":1000.0,
"gene_reaction_rule":"KENIPJOJ_01939"
},
{
"id":"RAFGH",
"name":"Raffinose galactohydrolase",
"metabolites":{
"gal_c":1.0,
"h2o_c":-1.0,
"raffin_c":-1.0,
"sucr_c":1.0
},
"lower_bound":0.0,
"upper_bound":1000.0,
"gene_reaction_rule":""
},
{
"id":"RAFHpp",
"name":"Raffinose hydrolase",
"metabolites":{
"fru_p":1.0,
"h2o_p":-1.0,
"melib_p":1.0,
"raffin_p":-1.0
},
"lower_bound":0.0,
"upper_bound":1000.0,
"gene_reaction_rule":""
},
{
"id":"RBFK",
"name":"Riboflavin kinase",
"metabolites":{
"adp_c":1.0,
"atp_c":-1.0,
"fmn_c":1.0,
"h_c":1.0,
"ribflv_c":-1.0
},
"lower_bound":0.0,
"upper_bound":1000.0,
"gene_reaction_rule":"KENIPJOJ_02261",
"notes":{
"KEGG Reaction":"R00549"
}
},
{
"id":"RBK",
"name":"Ribokinase",
"metabolites":{
"adp_c":1.0,
"atp_c":-1.0,
"h_c":1.0,
"r5p_c":1.0,
"rib__D_c":-1.0
},
"lower_bound":0.0,
"upper_bound":1000.0,
"gene_reaction_rule":"KENIPJOJ_00857"
},
{
"id":"RBK_L1",
"name":"L-ribulokinase (L-ribulose)",
"metabolites":{
"adp_c":1.0,
"atp_c":-1.0,
"h_c":1.0,
"rbl__L_c":-1.0,
"ru5p__L_c":1.0
},
"lower_bound":0.0,
"upper_bound":1000.0,
"gene_reaction_rule":"KENIPJOJ_02982",
"notes":{
"BioPath Reaction":"RXN00086",
"KEGG Reaction":"R02439"
}
},
{
"id":"RBP4E",
"name":"L-ribulose-phosphate 4-epimerase",
"metabolites":{
"ru5p__L_c":-1.0,
"xu5p__D_c":1.0
},
"lower_bound":-1000.0,
"upper_bound":1000.0,
"gene_reaction_rule":"KENIPJOJ_01554 or KENIPJOJ_02981",
"notes":{
"BioPath Reaction":"RXN01491",
"KEGG Reaction":"R05850"
}
},
{
"id":"RDXR",
"name":"Rubredoxin oxidoreductase",
"metabolites":{
"h_c":1.0,
"nad_c":1.0,
"nadh_c":-1.0,
"rdxo_c":-2.0,
"rdxr_c":2.0
},
"lower_bound":0.0,
"upper_bound":1000.0,
"gene_reaction_rule":"KENIPJOJ_00793"
},
{
"id":"RHCCE",
"name":"S-ribosylhomocysteine cleavage enzyme",
"metabolites":{
"dhptd_c":1.0,
"hcys__L_c":1.0,
"rhcys_c":-1.0
},
"lower_bound":0.0,
"upper_bound":1000.0,
"gene_reaction_rule":"KENIPJOJ_00886",
"notes":{
"KEGG Reaction":"R01291"
}
},
{
"id":"RIBabc",
"name":"D-ribose transport via ABC system",
"metabolites":{
"adp_c":1.0,
"atp_c":-1.0,
"h2o_c":-1.0,
"h_c":1.0,
"pi_c":1.0,
"rib__D_c":1.0,
"rib__D_e":-1.0
},
"lower_bound":0.0,
"upper_bound":1000.0,
"gene_reaction_rule":"KENIPJOJ_00316 or KENIPJOJ_00470 or ( KENIPJOJ_00856 and KENIPJOJ_02258 )"
},
{
"id":"RIBabc1",
"name":"D ribose transport out via ABC system",
"metabolites":{
"adp_c":1.0,
"atp_c":-1.0,
"h2o_c":-1.0,
"h_c":1.0,
"pi_c":1.0,
"rib__D_c":-1.0,
"rib__D_e":1.0
},
"lower_bound":0.0,
"upper_bound":1000.0,
"gene_reaction_rule":"KENIPJOJ_00470"
},
{
"id":"RIBabcpp",
"name":"D-ribose transport via ABC system (periplasm)",
"metabolites":{
"adp_c":1.0,
"atp_c":-1.0,
"h2o_c":-1.0,
"h_c":1.0,
"pi_c":1.0,
"rib__D_c":1.0,
"rib__D_p":-1.0
},
"lower_bound":0.0,
"upper_bound":1000.0,
"gene_reaction_rule":"KENIPJOJ_00470 or KENIPJOJ_01745"
},
{
"id":"RIBFLVt2",
"name":"Riboflavin transport in via proton symport",
"metabolites":{
"h_c":1.0,
"h_e":-1.0,
"ribflv_c":1.0,
"ribflv_e":-1.0
},
"lower_bound":0.0,
"upper_bound":1000.0,
"gene_reaction_rule":""
},
{
"id":"RIBtex",
"name":"Ribose transport via diffusion (extracellular to periplasm)",
"metabolites":{
"rib__D_e":-1.0,
"rib__D_p":1.0
},
"lower_bound":-1000.0,
"upper_bound":1000.0,
"gene_reaction_rule":""
},
{
"id":"RMI",
"name":"L-rhamnose isomerase",
"metabolites":{
"rml_c":1.0,
"rmn_c":-1.0
},
"lower_bound":-1000.0,
"upper_bound":1000.0,
"gene_reaction_rule":"KENIPJOJ_00647",
"notes":{
"KEGG Reaction":"R02437"
}
},
{
"id":"RMK",
"name":"Rhamnulokinase",
"metabolites":{
"adp_c":1.0,
"atp_c":-1.0,
"h_c":1.0,
"rml1p_c":1.0,
"rml_c":-1.0
},
"lower_bound":0.0,
"upper_bound":1000.0,
"gene_reaction_rule":"KENIPJOJ_00646",
"notes":{
"KEGG Reaction":"R03014"
}
},
{
"id":"RMNabc",
"name":"L-rhamnose transport (ATP-dependent)",
"metabolites":{
"adp_c":1.0,
"atp_c":-1.0,
"h2o_c":-1.0,
"h_c":1.0,
"pi_c":1.0,
"rmn_c":1.0,
"rmn_e":-1.0
},
"lower_bound":0.0,
"upper_bound":1000.0,
"gene_reaction_rule":"KENIPJOJ_00526 and KENIPJOJ_02906"
},
{
"id":"RMPA",
"name":"Rhamnulose-1-phosphate aldolase",
"metabolites":{
"dhap_c":1.0,
"lald__L_c":1.0,
"rml1p_c":-1.0
},
"lower_bound":-1000.0,
"upper_bound":1000.0,
"gene_reaction_rule":"KENIPJOJ_00648",
"notes":{
"KEGG Reaction":"R02263"
}
},
{
"id":"RNDR1",
"name":"Ribonucleoside-diphosphate reductase (ADP)",
"metabolites":{
"adp_c":-1.0,
"dadp_c":1.0,
"h2o_c":1.0,
"trdox_c":1.0,
"trdrd_c":-1.0
},
"lower_bound":0.0,
"upper_bound":1000.0,
"gene_reaction_rule":"KENIPJOJ_02646 or KENIPJOJ_03035",
"notes":{
"KEGG Reaction":"R02017"
}
},
{
"id":"RNDR1b",
"name":"Ribonucleoside-diphosphate reductase (ADP) (glutaredoxin)",
"metabolites":{
"adp_c":-1.0,
"dadp_c":1.0,
"grxox_c":1.0,
"grxrd_c":-1.0,
"h2o_c":1.0
},
"lower_bound":0.0,
"upper_bound":1000.0,
"gene_reaction_rule":"KENIPJOJ_03034 or KENIPJOJ_03035 or ( KENIPJOJ_03034 and KENIPJOJ_03035 )"
},
{
"id":"RNDR2",
"name":"Ribonucleoside-diphosphate reductase (GDP)",
"metabolites":{
"dgdp_c":1.0,
"gdp_c":-1.0,
"h2o_c":1.0,
"trdox_c":1.0,
"trdrd_c":-1.0
},
"lower_bound":0.0,
"upper_bound":1000.0,
"gene_reaction_rule":"KENIPJOJ_02646 or ( KENIPJOJ_03034 and KENIPJOJ_03035 )",
"notes":{
"KEGG Reaction":"R02019"
}
},
{
"id":"RNDR2b",
"name":"Ribonucleoside-diphosphate reductase (GDP) (glutaredoxin)",
"metabolites":{
"dgdp_c":1.0,
"gdp_c":-1.0,
"grxox_c":1.0,
"grxrd_c":-1.0,
"h2o_c":1.0
},
"lower_bound":0.0,
"upper_bound":1000.0,
"gene_reaction_rule":"KENIPJOJ_03034 or KENIPJOJ_03035 or ( KENIPJOJ_03034 and KENIPJOJ_03035 )"
},
{
"id":"RNDR3",
"name":"Ribonucleoside-diphosphate reductase (CDP)",
"metabolites":{
"cdp_c":-1.0,
"dcdp_c":1.0,
"h2o_c":1.0,
"trdox_c":1.0,
"trdrd_c":-1.0
},
"lower_bound":0.0,
"upper_bound":1000.0,
"gene_reaction_rule":"KENIPJOJ_02646 or ( KENIPJOJ_03034 and KENIPJOJ_03035 )",
"notes":{
"KEGG Reaction":"R02024"
}
},
{
"id":"RNDR3b",
"name":"Ribonucleoside-diphosphate reductase (CDP) (glutaredoxin)",
"metabolites":{
"cdp_c":-1.0,
"dcdp_c":1.0,
"grxox_c":1.0,
"grxrd_c":-1.0,
"h2o_c":1.0
},
"lower_bound":0.0,
"upper_bound":1000.0,
"gene_reaction_rule":"KENIPJOJ_03034 or KENIPJOJ_03035 or ( KENIPJOJ_03034 and KENIPJOJ_03035 )"
},
{
"id":"RNDR4",
"name":"Ribonucleoside-diphosphate reductase (UDP)",
"metabolites":{
"dudp_c":1.0,
"h2o_c":1.0,
"trdox_c":1.0,
"trdrd_c":-1.0,
"udp_c":-1.0
},
"lower_bound":0.0,
"upper_bound":1000.0,
"gene_reaction_rule":"KENIPJOJ_02646 or KENIPJOJ_03035",
"notes":{
"KEGG Reaction":"R02018"
}
},
{
"id":"RNDR4b",
"name":"Ribonucleoside-diphosphate reductase (UDP) (glutaredoxin)",
"metabolites":{
"dudp_c":1.0,
"grxox_c":1.0,
"grxrd_c":-1.0,
"h2o_c":1.0,
"udp_c":-1.0
},
"lower_bound":0.0,
"upper_bound":1000.0,
"gene_reaction_rule":"KENIPJOJ_03034 or KENIPJOJ_03035 or ( KENIPJOJ_03034 and KENIPJOJ_03035 )"
},
{
"id":"RNTR1",
"name":"Ribonucleoside triphosphate reductase  ATP ",
"metabolites":{
"atp_c":-1.0,
"datp_c":1.0,
"h2o_c":1.0,
"trdox_c":1.0,
"trdrd_c":-1.0
},
"lower_bound":0.0,
"upper_bound":1000.0,
"gene_reaction_rule":"KENIPJOJ_01165",
"notes":{
"KEGG Reaction":"R02014"
}
},
{
"id":"RNTR2",
"name":"Ribonucleoside triphosphate reductase  GTP ",
"metabolites":{
"dgtp_c":1.0,
"gtp_c":-1.0,
"h2o_c":1.0,
"trdox_c":1.0,
"trdrd_c":-1.0
},
"lower_bound":0.0,
"upper_bound":1000.0,
"gene_reaction_rule":"KENIPJOJ_01165",
"notes":{
"KEGG Reaction":"R02020"
}
},
{
"id":"RNTR3",
"name":"Ribonucleoside triphosphate reductase  CTP ",
"metabolites":{
"ctp_c":-1.0,
"dctp_c":1.0,
"h2o_c":1.0,
"trdox_c":1.0,
"trdrd_c":-1.0
},
"lower_bound":0.0,
"upper_bound":1000.0,
"gene_reaction_rule":"KENIPJOJ_01165",
"notes":{
"KEGG Reaction":"R02022"
}
},
{
"id":"RNTR4",
"name":"Ribonucleoside triphosphate reductase  UTP ",
"metabolites":{
"dutp_c":1.0,
"h2o_c":1.0,
"trdox_c":1.0,
"trdrd_c":-1.0,
"utp_c":-1.0
},
"lower_bound":0.0,
"upper_bound":1000.0,
"gene_reaction_rule":"KENIPJOJ_01165",
"notes":{
"KEGG Reaction":"R02023"
}
},
{
"id":"ROO",
"name":"Rubredoxin oxygen reductase",
"metabolites":{
"h2o_c":2.0,
"h_c":-4.0,
"o2_c":-1.0,
"rdxo_c":4.0,
"rdxr_c":-4.0
},
"lower_bound":0.0,
"upper_bound":1000.0,
"gene_reaction_rule":""
},
{
"id":"RPE",
"name":"Ribulose 5-phosphate 3-epimerase",
"metabolites":{
"ru5p__D_c":-1.0,
"xu5p__D_c":1.0
},
"lower_bound":-1000.0,
"upper_bound":1000.0,
"gene_reaction_rule":"KENIPJOJ_00140",
"notes":{
"BioPath Reaction":"RXN00191",
"KEGG Reaction":"R01529"
}
},
{
"id":"S2FE2SR",
"name":"SUF [2Fe-2S] regeneration",
"metabolites":{
"2fe1s_c":-1.0,
"adp_c":1.0,
"atp_c":-1.0,
"h2o_c":-1.0,
"h_c":5.0,
"pi_c":1.0,
"sufbcd_2fe2s_c":1.0,
"sufbcd_c":-1.0,
"sufse_c":1.0,
"sufsesh_c":-1.0
},
"lower_bound":0.0,
"upper_bound":1000.0,
"gene_reaction_rule":"KENIPJOJ_00993 or ( KENIPJOJ_00993 and KENIPJOJ_00995 ) or ( KENIPJOJ_00993 and KENIPJOJ_00997 ) or ( KENIPJOJ_00993 and KENIPJOJ_00995 and KENIPJOJ_00997 )"
},
{
"id":"S2FE2SS2",
"name":"SUF [2Fe-2S] Synthesis II",
"metabolites":{
"adp_c":1.0,
"atp_c":-1.0,
"fad_c":1.0,
"fadh2_c":-1.0,
"fe2_c":-2.0,
"h2o_c":-1.0,
"h_c":7.0,
"pi_c":1.0,
"sufbcd_2fe2s2_c":1.0,
"sufbcd_2fe2s_c":-1.0,
"sufse_c":2.0,
"sufsesh_c":-2.0
},
"lower_bound":0.0,
"upper_bound":1000.0,
"gene_reaction_rule":"KENIPJOJ_00993 or ( KENIPJOJ_00993 and KENIPJOJ_00995 ) or ( KENIPJOJ_00993 and KENIPJOJ_00997 ) or ( KENIPJOJ_00993 and KENIPJOJ_00995 and KENIPJOJ_00997 )"
},
{
"id":"S2FE2ST",
"name":"SUF [2Fe-2S] Transfer",
"metabolites":{
"2fe2s_c":1.0,
"h_c":-4.0,
"sufbcd_2fe2s_c":-1.0,
"sufbcd_c":1.0
},
"lower_bound":0.0,
"upper_bound":1000.0,
"gene_reaction_rule":"KENIPJOJ_00993 and KENIPJOJ_00997"
},
{
"id":"S4FE4SR",
"name":"SUF [4Fe-4S] Reduction",
"metabolites":{
"fad_c":1.0,
"fadh2_c":-1.0,
"h_c":-2.0,
"sufbcd_2fe2s2_c":-1.0,
"sufbcd_4fe4s_c":1.0
},
"lower_bound":0.0,
"upper_bound":1000.0,
"gene_reaction_rule":"KENIPJOJ_00993 or ( KENIPJOJ_00993 and KENIPJOJ_00997 )"
},
{
"id":"S4FE4ST",
"name":"SUF [4Fe-4S] Transfer",
"metabolites":{
"4fe4s_c":1.0,
"h_c":-4.0,
"sufbcd_4fe4s_c":-1.0,
"sufbcd_c":1.0
},
"lower_bound":0.0,
"upper_bound":1000.0,
"gene_reaction_rule":"KENIPJOJ_00993 and KENIPJOJ_00997"
},
{
"id":"S6PG",
"name":"Salicin 6 phosphate glucohydrolase",
"metabolites":{
"2hxmp_c":1.0,
"g6p_c":1.0,
"h2o_c":-1.0,
"salcn6p_c":-1.0
},
"lower_bound":0.0,
"upper_bound":1000.0,
"gene_reaction_rule":"KENIPJOJ_02520 or KENIPJOJ_02916"
},
{
"id":"SADT2",
"name":"Sulfate adenyltransferase",
"metabolites":{
"aps_c":1.0,
"atp_c":-1.0,
"gdp_c":1.0,
"gtp_c":-1.0,
"h2o_c":-1.0,
"pi_c":1.0,
"ppi_c":1.0,
"so4_c":-1.0
},
"lower_bound":0.0,
"upper_bound":1000.0,
"gene_reaction_rule":"KENIPJOJ_00483"
},
{
"id":"SALCHS4abcpp",
"name":"Salmochelin S4 transport via ABC system periplasm ",
"metabolites":{
"adp_c":1.0,
"atp_c":-1.0,
"h2o_c":-1.0,
"h_c":1.0,
"pi_c":1.0,
"salchs4_c":-1.0,
"salchs4_p":1.0
},
"lower_bound":0.0,
"upper_bound":1000.0,
"gene_reaction_rule":""
},
{
"id":"SALCHS4FEabcpp",
"name":"Salmochelin S4 Fe III transport via ABC system periplasm ",
"metabolites":{
"adp_c":1.0,
"atp_c":-1.0,
"h2o_c":-1.0,
"h_c":1.0,
"pi_c":1.0,
"salchs4fe_c":1.0,
"salchs4fe_p":-1.0
},
"lower_bound":0.0,
"upper_bound":1000.0,
"gene_reaction_rule":"KENIPJOJ_03120"
},
{
"id":"SALCHS4FER2",
"name":"Salmochelin S4 Fe III reduction Fe III unloading ",
"metabolites":{
"fe2_c":2.0,
"fmn_c":1.0,
"fmnh2_c":-1.0,
"h_c":2.0,
"salchs4_c":2.0,
"salchs4fe_c":-2.0
},
"lower_bound":0.0,
"upper_bound":1000.0,
"gene_reaction_rule":""
},
{
"id":"SALCHS4FEtonex",
"name":"Salmochelin S4 Fe III transport via ton system extracellular ",
"metabolites":{
"h_c":1.0,
"h_p":-1.0,
"salchs4fe_e":-1.0,
"salchs4fe_p":1.0
},
"lower_bound":0.0,
"upper_bound":1000.0,
"gene_reaction_rule":"KENIPJOJ_00595"
},
{
"id":"SALCHS4tex",
"name":"Salmochelin S4 transport secretion periplasm ",
"metabolites":{
"h_c":1.0,
"h_p":-1.0,
"salchs4_e":1.0,
"salchs4_p":-1.0
},
"lower_bound":0.0,
"upper_bound":1000.0,
"gene_reaction_rule":""
},
{
"id":"SALCNtex",
"name":"Salicin transport transport via diffusion extracellular to periplasm ",
"metabolites":{
"salcn_e":-1.0,
"salcn_p":1.0
},
"lower_bound":-1000.0,
"upper_bound":1000.0,
"gene_reaction_rule":"KENIPJOJ_01939"
},
{
"id":"SALCpts",
"name":"Salicin transport via PEP:Pyr PTS",
"metabolites":{
"pep_c":-1.0,
"pyr_c":1.0,
"salcn6p_c":1.0,
"salcn_e":-1.0
},
"lower_bound":0.0,
"upper_bound":1000.0,
"gene_reaction_rule":"KENIPJOJ_01035 and KENIPJOJ_01463 and KENIPJOJ_01464"
},
{
"id":"SALCptspp",
"name":"Salicin transport via PEPPyr  periplasm ",
"metabolites":{
"pep_c":-1.0,
"pyr_c":1.0,
"salcn6p_c":1.0,
"salcn_p":-1.0
},
"lower_bound":0.0,
"upper_bound":1000.0,
"gene_reaction_rule":"KENIPJOJ_01300"
},
{
"id":"SBTD_D2",
"name":"D sorbitol dehydrogenase  D fructose producing ",
"metabolites":{
"fru_c":1.0,
"h_c":1.0,
"nad_c":-1.0,
"nadh_c":1.0,
"sbt__D_c":-1.0
},
"lower_bound":0.0,
"upper_bound":1000.0,
"gene_reaction_rule":"",
"notes":{
"KEGG Reaction":"R00875"
}
},
{
"id":"SBTt2",
"name":"D sorbitol transport in via proton symport",
"metabolites":{
"h_c":1.0,
"h_e":-1.0,
"sbt__D_c":1.0,
"sbt__D_e":-1.0
},
"lower_bound":0.0,
"upper_bound":1000.0,
"gene_reaction_rule":"KENIPJOJ_00002"
},
{
"id":"SCYSDS",
"name":"SUF Cysteine desulfuration",
"metabolites":{
"ala__L_c":1.0,
"cys__L_c":-1.0,
"sufse_c":-1.0,
"sufsesh_c":1.0
},
"lower_bound":0.0,
"upper_bound":1000.0,
"gene_reaction_rule":"KENIPJOJ_00995"
},
{
"id":"SCYSSL_1",
"name":"SCYSSL",
"metabolites":{
"cys__L_c":1.0,
"gthox_c":1.0,
"gthrd_c":-2.0,
"h_c":1.0,
"scys__L_c":-1.0,
"so3_c":1.0
},
"lower_bound":-1000.0,
"upper_bound":1000.0,
"gene_reaction_rule":""
},
{
"id":"SDPDS",
"name":"Succinyl-diaminopimelate desuccinylase",
"metabolites":{
"26dap_LL_c":1.0,
"h2o_c":-1.0,
"sl26da_c":-1.0,
"succ_c":1.0
},
"lower_bound":0.0,
"upper_bound":1000.0,
"gene_reaction_rule":"KENIPJOJ_00674 or KENIPJOJ_01609 or KENIPJOJ_02604",
"notes":{
"BioPath Reaction":"RXN00201",
"KEGG Reaction":"R02734"
}
},
{
"id":"SDPTA",
"name":"Succinyldiaminopimelate transaminase",
"metabolites":{
"akg_c":-1.0,
"glu__L_c":1.0,
"sl26da_c":-1.0,
"sl2a6o_c":1.0
},
"lower_bound":-1000.0,
"upper_bound":1000.0,
"gene_reaction_rule":"",
"notes":{
"KEGG Reaction":"R04475"
}
},
{
"id":"SERabc",
"name":"L-serine transport via ABC system",
"metabolites":{
"adp_c":1.0,
"atp_c":-1.0,
"h2o_c":-1.0,
"h_c":1.0,
"pi_c":1.0,
"ser__L_c":1.0,
"ser__L_e":-1.0
},
"lower_bound":0.0,
"upper_bound":1000.0,
"gene_reaction_rule":"KENIPJOJ_00738"
},
{
"id":"SERAT",
"name":"Serine O-acetyltransferase",
"metabolites":{
"accoa_c":-1.0,
"acser_c":1.0,
"coa_c":1.0,
"ser__L_c":-1.0
},
"lower_bound":-1000.0,
"upper_bound":1000.0,
"gene_reaction_rule":"KENIPJOJ_00187",
"notes":{
"BioPath Reaction":"RXN01325",
"KEGG Reaction":"R00586"
}
},
{
"id":"SERD_L",
"name":"L-serine deaminase",
"metabolites":{
"nh4_c":1.0,
"pyr_c":1.0,
"ser__L_c":-1.0
},
"lower_bound":0.0,
"upper_bound":1000.0,
"gene_reaction_rule":"KENIPJOJ_03047 and KENIPJOJ_03049"
},
{
"id":"SERt2r",
"name":"L serine reversible transport via proton symport",
"metabolites":{
"h_c":1.0,
"h_e":-1.0,
"ser__L_c":1.0,
"ser__L_e":-1.0
},
"lower_bound":-1000.0,
"upper_bound":1000.0,
"gene_reaction_rule":"KENIPJOJ_00583 or KENIPJOJ_00915"
},
{
"id":"SERt2rpp",
"name":"L-serine reversible transport via proton symport (periplasm)",
"metabolites":{
"h_c":1.0,
"h_p":-1.0,
"ser__L_c":1.0,
"ser__L_p":-1.0
},
"lower_bound":-1000.0,
"upper_bound":1000.0,
"gene_reaction_rule":""
},
{
"id":"SERt4",
"name":"L-serine via sodium symport",
"metabolites":{
"na1_c":1.0,
"na1_e":-1.0,
"ser__L_c":1.0,
"ser__L_e":-1.0
},
"lower_bound":0.0,
"upper_bound":1000.0,
"gene_reaction_rule":"KENIPJOJ_00703"
},
{
"id":"SERt4pp",
"name":"L-serine via sodium symport (periplasm)",
"metabolites":{
"na1_c":1.0,
"na1_p":-1.0,
"ser__L_c":1.0,
"ser__L_p":-1.0
},
"lower_bound":0.0,
"upper_bound":1000.0,
"gene_reaction_rule":"KENIPJOJ_00703"
},
{
"id":"SHK3Dr",
"name":"Shikimate dehydrogenase",
"metabolites":{
"3dhsk_c":-1.0,
"h_c":-1.0,
"nadp_c":1.0,
"nadph_c":-1.0,
"skm_c":1.0
},
"lower_bound":-1000.0,
"upper_bound":1000.0,
"gene_reaction_rule":"KENIPJOJ_01923",
"notes":{
"KEGG Reaction":"R02413"
}
},
{
"id":"SHKK",
"name":"Shikimate kinase",
"metabolites":{
"adp_c":1.0,
"atp_c":-1.0,
"h_c":1.0,
"skm5p_c":1.0,
"skm_c":-1.0
},
"lower_bound":0.0,
"upper_bound":1000.0,
"gene_reaction_rule":"KENIPJOJ_02172",
"notes":{
"BioPath Reaction":"RXN00448",
"KEGG Reaction":"R02412"
}
},
{
"id":"SHSL1",
"name":"O-succinylhomoserine lyase (L-cysteine)",
"metabolites":{
"cys__L_c":-1.0,
"cyst__L_c":1.0,
"h_c":1.0,
"succ_c":1.0,
"suchms_c":-1.0
},
"lower_bound":0.0,
"upper_bound":1000.0,
"gene_reaction_rule":"KENIPJOJ_00887",
"notes":{
"BioPath Reaction":"RXN00634",
"KEGG Reaction":"R03260"
}
},
{
"id":"SHSL2r",
"name":"SHSL2r",
"metabolites":{
"h2s_c":-1.0,
"h_c":1.0,
"hcys__L_c":1.0,
"succ_c":1.0,
"suchms_c":-1.0
},
"lower_bound":0.0,
"upper_bound":1000.0,
"gene_reaction_rule":"KENIPJOJ_00887",
"notes":{
"BioPath Reaction":"RXN00932",
"KEGG Reaction":"R01288"
}
},
{
"id":"SHSL3",
"name":"O succinylhomoserine lyase  methanethiol ",
"metabolites":{
"ch4s_c":-1.0,
"h_c":1.0,
"met__L_c":1.0,
"succ_c":1.0,
"suchms_c":-1.0
},
"lower_bound":0.0,
"upper_bound":1000.0,
"gene_reaction_rule":""
},
{
"id":"SHSL4r",
"name":"O succinylhomoserine lyase  elimination   reversible",
"metabolites":{
"2obut_c":1.0,
"h2o_c":-1.0,
"h_c":1.0,
"nh4_c":1.0,
"succ_c":1.0,
"suchms_c":-1.0
},
"lower_bound":0.0,
"upper_bound":1000.0,
"gene_reaction_rule":"KENIPJOJ_00887"
},
{
"id":"SLCYSS",
"name":"O-acetyl-L-serine sulfhydrylase",
"metabolites":{
"ac_c":1.0,
"acser_c":-1.0,
"scys__L_c":1.0,
"tsul_c":-1.0
},
"lower_bound":0.0,
"upper_bound":1000.0,
"gene_reaction_rule":"KENIPJOJ_01858",
"notes":{
"KEGG Reaction":"R03132"
}
},
{
"id":"SO4t2",
"name":"SO4t2",
"metabolites":{
"h_c":1.0,
"h_e":-1.0,
"so4_c":1.0,
"so4_e":-1.0
},
"lower_bound":0.0,
"upper_bound":1000.0,
"gene_reaction_rule":"KENIPJOJ_01186"
},
{
"id":"SPMDabc",
"name":"Spermidine transport via ABC system",
"metabolites":{
"adp_c":1.0,
"atp_c":-1.0,
"h2o_c":-1.0,
"h_c":1.0,
"pi_c":1.0,
"spmd_c":1.0,
"spmd_e":-1.0
},
"lower_bound":0.0,
"upper_bound":1000.0,
"gene_reaction_rule":"KENIPJOJ_01110 and KENIPJOJ_01111 and KENIPJOJ_01112 and KENIPJOJ_01113"
},
{
"id":"SPMDt3",
"name":"Spermidine transport out via proton antiport",
"metabolites":{
"h_c":1.0,
"h_e":-1.0,
"spmd_c":-1.0,
"spmd_e":1.0
},
"lower_bound":0.0,
"upper_bound":1000.0,
"gene_reaction_rule":""
},
{
"id":"SPTc",
"name":"Serine-pyruvate aminotransferase",
"metabolites":{
"ala__L_c":1.0,
"hpyr_c":1.0,
"pyr_c":-1.0,
"ser__L_c":-1.0
},
"lower_bound":-1000.0,
"upper_bound":1000.0,
"gene_reaction_rule":"",
"notes":{
"KEGG Reaction":"R00585"
}
},
{
"id":"St",
"name":"St",
"metabolites":{
"s_c":1.0,
"s_e":-1.0
},
"lower_bound":-1000.0,
"upper_bound":1000.0,
"gene_reaction_rule":"spontaneous"
},
{
"id":"SUCCt2r",
"name":"Succinate transport via proton symport",
"metabolites":{
"h_c":1.0,
"h_e":-1.0,
"succ_c":1.0,
"succ_e":-1.0
},
"lower_bound":-1000.0,
"upper_bound":1000.0,
"gene_reaction_rule":""
},
{
"id":"SUCOAACTr",
"name":"Succinyl-CoA:acetate CoA transferase",
"metabolites":{
"ac_c":-1.0,
"accoa_c":1.0,
"succ_c":1.0,
"succoa_c":-1.0
},
"lower_bound":-1000.0,
"upper_bound":1000.0,
"gene_reaction_rule":"",
"notes":{
"KEGG Reaction":"R10343"
}
},
{
"id":"SUCpts",
"name":"Sucrose transport via PEP:Pyr PTS",
"metabolites":{
"pep_c":-1.0,
"pyr_c":1.0,
"suc6p_c":1.0,
"sucr_e":-1.0
},
"lower_bound":0.0,
"upper_bound":1000.0,
"gene_reaction_rule":"( KENIPJOJ_01463 and KENIPJOJ_01464 ) or ( KENIPJOJ_01071 and KENIPJOJ_01463 and KENIPJOJ_01464 )"
},
{
"id":"SUCR",
"name":"Sucrose hydrolyzing enzyme",
"metabolites":{
"fru_c":1.0,
"glc__D_c":1.0,
"h2o_c":-1.0,
"sucr_c":-1.0
},
"lower_bound":0.0,
"upper_bound":1000.0,
"gene_reaction_rule":"KENIPJOJ_00768"
},
{
"id":"T2DECAI",
"name":"Trans-2-decenoyl-ACP isomerase",
"metabolites":{
"cdec3eACP_c":1.0,
"tdec2eACP_c":-1.0
},
"lower_bound":-1000.0,
"upper_bound":1000.0,
"gene_reaction_rule":""
},
{
"id":"TAGURr",
"name":"Tagaturonate reductase",
"metabolites":{
"altrn_c":-1.0,
"h_c":1.0,
"nad_c":-1.0,
"nadh_c":1.0,
"tagur_c":1.0
},
"lower_bound":-1000.0,
"upper_bound":1000.0,
"gene_reaction_rule":"KENIPJOJ_00019",
"notes":{
"KEGG Reaction":"R02555"
}
},
{
"id":"TALA",
"name":"Transaldolase",
"metabolites":{
"e4p_c":1.0,
"f6p_c":1.0,
"g3p_c":-1.0,
"s7p_c":-1.0
},
"lower_bound":-1000.0,
"upper_bound":1000.0,
"gene_reaction_rule":"KENIPJOJ_02104",
"notes":{
"KEGG Reaction":"R08575"
}
},
{
"id":"TDP",
"name":"Thiamin pyrophosphatase",
"metabolites":{
"h2o_c":-1.0,
"h_c":1.0,
"pi_c":1.0,
"thmmp_c":1.0,
"thmpp_c":-1.0
},
"lower_bound":0.0,
"upper_bound":1000.0,
"gene_reaction_rule":"",
"notes":{
"KEGG Reaction":"R00615"
}
},
{
"id":"TDPDRR",
"name":"DTDP-4-dehydrorhamnose reductase",
"metabolites":{
"dtdp4d6dm_c":-1.0,
"dtdprmn_c":1.0,
"h_c":-1.0,
"nadp_c":1.0,
"nadph_c":-1.0
},
"lower_bound":0.0,
"upper_bound":1000.0,
"gene_reaction_rule":"KENIPJOJ_01385",
"notes":{
"KEGG Reaction":"R02777"
}
},
{
"id":"TDPDRRr",
"name":"DTDP-4-dehydrorhamnose reductase",
"metabolites":{
"dtdp4d6dm_c":1.0,
"dtdprmn_c":-1.0,
"h_c":1.0,
"nadp_c":-1.0,
"nadph_c":1.0
},
"lower_bound":-1000.0,
"upper_bound":1000.0,
"gene_reaction_rule":"",
"notes":{
"KEGG Reaction":"R02777"
}
},
{
"id":"TGBPA",
"name":"Tagatose-bisphosphate aldolase",
"metabolites":{
"dhap_c":1.0,
"g3p_c":1.0,
"tagdp__D_c":-1.0
},
"lower_bound":-1000.0,
"upper_bound":1000.0,
"gene_reaction_rule":"KENIPJOJ_00759 or KENIPJOJ_01140",
"notes":{
"KEGG Reaction":"R01069"
}
},
{
"id":"THDPS",
"name":"Tetrahydrodipicolinate succinylase",
"metabolites":{
"coa_c":1.0,
"h2o_c":-1.0,
"sl2a6o_c":1.0,
"succoa_c":-1.0,
"thdp_c":-1.0
},
"lower_bound":0.0,
"upper_bound":1000.0,
"gene_reaction_rule":"",
"notes":{
"BioPath Reaction":"RXN01041",
"KEGG Reaction":"R04365"
}
},
{
"id":"THFAT",
"name":"Tetrahydrofolate aminomethyltransferase",
"metabolites":{
"5fthf_c":1.0,
"h2o_c":-1.0,
"h_c":1.0,
"methf_c":-1.0
},
"lower_bound":0.0,
"upper_bound":1000.0,
"gene_reaction_rule":"KENIPJOJ_02930",
"notes":{
"KEGG Reaction":"R02300"
}
},
{
"id":"THIORDXi",
"name":"Hydrogen peroxide reductase (thioredoxin)",
"metabolites":{
"h2o2_c":-1.0,
"h2o_c":2.0,
"trdox_c":1.0,
"trdrd_c":-1.0
},
"lower_bound":0.0,
"upper_bound":1000.0,
"gene_reaction_rule":"KENIPJOJ_02646"
},
{
"id":"THMDt2",
"name":"Thymidine transport in via proton symport",
"metabolites":{
"h_c":1.0,
"h_e":-1.0,
"thymd_c":1.0,
"thymd_e":-1.0
},
"lower_bound":0.0,
"upper_bound":1000.0,
"gene_reaction_rule":"KENIPJOJ_01978"
},
{
"id":"THRA2i",
"name":"L-allo-Threonine Aldolase",
"metabolites":{
"acald_c":1.0,
"athr__L_c":-1.0,
"gly_c":1.0
},
"lower_bound":0.0,
"upper_bound":1000.0,
"gene_reaction_rule":"KENIPJOJ_02930",
"notes":{
"KEGG Reaction":"R06171"
}
},
{
"id":"THRAi",
"name":"Threonine aldolase",
"metabolites":{
"acald_c":1.0,
"gly_c":1.0,
"thr__L_c":-1.0
},
"lower_bound":0.0,
"upper_bound":1000.0,
"gene_reaction_rule":"KENIPJOJ_02930",
"notes":{
"BioPath Reaction":"RXN00912",
"KEGG Reaction":"R00751"
}
},
{
"id":"THRt2rpp",
"name":"L-threonine reversible transport via proton symport (periplasm)",
"metabolites":{
"h_c":1.0,
"h_p":-1.0,
"thr__L_c":1.0,
"thr__L_p":-1.0
},
"lower_bound":-1000.0,
"upper_bound":1000.0,
"gene_reaction_rule":""
},
{
"id":"THRt4",
"name":"L-threonine  via sodium symport",
"metabolites":{
"na1_c":1.0,
"na1_e":-1.0,
"thr__L_c":1.0,
"thr__L_e":-1.0
},
"lower_bound":0.0,
"upper_bound":1000.0,
"gene_reaction_rule":"KENIPJOJ_00703"
},
{
"id":"THRt4pp",
"name":"L-threonine  via sodium symport (periplasm)",
"metabolites":{
"na1_c":1.0,
"na1_p":-1.0,
"thr__L_c":1.0,
"thr__L_p":-1.0
},
"lower_bound":0.0,
"upper_bound":1000.0,
"gene_reaction_rule":"KENIPJOJ_00703"
},
{
"id":"THZPSN",
"name":"Thiazole phosphate synthesis",
"metabolites":{
"4hba_c":1.0,
"4mpetz_c":1.0,
"ala__L_c":1.0,
"amp_c":1.0,
"atp_c":-1.0,
"co2_c":1.0,
"cys__L_c":-1.0,
"dxyl5p_c":-1.0,
"h2o_c":1.0,
"h_c":1.0,
"ppi_c":1.0,
"tyr__L_c":-1.0
},
"lower_bound":0.0,
"upper_bound":1000.0,
"gene_reaction_rule":"KENIPJOJ_02808 or KENIPJOJ_02809"
},
{
"id":"TKT1",
"name":"Transketolase",
"metabolites":{
"g3p_c":1.0,
"r5p_c":-1.0,
"s7p_c":1.0,
"xu5p__D_c":-1.0
},
"lower_bound":-1000.0,
"upper_bound":1000.0,
"gene_reaction_rule":"KENIPJOJ_01853",
"notes":{
"BioPath Reaction":"RXN01131"
}
},
{
"id":"TKT2",
"name":"Transketolase",
"metabolites":{
"e4p_c":-1.0,
"f6p_c":1.0,
"g3p_c":1.0,
"xu5p__D_c":-1.0
},
"lower_bound":-1000.0,
"upper_bound":1000.0,
"gene_reaction_rule":"KENIPJOJ_01853",
"notes":{
"KEGG Reaction":"R01067"
}
},
{
"id":"TMAOR2e",
"name":"Trimethylamine N-oxide reductase (demethylmenaquinol 8)",
"metabolites":{
"2dmmq8_c":1.0,
"2dmmql8_c":-1.0,
"h2o_e":1.0,
"h_e":-1.0,
"tma_e":1.0,
"tmao_e":-1.0
},
"lower_bound":0.0,
"upper_bound":1000.0,
"gene_reaction_rule":""
},
{
"id":"TMDK1",
"name":"Thymidine kinase (ATP:thymidine)",
"metabolites":{
"adp_c":1.0,
"atp_c":-1.0,
"dtmp_c":1.0,
"h_c":1.0,
"thymd_c":-1.0
},
"lower_bound":0.0,
"upper_bound":1000.0,
"gene_reaction_rule":"KENIPJOJ_02935",
"notes":{
"BioPath Reaction":"RXN01466",
"KEGG Reaction":"R01567"
}
},
{
"id":"TMDPP",
"name":"Thymidine phosphorylase",
"metabolites":{
"2dr1p_c":1.0,
"pi_c":-1.0,
"thym_c":1.0,
"thymd_c":-1.0
},
"lower_bound":-1000.0,
"upper_bound":1000.0,
"gene_reaction_rule":"KENIPJOJ_00465",
"notes":{
"BioPath Reaction":"RXN00388",
"KEGG Reaction":"R01570"
}
},
{
"id":"TMDS",
"name":"Thymidylate synthase",
"metabolites":{
"dhf_c":1.0,
"dtmp_c":1.0,
"dump_c":-1.0,
"mlthf_c":-1.0
},
"lower_bound":0.0,
"upper_bound":1000.0,
"gene_reaction_rule":"KENIPJOJ_01634",
"notes":{
"BioPath Reaction":"RXN00645",
"KEGG Reaction":"R02101"
}
},
{
"id":"TMPK",
"name":"Thiamine-phosphate kinase",
"metabolites":{
"adp_c":1.0,
"atp_c":-1.0,
"thmmp_c":-1.0,
"thmpp_c":1.0
},
"lower_bound":0.0,
"upper_bound":1000.0,
"gene_reaction_rule":"",
"notes":{
"KEGG Reaction":"R00617"
}
},
{
"id":"TMPPP",
"name":"Thiamine-phosphate diphosphorylase",
"metabolites":{
"2mahmp_c":-1.0,
"4mpetz_c":-1.0,
"h_c":-1.0,
"ppi_c":1.0,
"thmmp_c":1.0
},
"lower_bound":0.0,
"upper_bound":1000.0,
"gene_reaction_rule":"",
"notes":{
"KEGG Reaction":"R03223"
}
},
{
"id":"TPI",
"name":"Triose-phosphate isomerase",
"metabolites":{
"dhap_c":-1.0,
"g3p_c":1.0
},
"lower_bound":-1000.0,
"upper_bound":1000.0,
"gene_reaction_rule":"KENIPJOJ_02606",
"notes":{
"BioPath Reaction":"RXN01046",
"KEGG Reaction":"R01015"
}
},
{
"id":"TRDR",
"name":"Thioredoxin reductase (NADPH)",
"metabolites":{
"h_c":-1.0,
"nadp_c":1.0,
"nadph_c":-1.0,
"trdox_c":-1.0,
"trdrd_c":1.0
},
"lower_bound":0.0,
"upper_bound":1000.0,
"gene_reaction_rule":"KENIPJOJ_02010 or KENIPJOJ_02518 or KENIPJOJ_02646 or KENIPJOJ_02842",
"notes":{
"KEGG Reaction":"R02016"
}
},
{
"id":"TRE6PH",
"name":"Trehalose-6-phosphate hydrolase",
"metabolites":{
"g6p_c":1.0,
"glc__D_c":1.0,
"h2o_c":-1.0,
"tre6p_c":-1.0
},
"lower_bound":0.0,
"upper_bound":1000.0,
"gene_reaction_rule":"KENIPJOJ_00862"
},
{
"id":"TRE6PS",
"name":"Alpha,alpha-trehalose-phosphate synthase (UDP-forming)",
"metabolites":{
"g6p_c":-1.0,
"h_c":1.0,
"tre6p_c":1.0,
"udp_c":1.0,
"udpg_c":-1.0
},
"lower_bound":0.0,
"upper_bound":1000.0,
"gene_reaction_rule":""
},
{
"id":"TREHpp",
"name":"Alpha,alpha-trehalase (periplasm)",
"metabolites":{
"glc__D_p":2.0,
"h2o_p":-1.0,
"tre_p":-1.0
},
"lower_bound":0.0,
"upper_bound":1000.0,
"gene_reaction_rule":""
},
{
"id":"TREpts",
"name":"Trehalose transport via PEP:Pyr PTS",
"metabolites":{
"pep_c":-1.0,
"pyr_c":1.0,
"tre6p_c":1.0,
"tre_e":-1.0
},
"lower_bound":0.0,
"upper_bound":1000.0,
"gene_reaction_rule":"KENIPJOJ_00572 or ( KENIPJOJ_01463 and KENIPJOJ_01464 )"
},
{
"id":"TREtex",
"name":"Trehalose transport via diffusion (extracellular to periplasm)",
"metabolites":{
"tre_e":-1.0,
"tre_p":1.0
},
"lower_bound":-1000.0,
"upper_bound":1000.0,
"gene_reaction_rule":""
},
{
"id":"TRPt2r",
"name":"L tryptophan reversible transport via proton symport",
"metabolites":{
"h_c":1.0,
"h_e":-1.0,
"trp__L_c":1.0,
"trp__L_e":-1.0
},
"lower_bound":-1000.0,
"upper_bound":1000.0,
"gene_reaction_rule":""
},
{
"id":"TRPTA",
"name":"Tryptophan transaminase",
"metabolites":{
"akg_c":-1.0,
"glu__L_c":1.0,
"indpyr_c":1.0,
"trp__L_c":-1.0
},
"lower_bound":-1000.0,
"upper_bound":1000.0,
"gene_reaction_rule":"KENIPJOJ_00528",
"notes":{
"KEGG Reaction":"R00684"
}
},
{
"id":"TTDCAt2pp",
"name":"Tetradecanoate transport via proton symport",
"metabolites":{
"h_c":1.0,
"h_p":-1.0,
"ttdca_c":1.0,
"ttdca_p":-1.0
},
"lower_bound":0.0,
"upper_bound":1000.0,
"gene_reaction_rule":""
},
{
"id":"TYRTA",
"name":"Tyrosine transaminase",
"metabolites":{
"34hpp_c":1.0,
"akg_c":-1.0,
"glu__L_c":1.0,
"tyr__L_c":-1.0
},
"lower_bound":-1000.0,
"upper_bound":1000.0,
"gene_reaction_rule":"KENIPJOJ_00976"
},
{
"id":"UAAGDS",
"name":"UDP-N-acetylmuramoyl-L-alanyl-D-glutamyl-meso-2,6-diaminopimelate synthetase",
"metabolites":{
"26dap__M_c":-1.0,
"adp_c":1.0,
"atp_c":-1.0,
"h_c":1.0,
"pi_c":1.0,
"uamag_c":-1.0,
"ugmd_c":1.0
},
"lower_bound":0.0,
"upper_bound":1000.0,
"gene_reaction_rule":"KENIPJOJ_00043 or KENIPJOJ_02944",
"notes":{
"KEGG Reaction":"R02788"
}
},
{
"id":"UAGCVT",
"name":"UDP-N-acetylglucosamine 1-carboxyvinyltransferase",
"metabolites":{
"pep_c":-1.0,
"pi_c":1.0,
"uaccg_c":1.0,
"uacgam_c":-1.0
},
"lower_bound":0.0,
"upper_bound":1000.0,
"gene_reaction_rule":"KENIPJOJ_01135 or KENIPJOJ_02582",
"notes":{
"BioPath Reaction":"RXN01431",
"KEGG Reaction":"R00660"
}
},
{
"id":"UAGDP",
"name":"UDP-N-acetylglucosamine diphosphorylase",
"metabolites":{
"acgam1p_c":-1.0,
"h_c":-1.0,
"ppi_c":1.0,
"uacgam_c":1.0,
"utp_c":-1.0
},
"lower_bound":0.0,
"upper_bound":1000.0,
"gene_reaction_rule":"KENIPJOJ_00160",
"notes":{
"BioPath Reaction":"RXN01274",
"KEGG Reaction":"R00416"
}
},
{
"id":"UAGPT3",
"name":"UDP-N-acetylglucosamine-N-acetylmuramyl-(pentapeptide)pyrophosphoryl-undecaprenol N-acetylglucosamine transferase",
"metabolites":{
"h_c":1.0,
"uaagmda_c":1.0,
"uacgam_c":-1.0,
"uagmda_c":-1.0,
"udp_c":1.0
},
"lower_bound":0.0,
"upper_bound":1000.0,
"gene_reaction_rule":"KENIPJOJ_01282"
},
{
"id":"UAMAGS",
"name":"UDP-N-acetylmuramoyl-L-alanyl-D-glutamate synthetase",
"metabolites":{
"adp_c":1.0,
"atp_c":-1.0,
"glu__D_c":-1.0,
"h_c":1.0,
"pi_c":1.0,
"uama_c":-1.0,
"uamag_c":1.0
},
"lower_bound":0.0,
"upper_bound":1000.0,
"gene_reaction_rule":"KENIPJOJ_01281",
"notes":{
"KEGG Reaction":"R02783"
}
},
{
"id":"UAMAS",
"name":"UDP-N-acetylmuramoyl-L-alanine synthetase",
"metabolites":{
"adp_c":1.0,
"ala__L_c":-1.0,
"atp_c":-1.0,
"h_c":1.0,
"pi_c":1.0,
"uama_c":1.0,
"uamr_c":-1.0
},
"lower_bound":0.0,
"upper_bound":1000.0,
"gene_reaction_rule":"KENIPJOJ_02145",
"notes":{
"KEGG Reaction":"R03193"
}
},
{
"id":"UAPGR",
"name":"UDP-N-acetylenolpyruvoylglucosamine reductase",
"metabolites":{
"h_c":-1.0,
"nadp_c":1.0,
"nadph_c":-1.0,
"uaccg_c":-1.0,
"uamr_c":1.0
},
"lower_bound":0.0,
"upper_bound":1000.0,
"gene_reaction_rule":"KENIPJOJ_01095",
"notes":{
"KEGG Reaction":"R03192"
}
},
{
"id":"UDCPDP",
"name":"Undecaprenyl-diphosphatase",
"metabolites":{
"h2o_c":-1.0,
"h_c":1.0,
"pi_c":1.0,
"udcpdp_c":-1.0,
"udcpp_c":1.0
},
"lower_bound":0.0,
"upper_bound":1000.0,
"gene_reaction_rule":"KENIPJOJ_01786"
},
{
"id":"UDCPDPS",
"name":"Undecaprenyl diphosphate synthase",
"metabolites":{
"frdp_c":-1.0,
"ipdp_c":-8.0,
"ppi_c":8.0,
"udcpdp_c":1.0
},
"lower_bound":0.0,
"upper_bound":1000.0,
"gene_reaction_rule":""
},
{
"id":"UDPG4E",
"name":"UDPglucose 4-epimerase",
"metabolites":{
"udpg_c":-1.0,
"udpgal_c":1.0
},
"lower_bound":-1000.0,
"upper_bound":1000.0,
"gene_reaction_rule":"KENIPJOJ_01420 or KENIPJOJ_02304",
"notes":{
"BioPath Reaction":"RXN00692",
"KEGG Reaction":"R00291"
}
},
{
"id":"UGMDDS",
"name":"UDP-N-acetylmuramoyl-L-alanyl-D-glutamyl-meso-2,6-diaminopimeloyl-D-alanyl-D-alanine synthetase",
"metabolites":{
"adp_c":1.0,
"alaala_c":-1.0,
"atp_c":-1.0,
"h_c":1.0,
"pi_c":1.0,
"ugmd_c":-1.0,
"ugmda_c":1.0
},
"lower_bound":0.0,
"upper_bound":1000.0,
"gene_reaction_rule":"KENIPJOJ_00613",
"notes":{
"KEGG Reaction":"R04617"
}
},
{
"id":"UMPK",
"name":"UMP kinase",
"metabolites":{
"adp_c":1.0,
"atp_c":-1.0,
"udp_c":1.0,
"ump_c":-1.0
},
"lower_bound":-1000.0,
"upper_bound":1000.0,
"gene_reaction_rule":"KENIPJOJ_01615 or KENIPJOJ_02283",
"notes":{
"BioPath Reaction":"RXN01502",
"KEGG Reaction":"R00158"
}
},
{
"id":"UMPt6",
"name":"UMP transport in via proton symport",
"metabolites":{
"h_c":1.0,
"h_e":-1.0,
"ump_c":1.0,
"ump_e":-1.0
},
"lower_bound":-1000.0,
"upper_bound":1000.0,
"gene_reaction_rule":""
},
{
"id":"UPPRT",
"name":"Uracil phosphoribosyltransferase",
"metabolites":{
"ppi_c":1.0,
"prpp_c":-1.0,
"ump_c":1.0,
"ura_c":-1.0
},
"lower_bound":0.0,
"upper_bound":1000.0,
"gene_reaction_rule":"KENIPJOJ_01902 or KENIPJOJ_02928",
"notes":{
"BioPath Reaction":"RXN00460",
"KEGG Reaction":"R00966"
}
},
{
"id":"URAt2",
"name":"Uracil transport in via proton symport",
"metabolites":{
"h_c":1.0,
"h_e":-1.0,
"ura_c":1.0,
"ura_e":-1.0
},
"lower_bound":0.0,
"upper_bound":1000.0,
"gene_reaction_rule":"KENIPJOJ_01903"
},
{
"id":"URIDK2r",
"name":"Uridylate kinase (dUMP)",
"metabolites":{
"adp_c":1.0,
"atp_c":-1.0,
"dudp_c":1.0,
"dump_c":-1.0
},
"lower_bound":-1000.0,
"upper_bound":1000.0,
"gene_reaction_rule":"KENIPJOJ_01154 or KENIPJOJ_01615 or KENIPJOJ_02283",
"notes":{
"BioPath Reaction":"RXN00793",
"KEGG Reaction":"R02098"
}
},
{
"id":"URIH",
"name":"Uridine hydrolase",
"metabolites":{
"h2o_c":-1.0,
"rib__D_c":1.0,
"ura_c":1.0,
"uri_c":-1.0
},
"lower_bound":0.0,
"upper_bound":1000.0,
"gene_reaction_rule":"KENIPJOJ_02602",
"notes":{
"KEGG Reaction":"R01080"
}
},
{
"id":"URIK1",
"name":"Uridine kinase  ATPUridine ",
"metabolites":{
"adp_c":1.0,
"atp_c":-1.0,
"h_c":1.0,
"ump_c":1.0,
"uri_c":-1.0
},
"lower_bound":0.0,
"upper_bound":1000.0,
"gene_reaction_rule":"KENIPJOJ_00602",
"notes":{
"BioPath Reaction":"RXN00986",
"KEGG Reaction":"R00964"
}
},
{
"id":"URIK2",
"name":"Uridine kinase (GTP:Uridine)",
"metabolites":{
"gdp_c":1.0,
"gtp_c":-1.0,
"h_c":1.0,
"ump_c":1.0,
"uri_c":-1.0
},
"lower_bound":0.0,
"upper_bound":1000.0,
"gene_reaction_rule":"KENIPJOJ_00602",
"notes":{
"KEGG Reaction":"R00968"
}
},
{
"id":"URIK3",
"name":"Uridine kinase (ITP:Uridine)",
"metabolites":{
"h_c":1.0,
"idp_c":1.0,
"itp_c":-1.0,
"ump_c":1.0,
"uri_c":-1.0
},
"lower_bound":0.0,
"upper_bound":1000.0,
"gene_reaction_rule":"KENIPJOJ_00602",
"notes":{
"KEGG Reaction":"R00970"
}
},
{
"id":"URIt2",
"name":"Uridine transport in via proton symport",
"metabolites":{
"h_c":1.0,
"h_e":-1.0,
"uri_c":1.0,
"uri_e":-1.0
},
"lower_bound":0.0,
"upper_bound":1000.0,
"gene_reaction_rule":"KENIPJOJ_01978"
},
{
"id":"VALt2r",
"name":"L valine reversible transport via proton symport",
"metabolites":{
"h_c":1.0,
"h_e":-1.0,
"val__L_c":1.0,
"val__L_e":-1.0
},
"lower_bound":-1000.0,
"upper_bound":1000.0,
"gene_reaction_rule":"KENIPJOJ_00581"
},
{
"id":"VALTA",
"name":"Valine transaminase",
"metabolites":{
"3mob_c":1.0,
"akg_c":-1.0,
"glu__L_c":1.0,
"val__L_c":-1.0
},
"lower_bound":-1000.0,
"upper_bound":1000.0,
"gene_reaction_rule":"KENIPJOJ_01835",
"notes":{
"KEGG Reaction":"R01214"
}
},
{
"id":"X5PL3E",
"name":"L-xylulose 5-phosphate 3-epimerase",
"metabolites":{
"ru5p__L_c":1.0,
"xu5p__L_c":-1.0
},
"lower_bound":0.0,
"upper_bound":1000.0,
"gene_reaction_rule":"KENIPJOJ_01553",
"notes":{
"BioPath Reaction":"RXN01350",
"KEGG Reaction":"R03244"
}
},
{
"id":"XANt2",
"name":"Xanthine transport in via proton symport",
"metabolites":{
"h_c":1.0,
"h_e":-1.0,
"xan_c":1.0,
"xan_e":-1.0
},
"lower_bound":0.0,
"upper_bound":1000.0,
"gene_reaction_rule":"KENIPJOJ_01723"
},
{
"id":"XPPT",
"name":"Xanthine phosphoribosyltransferase",
"metabolites":{
"ppi_c":1.0,
"prpp_c":-1.0,
"xan_c":-1.0,
"xmp_c":1.0
},
"lower_bound":0.0,
"upper_bound":1000.0,
"gene_reaction_rule":"KENIPJOJ_01722",
"notes":{
"BioPath Reaction":"RXN01523",
"KEGG Reaction":"R02142"
}
},
{
"id":"XYLabc",
"name":"XYLabc",
"metabolites":{
"adp_c":1.0,
"atp_c":-1.0,
"h2o_c":-1.0,
"h_c":1.0,
"pi_c":1.0,
"xyl__D_c":1.0,
"xyl__D_e":-1.0
},
"lower_bound":0.0,
"upper_bound":1000.0,
"gene_reaction_rule":"KENIPJOJ_00470 or KENIPJOJ_00529 or ( KENIPJOJ_01746 and KENIPJOJ_01747 and KENIPJOJ_01749 )"
},
{
"id":"XYLabcpp",
"name":"D-xylose transport via ABC system (periplasm)",
"metabolites":{
"adp_c":1.0,
"atp_c":-1.0,
"h2o_c":-1.0,
"h_c":1.0,
"pi_c":1.0,
"xyl__D_c":1.0,
"xyl__D_p":-1.0
},
"lower_bound":0.0,
"upper_bound":1000.0,
"gene_reaction_rule":"( KENIPJOJ_01746 and KENIPJOJ_01749 ) or ( KENIPJOJ_01747 and KENIPJOJ_01749 ) or ( KENIPJOJ_01746 and KENIPJOJ_01747 and KENIPJOJ_01749 )"
},
{
"id":"XYLI1",
"name":"Xylose isomerase",
"metabolites":{
"xyl__D_c":-1.0,
"xylu__D_c":1.0
},
"lower_bound":-1000.0,
"upper_bound":1000.0,
"gene_reaction_rule":"",
"notes":{
"KEGG Reaction":"R01432"
}
},
{
"id":"XYLK",
"name":"Xylulokinase",
"metabolites":{
"adp_c":1.0,
"atp_c":-1.0,
"h_c":1.0,
"xu5p__D_c":1.0,
"xylu__D_c":-1.0
},
"lower_bound":0.0,
"upper_bound":1000.0,
"gene_reaction_rule":"KENIPJOJ_00220",
"notes":{
"BioPath Reaction":"RXN00396",
"KEGG Reaction":"R01639"
}
},
{
"id":"XYLt2",
"name":"D-xylose transport in via proton symport",
"metabolites":{
"h_c":1.0,
"h_e":-1.0,
"xyl__D_c":1.0,
"xyl__D_e":-1.0
},
"lower_bound":0.0,
"upper_bound":1000.0,
"gene_reaction_rule":"KENIPJOJ_02983"
},
{
"id":"XYLtex",
"name":"D-xylose transport via diffusion (extracellular to periplasm)",
"metabolites":{
"xyl__D_e":-1.0,
"xyl__D_p":1.0
},
"lower_bound":-1000.0,
"upper_bound":1000.0,
"gene_reaction_rule":""
},
{
"id":"ZN2abcpp",
"name":"Zinc (Zn+2) ABC transporter, efflux (periplasm)",
"metabolites":{
"adp_c":1.0,
"atp_c":-1.0,
"h2o_c":-1.0,
"h_c":1.0,
"pi_c":1.0,
"zn2_c":-1.0,
"zn2_p":1.0
},
"lower_bound":0.0,
"upper_bound":1000.0,
"gene_reaction_rule":"KENIPJOJ_01497"
},
{
"id":"ZN2t4",
"name":"Zinc transport out via antiport",
"metabolites":{
"h_c":1.0,
"h_e":-1.0,
"k_c":1.0,
"k_e":-1.0,
"zn2_c":-1.0,
"zn2_e":1.0
},
"lower_bound":0.0,
"upper_bound":1000.0,
"gene_reaction_rule":"KENIPJOJ_01440"
},
{
"id":"ZN2tpp",
"name":"Zinc transport in via permease (no H+)",
"metabolites":{
"zn2_c":1.0,
"zn2_p":-1.0
},
"lower_bound":0.0,
"upper_bound":1000.0,
"gene_reaction_rule":""
},
{
"id":"ZNabc",
"name":"Zinc transport via ABC system",
"metabolites":{
"adp_c":1.0,
"atp_c":-1.0,
"h2o_c":-1.0,
"h_c":1.0,
"pi_c":1.0,
"zn2_c":1.0,
"zn2_e":-1.0
},
"lower_bound":0.0,
"upper_bound":1000.0,
"gene_reaction_rule":"KENIPJOJ_00305 or ( KENIPJOJ_00917 and KENIPJOJ_00918 ) or ( KENIPJOJ_00163 and KENIPJOJ_00164 and KENIPJOJ_00864 )"
},
{
"id":"EX_12ppd__S_e",
"name":"R_EX_12ppd__S_e",
"metabolites":{
"12ppd__S_e":-1.0
},
"lower_bound":-1000.0,
"upper_bound":1000.0,
"gene_reaction_rule":""
},
{
"id":"EX_glc__D_e",
"name":"R_EX_glc__D_e",
"metabolites":{
"glc__D_e":-1.0
},
"lower_bound":-1000.0,
"upper_bound":1000.0,
"gene_reaction_rule":""
},
{
"id":"EX_h2o_e",
"name":"R_EX_h2o_e",
"metabolites":{
"h2o_e":-1.0
},
"lower_bound":-1000.0,
"upper_bound":1000.0,
"gene_reaction_rule":""
},
{
"id":"EX_h_e",
"name":"R_EX_h_e",
"metabolites":{
"h_e":-1.0
},
"lower_bound":-1000.0,
"upper_bound":1000.0,
"gene_reaction_rule":""
},
{
"id":"EX_2hxmp_e",
"name":"R_EX_2hxmp_e",
"metabolites":{
"2hxmp_e":-1.0
},
"lower_bound":-1000.0,
"upper_bound":1000.0,
"gene_reaction_rule":""
},
{
"id":"EX_leu__L_e",
"name":"R_EX_leu__L_e",
"metabolites":{
"leu__L_e":-1.0
},
"lower_bound":-1000.0,
"upper_bound":1000.0,
"gene_reaction_rule":""
},
{
"id":"EX_LalaDgluMdap_e",
"name":"R_EX_LalaDgluMdap_e",
"metabolites":{
"LalaDgluMdap_e":-1.0
},
"lower_bound":-1000.0,
"upper_bound":1000.0,
"gene_reaction_rule":""
},
{
"id":"EX_4abz_e",
"name":"R_EX_4abz_e",
"metabolites":{
"4abz_e":-1.0
},
"lower_bound":-1000.0,
"upper_bound":1000.0,
"gene_reaction_rule":""
},
{
"id":"EX_ala__L_e",
"name":"R_EX_ala__L_e",
"metabolites":{
"ala__L_e":-1.0
},
"lower_bound":-1000.0,
"upper_bound":1000.0,
"gene_reaction_rule":""
},
{
"id":"EX_cl_e",
"name":"R_EX_cl_e",
"metabolites":{
"cl_e":-1.0
},
"lower_bound":-1000.0,
"upper_bound":1000.0,
"gene_reaction_rule":""
},
{
"id":"EX_LalaDgluMdapDala_e",
"name":"R_EX_LalaDgluMdapDala_e",
"metabolites":{
"LalaDgluMdapDala_e":-1.0
},
"lower_bound":-1000.0,
"upper_bound":1000.0,
"gene_reaction_rule":""
},
{
"id":"EX_dextrin_e",
"name":"R_EX_dextrin_e",
"metabolites":{
"dextrin_e":-1.0
},
"lower_bound":-1000.0,
"upper_bound":1000.0,
"gene_reaction_rule":""
},
{
"id":"EX_arab__L_e",
"name":"R_EX_arab__L_e",
"metabolites":{
"arab__L_e":-1.0
},
"lower_bound":-1000.0,
"upper_bound":1000.0,
"gene_reaction_rule":""
},
{
"id":"EX_abt__L_e",
"name":"R_EX_abt__L_e",
"metabolites":{
"abt__L_e":-1.0
},
"lower_bound":-1000.0,
"upper_bound":1000.0,
"gene_reaction_rule":""
},
{
"id":"EX_4abut_e",
"name":"R_EX_4abut_e",
"metabolites":{
"4abut_e":-1.0
},
"lower_bound":-1000.0,
"upper_bound":1000.0,
"gene_reaction_rule":""
},
{
"id":"EX_acald_e",
"name":"R_EX_acald_e",
"metabolites":{
"acald_e":-1.0
},
"lower_bound":-1000.0,
"upper_bound":1000.0,
"gene_reaction_rule":""
},
{
"id":"EX_acgam_e",
"name":"R_EX_acgam_e",
"metabolites":{
"acgam_e":-1.0
},
"lower_bound":-1000.0,
"upper_bound":1000.0,
"gene_reaction_rule":""
},
{
"id":"EX_chol_e",
"name":"R_EX_chol_e",
"metabolites":{
"chol_e":-1.0
},
"lower_bound":-1000.0,
"upper_bound":1000.0,
"gene_reaction_rule":""
},
{
"id":"EX_acmana_e",
"name":"R_EX_acmana_e",
"metabolites":{
"acmana_e":-1.0
},
"lower_bound":-1000.0,
"upper_bound":1000.0,
"gene_reaction_rule":""
},
{
"id":"EX_acmum_e",
"name":"R_EX_acmum_e",
"metabolites":{
"acmum_e":-1.0
},
"lower_bound":-1000.0,
"upper_bound":1000.0,
"gene_reaction_rule":""
},
{
"id":"EX_pi_e",
"name":"R_EX_pi_e",
"metabolites":{
"pi_e":-1.0
},
"lower_bound":-1000.0,
"upper_bound":1000.0,
"gene_reaction_rule":""
},
{
"id":"EX_ribflv_e",
"name":"R_EX_ribflv_e",
"metabolites":{
"ribflv_e":-1.0
},
"lower_bound":-1000.0,
"upper_bound":1000.0,
"gene_reaction_rule":""
},
{
"id":"EX_actn__R_e",
"name":"R_EX_actn__R_e",
"metabolites":{
"actn__R_e":-1.0
},
"lower_bound":-1000.0,
"upper_bound":1000.0,
"gene_reaction_rule":""
},
{
"id":"EX_adn_e",
"name":"R_EX_adn_e",
"metabolites":{
"adn_e":-1.0
},
"lower_bound":-1000.0,
"upper_bound":1000.0,
"gene_reaction_rule":""
},
{
"id":"EX_nh4_e",
"name":"R_EX_nh4_e",
"metabolites":{
"nh4_e":-1.0
},
"lower_bound":-1000.0,
"upper_bound":1000.0,
"gene_reaction_rule":""
},
{
"id":"EX_alaala_e",
"name":"R_EX_alaala_e",
"metabolites":{
"alaala_e":-1.0
},
"lower_bound":-1000.0,
"upper_bound":1000.0,
"gene_reaction_rule":""
},
{
"id":"EX_cys__L_e",
"name":"R_EX_cys__L_e",
"metabolites":{
"cys__L_e":-1.0
},
"lower_bound":-1000.0,
"upper_bound":1000.0,
"gene_reaction_rule":""
},
{
"id":"EX_ala__D_e",
"name":"R_EX_ala__D_e",
"metabolites":{
"ala__D_e":-1.0
},
"lower_bound":-1000.0,
"upper_bound":1000.0,
"gene_reaction_rule":""
},
{
"id":"EX_gln__L_e",
"name":"R_EX_gln__L_e",
"metabolites":{
"gln__L_e":-1.0
},
"lower_bound":-1000.0,
"upper_bound":1000.0,
"gene_reaction_rule":""
},
{
"id":"EX_gly_e",
"name":"R_EX_gly_e",
"metabolites":{
"gly_e":-1.0
},
"lower_bound":-1000.0,
"upper_bound":1000.0,
"gene_reaction_rule":""
},
{
"id":"EX_ser__L_e",
"name":"R_EX_ser__L_e",
"metabolites":{
"ser__L_e":-1.0
},
"lower_bound":-1000.0,
"upper_bound":1000.0,
"gene_reaction_rule":""
},
{
"id":"EX_thr__L_e",
"name":"R_EX_thr__L_e",
"metabolites":{
"thr__L_e":-1.0
},
"lower_bound":-1000.0,
"upper_bound":1000.0,
"gene_reaction_rule":""
},
{
"id":"EX_arg__L_e",
"name":"R_EX_arg__L_e",
"metabolites":{
"arg__L_e":-1.0
},
"lower_bound":-1000.0,
"upper_bound":1000.0,
"gene_reaction_rule":""
},
{
"id":"EX_cgly_e",
"name":"R_EX_cgly_e",
"metabolites":{
"cgly_e":-1.0
},
"lower_bound":-1000.0,
"upper_bound":1000.0,
"gene_reaction_rule":""
},
{
"id":"EX_malt_e",
"name":"R_EX_malt_e",
"metabolites":{
"malt_e":-1.0
},
"lower_bound":-1000.0,
"upper_bound":1000.0,
"gene_reaction_rule":""
},
{
"id":"EX_malttr_e",
"name":"R_EX_malttr_e",
"metabolites":{
"malttr_e":-1.0
},
"lower_bound":-1000.0,
"upper_bound":1000.0,
"gene_reaction_rule":""
},
{
"id":"EX_anhgm_e",
"name":"R_EX_anhgm_e",
"metabolites":{
"anhgm_e":-1.0
},
"lower_bound":-1000.0,
"upper_bound":1000.0,
"gene_reaction_rule":""
},
{
"id":"EX_fe3_e",
"name":"R_EX_fe3_e",
"metabolites":{
"fe3_e":-1.0
},
"lower_bound":-1000.0,
"upper_bound":1000.0,
"gene_reaction_rule":""
},
{
"id":"EX_arbt_e",
"name":"R_EX_arbt_e",
"metabolites":{
"arbt_e":-1.0
},
"lower_bound":-1000.0,
"upper_bound":1000.0,
"gene_reaction_rule":""
},
{
"id":"EX_lys__L_e",
"name":"R_EX_lys__L_e",
"metabolites":{
"lys__L_e":-1.0
},
"lower_bound":-1000.0,
"upper_bound":1000.0,
"gene_reaction_rule":""
},
{
"id":"EX_orn_e",
"name":"R_EX_orn_e",
"metabolites":{
"orn_e":-1.0
},
"lower_bound":-1000.0,
"upper_bound":1000.0,
"gene_reaction_rule":""
},
{
"id":"EX_ascb__L_e",
"name":"R_EX_ascb__L_e",
"metabolites":{
"ascb__L_e":-1.0
},
"lower_bound":-1000.0,
"upper_bound":1000.0,
"gene_reaction_rule":""
},
{
"id":"EX_k_e",
"name":"R_EX_k_e",
"metabolites":{
"k_e":-1.0
},
"lower_bound":-1000.0,
"upper_bound":1000.0,
"gene_reaction_rule":""
},
{
"id":"EX_pro__L_e",
"name":"R_EX_pro__L_e",
"metabolites":{
"pro__L_e":-1.0
},
"lower_bound":-1000.0,
"upper_bound":1000.0,
"gene_reaction_rule":""
},
{
"id":"EX_ala_B_e",
"name":"R_EX_ala_B_e",
"metabolites":{
"ala_B_e":-1.0
},
"lower_bound":-1000.0,
"upper_bound":1000.0,
"gene_reaction_rule":""
},
{
"id":"EX_cellb_e",
"name":"R_EX_cellb_e",
"metabolites":{
"cellb_e":-1.0
},
"lower_bound":-1000.0,
"upper_bound":1000.0,
"gene_reaction_rule":""
},
{
"id":"EX_meoh_e",
"name":"R_EX_meoh_e",
"metabolites":{
"meoh_e":-1.0
},
"lower_bound":-1000.0,
"upper_bound":1000.0,
"gene_reaction_rule":""
},
{
"id":"EX_madg_e",
"name":"R_EX_madg_e",
"metabolites":{
"madg_e":-1.0
},
"lower_bound":-1000.0,
"upper_bound":1000.0,
"gene_reaction_rule":""
},
{
"id":"EX_mbdg_e",
"name":"R_EX_mbdg_e",
"metabolites":{
"mbdg_e":-1.0
},
"lower_bound":-1000.0,
"upper_bound":1000.0,
"gene_reaction_rule":""
},
{
"id":"EX_but_e",
"name":"R_EX_but_e",
"metabolites":{
"but_e":-1.0
},
"lower_bound":-1000.0,
"upper_bound":1000.0,
"gene_reaction_rule":""
},
{
"id":"EX_bz_e",
"name":"R_EX_bz_e",
"metabolites":{
"bz_e":-1.0
},
"lower_bound":-1000.0,
"upper_bound":1000.0,
"gene_reaction_rule":""
},
{
"id":"EX_ca2_e",
"name":"R_EX_ca2_e",
"metabolites":{
"ca2_e":-1.0
},
"lower_bound":-1000.0,
"upper_bound":1000.0,
"gene_reaction_rule":""
},
{
"id":"EX_chols_e",
"name":"R_EX_chols_e",
"metabolites":{
"chols_e":-1.0
},
"lower_bound":-1000.0,
"upper_bound":1000.0,
"gene_reaction_rule":""
},
{
"id":"EX_cit_e",
"name":"R_EX_cit_e",
"metabolites":{
"cit_e":-1.0
},
"lower_bound":-1000.0,
"upper_bound":1000.0,
"gene_reaction_rule":""
},
{
"id":"EX_mg2_e",
"name":"R_EX_mg2_e",
"metabolites":{
"mg2_e":-1.0
},
"lower_bound":-1000.0,
"upper_bound":1000.0,
"gene_reaction_rule":""
},
{
"id":"EX_mn2_e",
"name":"R_EX_mn2_e",
"metabolites":{
"mn2_e":-1.0
},
"lower_bound":-1000.0,
"upper_bound":1000.0,
"gene_reaction_rule":""
},
{
"id":"EX_cobalt2_e",
"name":"R_EX_cobalt2_e",
"metabolites":{
"cobalt2_e":-1.0
},
"lower_bound":-1000.0,
"upper_bound":1000.0,
"gene_reaction_rule":""
},
{
"id":"EX_zn2_e",
"name":"R_EX_zn2_e",
"metabolites":{
"zn2_e":-1.0
},
"lower_bound":-1000.0,
"upper_bound":1000.0,
"gene_reaction_rule":""
},
{
"id":"EX_succ_e",
"name":"R_EX_succ_e",
"metabolites":{
"succ_e":-1.0
},
"lower_bound":-1000.0,
"upper_bound":1000.0,
"gene_reaction_rule":""
},
{
"id":"EX_for_e",
"name":"R_EX_for_e",
"metabolites":{
"for_e":-1.0
},
"lower_bound":-1000.0,
"upper_bound":1000.0,
"gene_reaction_rule":""
},
{
"id":"EX_co2_e",
"name":"R_EX_co2_e",
"metabolites":{
"co2_e":-1.0
},
"lower_bound":-1000.0,
"upper_bound":1000.0,
"gene_reaction_rule":""
},
{
"id":"EX_crn_e",
"name":"R_EX_crn_e",
"metabolites":{
"crn_e":-1.0
},
"lower_bound":-1000.0,
"upper_bound":1000.0,
"gene_reaction_rule":""
},
{
"id":"EX_cu2_e",
"name":"R_EX_cu2_e",
"metabolites":{
"cu2_e":-1.0
},
"lower_bound":-1000.0,
"upper_bound":1000.0,
"gene_reaction_rule":""
},
{
"id":"EX_o2_e",
"name":"R_EX_o2_e",
"metabolites":{
"o2_e":-1.0
},
"lower_bound":-1000.0,
"upper_bound":1000.0,
"gene_reaction_rule":""
},
{
"id":"EX_glu__L_e",
"name":"R_EX_glu__L_e",
"metabolites":{
"glu__L_e":-1.0
},
"lower_bound":-1000.0,
"upper_bound":1000.0,
"gene_reaction_rule":""
},
{
"id":"EX_cytd_e",
"name":"R_EX_cytd_e",
"metabolites":{
"cytd_e":-1.0
},
"lower_bound":-1000.0,
"upper_bound":1000.0,
"gene_reaction_rule":""
},
{
"id":"EX_dcyt_e",
"name":"R_EX_dcyt_e",
"metabolites":{
"dcyt_e":-1.0
},
"lower_bound":-1000.0,
"upper_bound":1000.0,
"gene_reaction_rule":""
},
{
"id":"EX_drib_e",
"name":"R_EX_drib_e",
"metabolites":{
"drib_e":-1.0
},
"lower_bound":-1000.0,
"upper_bound":1000.0,
"gene_reaction_rule":""
},
{
"id":"EX_ser__D_e",
"name":"R_EX_ser__D_e",
"metabolites":{
"ser__D_e":-1.0
},
"lower_bound":-1000.0,
"upper_bound":1000.0,
"gene_reaction_rule":""
},
{
"id":"EX_galur_e",
"name":"R_EX_galur_e",
"metabolites":{
"galur_e":-1.0
},
"lower_bound":-1000.0,
"upper_bound":1000.0,
"gene_reaction_rule":""
},
{
"id":"EX_etha_e",
"name":"R_EX_etha_e",
"metabolites":{
"etha_e":-1.0
},
"lower_bound":-1000.0,
"upper_bound":1000.0,
"gene_reaction_rule":""
},
{
"id":"EX_fe2_e",
"name":"R_EX_fe2_e",
"metabolites":{
"fe2_e":-1.0
},
"lower_bound":-1000.0,
"upper_bound":1000.0,
"gene_reaction_rule":""
},
{
"id":"EX_fol_e",
"name":"R_EX_fol_e",
"metabolites":{
"fol_e":-1.0
},
"lower_bound":-1000.0,
"upper_bound":1000.0,
"gene_reaction_rule":""
},
{
"id":"EX_fru_e",
"name":"R_EX_fru_e",
"metabolites":{
"fru_e":-1.0
},
"lower_bound":-1000.0,
"upper_bound":1000.0,
"gene_reaction_rule":""
},
{
"id":"EX_g3pe_e",
"name":"R_EX_g3pe_e",
"metabolites":{
"g3pe_e":-1.0
},
"lower_bound":-1000.0,
"upper_bound":1000.0,
"gene_reaction_rule":""
},
{
"id":"EX_gal_e",
"name":"R_EX_gal_e",
"metabolites":{
"gal_e":-1.0
},
"lower_bound":-1000.0,
"upper_bound":1000.0,
"gene_reaction_rule":""
},
{
"id":"EX_gal_bD_e",
"name":"R_EX_gal_bD_e",
"metabolites":{
"gal_bD_e":-1.0
},
"lower_bound":-1000.0,
"upper_bound":1000.0,
"gene_reaction_rule":""
},
{
"id":"EX_gam_e",
"name":"R_EX_gam_e",
"metabolites":{
"gam_e":-1.0
},
"lower_bound":-1000.0,
"upper_bound":1000.0,
"gene_reaction_rule":""
},
{
"id":"EX_gthrd_e",
"name":"R_EX_gthrd_e",
[truncated: 37,270 more chars]
