# Supplementary material for: High-Quality Genome-Scale Models From Error-Prone, Long-Read Assemblies
Source: Front Microbiol. 2020 Nov 12;11:596626. doi: 10.3389/fmicb.2020.596626 (PMC7688782; doi:10.3389/fmicb.2020.596626)
Supplement: Supplementary file 1 [file Data_Sheet_1.ZIP › Supplemental Materials/Models/iEF_combo_COBRA_pipeline.json]

{
"metabolites":[
{
"id":"10fthf_c",
"name":"10-Formyltetrahydrofolate",
"compartment":"c",
"charge":-2,
"formula":"C20H21N7O7",
"notes":{
"original_bigg_ids":[
"10fthf_c"
]
},
"annotation":{
"bigg.metabolite":[
"10fthf"
],
"biocyc":[
"META:10-FORMYL-THF"
],
"chebi":[
"CHEBI:19108",
"CHEBI:15637",
"CHEBI:698",
"CHEBI:19109",
"CHEBI:11304",
"CHEBI:57454"
],
"hmdb":[
"HMDB00972"
],
"inchi_key":[
"AUFGTPPARQZWDO-YPMHNXCESA-L"
],
"kegg.compound":[
"C00234"
],
"metanetx.chemical":[
"MNXM237"
],
"reactome.compound":[
"5389850",
"419151"
],
"sabiork":[
"1318"
],
"sbo":"SBO:0000247",
"seed.compound":[
"cpd00201"
]
}
},
{
"id":"12dgr_LLA_c",
"name":"1 2 diacylglycerol  lactis specific ",
"compartment":"c",
"charge":0,
"formula":"C3720H6998O500",
"notes":{
"original_bigg_ids":[
"12dgr_LLA_c"
]
},
"annotation":{
"bigg.metabolite":[
"12dgr_LLA"
],
"sbo":"SBO:0000247"
}
},
{
"id":"13dpg_c",
"name":"3-Phospho-D-glyceroyl phosphate",
"compartment":"c",
"charge":-4,
"formula":"C3H4O10P2",
"notes":{
"original_bigg_ids":[
"13dpg_c"
]
},
"annotation":{
"bigg.metabolite":[
"13dpg"
],
"biocyc":[
"META:DPG"
],
"chebi":[
"CHEBI:57604",
"CHEBI:20189",
"CHEBI:11881",
"CHEBI:16001",
"CHEBI:1658"
],
"hmdb":[
"HMDB62758"
],
"inchi_key":[
"LJQLQCAXBUHEAZ-UWTATZPHSA-J"
],
"kegg.compound":[
"C00236"
],
"metanetx.chemical":[
"MNXM261"
],
"reactome.compound":[
"29800"
],
"sabiork":[
"21215"
],
"sbo":"SBO:0000247",
"seed.compound":[
"cpd00203"
]
}
},
{
"id":"1pyr5c_c",
"name":"1-Pyrroline-5-carboxylate",
"compartment":"c",
"charge":-1,
"formula":"C5H6NO2",
"notes":{
"original_bigg_ids":[
"1pyr5c_c"
]
},
"annotation":{
"bigg.metabolite":[
"1pyr5c"
],
"biocyc":[
"META:L-DELTA1-PYRROLINE_5-CARBOXYLATE"
],
"chebi":[
"CHEBI:11297",
"CHEBI:26458",
"CHEBI:18727",
"CHEBI:371",
"CHEBI:15893",
"CHEBI:29066",
"CHEBI:11689",
"CHEBI:1372",
"CHEBI:17388",
"CHEBI:12409",
"CHEBI:19873",
"CHEBI:19095"
],
"hmdb":[
"HMDB01301",
"HMDB02240"
],
"inchi_key":[
"DWAKNKKXGALPNW-UHFFFAOYSA-M"
],
"kegg.compound":[
"C03912",
"C04322"
],
"metanetx.chemical":[
"MNXM1617"
],
"reactome.compound":[
"113590",
"35305"
],
"sabiork":[
"6942",
"7234"
],
"sbo":"SBO:0000247",
"seed.compound":[
"cpd29655",
"cpd02651",
"cpd02431"
]
}
},
{
"id":"23dhdp_c",
"name":"2,3-Dihydrodipicolinate",
"compartment":"c",
"charge":-2,
"formula":"C7H5NO4",
"notes":{
"original_bigg_ids":[
"23dhdp_c"
]
},
"annotation":{
"bigg.metabolite":[
"23dhdp"
],
"biocyc":[
"META:2-3-DIHYDRODIPICOLINATE"
],
"chebi":[
"CHEBI:18042",
"CHEBI:23739",
"CHEBI:878",
"CHEBI:48052",
"CHEBI:30620",
"CHEBI:19312",
"CHEBI:29048",
"CHEBI:11421"
],
"hmdb":[
"HMDB12247"
],
"inchi_key":[
"UWOCFOFVIBZJGH-YFKPBYRVSA-L"
],
"kegg.compound":[
"C03340"
],
"metanetx.chemical":[
"MNXM807"
],
"sabiork":[
"6562"
],
"sbo":"SBO:0000247",
"seed.compound":[
"cpd02120"
]
}
},
{
"id":"23dhmb_c",
"name":"(R)-2,3-Dihydroxy-3-methylbutanoate",
"compartment":"c",
"charge":-1,
"formula":"C5H9O4",
"notes":{
"original_bigg_ids":[
"23dhmb_c"
]
},
"annotation":{
"bigg.metabolite":[
"23dhmb"
],
"biocyc":[
"META:CPD-13357"
],
"chebi":[
"CHEBI:10966",
"CHEBI:18645",
"CHEBI:49072",
"CHEBI:15684",
"CHEBI:305"
],
"hmdb":[
"HMDB12141"
],
"inchi_key":[
"JTEYKUFKXGDTEU-VKHMYHEASA-M"
],
"kegg.compound":[
"C04272"
],
"lipidmaps":[
"LMFA01050453"
],
"metanetx.chemical":[
"MNXM114097"
],
"sbo":"SBO:0000247",
"seed.compound":[
"cpd19030"
]
}
},
{
"id":"23dhmp_c",
"name":"(R)-2,3-Dihydroxy-3-methylpentanoate",
"compartment":"c",
"charge":-1,
"formula":"C6H11O4",
"notes":{
"original_bigg_ids":[
"23dhmp_c"
]
},
"annotation":{
"bigg.metabolite":[
"23dhmp"
],
"biocyc":[
"META:1-KETO-2-METHYLVALERATE"
],
"chebi":[
"CHEBI:18646",
"CHEBI:49258",
"CHEBI:306",
"CHEBI:27512"
],
"hmdb":[
"HMDB12140"
],
"inchi_key":[
"PDGXJDXVGMHUIR-UJURSFKZSA-M"
],
"kegg.compound":[
"C06007"
],
"lipidmaps":[
"LMFA01050452"
],
"metanetx.chemical":[
"MNXM1202"
],
"sbo":"SBO:0000247",
"seed.compound":[
"cpd19046"
]
}
},
{
"id":"25aics_c",
"name":"(S)-2-[5-Amino-1-(5-phospho-D-ribosyl)imidazole-4-carboxamido]succinate",
"compartment":"c",
"charge":-4,
"formula":"C13H15N4O12P",
"notes":{
"original_bigg_ids":[
"25aics_c"
]
},
"annotation":{
"bigg.metabolite":[
"25aics"
],
"biocyc":[
"META:P-RIBOSYL-4-SUCCCARB-AMINOIMIDAZOLE"
],
"chebi":[
"CHEBI:78110",
"CHEBI:18319",
"CHEBI:58443",
"CHEBI:11028",
"CHEBI:18965",
"CHEBI:572"
],
"hmdb":[
"HMDB00797",
"HMDB06274"
],
"inchi_key":[
"NAQGHJTUZRHGAC-ZZZDFHIKSA-J"
],
"kegg.compound":[
"C04823"
],
"metanetx.chemical":[
"MNXM607"
],
"reactome.compound":[
"111399"
],
"sabiork":[
"1893"
],
"sbo":"SBO:0000247",
"seed.compound":[
"cpd19032"
]
}
},
{
"id":"25dhpp_c",
"name":"2 5 Diamino 6 hydroxy 4  5  phosphoribosylamino  pyrimidine C9H14N5O8P",
"compartment":"c",
"charge":-2,
"formula":"C9H14N5O8P",
"notes":{
"original_bigg_ids":[
"25dhpp_c"
]
},
"annotation":{
"bigg.metabolite":[
"25dhpp"
],
"metanetx.chemical":[
"MNXM90906"
],
"sbo":"SBO:0000247"
}
},
{
"id":"26dap_LL_c",
"name":"LL-2,6-Diaminoheptanedioate",
"compartment":"c",
"charge":0,
"formula":"C7H14N2O4",
"notes":{
"original_bigg_ids":[
"26dap_LL_c"
]
},
"annotation":{
"bigg.metabolite":[
"26dap_LL"
],
"biocyc":[
"META:LL-DIAMINOPIMELATE"
],
"chebi":[
"CHEBI:21428",
"CHEBI:6341",
"CHEBI:21429",
"CHEBI:16026",
"CHEBI:57609",
"CHEBI:13192",
"CHEBI:47031"
],
"hmdb":[
"HMDB01370"
],
"inchi_key":[
"GMKMEZVLHJARHF-WHFBIAKZSA-N"
],
"kegg.compound":[
"C00666"
],
"lipidmaps":[
"LMFA01170102"
],
"metanetx.chemical":[
"MNXM644"
],
"sabiork":[
"5171"
],
"sbo":"SBO:0000247",
"seed.compound":[
"cpd00504"
]
}
},
{
"id":"26dap__M_c",
"name":"Meso-2,6-Diaminoheptanedioate",
"compartment":"c",
"charge":0,
"formula":"C7H14N2O4",
"notes":{
"original_bigg_ids":[
"26dap_M_c"
]
},
"annotation":{
"bigg.metabolite":[
"26dap__M"
],
"biocyc":[
"META:MESO-DIAMINOPIMELATE"
],
"chebi":[
"CHEBI:40838",
"CHEBI:12823",
"CHEBI:30308",
"CHEBI:57791",
"CHEBI:10598",
"CHEBI:25203",
"CHEBI:12825",
"CHEBI:12822",
"CHEBI:25204",
"CHEBI:16488"
],
"inchi_key":[
"GMKMEZVLHJARHF-SYDPRGILSA-N"
],
"kegg.compound":[
"C00680"
],
"metanetx.chemical":[
"MNXM529"
],
"sbo":"SBO:0000247",
"seed.compound":[
"cpd00516"
]
}
},
{
"id":"2aeppn_c",
"name":"2 Aminoethyl phosphonate",
"compartment":"c",
"charge":-1,
"formula":"C2H7NO3P",
"notes":{
"original_bigg_ids":[
"2aeppn_c"
]
},
"annotation":{
"bigg.metabolite":[
"2aeppn"
],
"sbo":"SBO:0000247"
}
},
{
"id":"2aeppn_e",
"name":"2 Aminoethyl phosphonate",
"compartment":"e",
"charge":-1,
"formula":"C2H7NO3P",
"notes":{
"original_bigg_ids":[
"2aeppn_e"
]
},
"annotation":{
"bigg.metabolite":[
"2aeppn"
],
"sbo":"SBO:0000247"
}
},
{
"id":"2ahbut_c",
"name":"(S)-2-Aceto-2-hydroxybutanoate",
"compartment":"c",
"charge":-1,
"formula":"C6H9O4",
"notes":{
"original_bigg_ids":[
"2ahbut_c"
]
},
"annotation":{
"bigg.metabolite":[
"2ahbut"
],
"biocyc":[
"META:2-ACETO-2-HYDROXY-BUTYRATE"
],
"chebi":[
"CHEBI:27681",
"CHEBI:49256",
"CHEBI:18730",
"CHEBI:373"
],
"hmdb":[
"HMDB06854",
"HMDB06900"
],
"inchi_key":[
"VUQLHQFKACOHNZ-LURJTMIESA-M"
],
"kegg.compound":[
"C06006"
],
"lipidmaps":[
"LMFA01050383"
],
"metanetx.chemical":[
"MNXM114220"
],
"sabiork":[
"2852"
],
"sbo":"SBO:0000247",
"seed.compound":[
"cpd19045"
]
}
},
{
"id":"2ahhmd_c",
"name":"2 Amino 4 hydroxy 6 hydroxymethyl 7 8 dihydropteridine diphosphate C7H8N5O8P2",
"compartment":"c",
"charge":-3,
"formula":"C7H8N5O8P2",
"notes":{
"original_bigg_ids":[
"2ahhmd_c"
]
},
"annotation":{
"bigg.metabolite":[
"2ahhmd"
],
"inchi_key":[
"FCQGJGLSOWZZON-UHFFFAOYSA-L"
],
"metanetx.chemical":[
"MNXM91459"
],
"sabiork":[
"1834"
],
"sbo":"SBO:0000247",
"seed.compound":[
"cpd02920"
]
}
},
{
"id":"2ahhmp_c",
"name":"2 Amino 4 hydroxy 6 hydroxymethyl 7 8 dihydropteridine C7H9N5O2",
"compartment":"c",
"charge":0,
"formula":"C7H9N5O2",
"notes":{
"original_bigg_ids":[
"2ahhmp_c"
]
},
"annotation":{
"bigg.metabolite":[
"2ahhmp"
],
"metanetx.chemical":[
"MNXM146055"
],
"sbo":"SBO:0000247"
}
},
{
"id":"2beacp_c",
"name":"But 2 enoyl acyl carrier protein",
"compartment":"c",
"charge":0,
"formula":"C4H4OX",
"notes":{
"original_bigg_ids":[
"2beacp_c"
]
},
"annotation":{
"bigg.metabolite":[
"2beacp"
],
"sbo":"SBO:0000247"
}
},
{
"id":"4cml_c",
"name":"4-Carboxymuconolactone",
"compartment":"c",
"charge":0,
"formula":"C7H6O6",
"notes":{
"original_bigg_ids":[
"2c25dho_c"
]
},
"annotation":{
"bigg.metabolite":[
"4cml"
],
"chebi":[
"CHEBI:11534",
"CHEBI:1033",
"CHEBI:19493",
"CHEBI:57979",
"CHEBI:16993",
"CHEBI:19491"
],
"inchi_key":[
"DHCUIDTZCMREHG-UHFFFAOYSA-L"
],
"kegg.compound":[
"C01278"
],
"metanetx.chemical":[
"MNXM1521"
],
"sabiork":[
"5496"
],
"sbo":"SBO:0000247",
"seed.compound":[
"cpd00938"
]
}
},
{
"id":"2chdeacp_c",
"name":"Cis Hexadec 2 enoyl acyl carrier protein",
"compartment":"c",
"charge":0,
"formula":"C16H28OX",
"notes":{
"original_bigg_ids":[
"2chdeacp_c"
]
},
"annotation":{
"bigg.metabolite":[
"2chdeacp"
],
"sbo":"SBO:0000247"
}
},
{
"id":"2cocdacp_c",
"name":"Cis Octadec 2 enoyl acyl carrier protein",
"compartment":"c",
"charge":0,
"formula":"C18H32OX",
"notes":{
"original_bigg_ids":[
"2cocdacp_c"
]
},
"annotation":{
"bigg.metabolite":[
"2cocdacp"
],
"sbo":"SBO:0000247"
}
},
{
"id":"2cpr5p_c",
"name":"1-(2-Carboxyphenylamino)-1-deoxy-D-ribulose 5-phosphate",
"compartment":"c",
"charge":-3,
"formula":"C12H13NO9P",
"notes":{
"original_bigg_ids":[
"2cpr5p_c"
]
},
"annotation":{
"bigg.metabolite":[
"2cpr5p"
],
"biocyc":[
"META:CARBOXYPHENYLAMINO-DEOXYRIBULOSE-P"
],
"chebi":[
"CHEBI:11186",
"CHEBI:566",
"CHEBI:18959",
"CHEBI:565",
"CHEBI:29112",
"CHEBI:58613",
"CHEBI:28625"
],
"inchi_key":[
"QKMBYNRMPRKVTO-MNOVXSKESA-K"
],
"kegg.compound":[
"C01302"
],
"metanetx.chemical":[
"MNXM1455"
],
"sbo":"SBO:0000247",
"seed.compound":[
"cpd00956"
]
}
},
{
"id":"2ctdeacp_c",
"name":"Cis Tetradec 2 enoyl acyl carrier protein",
"compartment":"c",
"charge":0,
"formula":"C14H24OX",
"notes":{
"original_bigg_ids":[
"2ctdeacp_c"
]
},
"annotation":{
"bigg.metabolite":[
"2ctdeacp"
],
"sbo":"SBO:0000247"
}
},
{
"id":"2dda7p_c",
"name":"2-Dehydro-3-deoxy-D-arabino-heptonate 7-phosphate",
"compartment":"c",
"charge":-3,
"formula":"C7H10O10P",
"notes":{
"original_bigg_ids":[
"2dda7p_c"
]
},
"annotation":{
"bigg.metabolite":[
"2dda7p"
],
"biocyc":[
"META:3-DEOXY-D-ARABINO-HEPTULOSONATE-7-P"
],
"chebi":[
"CHEBI:1053",
"CHEBI:18150",
"CHEBI:11544",
"CHEBI:11785",
"CHEBI:19523",
"CHEBI:58394",
"CHEBI:20003",
"CHEBI:11786",
"CHEBI:29477"
],
"inchi_key":[
"PJWIPEXIFFQAQZ-PUFIMZNGSA-K"
],
"kegg.compound":[
"C04691"
],
"metanetx.chemical":[
"MNXM1219"
],
"reactome.compound":[
"964909"
],
"sabiork":[
"1828"
],
"sbo":"SBO:0000247",
"seed.compound":[
"cpd02857"
]
}
},
{
"id":"2ddg6p_c",
"name":"2-Dehydro-3-deoxy-D-gluconate 6-phosphate",
"compartment":"c",
"charge":-3,
"formula":"C6H8O9P",
"notes":{
"original_bigg_ids":[
"2ddg6p_c"
]
},
"annotation":{
"bigg.metabolite":[
"2ddg6p"
],
"biocyc":[
"META:2-KETO-3-DEOXY-6-P-GLUCONATE"
],
"chebi":[
"CHEBI:57569",
"CHEBI:11551",
"CHEBI:15925",
"CHEBI:11543",
"CHEBI:1051",
"CHEBI:12227",
"CHEBI:19522"
],
"hmdb":[
"HMDB01376"
],
"inchi_key":[
"OVPRPPOVAXRCED-WVZVXSGGSA-K"
],
"kegg.compound":[
"C04442"
],
"metanetx.chemical":[
"MNXM649"
],
"sbo":"SBO:0000247",
"seed.compound":[
"cpd02711"
]
}
},
{
"id":"2ddglcn_c",
"name":"2-Dehydro-3-deoxy-D-gluconate",
"compartment":"c",
"charge":-1,
"formula":"C6H9O6",
"notes":{
"original_bigg_ids":[
"2ddglcn_c"
]
},
"annotation":{
"bigg.metabolite":[
"2ddglcn"
],
"biocyc":[
"META:2-DEHYDRO-3-DEOXY-D-GLUCONATE"
],
"chebi":[
"CHEBI:1059",
"CHEBI:11550",
"CHEBI:19530",
"CHEBI:17032",
"CHEBI:57990"
],
"inchi_key":[
"WPAMZTWLKIDIOP-WVZVXSGGSA-M"
],
"kegg.compound":[
"C00204"
],
"lipidmaps":[
"LMFA01050475"
],
"metanetx.chemical":[
"MNXM440"
],
"sabiork":[
"1973",
"21127"
],
"sbo":"SBO:0000247",
"seed.compound":[
"cpd00176"
]
}
},
{
"id":"2dhp_c",
"name":"2-Dehydropantoate",
"compartment":"c",
"charge":-1,
"formula":"C6H9O4",
"notes":{
"original_bigg_ids":[
"2dhp_c"
]
},
"annotation":{
"bigg.metabolite":[
"2dhp"
],
"biocyc":[
"META:2-DEHYDROPANTOATE"
],
"chebi":[
"CHEBI:1071",
"CHEBI:11561",
"CHEBI:19545",
"CHEBI:17094"
],
"inchi_key":[
"PKVVTUWHANFMQC-UHFFFAOYSA-M"
],
"kegg.compound":[
"C00966"
],
"metanetx.chemical":[
"MNXM959"
],
"sabiork":[
"5342"
],
"sbo":"SBO:0000247",
"seed.compound":[
"cpd00712"
]
}
},
{
"id":"2ippm_c",
"name":"2-Isopropylmaleate",
"compartment":"c",
"charge":-2,
"formula":"C7H8O4",
"notes":{
"original_bigg_ids":[
"2ippm_c"
]
},
"annotation":{
"bigg.metabolite":[
"2ippm"
],
"biocyc":[
"META:CPD-9451"
],
"chebi":[
"CHEBI:17275",
"CHEBI:19668",
"CHEBI:11604",
"CHEBI:58085",
"CHEBI:1179"
],
"hmdb":[
"HMDB12241"
],
"inchi_key":[
"NJMGRJLQRLFQQX-HYXAFXHYSA-L"
],
"kegg.compound":[
"C02631"
],
"metanetx.chemical":[
"MNXM1706"
],
"sabiork":[
"2472"
],
"sbo":"SBO:0000247",
"seed.compound":[
"cpd01710"
]
}
},
{
"id":"2dmmq8_c",
"name":"2-Demethylmenaquinone 8",
"compartment":"c",
"charge":0,
"formula":"C50H70O2",
"notes":{
"original_bigg_ids":[
"2dmmq8_c"
]
},
"annotation":{
"bigg.metabolite":[
"2dmmq8"
],
"biocyc":[
"META:DEMETHYLMENAQUINONE"
],
"chebi":[
"CHEBI:48455"
],
"inchi_key":[
"GDUBPWSFXUAETN-AENDIINCSA-N"
],
"lipidmaps":[
"LMPR02030027"
],
"metanetx.chemical":[
"MNXM2178"
],
"sbo":"SBO:0000247",
"seed.compound":[
"cpd15352"
]
}
},
{
"id":"2mahmp_c",
"name":"2-Methyl-4-amino-5-hydroxymethylpyrimidine diphosphate",
"compartment":"c",
"charge":-3,
"formula":"C6H8N3O7P2",
"notes":{
"original_bigg_ids":[
"2mahmp_c"
]
},
"annotation":{
"bigg.metabolite":[
"2mahmp"
],
"biocyc":[
"META:AMINO-HYDROXYMETHYL-METHYLPYRIMIDINE-PP"
],
"chebi":[
"CHEBI:16629",
"CHEBI:29079",
"CHEBI:19684",
"CHEBI:20308",
"CHEBI:11612",
"CHEBI:57841",
"CHEBI:11953",
"CHEBI:1194"
],
"inchi_key":[
"AGQJQCFEPUVXNK-UHFFFAOYSA-K"
],
"kegg.compound":[
"C04752"
],
"metanetx.chemical":[
"MNXM1135"
],
"sabiork":[
"1832"
],
"sbo":"SBO:0000247",
"seed.compound":[
"cpd02894"
]
}
},
{
"id":"2dr1p_c",
"name":"2-Deoxy-D-ribose 1-phosphate",
"compartment":"c",
"charge":-2,
"formula":"C5H9O7P",
"notes":{
"original_bigg_ids":[
"2dr1p_c"
]
},
"annotation":{
"bigg.metabolite":[
"2dr1p"
],
"biocyc":[
"META:DEOXY-D-RIBOSE-1-PHOSPHATE"
],
"chebi":[
"CHEBI:28542",
"CHEBI:1081",
"CHEBI:11563",
"CHEBI:19558",
"CHEBI:58576",
"CHEBI:57259"
],
"hmdb":[
"HMDB01351"
],
"inchi_key":[
"KBDKAJNTYKVSEK-VPENINKCSA-L"
],
"kegg.compound":[
"C00672"
],
"metanetx.chemical":[
"MNXM789"
],
"reactome.compound":[
"112032"
],
"sabiork":[
"1345"
],
"sbo":"SBO:0000247",
"seed.compound":[
"cpd00509",
"cpd26845"
]
}
},
{
"id":"2dr5p_c",
"name":"2-Deoxy-D-ribose 5-phosphate",
"compartment":"c",
"charge":-2,
"formula":"C5H9O7P",
"notes":{
"original_bigg_ids":[
"2dr5p_c"
]
},
"annotation":{
"bigg.metabolite":[
"2dr5p"
],
"biocyc":[
"META:DEOXY-RIBOSE-5P"
],
"chebi":[
"CHEBI:40516",
"CHEBI:16132",
"CHEBI:40921",
"CHEBI:55513",
"CHEBI:57651",
"CHEBI:19559",
"CHEBI:40923",
"CHEBI:62877",
"CHEBI:11566",
"CHEBI:1082",
"CHEBI:42055"
],
"hmdb":[
"HMDB01031"
],
"inchi_key":[
"ALQNUOMIEBHXQG-CRCLSJGQSA-L"
],
"kegg.compound":[
"C00673"
],
"metanetx.chemical":[
"MNXM2179"
],
"reactome.compound":[
"6787328"
],
"sabiork":[
"1346"
],
"sbo":"SBO:0000247",
"seed.compound":[
"cpd26846",
"cpd00510"
]
}
},
{
"id":"PROT_LLA_c",
"name":"Protein for biomass  Lactis specific  v1",
"compartment":"c",
"charge":46,
"formula":"C4869H7804N1364O1390S59",
"notes":{
"original_bigg_ids":[
"PROT_LLA_c"
]
},
"annotation":{
"bigg.metabolite":[
"PROT_LLA"
],
"sbo":"SBO:0000247"
}
},
{
"id":"2h3mb_c",
"name":"2 hydroxy 3 methyl butanoate",
"compartment":"c",
"charge":-3,
"formula":"C6H8O6PS",
"notes":{
"original_bigg_ids":[
"2h3mb_c"
]
},
"annotation":{
"bigg.metabolite":[
"2h3mb"
],
"sbo":"SBO:0000247"
}
},
{
"id":"2h3mb_e",
"name":"2 hydroxy 3 methyl butanoate",
"compartment":"e",
"charge":-3,
"formula":"C6H8O6PS",
"notes":{
"original_bigg_ids":[
"2h3mb_e"
]
},
"annotation":{
"bigg.metabolite":[
"2h3mb"
],
"sbo":"SBO:0000247"
}
},
{
"id":"PROT_LLA_v3_c",
"name":"Protein for biomass  lactis specific  v3",
"compartment":"c",
"charge":46,
"formula":"C4869H7804N1364O1390S59",
"notes":{
"original_bigg_ids":[
"PROT_LLA_v3_c"
]
},
"annotation":{
"bigg.metabolite":[
"PROT_LLA_v3"
],
"sbo":"SBO:0000247"
}
},
{
"id":"2mb_p_c",
"name":"2 methylbutanoyl p",
"compartment":"c",
"charge":-3,
"formula":"C6H8N3O7P2",
"notes":{
"original_bigg_ids":[
"2mb_p_c"
]
},
"annotation":{
"bigg.metabolite":[
"2mb_p"
],
"sbo":"SBO:0000247"
}
},
{
"id":"2h3mp_c",
"name":"2 hydroxy 3 methyl pentanoate",
"compartment":"c",
"charge":-3,
"formula":"C6H8O6PS",
"notes":{
"original_bigg_ids":[
"2h3mp_c"
]
},
"annotation":{
"bigg.metabolite":[
"2h3mp"
],
"sbo":"SBO:0000247"
}
},
{
"id":"2mba_c",
"name":"2 methyl butanoic acid",
"compartment":"c",
"charge":-1,
"formula":"C5H9O2",
"notes":{
"original_bigg_ids":[
"2mba_c"
]
},
"annotation":{
"bigg.metabolite":[
"2mba"
],
"sbo":"SBO:0000247"
}
},
{
"id":"2mba_e",
"name":"2 methyl butanoic acid",
"compartment":"e",
"charge":-1,
"formula":"C5H9O2",
"notes":{
"original_bigg_ids":[
"2mba_e"
]
},
"annotation":{
"bigg.metabolite":[
"2mba"
],
"sbo":"SBO:0000247"
}
},
{
"id":"RNA_LLA_c",
"name":"RNA biosynthesis  lactis ",
"compartment":"c",
"charge":-100,
"formula":"C958H1078N394O696P100",
"notes":{
"original_bigg_ids":[
"RNA_LLA_c"
]
},
"annotation":{
"bigg.metabolite":[
"RNA_LLA"
],
"sbo":"SBO:0000247"
}
},
{
"id":"a_gal__D_c",
"name":"Alpha D galactose",
"compartment":"c",
"charge":0,
"formula":"C6H12O6",
"notes":{
"original_bigg_ids":[
"a_gal_D_c"
]
},
"annotation":{
"bigg.metabolite":[
"a_gal__D"
],
"sbo":"SBO:0000247"
}
},
{
"id":"2h3mp_e",
"name":"2 hydroxy 3 methyl pentanoate",
"compartment":"e",
"charge":-3,
"formula":"C6H8O6PS",
"notes":{
"original_bigg_ids":[
"2h3mp_e"
]
},
"annotation":{
"bigg.metabolite":[
"2h3mp"
],
"sbo":"SBO:0000247"
}
},
{
"id":"aaacp_c",
"name":"Acetoacetyl acyl carrier protein",
"compartment":"c",
"charge":0,
"formula":"C4H4O2X",
"notes":{
"original_bigg_ids":[
"aaacp_c"
]
},
"annotation":{
"bigg.metabolite":[
"aaacp"
],
"sbo":"SBO:0000247"
}
},
{
"id":"2hxic__L_c",
"name":"L 2 hydroxyisocaproate",
"compartment":"c",
"charge":-1,
"formula":"C6H11O3",
"notes":{
"original_bigg_ids":[
"2hxic_L_c"
]
},
"annotation":{
"bigg.metabolite":[
"2hxic__L"
],
"sbo":"SBO:0000247"
}
},
{
"id":"2hxic__L_e",
"name":"L 2 hydroxyisocaproate",
"compartment":"e",
"charge":-1,
"formula":"C6H11O3",
"notes":{
"original_bigg_ids":[
"2hxic_L_e"
]
},
"annotation":{
"bigg.metabolite":[
"2hxic__L"
],
"sbo":"SBO:0000247"
}
},
{
"id":"2mbald_c",
"name":"2 methylbutyraldehyde C5H10O",
"compartment":"c",
"charge":0,
"formula":"C5H10O",
"notes":{
"original_bigg_ids":[
"2mbal_c"
]
},
"annotation":{
"bigg.metabolite":[
"2mbald"
],
"biocyc":[
"META:METHYLBUT-CPD"
],
"chebi":[
"CHEBI:19692",
"CHEBI:1200",
"CHEBI:11615",
"CHEBI:16182"
],
"hmdb":[
"HMDB31526"
],
"inchi_key":[
"BYGQBDHUGHBGMD-UHFFFAOYSA-N"
],
"kegg.compound":[
"C02223"
],
"metanetx.chemical":[
"MNXM2604"
],
"sabiork":[
"2385"
],
"sbo":"SBO:0000247",
"seed.compound":[
"cpd01499"
]
}
},
{
"id":"2hxmp_c",
"name":"2  Hydroxymethyl phenol C7H8O2",
"compartment":"c",
"charge":0,
"formula":"C7H8O2",
"notes":{
"original_bigg_ids":[
"2hxmp_c"
]
},
"annotation":{
"bigg.metabolite":[
"2hxmp"
],
"biocyc":[
"META:CPD-173"
],
"chebi":[
"CHEBI:974",
"CHEBI:15059",
"CHEBI:16464",
"CHEBI:9004",
"CHEBI:26592"
],
"envipath":[
"650babc9-9d68-4b73-9332-11972ca26f7b/compound/3935c8e4-2be9-4f36-8bb2-8e2b2180cfa7"
],
"hmdb":[
"HMDB59709"
],
"inchi_key":[
"CQRYARSYNCAZFO-UHFFFAOYSA-N"
],
"kegg.compound":[
"C02323"
],
"kegg.drug":[
"D05790"
],
"metanetx.chemical":[
"MNXM1855"
],
"sabiork":[
"6141"
],
"sbo":"SBO:0000247",
"seed.compound":[
"cpd01553"
]
}
},
{
"id":"2mbald_e",
"name":"2 methylbutyraldehyde C5H10O",
"compartment":"e",
"charge":0,
"formula":"C5H10O",
"notes":{
"original_bigg_ids":[
"2mbal_e"
]
},
"annotation":{
"bigg.metabolite":[
"2mbald"
],
"biocyc":[
"META:METHYLBUT-CPD"
],
"chebi":[
"CHEBI:19692",
"CHEBI:1200",
"CHEBI:11615",
"CHEBI:16182"
],
"hmdb":[
"HMDB31526"
],
"inchi_key":[
"BYGQBDHUGHBGMD-UHFFFAOYSA-N"
],
"kegg.compound":[
"C02223"
],
"metanetx.chemical":[
"MNXM2604"
],
"sabiork":[
"2385"
],
"sbo":"SBO:0000247",
"seed.compound":[
"cpd01499"
]
}
},
{
"id":"aacoa_c",
"name":"Acetoacetyl-CoA",
"compartment":"c",
"charge":-4,
"formula":"C25H36N7O18P3S",
"notes":{
"original_bigg_ids":[
"aacoa_c"
]
},
"annotation":{
"bigg.metabolite":[
"aacoa"
],
"biocyc":[
"META:ACETOACETYL-COA"
],
"chebi":[
"CHEBI:22173",
"CHEBI:15345",
"CHEBI:2392",
"CHEBI:13706",
"CHEBI:11756",
"CHEBI:41333",
"CHEBI:57286"
],
"envipath":[
"32de3cf4-e3e6-4168-956e-32fa5ddb0ce1/compound/e8a0c5c5-e9b1-4f85-94c1-d3d04866d6c9"
],
"hmdb":[
"HMDB01484",
"HMDB11665"
],
"inchi_key":[
"OJFDKHTZOUZBOS-CITAKDKDSA-J"
],
"kegg.compound":[
"C00332"
],
"lipidmaps":[
"LMFA07050030"
],
"metanetx.chemical":[
"MNXM133"
],
"reactome.compound":[
"191293",
"73871"
],
"sabiork":[
"2019"
],
"sbo":"SBO:0000247",
"seed.compound":[
"cpd00279"
],
"slm":[
"000000298"
]
}
},
{
"id":"cit_e",
"name":"Citrate",
"compartment":"e",
"charge":-3,
"formula":"C6H5O7",
"notes":{
"original_bigg_ids":[
"cit_e"
]
},
"annotation":{
"bigg.metabolite":[
"cit"
],
"biocyc":[
"META:CIT"
],
"chebi":[
"CHEBI:35802",
"CHEBI:133748",
"CHEBI:35809",
"CHEBI:76049",
"CHEBI:41523",
"CHEBI:35810",
"CHEBI:30769",
"CHEBI:13999",
"CHEBI:23322",
"CHEBI:35808",
"CHEBI:42563",
"CHEBI:16947",
"CHEBI:132362",
"CHEBI:35804",
"CHEBI:23321",
"CHEBI:3727",
"CHEBI:35806"
],
"hmdb":[
"HMDB00094"
],
"inchi_key":[
"KRKNYBCHXYNGOX-UHFFFAOYSA-K"
],
"kegg.compound":[
"C00158"
],
"kegg.drug":[
"D00037"
],
"metanetx.chemical":[
"MNXM131"
],
"reactome.compound":[
"29654",
"433138",
"76190"
],
"sabiork":[
"1952"
],
"sbo":"SBO:0000247",
"seed.compound":[
"cpd00137"
]
}
},
{
"id":"2mbcoa_c",
"name":"2-Methylbutanoyl-CoA",
"compartment":"c",
"charge":-4,
"formula":"C26H40N7O17P3S",
"notes":{
"original_bigg_ids":[
"2mbcoa_c"
]
},
"annotation":{
"bigg.metabolite":[
"2mbcoa"
],
"biocyc":[
"META:2-METHYL-BUTYRYL-COA"
],
"chebi":[
"CHEBI:11616",
"CHEBI:57336",
"CHEBI:1201",
"CHEBI:19693",
"CHEBI:15477"
],
"hmdb":[
"HMDB01041",
"HMDB02021",
"HMDB02253",
"HMDB02191"
],
"inchi_key":[
"LYNVNYDEQMMNMZ-XGXNYEOVSA-J"
],
"kegg.compound":[
"C01033"
],
"lipidmaps":[
"LMFA07050190"
],
"metanetx.chemical":[
"MNXM569"
],
"reactome.compound":[
"70718"
],
"sabiork":[
"2221"
],
"sbo":"SBO:0000247",
"seed.compound":[
"cpd00760"
]
}
},
{
"id":"citr__L_c",
"name":"L-Citrulline",
"compartment":"c",
"charge":0,
"formula":"C6H13N3O3",
"notes":{
"original_bigg_ids":[
"citr_L_c"
]
},
"annotation":{
"bigg.metabolite":[
"citr__L"
],
"biocyc":[
"META:L-CITRULLINE"
],
"chebi":[
"CHEBI:41489",
"CHEBI:3730",
"CHEBI:18211",
"CHEBI:21257",
"CHEBI:16349",
"CHEBI:13092",
"CHEBI:6203",
"CHEBI:66922",
"CHEBI:14002",
"CHEBI:57743"
],
"hmdb":[
"HMDB00904"
],
"inchi_key":[
"RHGKLRLOHDJJDR-BYPYZUCNSA-N"
],
"kegg.compound":[
"C00327"
],
"kegg.drug":[
"D07706"
],
"metanetx.chemical":[
"MNXM211"
],
"reactome.compound":[
"113567",
"29968"
],
"sabiork":[
"1329"
],
"sbo":"SBO:0000247",
"seed.compound":[
"cpd00274"
]
}
},
{
"id":"2mop_c",
"name":"2-Methyl-3-oxopropanoate",
"compartment":"c",
"charge":-1,
"formula":"C4H5O3",
"notes":{
"original_bigg_ids":[
"2mop_c"
]
},
"annotation":{
"bigg.metabolite":[
"2mop"
],
"biocyc":[
"META:CPD-12179"
],
"chebi":[
"CHEBI:16256",
"CHEBI:19682",
"CHEBI:1193",
"CHEBI:11610",
"CHEBI:11609",
"CHEBI:57700"
],
"envipath":[
"32de3cf4-e3e6-4168-956e-32fa5ddb0ce1/compound/669443ca-5d20-4e6e-a4f5-0143c8400cde"
],
"hmdb":[
"HMDB01172"
],
"inchi_key":[
"VOKUMXABRRXHAR-UHFFFAOYSA-M"
],
"kegg.compound":[
"C00349"
],
"lipidmaps":[
"LMFA01060193"
],
"metanetx.chemical":[
"MNXM305"
],
"reactome.compound":[
"30004"
],
"sabiork":[
"2027"
],
"sbo":"SBO:0000247",
"seed.compound":[
"cpd00287",
"cpd23282"
]
}
},
{
"id":"2mpa_c",
"name":"2 methylpropanoic acid",
"compartment":"c",
"charge":-1,
"formula":"C4H7O2",
"notes":{
"original_bigg_ids":[
"2mpa_c"
]
},
"annotation":{
"bigg.metabolite":[
"2mpa"
],
"sbo":"SBO:0000247"
}
},
{
"id":"2mpa_e",
"name":"2 methylpropanoic acid",
"compartment":"e",
"charge":-1,
"formula":"C4H7O2",
"notes":{
"original_bigg_ids":[
"2mpa_e"
]
},
"annotation":{
"bigg.metabolite":[
"2mpa"
],
"sbo":"SBO:0000247"
}
},
{
"id":"2obut_c",
"name":"2-Oxobutanoate",
"compartment":"c",
"charge":-1,
"formula":"C4H5O3",
"notes":{
"original_bigg_ids":[
"2obut_c"
]
},
"annotation":{
"bigg.metabolite":[
"2obut"
],
"biocyc":[
"META:2-OXOBUTANOATE"
],
"chebi":[
"CHEBI:1250",
"CHEBI:16763",
"CHEBI:19741",
"CHEBI:30831",
"CHEBI:11636",
"CHEBI:39748",
"CHEBI:19743"
],
"envipath":[
"32de3cf4-e3e6-4168-956e-32fa5ddb0ce1/compound/1d8dba15-23b7-4916-91ba-3b00be5e4e8b",
"650babc9-9d68-4b73-9332-11972ca26f7b/compound/86a149cf-c031-463b-aa33-253fcbde268f"
],
"hmdb":[
"HMDB00005",
"HMDB06544"
],
"inchi_key":[
"TYEYBOSBBBHJIV-UHFFFAOYSA-M"
],
"kegg.compound":[
"C00109"
],
"lipidmaps":[
"LMFA01060002"
],
"metanetx.chemical":[
"MNXM159"
],
"reactome.compound":[
"936714"
],
"sabiork":[
"1934"
],
"sbo":"SBO:0000247",
"seed.compound":[
"cpd00094"
]
}
},
{
"id":"2pg_c",
"name":"D-Glycerate 2-phosphate",
"compartment":"c",
"charge":-3,
"formula":"C3H4O7P",
"notes":{
"original_bigg_ids":[
"2pg_c"
]
},
"annotation":{
"bigg.metabolite":[
"2pg"
],
"biocyc":[
"META:2-PG"
],
"chebi":[
"CHEBI:39868",
"CHEBI:21028",
"CHEBI:58289",
"CHEBI:24344",
"CHEBI:12986",
"CHEBI:17835",
"CHEBI:11651",
"CHEBI:1267",
"CHEBI:88350"
],
"hmdb":[
"HMDB00362",
"HMDB62707",
"HMDB03391"
],
"inchi_key":[
"GXIURPTVHJPJLF-UWTATZPHSA-K"
],
"kegg.compound":[
"C00631"
],
"metanetx.chemical":[
"MNXM275"
],
"reactome.compound":[
"30485"
],
"sabiork":[
"31"
],
"sbo":"SBO:0000247",
"seed.compound":[
"cpd00482"
]
}
},
{
"id":"acACP_c",
"name":"Acetyl-ACP",
"compartment":"c",
"charge":-1,
"formula":"C13H23N2O8PRS",
"notes":{
"original_bigg_ids":[
"acACP_c"
]
},
"annotation":{
"bigg.metabolite":[
"acACP"
],
"biocyc":[
"META:ACETYL-ACP"
],
"chebi":[
"CHEBI:13713",
"CHEBI:2409",
"CHEBI:17093"
],
"kegg.compound":[
"C03939"
],
"metanetx.chemical":[
"MNXM1269"
],
"sbo":"SBO:0000247",
"seed.compound":[
"cpd11494"
]
}
},
{
"id":"ac_c",
"name":"Acetate",
"compartment":"c",
"charge":-1,
"formula":"C2H3O2",
"notes":{
"original_bigg_ids":[
"ac_c"
]
},
"annotation":{
"bigg.metabolite":[
"ac"
],
"biocyc":[
"META:ACET"
],
"chebi":[
"CHEBI:13704",
"CHEBI:22165",
"CHEBI:22169",
"CHEBI:40480",
"CHEBI:15366",
"CHEBI:2387",
"CHEBI:30089",
"CHEBI:40486"
],
"envipath":[
"5882df9c-dae1-4d80-a40e-db4724271456/compound/9e26dcbe-4db9-46a0-8614-9f03545032d2",
"5882df9c-dae1-4d80-a40e-db4724271456/compound/5e4989fc-13d3-45d4-ad57-3be380a9d3c0",
"650babc9-9d68-4b73-9332-11972ca26f7b/compound/a8f0be58-24e8-441b-8d81-a516a0ead4b3",
"4fd7f3e0-dd25-43ac-9453-dda3e52396e4/compound/d45256fe-61fa-4f5b-bb16-91a3d615e3d8",
"32de3cf4-e3e6-4168-956e-32fa5ddb0ce1/compound/b545cabc-8c9e-4b20-8848-efa015b481ea",
"650babc9-9d68-4b73-9332-11972ca26f7b/compound/3e2d750f-df31-4445-9255-163c627e9b4a"
],
"hmdb":[
"HMDB00042"
],
"inchi_key":[
"QTBSBXVTEAMEQO-UHFFFAOYSA-M"
],
"kegg.compound":[
"C00033"
],
"kegg.drug":[
"D00010"
],
"lipidmaps":[
"LMFA01010002"
],
"metanetx.chemical":[
"MNXM26"
],
"reactome.compound":[
"1524044",
"390305",
"113539",
"2022890",
"29416"
],
"sabiork":[
"1278"
],
"sbo":"SBO:0000247",
"seed.compound":[
"cpd00029"
],
"slm":[
"000000449"
]
}
},
{
"id":"clpn_LLA_c",
"name":"Cardiolipin  lactis specific ",
"compartment":"c",
"charge":-200,
"formula":"C7740H14396O1700P200",
"notes":{
"original_bigg_ids":[
"clpn_LLA_c"
]
},
"annotation":{
"bigg.metabolite":[
"clpn_LLA"
],
"sbo":"SBO:0000247"
}
},
{
"id":"ac_e",
"name":"Acetate",
"compartment":"e",
"charge":-1,
"formula":"C2H3O2",
"notes":{
"original_bigg_ids":[
"ac_e"
]
},
"annotation":{
"bigg.metabolite":[
"ac"
],
"biocyc":[
"META:ACET"
],
"chebi":[
"CHEBI:13704",
"CHEBI:22165",
"CHEBI:22169",
"CHEBI:40480",
"CHEBI:15366",
"CHEBI:2387",
"CHEBI:30089",
"CHEBI:40486"
],
"envipath":[
"5882df9c-dae1-4d80-a40e-db4724271456/compound/9e26dcbe-4db9-46a0-8614-9f03545032d2",
"5882df9c-dae1-4d80-a40e-db4724271456/compound/5e4989fc-13d3-45d4-ad57-3be380a9d3c0",
"650babc9-9d68-4b73-9332-11972ca26f7b/compound/a8f0be58-24e8-441b-8d81-a516a0ead4b3",
"4fd7f3e0-dd25-43ac-9453-dda3e52396e4/compound/d45256fe-61fa-4f5b-bb16-91a3d615e3d8",
"32de3cf4-e3e6-4168-956e-32fa5ddb0ce1/compound/b545cabc-8c9e-4b20-8848-efa015b481ea",
"650babc9-9d68-4b73-9332-11972ca26f7b/compound/3e2d750f-df31-4445-9255-163c627e9b4a"
],
"hmdb":[
"HMDB00042"
],
"inchi_key":[
"QTBSBXVTEAMEQO-UHFFFAOYSA-M"
],
"kegg.compound":[
"C00033"
],
"kegg.drug":[
"D00010"
],
"lipidmaps":[
"LMFA01010002"
],
"metanetx.chemical":[
"MNXM26"
],
"reactome.compound":[
"1524044",
"390305",
"113539",
"2022890",
"29416"
],
"sabiork":[
"1278"
],
"sbo":"SBO:0000247",
"seed.compound":[
"cpd00029"
],
"slm":[
"000000449"
]
}
},
{
"id":"2shchc_c",
"name":"2-Succinyl-6-hydroxy-2,4-cyclohexadiene-1-carboxylate",
"compartment":"c",
"charge":-2,
"formula":"C11H10O6",
"notes":{
"original_bigg_ids":[
"2shchc_c"
]
},
"annotation":{
"bigg.metabolite":[
"2shchc"
],
"biocyc":[
"META:CPD-9923"
],
"chebi":[
"CHEBI:39564",
"CHEBI:58689"
],
"inchi_key":[
"QJYRAJSESKVEAE-PSASIEDQSA-L"
],
"kegg.compound":[
"C05817"
],
"metanetx.chemical":[
"MNXM1249"
],
"sabiork":[
"8173"
],
"sbo":"SBO:0000247",
"seed.compound":[
"cpd03451"
]
}
},
{
"id":"2tddacp_c",
"name":"Trans Dodec 2 enoyl acyl carrier protein",
"compartment":"c",
"charge":0,
"formula":"C12H20OX",
"notes":{
"original_bigg_ids":[
"2tddacp_c"
]
},
"annotation":{
"bigg.metabolite":[
"2tddacp"
],
"sbo":"SBO:0000247"
}
},
{
"id":"cmp_c",
"name":"CMP C9H12N3O8P",
"compartment":"c",
"charge":-2,
"formula":"C9H12N3O8P",
"notes":{
"original_bigg_ids":[
"cmp_c"
]
},
"annotation":{
"bigg.metabolite":[
"cmp"
],
"biocyc":[
"META:CMP"
],
"chebi":[
"CHEBI:60377",
"CHEBI:41312",
"CHEBI:58120",
"CHEBI:3275",
"CHEBI:41691",
"CHEBI:41319",
"CHEBI:23520",
"CHEBI:17361",
"CHEBI:13274",
"CHEBI:47362",
"CHEBI:48799",
"CHEBI:41666"
],
"hmdb":[
"HMDB00095"
],
"inchi_key":[
"IERHLVCPSMICTF-XVFCMESISA-L"
],
"kegg.compound":[
"C00055"
],
"kegg.glycan":[
"G10621"
],
"metanetx.chemical":[
"MNXM31"
],
"reactome.compound":[
"1524067",
"727810",
"109395"
],
"sabiork":[
"1284"
],
"sbo":"SBO:0000247",
"seed.compound":[
"cpd00046"
]
}
},
{
"id":"2tdeacp_c",
"name":"Trans Dec 2 enoyl acyl carrier protein",
"compartment":"c",
"charge":0,
"formula":"C10H16OX",
"notes":{
"original_bigg_ids":[
"2tdeacp_c"
]
},
"annotation":{
"bigg.metabolite":[
"2tdeacp"
],
"sbo":"SBO:0000247"
}
},
{
"id":"2thdeacp_c",
"name":"Trans Hexadec 2 enoyl acyl carrier protein",
"compartment":"c",
"charge":0,
"formula":"C16H28OX",
"notes":{
"original_bigg_ids":[
"2thdeacp_c"
]
},
"annotation":{
"bigg.metabolite":[
"2thdeacp"
],
"sbo":"SBO:0000247"
}
},
{
"id":"acald_c",
"name":"Acetaldehyde",
"compartment":"c",
"charge":0,
"formula":"C2H4O",
"notes":{
"original_bigg_ids":[
"acald_c"
]
},
"annotation":{
"bigg.metabolite":[
"acald"
],
"biocyc":[
"META:ACETALD"
],
"chebi":[
"CHEBI:40533",
"CHEBI:13703",
"CHEBI:2383",
"CHEBI:22158",
"CHEBI:15343"
],
"envipath":[
"4fd7f3e0-dd25-43ac-9453-dda3e52396e4/compound/9c8865b2-a99d-42e4-a042-c88504f04b51",
"5882df9c-dae1-4d80-a40e-db4724271456/compound/47aa8e53-36ae-4be3-987c-c1cfab66af78",
"650babc9-9d68-4b73-9332-11972ca26f7b/compound/ee2c714d-ff9d-4df8-b343-48c1ec76ef0e",
"32de3cf4-e3e6-4168-956e-32fa5ddb0ce1/compound/78f3645f-408e-4001-9dda-a52ea62a15d4"
],
"hmdb":[
"HMDB00990"
],
"inchi_key":[
"IKHGUXGNUITLKF-UHFFFAOYSA-N"
],
"kegg.compound":[
"C00084"
],
"metanetx.chemical":[
"MNXM75"
],
"reactome.compound":[
"113532",
"29510",
"113681",
"113745"
],
"sabiork":[
"1292"
],
"sbo":"SBO:0000247",
"seed.compound":[
"cpd00071"
]
}
},
{
"id":"acald_e",
"name":"Acetaldehyde",
"compartment":"e",
"charge":0,
"formula":"C2H4O",
"notes":{
"original_bigg_ids":[
"acald_e"
]
},
"annotation":{
"bigg.metabolite":[
"acald"
],
"biocyc":[
"META:ACETALD"
],
"chebi":[
"CHEBI:40533",
"CHEBI:13703",
"CHEBI:2383",
"CHEBI:22158",
"CHEBI:15343"
],
"envipath":[
"4fd7f3e0-dd25-43ac-9453-dda3e52396e4/compound/9c8865b2-a99d-42e4-a042-c88504f04b51",
"5882df9c-dae1-4d80-a40e-db4724271456/compound/47aa8e53-36ae-4be3-987c-c1cfab66af78",
"650babc9-9d68-4b73-9332-11972ca26f7b/compound/ee2c714d-ff9d-4df8-b343-48c1ec76ef0e",
"32de3cf4-e3e6-4168-956e-32fa5ddb0ce1/compound/78f3645f-408e-4001-9dda-a52ea62a15d4"
],
"hmdb":[
"HMDB00990"
],
"inchi_key":[
"IKHGUXGNUITLKF-UHFFFAOYSA-N"
],
"kegg.compound":[
"C00084"
],
"metanetx.chemical":[
"MNXM75"
],
"reactome.compound":[
"113532",
"29510",
"113681",
"113745"
],
"sabiork":[
"1292"
],
"sbo":"SBO:0000247",
"seed.compound":[
"cpd00071"
]
}
},
{
"id":"co2_c",
"name":"CO2 CO2",
"compartment":"c",
"charge":0,
"formula":"CO2",
"notes":{
"original_bigg_ids":[
"co2_c"
]
},
"annotation":{
"bigg.metabolite":[
"co2"
],
"biocyc":[
"META:CARBON-DIOXIDE"
],
"chebi":[
"CHEBI:23011",
"CHEBI:3283",
"CHEBI:48829",
"CHEBI:16526",
"CHEBI:13283",
"CHEBI:13285",
"CHEBI:13284",
"CHEBI:13282"
],
"envipath":[
"650babc9-9d68-4b73-9332-11972ca26f7b/compound/2ec3da94-5f50-4525-81b1-5607c5c7a3d3",
"32de3cf4-e3e6-4168-956e-32fa5ddb0ce1/compound/05f60af4-0a3f-4ead-9a29-33bb0f123379"
],
"hmdb":[
"HMDB01967"
],
"inchi_key":[
"CURLTUGMZLYLDI-UHFFFAOYSA-N"
],
"kegg.compound":[
"C00011"
],
"kegg.drug":[
"D00004"
],
"metanetx.chemical":[
"MNXM13"
],
"reactome.compound":[
"29376",
"5668565",
"189480",
"1132345",
"113528",
"1237009",
"159751",
"389536",
"159942"
],
"sabiork":[
"1266"
],
"sbo":"SBO:0000247",
"seed.compound":[
"cpd00011"
]
}
},
{
"id":"2theacp_c",
"name":"Trans Hex 2 enoyl acp",
"compartment":"c",
"charge":0,
"formula":"C6H8OX",
"notes":{
"original_bigg_ids":[
"2theacp_c"
]
},
"annotation":{
"bigg.metabolite":[
"2theacp"
],
"sbo":"SBO:0000247"
}
},
{
"id":"co2_e",
"name":"CO2 CO2",
"compartment":"e",
"charge":0,
"formula":"CO2",
"notes":{
"original_bigg_ids":[
"co2_e"
]
},
"annotation":{
"bigg.metabolite":[
"co2"
],
"biocyc":[
"META:CARBON-DIOXIDE"
],
"chebi":[
"CHEBI:23011",
"CHEBI:3283",
"CHEBI:48829",
"CHEBI:16526",
"CHEBI:13283",
"CHEBI:13285",
"CHEBI:13284",
"CHEBI:13282"
],
"envipath":[
"650babc9-9d68-4b73-9332-11972ca26f7b/compound/2ec3da94-5f50-4525-81b1-5607c5c7a3d3",
"32de3cf4-e3e6-4168-956e-32fa5ddb0ce1/compound/05f60af4-0a3f-4ead-9a29-33bb0f123379"
],
"hmdb":[
"HMDB01967"
],
"inchi_key":[
"CURLTUGMZLYLDI-UHFFFAOYSA-N"
],
"kegg.compound":[
"C00011"
],
"kegg.drug":[
"D00004"
],
"metanetx.chemical":[
"MNXM13"
],
"reactome.compound":[
"29376",
"5668565",
"189480",
"1132345",
"113528",
"1237009",
"159751",
"389536",
"159942"
],
"sabiork":[
"1266"
],
"sbo":"SBO:0000247",
"seed.compound":[
"cpd00011"
]
}
},
{
"id":"2tocdacp_c",
"name":"Trans Octadec 2 enoyl acyl carrier protein",
"compartment":"c",
"charge":0,
"formula":"C18H32OX",
"notes":{
"original_bigg_ids":[
"2tocdacp_c"
]
},
"annotation":{
"bigg.metabolite":[
"2tocdacp"
],
"sbo":"SBO:0000247"
}
},
{
"id":"coa_c",
"name":"Coenzyme A",
"compartment":"c",
"charge":-4,
"formula":"C21H32N7O16P3S",
"notes":{
"original_bigg_ids":[
"coa_c"
]
},
"annotation":{
"bigg.metabolite":[
"coa"
],
"biocyc":[
"META:COA-GROUP",
"META:CO-A"
],
"chebi":[
"CHEBI:41631",
"CHEBI:41597",
"CHEBI:741566",
"CHEBI:23355",
"CHEBI:13295",
"CHEBI:13298",
"CHEBI:57287",
"CHEBI:15346",
"CHEBI:3771",
"CHEBI:13294"
],
"envipath":[
"32de3cf4-e3e6-4168-956e-32fa5ddb0ce1/compound/19310484-6aa5-4dcf-b1da-855a8c21ecfd"
],
"hmdb":[
"HMDB01423",
"HMDB62184"
],
"inchi_key":[
"RGJOEKWQDUBAIZ-IBOSZNHHSA-J"
],
"kegg.compound":[
"C00010"
],
"metanetx.chemical":[
"MNXM12"
],
"reactome.compound":[
"193514",
"162743",
"2485002",
"1678675",
"29374",
"76194",
"8939024"
],
"sabiork":[
"1265"
],
"sbo":"SBO:0000247",
"seed.compound":[
"cpd22528",
"cpd00010"
]
}
},
{
"id":"2toceacp_c",
"name":"Trans Oct 2 enoyl acp",
"compartment":"c",
"charge":0,
"formula":"C8H12OX",
"notes":{
"original_bigg_ids":[
"2toceacp_c"
]
},
"annotation":{
"bigg.metabolite":[
"2toceacp"
],
"sbo":"SBO:0000247"
}
},
{
"id":"cpocdacp_c",
"name":"Cyclopropanoyl octadecanoyl acyl carrier protein",
"compartment":"c",
"charge":0,
"formula":"C19H34OX",
"notes":{
"original_bigg_ids":[
"cpocdacp_c"
]
},
"annotation":{
"bigg.metabolite":[
"cpocdacp"
],
"sbo":"SBO:0000247"
}
},
{
"id":"2ttdeacp_c",
"name":"Trans Tetradec 2 enoyl acyl carrier protein",
"compartment":"c",
"charge":0,
"formula":"C14H24OX",
"notes":{
"original_bigg_ids":[
"2ttdeacp_c"
]
},
"annotation":{
"bigg.metabolite":[
"2ttdeacp"
],
"sbo":"SBO:0000247"
}
},
{
"id":"acamoxm_c",
"name":"N Acetyl L 2 amino 6 oxopimelate C9H11NO6",
"compartment":"c",
"charge":-2,
"formula":"C9H11NO6",
"notes":{
"original_bigg_ids":[
"acamoxm_c"
]
},
"annotation":{
"bigg.metabolite":[
"acamoxm"
],
"biocyc":[
"META:N-ACETYL-L-2-AMINO-6-OXO-PIMELATE"
],
"chebi":[
"CHEBI:21194",
"CHEBI:17355",
"CHEBI:58117",
"CHEBI:13046",
"CHEBI:7148",
"CHEBI:6155"
],
"inchi_key":[
"RVHKMLVNOXVQRH-LURJTMIESA-L"
],
"kegg.compound":[
"C05539"
],
"metanetx.chemical":[
"MNXM1872"
],
"sbo":"SBO:0000247",
"seed.compound":[
"cpd03289"
]
}
},
{
"id":"cpppg3_c",
"name":"Coproporphyrinogen III",
"compartment":"c",
"charge":-4,
"formula":"C36H40N4O8",
"notes":{
"original_bigg_ids":[
"cpppg3_c"
]
},
"annotation":{
"bigg.metabolite":[
"cpppg3"
],
"biocyc":[
"META:COPROPORPHYRINOGEN_III"
],
"chebi":[
"CHEBI:15439",
"CHEBI:3880",
"CHEBI:57309",
"CHEBI:41560",
"CHEBI:23386",
"CHEBI:14020"
],
"hmdb":[
"HMDB01261"
],
"inchi_key":[
"NIUVHXTXUXOFEB-UHFFFAOYSA-J"
],
"kegg.compound":[
"C03263"
],
"metanetx.chemical":[
"MNXM410"
],
"reactome.compound":[
"189455",
"189411"
],
"sabiork":[
"8129",
"6515"
],
"sbo":"SBO:0000247",
"seed.compound":[
"cpd02083"
]
}
},
{
"id":"acara_c",
"name":"N Acetoxyarylamine",
"compartment":"c",
"charge":0,
"formula":"C8H9NO2",
"notes":{
"original_bigg_ids":[
"acara_c"
]
},
"annotation":{
"bigg.metabolite":[
"acara"
],
"sbo":"SBO:0000247"
}
},
{
"id":"34hpp_c",
"name":"3-(4-Hydroxyphenyl)pyruvate",
"compartment":"c",
"charge":-1,
"formula":"C9H7O4",
"notes":{
"original_bigg_ids":[
"34hpp_c"
]
},
"annotation":{
"bigg.metabolite":[
"34hpp"
],
"biocyc":[
"META:P-HYDROXY-PHENYLPYRUVATE"
],
"chebi":[
"CHEBI:36242",
"CHEBI:20425",
"CHEBI:20426",
"CHEBI:12016",
"CHEBI:15999",
"CHEBI:11725",
"CHEBI:594665",
"CHEBI:11727",
"CHEBI:42422",
"CHEBI:1431"
],
"envipath":[
"32de3cf4-e3e6-4168-956e-32fa5ddb0ce1/compound/f2e806ef-76ea-4ddf-bf89-db7737caa79b"
],
"hmdb":[
"HMDB00707"
],
"inchi_key":[
"KKADPXVIOXHVKN-UHFFFAOYSA-M"
],
"kegg.compound":[
"C01179"
],
"metanetx.chemical":[
"MNXM153"
],
"reactome.compound":[
"31365"
],
"sabiork":[
"5423"
],
"sbo":"SBO:0000247",
"seed.compound":[
"cpd00868"
]
}
},
{
"id":"3c2hmp_c",
"name":"3-Carboxy-2-hydroxy-4-methylpentanoate",
"compartment":"c",
"charge":-2,
"formula":"C7H10O5",
"notes":{
"original_bigg_ids":[
"3c2hmp_c"
]
},
"annotation":{
"bigg.metabolite":[
"3c2hmp"
],
"biocyc":[
"META:2-D-THREO-HYDROXY-3-CARBOXY-ISOCAPROATE"
],
"chebi":[
"CHEBI:35120",
"CHEBI:20094",
"CHEBI:35121",
"CHEBI:15592",
"CHEBI:35122",
"CHEBI:35114",
"CHEBI:43468",
"CHEBI:11843",
"CHEBI:11760",
"CHEBI:43465",
"CHEBI:1565"
],
"hmdb":[
"HMDB12156"
],
"inchi_key":[
"RNQHMTFBUSSBJQ-CRCLSJGQSA-L"
],
"kegg.compound":[
"C04411"
],
"metanetx.chemical":[
"MNXM891"
],
"sabiork":[
"7292"
],
"sbo":"SBO:0000247",
"seed.compound":[
"cpd02693"
]
}
},
{
"id":"csn_c",
"name":"Cytosine",
"compartment":"c",
"charge":0,
"formula":"C4H5N3O",
"notes":{
"original_bigg_ids":[
"csn_c"
]
},
"annotation":{
"bigg.metabolite":[
"csn"
],
"biocyc":[
"META:CYTOSINE"
],
"chebi":[
"CHEBI:23531",
"CHEBI:4072",
"CHEBI:14066",
"CHEBI:16040",
"CHEBI:41732"
],
"hmdb":[
"HMDB00630"
],
"inchi_key":[
"OPTASPLRGRRNAP-UHFFFAOYSA-N"
],
"kegg.compound":[
"C00380"
],
"metanetx.chemical":[
"MNXM761"
],
"sabiork":[
"58"
],
"sbo":"SBO:0000247",
"seed.compound":[
"cpd00307"
]
}
},
{
"id":"3c3hmp_c",
"name":"3-Carboxy-3-hydroxy-4-methylpentanoate",
"compartment":"c",
"charge":-2,
"formula":"C7H10O5",
"notes":{
"original_bigg_ids":[
"3c3hmp_c"
]
},
"annotation":{
"bigg.metabolite":[
"3c3hmp"
],
"biocyc":[
"META:3-CARBOXY-3-HYDROXY-ISOCAPROATE"
],
"chebi":[
"CHEBI:35128",
"CHEBI:1178"
],
"hmdb":[
"HMDB00402"
],
"inchi_key":[
"BITYXLXUCSKTJS-ZETCQYMHSA-L"
],
"kegg.compound":[
"C02504"
],
"lipidmaps":[
"LMFA01170083"
],
"metanetx.chemical":[
"MNXM985"
],
"sbo":"SBO:0000247",
"seed.compound":[
"cpd01646"
]
}
},
{
"id":"accoa_c",
"name":"Acetyl-CoA",
"compartment":"c",
"charge":-4,
"formula":"C23H34N7O17P3S",
"notes":{
"original_bigg_ids":[
"accoa_c"
]
},
"annotation":{
"bigg.metabolite":[
"accoa"
],
"biocyc":[
"META:ACETYL-COA"
],
"chebi":[
"CHEBI:57288",
"CHEBI:22192",
"CHEBI:15351",
"CHEBI:13712",
"CHEBI:2408",
"CHEBI:40470"
],
"envipath":[
"32de3cf4-e3e6-4168-956e-32fa5ddb0ce1/compound/57bd5e24-9d14-4b91-bc60-64c8ea6c2d11"
],
"hmdb":[
"HMDB01206"
],
"inchi_key":[
"ZSLZBFCDCINBPY-ZSJPKINUSA-J"
],
"kegg.compound":[
"C00024"
],
"lipidmaps":[
"LMFA07050029",
"LMFA07050281"
],
"metanetx.chemical":[
"MNXM21"
],
"reactome.compound":[
"727753",
"76183",
"113560",
"353123",
"113559"
],
"sabiork":[
"1276"
],
"sbo":"SBO:0000247",
"seed.compound":[
"cpd00022"
],
"slm":[
"000000297"
]
}
},
{
"id":"ctp_c",
"name":"CTP C9H12N3O14P3",
"compartment":"c",
"charge":-4,
"formula":"C9H12N3O14P3",
"notes":{
"original_bigg_ids":[
"ctp_c"
]
},
"annotation":{
"bigg.metabolite":[
"ctp"
],
"biocyc":[
"META:CTP"
],
"chebi":[
"CHEBI:3285",
"CHEBI:23522",
"CHEBI:41675",
"CHEBI:58231",
"CHEBI:37563",
"CHEBI:13286",
"CHEBI:17677"
],
"hmdb":[
"HMDB00082"
],
"inchi_key":[
"PCDQPRRSZKQHHS-XVFCMESISA-J"
],
"kegg.compound":[
"C00063"
],
"metanetx.chemical":[
"MNXM63"
],
"reactome.compound":[
"29470",
"110614",
"110577"
],
"sabiork":[
"1286"
],
"sbo":"SBO:0000247",
"seed.compound":[
"cpd00052"
]
}
},
{
"id":"acg5p_c",
"name":"N-Acetyl-L-glutamyl 5-phosphate",
"compartment":"c",
"charge":-3,
"formula":"C7H9NO8P",
"notes":{
"original_bigg_ids":[
"acg5p_c"
]
},
"annotation":{
"bigg.metabolite":[
"acg5p"
],
"biocyc":[
"META:N-ACETYL-GLUTAMYL-P"
],
"chebi":[
"CHEBI:21550",
"CHEBI:12576",
"CHEBI:16878",
"CHEBI:12441",
"CHEBI:7151",
"CHEBI:57936"
],
"hmdb":[
"HMDB06456"
],
"inchi_key":[
"FCVIHFVSXHOPSW-YFKPBYRVSA-K"
],
"kegg.compound":[
"C04133"
],
"metanetx.chemical":[
"MNXM1384"
],
"sabiork":[
"1790"
],
"sbo":"SBO:0000247",
"seed.compound":[
"cpd02552"
]
}
},
{
"id":"3dhq_c",
"name":"3-Dehydroquinate",
"compartment":"c",
"charge":-1,
"formula":"C7H9O6",
"notes":{
"original_bigg_ids":[
"3dhq_c"
]
},
"annotation":{
"bigg.metabolite":[
"3dhq"
],
"biocyc":[
"META:DEHYDROQUINATE"
],
"chebi":[
"CHEBI:19997",
"CHEBI:32364",
"CHEBI:1487",
"CHEBI:12122",
"CHEBI:17947",
"CHEBI:11781",
"CHEBI:42078"
],
"hmdb":[
"HMDB12710"
],
"inchi_key":[
"WVMWZWGZRAXUBK-SYTVJDICSA-M"
],
"kegg.compound":[
"C00944"
],
"metanetx.chemical":[
"MNXM478"
],
"reactome.compound":[
"964921"
],
"sabiork":[
"27311",
"5328"
],
"sbo":"SBO:0000247",
"seed.compound":[
"cpd00699"
]
}
},
{
"id":"acg5sa_c",
"name":"N-Acetyl-L-glutamate 5-semialdehyde",
"compartment":"c",
"charge":-1,
"formula":"C7H10NO4",
"notes":{
"original_bigg_ids":[
"acg5sa_c"
]
},
"annotation":{
"bigg.metabolite":[
"acg5sa"
],
"biocyc":[
"META:CPD-469"
],
"chebi":[
"CHEBI:16319",
"CHEBI:11493",
"CHEBI:12577",
"CHEBI:7152",
"CHEBI:29123",
"CHEBI:12461",
"CHEBI:21551"
],
"hmdb":[
"HMDB06488"
],
"inchi_key":[
"BCPSFKBPHHBDAI-LURJTMIESA-M"
],
"kegg.compound":[
"C01250"
],
"metanetx.chemical":[
"MNXM1062"
],
"sabiork":[
"2267"
],
"sbo":"SBO:0000247",
"seed.compound":[
"cpd00918"
]
}
},
{
"id":"cys__L_c",
"name":"L-Cysteine",
"compartment":"c",
"charge":0,
"formula":"C3H7NO2S",
"notes":{
"original_bigg_ids":[
"cys_L_c"
]
},
"annotation":{
"bigg.metabolite":[
"cys__L"
],
"biocyc":[
"META:CYS"
],
"chebi":[
"CHEBI:32457",
"CHEBI:15356",
"CHEBI:4050",
"CHEBI:32456",
"CHEBI:21261",
"CHEBI:41811",
"CHEBI:14061",
"CHEBI:32443",
"CHEBI:32458",
"CHEBI:32442",
"CHEBI:13095",
"CHEBI:41768",
"CHEBI:23508",
"CHEBI:32445",
"CHEBI:35235",
"CHEBI:17561",
"CHEBI:41700",
"CHEBI:6207",
"CHEBI:41781",
"CHEBI:35237",
"CHEBI:41227"
],
"envipath":[
"650babc9-9d68-4b73-9332-11972ca26f7b/compound/1271bedc-d0c8-4aa1-83dc-571304dd14a8",
"650babc9-9d68-4b73-9332-11972ca26f7b/compound/02361658-c991-436f-ba62-fafbccfdae5e"
],
"hmdb":[
"HMDB00574"
],
"inchi_key":[
"XUJNEKJLAYXESH-REOHCLBHSA-N"
],
"kegg.compound":[
"C00736",
"C00097"
],
"kegg.drug":[
"D00026"
],
"metanetx.chemical":[
"MNXM55"
],
"reactome.compound":[
"352016",
"379721",
"111707",
"5668576"
],
"sabiork":[
"2142",
"78"
],
"sbo":"SBO:0000247",
"seed.compound":[
"cpd00084",
"cpd00547"
]
}
},
{
"id":"3dhsk_c",
"name":"3-Dehydroshikimate",
"compartment":"c",
"charge":-1,
"formula":"C7H7O5",
"notes":{
"original_bigg_ids":[
"3dhsk_c"
]
},
"annotation":{
"bigg.metabolite":[
"3dhsk"
],
"biocyc":[
"META:3-DEHYDRO-SHIKIMATE"
],
"chebi":[
"CHEBI:1488",
"CHEBI:2052",
"CHEBI:12123",
"CHEBI:30918",
"CHEBI:17841",
"CHEBI:20566",
"CHEBI:19998",
"CHEBI:19999",
"CHEBI:11782",
"CHEBI:16630",
"CHEBI:42005"
],
"inchi_key":[
"SLWWJZMPHJJOPH-PHDIDXHHSA-M"
],
"kegg.compound":[
"C02637"
],
"metanetx.chemical":[
"MNXM611"
],
"reactome.compound":[
"964941"
],
"sabiork":[
"6290",
"27313"
],
"sbo":"SBO:0000247",
"seed.compound":[
"cpd01716"
]
}
},
{
"id":"cys__L_e",
"name":"L-Cysteine",
"compartment":"e",
"charge":0,
"formula":"C3H7NO2S",
"notes":{
"original_bigg_ids":[
"cys_L_e"
]
},
"annotation":{
"bigg.metabolite":[
"cys__L"
],
"biocyc":[
"META:CYS"
],
"chebi":[
"CHEBI:32457",
"CHEBI:15356",
"CHEBI:4050",
"CHEBI:32456",
"CHEBI:21261",
"CHEBI:41811",
"CHEBI:14061",
"CHEBI:32443",
"CHEBI:32458",
"CHEBI:32442",
"CHEBI:13095",
"CHEBI:41768",
"CHEBI:23508",
"CHEBI:32445",
"CHEBI:35235",
"CHEBI:17561",
"CHEBI:41700",
"CHEBI:6207",
"CHEBI:41781",
"CHEBI:35237",
"CHEBI:41227"
],
"envipath":[
"650babc9-9d68-4b73-9332-11972ca26f7b/compound/1271bedc-d0c8-4aa1-83dc-571304dd14a8",
"650babc9-9d68-4b73-9332-11972ca26f7b/compound/02361658-c991-436f-ba62-fafbccfdae5e"
],
"hmdb":[
"HMDB00574"
],
"inchi_key":[
"XUJNEKJLAYXESH-REOHCLBHSA-N"
],
"kegg.compound":[
"C00736",
"C00097"
],
"kegg.drug":[
"D00026"
],
"metanetx.chemical":[
"MNXM55"
],
"reactome.compound":[
"352016",
"379721",
"111707",
"5668576"
],
"sabiork":[
"2142",
"78"
],
"sbo":"SBO:0000247",
"seed.compound":[
"cpd00084",
"cpd00547"
]
}
},
{
"id":"3hbacp_c",
"name":"3R  3 Hydroxybutanoyl acyl carrier protein",
"compartment":"c",
"charge":0,
"formula":"C4H6O2X",
"notes":{
"original_bigg_ids":[
"3hbacp_c"
]
},
"annotation":{
"bigg.metabolite":[
"3hbacp"
],
"sbo":"SBO:0000247"
}
},
{
"id":"cyst__L_c",
"name":"L-Cystathionine",
"compartment":"c",
"charge":0,
"formula":"C7H14N2O4S",
"notes":{
"original_bigg_ids":[
"cysth_L_c"
]
},
"annotation":{
"bigg.metabolite":[
"cyst__L"
],
"biocyc":[
"META:L-CYSTATHIONINE"
],
"chebi":[
"CHEBI:13093",
"CHEBI:17482",
"CHEBI:6205",
"CHEBI:21259",
"CHEBI:58161"
],
"hmdb":[
"HMDB00099",
"HMDB03614"
],
"inchi_key":[
"ILRYLPWNYFXEMH-WHFBIAKZSA-N"
],
"kegg.compound":[
"C02291"
],
"metanetx.chemical":[
"MNXM319"
],
"reactome.compound":[
"1614518"
],
"sabiork":[
"6114"
],
"sbo":"SBO:0000247",
"seed.compound":[
"cpd19019"
]
}
},
{
"id":"3hddacp_c",
"name":" 3 Hydroxydodecanoyl acyl carrier protein",
"compartment":"c",
"charge":0,
"formula":"C12H22O2X",
"notes":{
"original_bigg_ids":[
"3hddacp_c"
]
},
"annotation":{
"bigg.metabolite":[
"3hddacp"
],
"sbo":"SBO:0000247"
}
},
{
"id":"3hdeacp_c",
"name":"3R  3 Hydroxydecanoyl acyl carrier protein",
"compartment":"c",
"charge":0,
"formula":"C10H18O2X",
"notes":{
"original_bigg_ids":[
"3hdeacp_c"
]
},
"annotation":{
"bigg.metabolite":[
"3hdeacp"
],
"sbo":"SBO:0000247"
}
},
{
"id":"3hhacp_c",
"name":" 3 Hydroxyhexanoyl acp",
"compartment":"c",
"charge":0,
"formula":"C6H10O2X",
"notes":{
"original_bigg_ids":[
"3hhacp_c"
]
},
"annotation":{
"bigg.metabolite":[
"3hhacp"
],
"sbo":"SBO:0000247"
}
},
{
"id":"acgal6p_c",
"name":"N Acetyl D galactosamine 6 phosphate C8H16NO9P",
"compartment":"c",
"charge":-2,
"formula":"C8H14NO9P",
"notes":{
"original_bigg_ids":[
"acgal6p_c"
]
},
"annotation":{
"bigg.metabolite":[
"acgal6p"
],
"biocyc":[
"META:N-ACETYL-D-GALACTOSAMINE-6-PHOSPHATE"
],
"chebi":[
"CHEBI:7111",
"CHEBI:71673",
"CHEBI:18207",
"CHEBI:12451",
"CHEBI:21503"
],
"inchi_key":[
"BRGMHAYQAZFZDJ-KEWYIRBNSA-L"
],
"kegg.compound":[
"C06376"
],
"metanetx.chemical":[
"MNXM6346"
],
"sbo":"SBO:0000247",
"seed.compound":[
"cpd03812"
]
}
},
{
"id":"acgala_e",
"name":"N Acetyl D galactosamine",
"compartment":"e",
"charge":0,
"formula":"C8H15NO6",
"notes":{
"original_bigg_ids":[
"acgala_e"
]
},
"annotation":{
"bigg.metabolite":[
"acgala"
],
"sbo":"SBO:0000247"
}
},
{
"id":"acgam1p_c",
"name":"N-Acetyl-D-glucosamine 1-phosphate",
"compartment":"c",
"charge":-2,
"formula":"C8H14NO9P",
"notes":{
"original_bigg_ids":[
"acgam1p_c"
]
},
"annotation":{
"bigg.metabolite":[
"acgam1p"
],
"chebi":[
"CHEBI:7125"
],
"hmdb":[
"HMDB01367"
],
"inchi_key":[
"FZLJPEPAYPUMMR-RTRLPJTCSA-L"
],
"kegg.compound":[
"C04256"
],
"metanetx.chemical":[
"MNXM91871"
],
"reactome.compound":[
"532204"
],
"sabiork":[
"1801",
"26400"
],
"sbo":"SBO:0000247",
"seed.compound":[
"cpd02611"
]
}
},
{
"id":"acgam6p_c",
"name":"N-Acetyl-D-glucosamine 6-phosphate",
"compartment":"c",
"charge":-2,
"formula":"C8H14NO9P",
"notes":{
"original_bigg_ids":[
"acgam6p_c"
]
},
"annotation":{
"bigg.metabolite":[
"acgam6p"
],
"biocyc":[
"META:CPD-16168",
"META:N-ACETYL-D-GLUCOSAMINE-6-P"
],
"chebi":[
"CHEBI:49353",
"CHEBI:57513",
"CHEBI:49359",
"CHEBI:12456",
"CHEBI:15784",
"CHEBI:21521",
"CHEBI:7127",
"CHEBI:39577",
"CHEBI:12564"
],
"hmdb":[
"HMDB01062",
"HMDB02817"
],
"inchi_key":[
"BRGMHAYQAZFZDJ-RTRLPJTCSA-L"
],
"kegg.compound":[
"C00357"
],
"metanetx.chemical":[
"MNXM63556"
],
"reactome.compound":[
"449703"
],
"sabiork":[
"1676"
],
"sbo":"SBO:0000247",
"seed.compound":[
"cpd00293"
]
}
},
{
"id":"acgam_c",
"name":"N-Acetyl-D-glucosamine",
"compartment":"c",
"charge":0,
"formula":"C8H15NO6",
"notes":{
"original_bigg_ids":[
"acgam_c"
]
},
"annotation":{
"bigg.metabolite":[
"acgam"
],
"biocyc":[
"META:N-acetyl-D-glucosamine"
],
"chebi":[
"CHEBI:21517",
"CHEBI:12455",
"CHEBI:506227",
"CHEBI:12563",
"CHEBI:7123",
"CHEBI:17411",
"CHEBI:58134"
],
"hmdb":[
"HMDB62641",
"HMDB00215",
"HMDB14288",
"HMDB00533"
],
"inchi_key":[
"OVRNDRQMDRJTHS-RTRLPJTCSA-N"
],
"kegg.compound":[
"C00140"
],
"metanetx.chemical":[
"MNXM143"
],
"reactome.compound":[
"2162231",
"1678743"
],
"sabiork":[
"95"
],
"sbo":"SBO:0000247",
"seed.compound":[
"cpd27608",
"cpd00122"
]
}
},
{
"id":"cystrna_c",
"name":"L-Cysteinyl-tRNA(Cys)",
"compartment":"c",
"charge":-2,
"formula":"C18H28NO17P2SR3",
"notes":{
"original_bigg_ids":[
"cystrna_c"
]
},
"annotation":{
"bigg.metabolite":[
"cystrna"
],
"chebi":[
"CHEBI:74764",
"CHEBI:29152",
"CHEBI:6208",
"CHEBI:13096"
],
"kegg.compound":[
"C03125"
],
"metanetx.chemical":[
"MNXM155005"
],
"reactome.compound":[
"379713",
"379719"
],
"sabiork":[
"3855"
],
"sbo":"SBO:0000247",
"seed.compound":[
"cpd12255"
]
}
},
{
"id":"acgam_e",
"name":"N-Acetyl-D-glucosamine",
"compartment":"e",
"charge":0,
"formula":"C8H15NO6",
"notes":{
"original_bigg_ids":[
"acgam_e"
]
},
"annotation":{
"bigg.metabolite":[
"acgam"
],
"biocyc":[
"META:N-acetyl-D-glucosamine"
],
"chebi":[
"CHEBI:21517",
"CHEBI:12455",
"CHEBI:506227",
"CHEBI:12563",
"CHEBI:7123",
"CHEBI:17411",
"CHEBI:58134"
],
"hmdb":[
"HMDB62641",
"HMDB00215",
"HMDB14288",
"HMDB00533"
],
"inchi_key":[
"OVRNDRQMDRJTHS-RTRLPJTCSA-N"
],
"kegg.compound":[
"C00140"
],
"metanetx.chemical":[
"MNXM143"
],
"reactome.compound":[
"2162231",
"1678743"
],
"sabiork":[
"95"
],
"sbo":"SBO:0000247",
"seed.compound":[
"cpd27608",
"cpd00122"
]
}
},
{
"id":"acglu_c",
"name":"N-Acetyl-L-glutamate",
"compartment":"c",
"charge":-2,
"formula":"C7H9NO5",
"notes":{
"original_bigg_ids":[
"acglu_c"
]
},
"annotation":{
"bigg.metabolite":[
"acglu"
],
"biocyc":[
"META:ACETYL-GLU"
],
"chebi":[
"CHEBI:7150",
"CHEBI:17533",
"CHEBI:44337",
"CHEBI:44335",
"CHEBI:21549",
"CHEBI:87274",
"CHEBI:64040",
"CHEBI:12575",
"CHEBI:21552"
],
"inchi_key":[
"RFMMMVDNIPUKGG-YFKPBYRVSA-L"
],
"kegg.compound":[
"C00624"
],
"metanetx.chemical":[
"MNXM730"
],
"reactome.compound":[
"30471"
],
"sabiork":[
"2120"
],
"sbo":"SBO:0000247",
"seed.compound":[
"cpd00477"
]
}
},
{
"id":"3hmp_c",
"name":"3-Hydroxy-2-methylpropanoate",
"compartment":"c",
"charge":-1,
"formula":"C4H7O3",
"notes":{
"original_bigg_ids":[
"3hmp_c"
]
},
"annotation":{
"bigg.metabolite":[
"3hmp"
],
"biocyc":[
"META:3-HYDROXY-ISOBUTYRATE"
],
"chebi":[
"CHEBI:18064",
"CHEBI:11805",
"CHEBI:1516"
],
"hmdb":[
"HMDB62640"
],
"inchi_key":[
"DBXBTMSZEOQQDU-UHFFFAOYSA-M"
],
"kegg.compound":[
"C01188"
],
"metanetx.chemical":[
"MNXM396"
],
"reactome.compound":[
"573404"
],
"sabiork":[
"5430"
],
"sbo":"SBO:0000247",
"seed.compound":[
"cpd00876"
]
}
},
{
"id":"cytd_c",
"name":"Cytidine",
"compartment":"c",
"charge":0,
"formula":"C9H13N3O5",
"notes":{
"original_bigg_ids":[
"cytd_c"
]
},
"annotation":{
"bigg.metabolite":[
"cytd"
],
"biocyc":[
"META:CYTIDINE"
],
"chebi":[
"CHEBI:41686",
"CHEBI:41709",
"CHEBI:4053",
"CHEBI:23515",
"CHEBI:17562",
"CHEBI:14063",
"CHEBI:41649",
"CHEBI:41704"
],
"hmdb":[
"HMDB00089"
],
"inchi_key":[
"UHDGCWIWMRVCDJ-XVFCMESISA-N"
],
"kegg.compound":[
"C00475"
],
"kegg.drug":[
"D07769"
],
"metanetx.chemical":[
"MNXM338"
],
"sabiork":[
"1340"
],
"sbo":"SBO:0000247",
"seed.compound":[
"cpd00367"
]
}
},
{
"id":"3hocacp_c",
"name":" 3 Hydroxyoctanoyl acyl carrier protein",
"compartment":"c",
"charge":0,
"formula":"C8H14O2X",
"notes":{
"original_bigg_ids":[
"3hocacp_c"
]
},
"annotation":{
"bigg.metabolite":[
"3hocacp"
],
"sbo":"SBO:0000247"
}
},
{
"id":"3hocdacp_c",
"name":"3R  3 Hydroxyoctadecanoyl acyl carrier protein",
"compartment":"c",
"charge":0,
"formula":"C18H34O2X",
"notes":{
"original_bigg_ids":[
"3hocdacp_c"
]
},
"annotation":{
"bigg.metabolite":[
"3hocdacp"
],
"sbo":"SBO:0000247"
}
},
{
"id":"d12dg_LLA_c",
"name":"Diglucosyl 1 2 diacylglycerol",
"compartment":"c",
"charge":0,
"formula":"C4920H8998O1500",
"notes":{
"original_bigg_ids":[
"d12dg_LLA_c"
]
},
"annotation":{
"bigg.metabolite":[
"d12dg_LLA"
],
"sbo":"SBO:0000247"
}
},
{
"id":"3hpaacp_c",
"name":"3R  3 Hydroxypalmitoyl acyl carrier protein",
"compartment":"c",
"charge":0,
"formula":"C16H30O2X",
"notes":{
"original_bigg_ids":[
"3hpaacp_c"
]
},
"annotation":{
"bigg.metabolite":[
"3hpaacp"
],
"sbo":"SBO:0000247"
}
},
{
"id":"dad_2_c",
"name":"Deoxyadenosine",
"compartment":"c",
"charge":0,
"formula":"C10H13N5O3",
"notes":{
"original_bigg_ids":[
"dad_2_c"
]
},
"annotation":{
"bigg.metabolite":[
"dad_2"
],
"biocyc":[
"META:DEOXYADENOSINE"
],
"chebi":[
"CHEBI:19234",
"CHEBI:4405",
"CHEBI:40560",
"CHEBI:17256",
"CHEBI:14112",
"CHEBI:40535",
"CHEBI:40565",
"CHEBI:39863"
],
"hmdb":[
"HMDB05778",
"HMDB00101",
"HMDB11722"
],
"inchi_key":[
"OLXZPDWKRNYJJZ-RRKCRQDMSA-N"
],
"kegg.compound":[
"C00559"
],
"metanetx.chemical":[
"MNXM625"
],
"sabiork":[
"1874"
],
"sbo":"SBO:0000247",
"seed.compound":[
"cpd00438"
]
}
},
{
"id":"3htdacp_c",
"name":"3R  3 Hydroxytetradecanoyl acyl carrier protein",
"compartment":"c",
"charge":0,
"formula":"C14H27O2X",
"notes":{
"original_bigg_ids":[
"3htdacp_c"
]
},
"annotation":{
"bigg.metabolite":[
"3htdacp"
],
"sbo":"SBO:0000247"
}
},
{
"id":"achms_c",
"name":"O Acetyl L homoserine C6H11NO4",
"compartment":"c",
"charge":0,
"formula":"C6H11NO4",
"notes":{
"original_bigg_ids":[
"achms_c"
]
},
"annotation":{
"bigg.metabolite":[
"achms"
],
"biocyc":[
"META:CPD-667"
],
"chebi":[
"CHEBI:12709",
"CHEBI:21937",
"CHEBI:16288",
"CHEBI:7667",
"CHEBI:12684",
"CHEBI:57716"
],
"inchi_key":[
"FCXZBWSIAGGPCB-YFKPBYRVSA-N"
],
"kegg.compound":[
"C01077"
],
"metanetx.chemical":[
"MNXM699"
],
"sbo":"SBO:0000247",
"seed.compound":[
"cpd00790"
]
}
},
{
"id":"dadp_c",
"name":"DADP C10H12N5O9P2",
"compartment":"c",
"charge":-3,
"formula":"C10H12N5O9P2",
"notes":{
"original_bigg_ids":[
"dadp_c"
]
},
"annotation":{
"bigg.metabolite":[
"dadp"
],
"biocyc":[
"META:DADP"
],
"chebi":[
"CHEBI:10489",
"CHEBI:16174",
"CHEBI:57667",
"CHEBI:41890",
"CHEBI:19235",
"CHEBI:14067"
],
"hmdb":[
"HMDB01508"
],
"inchi_key":[
"DAEAPNUQQAICNR-RRKCRQDMSA-K"
],
"kegg.compound":[
"C00206"
],
"metanetx.chemical":[
"MNXM374"
],
"reactome.compound":[
"500087"
],
"sabiork":[
"1314"
],
"sbo":"SBO:0000247",
"seed.compound":[
"cpd00177"
]
}
},
{
"id":"acmalt_c",
"name":"Acetyl-maltose",
"compartment":"c",
"charge":0,
"formula":"C14H24O12",
"notes":{
"original_bigg_ids":[
"acmalt_c"
]
},
"annotation":{
"bigg.metabolite":[
"acmalt"
],
"biocyc":[
"META:CPD-18529"
],
"inchi_key":[
"IJVLHLCOMOKFHH-DURRTVQMSA-N"
],
"kegg.compound":[
"C02130"
],
"kegg.glycan":[
"G10592"
],
"metanetx.chemical":[
"MNXM3135"
],
"sbo":"SBO:0000247",
"seed.compound":[
"cpd01441"
]
}
},
{
"id":"damp_c",
"name":"DAMP C10H12N5O6P",
"compartment":"c",
"charge":-2,
"formula":"C10H12N5O6P",
"notes":{
"original_bigg_ids":[
"damp_c"
]
},
"annotation":{
"bigg.metabolite":[
"damp"
],
"biocyc":[
"META:DAMP"
],
"chebi":[
"CHEBI:17713",
"CHEBI:40544",
"CHEBI:40607",
"CHEBI:41815",
"CHEBI:40614",
"CHEBI:41870",
"CHEBI:58245",
"CHEBI:41864",
"CHEBI:10490",
"CHEBI:40505",
"CHEBI:40499",
"CHEBI:19236",
"CHEBI:14068",
"CHEBI:40419"
],
"hmdb":[
"HMDB00905"
],
"inchi_key":[
"KHWCHTKSEGGWEX-RRKCRQDMSA-L"
],
"kegg.compound":[
"C00360"
],
"metanetx.chemical":[
"MNXM432"
],
"reactome.compound":[
"500088",
"109386"
],
"sabiork":[
"62"
],
"sbo":"SBO:0000247",
"seed.compound":[
"cpd00294"
]
}
},
{
"id":"acmana_e",
"name":"N-Acetyl-D-mannosamine",
"compartment":"e",
"charge":0,
"formula":"C8H15NO6",
"notes":{
"original_bigg_ids":[
"acmana_e"
]
},
"annotation":{
"bigg.metabolite":[
"acmana"
],
"biocyc":[
"META:N-acetyl-D-mannosamine"
],
"chebi":[
"CHEBI:7141",
"CHEBI:12459",
"CHEBI:12573",
"CHEBI:58019",
"CHEBI:17122",
"CHEBI:63153",
"CHEBI:21538"
],
"hmdb":[
"HMDB62724"
],
"inchi_key":[
"MBLBDJOUHNCFQT-XAMCCFCMSA-N"
],
"kegg.compound":[
"C00645"
],
"metanetx.chemical":[
"MNXM2403"
],
"reactome.compound":[
"4085214"
],
"sabiork":[
"25302",
"1583"
],
"sbo":"SBO:0000247",
"seed.compound":[
"cpd00492"
]
}
},
{
"id":"3ig3p_c",
"name":"C'-(3-Indolyl)-glycerol 3-phosphate",
"compartment":"c",
"charge":-2,
"formula":"C11H12NO6P",
"notes":{
"original_bigg_ids":[
"3ig3p_c"
]
},
"annotation":{
"bigg.metabolite":[
"3ig3p"
],
"biocyc":[
"META:INDOLE-3-GLYCEROL-P"
],
"chebi":[
"CHEBI:58866",
"CHEBI:51793"
],
"inchi_key":[
"NQEQTYPJSIEPHW-MNOVXSKESA-L"
],
"kegg.compound":[
"C03506"
],
"metanetx.chemical":[
"MNXM866"
],
"sbo":"SBO:0000247",
"seed.compound":[
"cpd02210",
"cpd29667"
]
}
},
{
"id":"datp_c",
"name":"DATP C10H12N5O12P3",
"compartment":"c",
"charge":-4,
"formula":"C10H12N5O12P3",
"notes":{
"original_bigg_ids":[
"datp_c"
]
},
"annotation":{
"bigg.metabolite":[
"datp"
],
"biocyc":[
"META:DATP"
],
"chebi":[
"CHEBI:495505",
"CHEBI:19238",
"CHEBI:42290",
"CHEBI:10491",
"CHEBI:61404",
"CHEBI:16284",
"CHEBI:14069"
],
"hmdb":[
"HMDB01532"
],
"inchi_key":[
"SUYVUBYJARFZHO-RRKCRQDMSA-J"
],
"kegg.compound":[
"C00131"
],
"metanetx.chemical":[
"MNXM286"
],
"reactome.compound":[
"110644"
],
"sabiork":[
"1307"
],
"sbo":"SBO:0000247",
"seed.compound":[
"cpd00115"
]
}
},
{
"id":"3mba_c",
"name":"3 methylbutanoic acid",
"compartment":"c",
"charge":-1,
"formula":"C5H9O2",
"notes":{
"original_bigg_ids":[
"3mba_c"
]
},
"annotation":{
"bigg.metabolite":[
"3mba"
],
"sbo":"SBO:0000247"
}
},
{
"id":"acmanap_c",
"name":"N-Acetyl-D-mannosamine 6-phosphate",
"compartment":"c",
"charge":-2,
"formula":"C8H14NO9P",
"notes":{
"original_bigg_ids":[
"acmanap_c"
]
},
"annotation":{
"bigg.metabolite":[
"acmanap"
],
"biocyc":[
"META:N-ACETYL-D-MANNOSAMINE-6P"
],
"chebi":[
"CHEBI:62165",
"CHEBI:62168",
"CHEBI:58557",
"CHEBI:7142",
"CHEBI:21539",
"CHEBI:28273"
],
"hmdb":[
"HMDB01121"
],
"inchi_key":[
"QDSLHWJDSQGPEE-WCTZXXKLSA-L"
],
"kegg.compound":[
"C04257"
],
"metanetx.chemical":[
"MNXM4708"
],
"reactome.compound":[
"4085225"
],
"sabiork":[
"1802"
],
"sbo":"SBO:0000247",
"seed.compound":[
"cpd02612"
]
}
},
{
"id":"db4p_c",
"name":"3,4-dihydroxy-2-butanone 4-phosphate",
"compartment":"c",
"charge":-2,
"formula":"C4H7O6P",
"notes":{
"original_bigg_ids":[
"db4p_c"
]
},
"annotation":{
"bigg.metabolite":[
"db4p"
],
"chebi":[
"CHEBI:50606"
],
"inchi_key":[
"OKYHYXLCTGGOLM-UHFFFAOYSA-L"
],
"kegg.compound":[
"C15556"
],
"metanetx.chemical":[
"MNXM2323"
],
"sabiork":[
"23254"
],
"sbo":"SBO:0000247",
"seed.compound":[
"cpd11225"
]
}
},
{
"id":"acorn_c",
"name":"N2-Acetyl-L-ornithine",
"compartment":"c",
"charge":0,
"formula":"C7H14N2O3",
"notes":{
"original_bigg_ids":[
"acorn_c"
]
},
"annotation":{
"bigg.metabolite":[
"acorn"
],
"biocyc":[
"META:N-ALPHA-ACETYLORNITHINE"
],
"chebi":[
"CHEBI:21814",
"CHEBI:7368",
"CHEBI:16543",
"CHEBI:57805",
"CHEBI:40771",
"CHEBI:12634"
],
"hmdb":[
"HMDB06489",
"HMDB03357"
],
"inchi_key":[
"JRLGPAXAGHMNOL-LURJTMIESA-N"
],
"kegg.compound":[
"C00437"
],
"metanetx.chemical":[
"MNXM817"
],
"sabiork":[
"2048"
],
"sbo":"SBO:0000247",
"seed.compound":[
"cpd00342"
]
}
},
{
"id":"acp_c",
"name":"Acyl carrier Protein",
"compartment":"c",
"charge":0,
"formula":"X",
"notes":{
"original_bigg_ids":[
"acp_c"
]
},
"annotation":{
"bigg.metabolite":[
"acp"
],
"sbo":"SBO:0000247"
}
},
{
"id":"3mba_e",
"name":"3 methylbutanoic acid",
"compartment":"e",
"charge":-1,
"formula":"C5H9O2",
"notes":{
"original_bigg_ids":[
"3mba_e"
]
},
"annotation":{
"bigg.metabolite":[
"3mba"
],
"sbo":"SBO:0000247"
}
},
{
"id":"3mbal_c",
"name":"3 methylbutanal",
"compartment":"c",
"charge":0,
"formula":"C5H10O",
"notes":{
"original_bigg_ids":[
"3mbal_c"
]
},
"annotation":{
"bigg.metabolite":[
"3mbal"
],
"sbo":"SBO:0000247"
}
},
{
"id":"dcamp_c",
"name":"N6-(1,2-Dicarboxyethyl)-AMP",
"compartment":"c",
"charge":-4,
"formula":"C14H14N5O11P",
"notes":{
"original_bigg_ids":[
"dcamp_c"
]
},
"annotation":{
"bigg.metabolite":[
"dcamp"
],
"biocyc":[
"META:ADENYLOSUCC"
],
"chebi":[
"CHEBI:12657",
"CHEBI:39869",
"CHEBI:57567",
"CHEBI:21857",
"CHEBI:7405",
"CHEBI:12656",
"CHEBI:22262",
"CHEBI:15919"
],
"hmdb":[
"HMDB01332",
"HMDB11633",
"HMDB59653",
"HMDB00536"
],
"inchi_key":[
"OFBHPPMPBOJXRT-DPXQIYNJSA-J"
],
"kegg.compound":[
"C03794"
],
"metanetx.chemical":[
"MNXM565"
],
"reactome.compound":[
"35141"
],
"sabiork":[
"1886"
],
"sbo":"SBO:0000247",
"seed.compound":[
"cpd02375"
]
}
},
{
"id":"3mbal_e",
"name":"3 methylbutanal",
"compartment":"e",
"charge":0,
"formula":"C5H10O",
"notes":{
"original_bigg_ids":[
"3mbal_e"
]
},
"annotation":{
"bigg.metabolite":[
"3mbal"
],
"sbo":"SBO:0000247"
}
},
{
"id":"dcdp_c",
"name":"DCDP C9H12N3O10P2",
"compartment":"c",
"charge":-3,
"formula":"C9H12N3O10P2",
"notes":{
"original_bigg_ids":[
"dcdp_c"
]
},
"annotation":{
"bigg.metabolite":[
"dcdp"
],
"biocyc":[
"META:DCDP"
],
"chebi":[
"CHEBI:19241",
"CHEBI:28846",
"CHEBI:58593",
"CHEBI:10492",
"CHEBI:49966"
],
"hmdb":[
"HMDB01245"
],
"inchi_key":[
"FTDHDKPUHBLBTL-SHYZEUOFSA-K"
],
"kegg.compound":[
"C00705"
],
"metanetx.chemical":[
"MNXM411"
],
"sabiork":[
"1347"
],
"sbo":"SBO:0000247",
"seed.compound":[
"cpd00533"
]
}
},
{
"id":"3mob_c",
"name":"3-Methyl-2-oxobutanoate",
"compartment":"c",
"charge":-1,
"formula":"C5H7O3",
"notes":{
"original_bigg_ids":[
"3mob_c"
]
},
"annotation":{
"bigg.metabolite":[
"3mob"
],
"biocyc":[
"META:2-KETO-ISOVALERATE"
],
"chebi":[
"CHEBI:11851",
"CHEBI:43714",
"CHEBI:132177",
"CHEBI:20115",
"CHEBI:1584",
"CHEBI:16530"
],
"envipath":[
"650babc9-9d68-4b73-9332-11972ca26f7b/compound/dee66401-4b7f-4203-8ee3-fa61f1f45f03"
],
"hmdb":[
"HMDB04260",
"HMDB00019"
],
"inchi_key":[
"QHKABHOOEWYVLI-UHFFFAOYSA-M"
],
"kegg.compound":[
"C00141"
],
"lipidmaps":[
"LMFA01020274"
],
"metanetx.chemical":[
"MNXM238"
],
"sabiork":[
"1945"
],
"sbo":"SBO:0000247",
"seed.compound":[
"cpd00123"
]
}
},
{
"id":"acser_c",
"name":"O-Acetyl-L-serine",
"compartment":"c",
"charge":0,
"formula":"C5H9NO4",
"notes":{
"original_bigg_ids":[
"acser_c"
]
},
"annotation":{
"bigg.metabolite":[
"acser"
],
"biocyc":[
"META:ACETYLSERINE"
],
"chebi":[
"CHEBI:44568",
"CHEBI:58340",
"CHEBI:7668",
"CHEBI:21938",
"CHEBI:12724",
"CHEBI:17981",
"CHEBI:12710",
"CHEBI:12685"
],
"hmdb":[
"HMDB03011"
],
"inchi_key":[
"VZXPDPZARILFQX-BYPYZUCNSA-N"
],
"kegg.compound":[
"C00979"
],
"metanetx.chemical":[
"MNXM418"
],
"reactome.compound":[
"936709"
],
"sabiork":[
"2202"
],
"sbo":"SBO:0000247",
"seed.compound":[
"cpd00722"
]
}
},
{
"id":"dcmp_c",
"name":"DCMP C9H12N3O7P",
"compartment":"c",
"charge":-2,
"formula":"C9H12N3O7P",
"notes":{
"original_bigg_ids":[
"dcmp_c"
]
},
"annotation":{
"bigg.metabolite":[
"dcmp"
],
"biocyc":[
"META:DCMP"
],
"chebi":[
"CHEBI:15918",
"CHEBI:10493",
"CHEBI:41838",
"CHEBI:19242",
"CHEBI:14115",
"CHEBI:41875",
"CHEBI:14071",
"CHEBI:41881",
"CHEBI:57566",
"CHEBI:14070"
],
"hmdb":[
"HMDB01202"
],
"inchi_key":[
"NCMVOABPESMRCP-SHYZEUOFSA-L"
],
"kegg.compound":[
"C00239"
],
"metanetx.chemical":[
"MNXM266"
],
"reactome.compound":[
"109378",
"500828"
],
"sabiork":[
"63"
],
"sbo":"SBO:0000247",
"seed.compound":[
"cpd00206"
]
}
},
{
"id":"actn__R_c",
"name":" R  Acetoin C4H8O2",
"compartment":"c",
"charge":0,
"formula":"C4H8O2",
"notes":{
"original_bigg_ids":[
"actn_R_c"
]
},
"annotation":{
"bigg.metabolite":[
"actn__R"
],
"biocyc":[
"META:CPD-10353"
],
"chebi":[
"CHEBI:335",
"CHEBI:43026",
"CHEBI:10968",
"CHEBI:10996",
"CHEBI:18680",
"CHEBI:15686"
],
"inchi_key":[
"ROWKJAVDOGWPAT-GSVOUGTGSA-N"
],
"kegg.compound":[
"C00810"
],
"lipidmaps":[
"LMFA12000064"
],
"metanetx.chemical":[
"MNXM664"
],
"sbo":"SBO:0000247",
"seed.compound":[
"cpd19008"
]
}
},
{
"id":"3mop_c",
"name":"(S)-3-Methyl-2-oxopentanoate",
"compartment":"c",
"charge":-1,
"formula":"C6H9O3",
"notes":{
"original_bigg_ids":[
"3mop_c"
]
},
"annotation":{
"bigg.metabolite":[
"3mop"
],
"biocyc":[
"META:2-KETO-3-METHYL-VALERATE"
],
"chebi":[
"CHEBI:18568",
"CHEBI:401",
"CHEBI:213",
"CHEBI:18567",
"CHEBI:35146",
"CHEBI:18755",
"CHEBI:11049",
"CHEBI:10888",
"CHEBI:15614"
],
"inchi_key":[
"JVQYSWDUAOAHFM-BYPYZUCNSA-M"
],
"kegg.compound":[
"C00671"
],
"lipidmaps":[
"LMFA01020275"
],
"metanetx.chemical":[
"MNXM439"
],
"sabiork":[
"5174"
],
"sbo":"SBO:0000247",
"seed.compound":[
"cpd00508"
]
}
},
{
"id":"dctp_c",
"name":"DCTP C9H12N3O13P3",
"compartment":"c",
"charge":-4,
"formula":"C9H12N3O13P3",
"notes":{
"original_bigg_ids":[
"dctp_c"
]
},
"annotation":{
"bigg.metabolite":[
"dctp"
],
"biocyc":[
"META:DCTP"
],
"chebi":[
"CHEBI:19243",
"CHEBI:10494",
"CHEBI:61481",
"CHEBI:16311",
"CHEBI:14072",
"CHEBI:57724"
],
"hmdb":[
"HMDB00998"
],
"inchi_key":[
"RGWHQCVHVJXOKC-SHYZEUOFSA-J"
],
"kegg.compound":[
"C00458"
],
"metanetx.chemical":[
"MNXM360"
],
"sabiork":[
"1678"
],
"sbo":"SBO:0000247",
"seed.compound":[
"cpd00356"
]
}
},
{
"id":"3oxddacp_c",
"name":"3 Oxododecanoyl acyl carrier protein",
"compartment":"c",
"charge":0,
"formula":"C12H20O2X",
"notes":{
"original_bigg_ids":[
"3oxddacp_c"
]
},
"annotation":{
"bigg.metabolite":[
"3oxddacp"
],
"sbo":"SBO:0000247"
}
},
{
"id":"3oxdeacp_c",
"name":"3 Oxodecanoyl acyl carrier protein",
"compartment":"c",
"charge":0,
"formula":"C10H16O2X",
"notes":{
"original_bigg_ids":[
"3oxdeacp_c"
]
},
"annotation":{
"bigg.metabolite":[
"3oxdeacp"
],
"sbo":"SBO:0000247"
}
},
{
"id":"actn__R_e",
"name":" R  Acetoin C4H8O2",
"compartment":"e",
"charge":0,
"formula":"C4H8O2",
"notes":{
"original_bigg_ids":[
"actn_R_e"
]
},
"annotation":{
"bigg.metabolite":[
"actn__R"
],
"biocyc":[
"META:CPD-10353"
],
"chebi":[
"CHEBI:335",
"CHEBI:43026",
"CHEBI:10968",
"CHEBI:10996",
"CHEBI:18680",
"CHEBI:15686"
],
"inchi_key":[
"ROWKJAVDOGWPAT-GSVOUGTGSA-N"
],
"kegg.compound":[
"C00810"
],
"lipidmaps":[
"LMFA12000064"
],
"metanetx.chemical":[
"MNXM664"
],
"sbo":"SBO:0000247",
"seed.compound":[
"cpd19008"
]
}
},
{
"id":"dcyt_c",
"name":"Deoxycytidine",
"compartment":"c",
"charge":0,
"formula":"C9H13N3O4",
"notes":{
"original_bigg_ids":[
"dcyt_c"
]
},
"annotation":{
"bigg.metabolite":[
"dcyt"
],
"biocyc":[
"META:DEOXYCYTIDINE"
],
"chebi":[
"CHEBI:41434",
"CHEBI:15698",
"CHEBI:41430",
"CHEBI:4407",
"CHEBI:19240",
"CHEBI:41806",
"CHEBI:41417"
],
"hmdb":[
"HMDB00014"
],
"inchi_key":[
"CKTSBUTUHBMZGZ-SHYZEUOFSA-N"
],
"kegg.compound":[
"C00881"
],
"metanetx.chemical":[
"MNXM704"
],
"reactome.compound":[
"500829"
],
"sabiork":[
"2178"
],
"sbo":"SBO:0000247",
"seed.compound":[
"cpd00654"
]
}
},
{
"id":"actp_c",
"name":"Acetyl phosphate",
"compartment":"c",
"charge":-2,
"formula":"C2H3O5P",
"notes":{
"original_bigg_ids":[
"actp_c"
]
},
"annotation":{
"bigg.metabolite":[
"actp"
],
"biocyc":[
"META:ACETYL-P"
],
"chebi":[
"CHEBI:13711",
"CHEBI:46262",
"CHEBI:15350",
"CHEBI:22191",
"CHEBI:2407"
],
"hmdb":[
"HMDB01494"
],
"inchi_key":[
"LIPOUNRJVLNBCD-UHFFFAOYSA-L"
],
"kegg.compound":[
"C00227"
],
"metanetx.chemical":[
"MNXM280"
],
"sabiork":[
"1316"
],
"sbo":"SBO:0000247",
"seed.compound":[
"cpd00196"
]
}
},
{
"id":"3oxhacp_c",
"name":"3 Oxohexanoyl acyl carrier protein",
"compartment":"c",
"charge":0,
"formula":"C6H8O2X",
"notes":{
"original_bigg_ids":[
"3oxhacp_c"
]
},
"annotation":{
"bigg.metabolite":[
"3oxhacp"
],
"sbo":"SBO:0000247"
}
},
{
"id":"ddeacp_c",
"name":"Dodecanoyl acyl carrier protein",
"compartment":"c",
"charge":0,
"formula":"C12H22OX",
"notes":{
"original_bigg_ids":[
"ddeacp_c"
]
},
"annotation":{
"bigg.metabolite":[
"ddeacp"
],
"sbo":"SBO:0000247"
}
},
{
"id":"3oxhdacp_c",
"name":"3 Oxohexadecanoyl acp",
"compartment":"c",
"charge":0,
"formula":"C16H28O2X",
"notes":{
"original_bigg_ids":[
"3oxhdacp_c"
]
},
"annotation":{
"bigg.metabolite":[
"3oxhdacp"
],
"sbo":"SBO:0000247"
}
},
{
"id":"ade_c",
"name":"Adenine",
"compartment":"c",
"charge":0,
"formula":"C5H5N5",
"notes":{
"original_bigg_ids":[
"ade_c"
]
},
"annotation":{
"bigg.metabolite":[
"ade"
],
"biocyc":[
"META:ADENINE",
"META:ADENINE-RING"
],
"chebi":[
"CHEBI:16708",
"CHEBI:22236",
"CHEBI:40579",
"CHEBI:13733",
"CHEBI:2470"
],
"hmdb":[
"HMDB00034"
],
"inchi_key":[
"GFFGJBXGBJISGV-UHFFFAOYSA-N"
],
"kegg.compound":[
"C00147"
],
"kegg.drug":[
"D00034"
],
"metanetx.chemical":[
"MNXM168"
],
"reactome.compound":[
"83951"
],
"sabiork":[
"57"
],
"sbo":"SBO:0000247",
"seed.compound":[
"cpd00128",
"cpd22238"
]
}
},
{
"id":"decacp_c",
"name":"Decanoyl acyl carrier protein",
"compartment":"c",
"charge":0,
"formula":"C10H18OX",
"notes":{
"original_bigg_ids":[
"decacp_c"
]
},
"annotation":{
"bigg.metabolite":[
"decacp"
],
"sbo":"SBO:0000247"
}
},
{
"id":"ade_e",
"name":"Adenine",
"compartment":"e",
"charge":0,
"formula":"C5H5N5",
"notes":{
"original_bigg_ids":[
"ade_e"
]
},
"annotation":{
"bigg.metabolite":[
"ade"
],
"biocyc":[
"META:ADENINE",
"META:ADENINE-RING"
],
"chebi":[
"CHEBI:16708",
"CHEBI:22236",
"CHEBI:40579",
"CHEBI:13733",
"CHEBI:2470"
],
"hmdb":[
"HMDB00034"
],
"inchi_key":[
"GFFGJBXGBJISGV-UHFFFAOYSA-N"
],
"kegg.compound":[
"C00147"
],
"kegg.drug":[
"D00034"
],
"metanetx.chemical":[
"MNXM168"
],
"reactome.compound":[
"83951"
],
"sabiork":[
"57"
],
"sbo":"SBO:0000247",
"seed.compound":[
"cpd00128",
"cpd22238"
]
}
},
{
"id":"3oxocacp_c",
"name":"3 Oxooctanoyl acyl carrier protein",
"compartment":"c",
"charge":0,
"formula":"C8H12O2X",
"notes":{
"original_bigg_ids":[
"3oxocacp_c"
]
},
"annotation":{
"bigg.metabolite":[
"3oxocacp"
],
"sbo":"SBO:0000247"
}
},
{
"id":"adn_c",
"name":"Adenosine",
"compartment":"c",
"charge":0,
"formula":"C10H13N5O4",
"notes":{
"original_bigg_ids":[
"adn_c"
]
},
"annotation":{
"bigg.metabolite":[
"adn"
],
"biocyc":[
"META:ADENOSINE"
],
"chebi":[
"CHEBI:22237",
"CHEBI:13734",
"CHEBI:40558",
"CHEBI:16335",
"CHEBI:40906",
"CHEBI:40911",
"CHEBI:40825",
"CHEBI:2472"
],
"hmdb":[
"HMDB04402",
"HMDB00050",
"HMDB04421",
"HMDB04401"
],
"inchi_key":[
"OIRDTQYFTABQOQ-KQYNXXCUSA-N"
],
"kegg.compound":[
"C00212"
],
"kegg.drug":[
"D00045"
],
"metanetx.chemical":[
"MNXM212"
],
"reactome.compound":[
"83908",
"83909",
"8857850"
],
"sabiork":[
"1402"
],
"sbo":"SBO:0000247",
"seed.compound":[
"cpd00182"
]
}
},
{
"id":"dgdp_c",
"name":"DGDP C10H12N5O10P2",
"compartment":"c",
"charge":-3,
"formula":"C10H12N5O10P2",
"notes":{
"original_bigg_ids":[
"dgdp_c"
]
},
"annotation":{
"bigg.metabolite":[
"dgdp"
],
"biocyc":[
"META:DGDP"
],
"chebi":[
"CHEBI:58595",
"CHEBI:19245",
"CHEBI:41949",
"CHEBI:28862",
"CHEBI:10495"
],
"hmdb":[
"HMDB00960"
],
"inchi_key":[
"CIKGWCTVFSRMJU-KVQBGUIXSA-K"
],
"kegg.compound":[
"C00361"
],
"metanetx.chemical":[
"MNXM436"
],
"reactome.compound":[
"500077"
],
"sabiork":[
"1677"
],
"sbo":"SBO:0000247",
"seed.compound":[
"cpd00295"
]
}
},
{
"id":"adp_c",
"name":"ADP C10H12N5O10P2",
"compartment":"c",
"charge":-3,
"formula":"C10H12N5O10P2",
"notes":{
"original_bigg_ids":[
"adp_c"
]
},
"annotation":{
"bigg.metabolite":[
"adp"
],
"biocyc":[
"META:ADP"
],
"chebi":[
"CHEBI:2342",
"CHEBI:16761",
"CHEBI:456216",
"CHEBI:40553",
"CHEBI:22244",
"CHEBI:87518",
"CHEBI:13222"
],
"hmdb":[
"HMDB01341"
],
"inchi_key":[
"XTWYTFMLZFPYCI-KQYNXXCUSA-K"
],
"kegg.compound":[
"C00008"
],
"kegg.glycan":[
"G11113"
],
"metanetx.chemical":[
"MNXM7"
],
"reactome.compound":[
"114565",
"211606",
"114564",
"6798177",
"5632457",
"5696026",
"8869360",
"29370",
"113581",
"113582"
],
"sabiork":[
"35"
],
"sbo":"SBO:0000247",
"seed.compound":[
"cpd00008"
]
}
},
{
"id":"3oxocdacp_c",
"name":"3 Oxooctadecanoyl acp",
"compartment":"c",
"charge":0,
"formula":"C18H32O2X",
"notes":{
"original_bigg_ids":[
"3oxocdacp_c"
]
},
"annotation":{
"bigg.metabolite":[
"3oxocdacp"
],
"sbo":"SBO:0000247"
}
},
{
"id":"3oxtdacp_c",
"name":"3 Oxotetradecanoyl acyl carrier protein",
"compartment":"c",
"charge":0,
"formula":"C14H24O2X",
"notes":{
"original_bigg_ids":[
"3oxtdacp_c"
]
},
"annotation":{
"bigg.metabolite":[
"3oxtdacp"
],
"sbo":"SBO:0000247"
}
},
{
"id":"dgmp_c",
"name":"DGMP C10H12N5O7P",
"compartment":"c",
"charge":-2,
"formula":"C10H12N5O7P",
"notes":{
"original_bigg_ids":[
"dgmp_c"
]
},
"annotation":{
"bigg.metabolite":[
"dgmp"
],
"biocyc":[
"META:DGMP"
],
"chebi":[
"CHEBI:57673",
"CHEBI:16192",
"CHEBI:42726",
"CHEBI:41902",
"CHEBI:42733",
"CHEBI:47449",
"CHEBI:42676",
"CHEBI:19246",
"CHEBI:14074",
"CHEBI:10496",
"CHEBI:41939",
"CHEBI:41944",
"CHEBI:45049"
],
"inchi_key":[
"LTFMZDNNPPEQNG-KVQBGUIXSA-L"
],
"kegg.compound":[
"C00362"
],
"metanetx.chemical":[
"MNXM546"
],
"reactome.compound":[
"500071"
],
"sabiork":[
"64"
],
"sbo":"SBO:0000247",
"seed.compound":[
"cpd00296"
]
}
},
{
"id":"3pg_c",
"name":"3-Phospho-D-glycerate",
"compartment":"c",
"charge":-3,
"formula":"C3H4O7P",
"notes":{
"original_bigg_ids":[
"3pg_c"
]
},
"annotation":{
"bigg.metabolite":[
"3pg"
],
"biocyc":[
"META:G3P"
],
"chebi":[
"CHEBI:11879",
"CHEBI:11880",
"CHEBI:17794",
"CHEBI:21029",
"CHEBI:1657",
"CHEBI:58272",
"CHEBI:12987"
],
"hmdb":[
"HMDB60180"
],
"inchi_key":[
"OSJPPGNTCRNQQC-UWTATZPHSA-K"
],
"kegg.compound":[
"C00197"
],
"metanetx.chemical":[
"MNXM126"
],
"reactome.compound":[
"6799493",
"29728"
],
"sabiork":[
"21216"
],
"sbo":"SBO:0000247",
"seed.compound":[
"cpd00169"
]
}
},
{
"id":"adpglc_c",
"name":"ADPglucose C16H23N5O15P2",
"compartment":"c",
"charge":-2,
"formula":"C16H23N5O15P2",
"notes":{
"original_bigg_ids":[
"adpglc_c"
]
},
"annotation":{
"bigg.metabolite":[
"adpglc"
],
"biocyc":[
"META:ADP-D-GLUCOSE"
],
"chebi":[
"CHEBI:40615",
"CHEBI:20846",
"CHEBI:57498",
"CHEBI:13230",
"CHEBI:15751",
"CHEBI:2349"
],
"hmdb":[
"HMDB62621",
"HMDB06557",
"HMDB12186"
],
"inchi_key":[
"WFPZSXYXPSUOPY-ROYWQJLOSA-L"
],
"kegg.compound":[
"C00498"
],
"kegg.glycan":[
"G11109"
],
"metanetx.chemical":[
"MNXM561"
],
"sabiork":[
"3922"
],
"sbo":"SBO:0000247",
"seed.compound":[
"cpd00387"
]
}
},
{
"id":"dgsn_c",
"name":"Deoxyguanosine",
"compartment":"c",
"charge":0,
"formula":"C10H13N5O4",
"notes":{
"original_bigg_ids":[
"dgsn_c"
]
},
"annotation":{
"bigg.metabolite":[
"dgsn"
],
"biocyc":[
"META:DEOXYGUANOSINE"
],
"chebi":[
"CHEBI:14116",
"CHEBI:23624",
"CHEBI:42667",
"CHEBI:42874",
"CHEBI:17172",
"CHEBI:42867",
"CHEBI:4412",
"CHEBI:42987",
"CHEBI:19244"
],
"hmdb":[
"HMDB00085"
],
"inchi_key":[
"YKBGVTZYEHREMT-KVQBGUIXSA-N"
],
"kegg.compound":[
"C00330"
],
"metanetx.chemical":[
"MNXM647"
],
"sabiork":[
"1869"
],
"sbo":"SBO:0000247",
"seed.compound":[
"cpd00277"
]
}
},
{
"id":"adprib_c",
"name":"ADPribose C15H21N5O14P2",
"compartment":"c",
"charge":-2,
"formula":"C15H21N5O14P2",
"notes":{
"original_bigg_ids":[
"adprib_c"
]
},
"annotation":{
"bigg.metabolite":[
"adprib"
],
"biocyc":[
"META:ADENOSINE_DIPHOSPHATE_RIBOSE"
],
"chebi":[
"CHEBI:20850",
"CHEBI:16960",
"CHEBI:13231",
"CHEBI:40752",
"CHEBI:2351",
"CHEBI:57967",
"CHEBI:32889"
],
"inchi_key":[
"SRNWOUGRCWSEMX-TYASJMOZSA-L"
],
"kegg.compound":[
"C00301",
"C01882"
],
"metanetx.chemical":[
"MNXM48596"
],
"reactome.compound":[
"2393945",
"8870342",
"1131972"
],
"sabiork":[
"3120"
],
"sbo":"SBO:0000247",
"seed.compound":[
"cpd01296",
"cpd00251"
]
}
},
{
"id":"3php_c",
"name":"3-Phosphohydroxypyruvate",
"compartment":"c",
"charge":-3,
"formula":"C3H2O7P",
"notes":{
"original_bigg_ids":[
"3php_c"
]
},
"annotation":{
"bigg.metabolite":[
"3php"
],
"biocyc":[
"META:3-P-HYDROXYPYRUVATE"
],
"chebi":[
"CHEBI:11883",
"CHEBI:11884",
"CHEBI:18110",
"CHEBI:1661",
"CHEBI:20192",
"CHEBI:20191",
"CHEBI:30933"
],
"hmdb":[
"HMDB60175",
"HMDB01024"
],
"inchi_key":[
"LFLUCDOSQPJJBE-UHFFFAOYSA-K"
],
"kegg.compound":[
"C03232"
],
"metanetx.chemical":[
"MNXM541"
],
"reactome.compound":[
"977329"
],
"sabiork":[
"2712"
],
"sbo":"SBO:0000247",
"seed.compound":[
"cpd02069"
]
}
},
{
"id":"dgtp_c",
"name":"DGTP C10H12N5O13P3",
"compartment":"c",
"charge":-4,
"formula":"C10H12N5O13P3",
"notes":{
"original_bigg_ids":[
"dgtp_c"
]
},
"annotation":{
"bigg.metabolite":[
"dgtp"
],
"biocyc":[
"META:DGTP"
],
"chebi":[
"CHEBI:16497",
"CHEBI:57794",
"CHEBI:61429",
"CHEBI:10497",
"CHEBI:19247",
"CHEBI:14076"
],
"hmdb":[
"HMDB01440"
],
"inchi_key":[
"HAAZLUGHYHWQIW-KVQBGUIXSA-J"
],
"kegg.compound":[
"C00286"
],
"metanetx.chemical":[
"MNXM344"
],
"sabiork":[
"1675"
],
"sbo":"SBO:0000247",
"seed.compound":[
"cpd00241"
]
}
},
{
"id":"3psme_c",
"name":"5-O-(1-Carboxyvinyl)-3-phosphoshikimate",
"compartment":"c",
"charge":-4,
"formula":"C10H9O10P",
"notes":{
"original_bigg_ids":[
"3psme_c"
]
},
"annotation":{
"bigg.metabolite":[
"3psme"
],
"biocyc":[
"META:3-ENOLPYRUVYL-SHIKIMATE-5P"
],
"chebi":[
"CHEBI:20533",
"CHEBI:57701",
"CHEBI:2104",
"CHEBI:12094",
"CHEBI:12097",
"CHEBI:16257"
],
"inchi_key":[
"QUTYKIXIUDQOLK-PRJMDXOYSA-J"
],
"kegg.compound":[
"C01269"
],
"metanetx.chemical":[
"MNXM1365"
],
"reactome.compound":[
"964900"
],
"sabiork":[
"5488"
],
"sbo":"SBO:0000247",
"seed.compound":[
"cpd00932"
]
}
},
{
"id":"agly3p_LLA_c",
"name":"1 Acyl sn glycerol 3 phosphate  lactis specific ",
"compartment":"c",
"charge":-200,
"formula":"C2010H3799O700P100",
"notes":{
"original_bigg_ids":[
"agly3p_LLA_c"
]
},
"annotation":{
"bigg.metabolite":[
"agly3p_LLA"
],
"sbo":"SBO:0000247"
}
},
{
"id":"dha_c",
"name":"Dihydroxyacetone",
"compartment":"c",
"charge":0,
"formula":"C3H6O3",
"notes":{
"original_bigg_ids":[
"dha_c"
]
},
"annotation":{
"bigg.metabolite":[
"dha"
],
"biocyc":[
"META:DIHYDROXYACETONE"
],
"chebi":[
"CHEBI:14340",
"CHEBI:24354",
"CHEBI:16016",
"CHEBI:39809",
"CHEBI:5453"
],
"envipath":[
"4fd7f3e0-dd25-43ac-9453-dda3e52396e4/compound/88a6ccc5-fd05-4708-9244-5bc7a155dbbf"
],
"hmdb":[
"HMDB01882"
],
"inchi_key":[
"RXKJFZQQPQGTFL-UHFFFAOYSA-N"
],
"kegg.compound":[
"C00184"
],
"kegg.drug":[
"D07841"
],
"metanetx.chemical":[
"MNXM460"
],
"sabiork":[
"1963"
],
"sbo":"SBO:0000247",
"seed.compound":[
"cpd00157"
]
}
},
{
"id":"ahcys_c",
"name":"S-Adenosyl-L-homocysteine",
"compartment":"c",
"charge":0,
"formula":"C14H20N6O5S",
"notes":{
"original_bigg_ids":[
"ahcys_c"
]
},
"annotation":{
"bigg.metabolite":[
"ahcys"
],
"biocyc":[
"META:ADENOSYL-HOMO-CYS"
],
"chebi":[
"CHEBI:12741",
"CHEBI:45495",
"CHEBI:8945",
"CHEBI:16680",
"CHEBI:67009",
"CHEBI:22034",
"CHEBI:57856",
"CHEBI:12761",
"CHEBI:12759"
],
"hmdb":[
"HMDB00939"
],
"inchi_key":[
"ZJUKTBDSGOFHSH-WFMPWKQPSA-N"
],
"kegg.compound":[
"C00021"
],
"metanetx.chemical":[
"MNXM19"
],
"reactome.compound":[
"2162252",
"77502",
"5278409",
"71285"
],
"sabiork":[
"1274"
],
"sbo":"SBO:0000247",
"seed.compound":[
"cpd00019"
]
}
},
{
"id":"4abut_c",
"name":"4-Aminobutanoate",
"compartment":"c",
"charge":0,
"formula":"C4H9NO2",
"notes":{
"original_bigg_ids":[
"4abut_c"
]
},
"annotation":{
"bigg.metabolite":[
"4abut"
],
"biocyc":[
"META:4-AMINO-BUTYRATE"
],
"chebi":[
"CHEBI:40483",
"CHEBI:20317",
"CHEBI:1786",
"CHEBI:16865",
"CHEBI:30566",
"CHEBI:193777",
"CHEBI:11961",
"CHEBI:59888",
"CHEBI:20318"
],
"envipath":[
"32de3cf4-e3e6-4168-956e-32fa5ddb0ce1/compound/e90ecce1-b9b5-49f9-85d9-b83421426cbb"
],
"hmdb":[
"HMDB00112"
],
"inchi_key":[
"BTCSSZJGUNDROE-UHFFFAOYSA-N"
],
"kegg.compound":[
"C00334"
],
"kegg.drug":[
"D00058"
],
"lipidmaps":[
"LMFA01100039"
],
"metanetx.chemical":[
"MNXM192"
],
"reactome.compound":[
"428571",
"352011",
"916850",
"352003"
],
"sabiork":[
"2021"
],
"sbo":"SBO:0000247",
"seed.compound":[
"cpd00281"
]
}
},
{
"id":"dha_e",
"name":"Dihydroxyacetone",
"compartment":"e",
"charge":0,
"formula":"C3H6O3",
"notes":{
"original_bigg_ids":[
"dha_e"
]
},
"annotation":{
"bigg.metabolite":[
"dha"
],
"biocyc":[
"META:DIHYDROXYACETONE"
],
"chebi":[
"CHEBI:14340",
"CHEBI:24354",
"CHEBI:16016",
"CHEBI:39809",
"CHEBI:5453"
],
"envipath":[
"4fd7f3e0-dd25-43ac-9453-dda3e52396e4/compound/88a6ccc5-fd05-4708-9244-5bc7a155dbbf"
],
"hmdb":[
"HMDB01882"
],
"inchi_key":[
"RXKJFZQQPQGTFL-UHFFFAOYSA-N"
],
"kegg.compound":[
"C00184"
],
"kegg.drug":[
"D07841"
],
"metanetx.chemical":[
"MNXM460"
],
"sabiork":[
"1963"
],
"sbo":"SBO:0000247",
"seed.compound":[
"cpd00157"
]
}
},
{
"id":"ahdt_c",
"name":"2-Amino-4-hydroxy-6-(erythro-1,2,3-trihydroxypropyl)dihydropteridine triphosphate",
"compartment":"c",
"charge":-4,
"formula":"C9H12N5O13P3",
"notes":{
"original_bigg_ids":[
"ahdt_c"
]
},
"annotation":{
"bigg.metabolite":[
"ahdt"
],
"biocyc":[
"META:DIHYDRONEOPTERIN-P3"
],
"chebi":[
"CHEBI:19455",
"CHEBI:18372",
"CHEBI:20684",
"CHEBI:28069",
"CHEBI:58462",
"CHEBI:1002",
"CHEBI:11509",
"CHEBI:12201"
],
"hmdb":[
"HMDB12181",
"HMDB01144",
"HMDB00980"
],
"inchi_key":[
"DGGUVLXVLHAAGT-XINAWCOVSA-J"
],
"kegg.compound":[
"C04895"
],
"metanetx.chemical":[
"MNXM397"
],
"reactome.compound":[
"1474124"
],
"sabiork":[
"7657",
"25345"
],
"sbo":"SBO:0000247",
"seed.compound":[
"cpd02978"
]
}
},
{
"id":"aicar_c",
"name":"5-Amino-1-(5-Phospho-D-ribosyl)imidazole-4-carboxamide",
"compartment":"c",
"charge":-2,
"formula":"C9H13N4O8P",
"notes":{
"original_bigg_ids":[
"aicar_c"
]
},
"annotation":{
"bigg.metabolite":[
"aicar"
],
"biocyc":[
"META:AICAR"
],
"chebi":[
"CHEBI:573",
"CHEBI:12102",
"CHEBI:40739",
"CHEBI:58475",
"CHEBI:18406",
"CHEBI:18966"
],
"hmdb":[
"HMDB01517"
],
"inchi_key":[
"NOTGFIUVDGNKRI-UUOKFMHZSA-L"
],
"kegg.compound":[
"C04677"
],
"metanetx.chemical":[
"MNXM365"
],
"reactome.compound":[
"111409"
],
"sabiork":[
"1891"
],
"sbo":"SBO:0000247",
"seed.compound":[
"cpd02851"
]
}
},
{
"id":"dhap_c",
"name":"Dihydroxyacetone phosphate",
"compartment":"c",
"charge":-2,
"formula":"C3H5O6P",
"notes":{
"original_bigg_ids":[
"dhap_c"
]
},
"annotation":{
"bigg.metabolite":[
"dhap"
],
"biocyc":[
"META:DIHYDROXY-ACETONE-PHOSPHATE"
],
"chebi":[
"CHEBI:14341",
"CHEBI:5454",
"CHEBI:16108",
"CHEBI:14342",
"CHEBI:24355",
"CHEBI:39571",
"CHEBI:57642"
],
"hmdb":[
"HMDB11735",
"HMDB01473"
],
"inchi_key":[
"GNGACRATGGDKBX-UHFFFAOYSA-L"
],
"kegg.compound":[
"C00111"
],
"metanetx.chemical":[
"MNXM77"
],
"reactome.compound":[
"390404",
"75970",
"188451"
],
"sabiork":[
"28"
],
"sbo":"SBO:0000247",
"seed.compound":[
"cpd00095"
]
}
},
{
"id":"air_c",
"name":"5-amino-1-(5-phospho-D-ribosyl)imidazole",
"compartment":"c",
"charge":-2,
"formula":"C8H12N3O7P",
"notes":{
"original_bigg_ids":[
"air_c"
]
},
"annotation":{
"bigg.metabolite":[
"air"
],
"chebi":[
"CHEBI:28843",
"CHEBI:12101",
"CHEBI:18969",
"CHEBI:2655",
"CHEBI:58592"
],
"hmdb":[
"HMDB62575"
],
"inchi_key":[
"PDACUKOKVHBVHJ-ZRTZXPPTSA-M"
],
"metanetx.chemical":[
"MNXM162266"
],
"sbo":"SBO:0000247"
}
},
{
"id":"4abut_e",
"name":"4-Aminobutanoate",
"compartment":"e",
"charge":0,
"formula":"C4H9NO2",
"notes":{
"original_bigg_ids":[
"4abut_e"
]
},
"annotation":{
"bigg.metabolite":[
"4abut"
],
"biocyc":[
"META:4-AMINO-BUTYRATE"
],
"chebi":[
"CHEBI:40483",
"CHEBI:20317",
"CHEBI:1786",
"CHEBI:16865",
"CHEBI:30566",
"CHEBI:193777",
"CHEBI:11961",
"CHEBI:59888",
"CHEBI:20318"
],
"envipath":[
"32de3cf4-e3e6-4168-956e-32fa5ddb0ce1/compound/e90ecce1-b9b5-49f9-85d9-b83421426cbb"
],
"hmdb":[
"HMDB00112"
],
"inchi_key":[
"BTCSSZJGUNDROE-UHFFFAOYSA-N"
],
"kegg.compound":[
"C00334"
],
"kegg.drug":[
"D00058"
],
"lipidmaps":[
"LMFA01100039"
],
"metanetx.chemical":[
"MNXM192"
],
"reactome.compound":[
"428571",
"352011",
"916850",
"352003"
],
"sabiork":[
"2021"
],
"sbo":"SBO:0000247",
"seed.compound":[
"cpd00281"
]
}
},
{
"id":"4abz_c",
"name":"4-Aminobenzoate",
"compartment":"c",
"charge":-1,
"formula":"C7H6NO2",
"notes":{
"original_bigg_ids":[
"4abz_c"
]
},
"annotation":{
"bigg.metabolite":[
"4abz"
],
"biocyc":[
"META:P-AMINO-BENZOATE"
],
"chebi":[
"CHEBI:30753",
"CHEBI:20314",
"CHEBI:44778",
"CHEBI:11959",
"CHEBI:113372",
"CHEBI:20315",
"CHEBI:17836",
"CHEBI:1783"
],
"envipath":[
"32de3cf4-e3e6-4168-956e-32fa5ddb0ce1/compound/a5ad09dc-a75c-4ad4-8917-a62ebefdc941"
],
"hmdb":[
"HMDB01392"
],
"inchi_key":[
"ALYNCZNDIQEVRV-UHFFFAOYSA-M"
],
"kegg.compound":[
"C00568"
],
"kegg.drug":[
"D02456"
],
"metanetx.chemical":[
"MNXM421"
],
"sabiork":[
"2099"
],
"sbo":"SBO:0000247",
"seed.compound":[
"cpd00443"
]
}
},
{
"id":"dhf_c",
"name":"7,8-Dihydrofolate",
"compartment":"c",
"charge":-2,
"formula":"C19H19N7O6",
"notes":{
"original_bigg_ids":[
"dhf_c"
]
},
"annotation":{
"bigg.metabolite":[
"dhf"
],
"biocyc":[
"META:DIHYDROFOLATE"
],
"chebi":[
"CHEBI:42000",
"CHEBI:15633",
"CHEBI:12245",
"CHEBI:20768",
"CHEBI:57451",
"CHEBI:14150",
"CHEBI:4564"
],
"hmdb":[
"HMDB01056"
],
"inchi_key":[
"OZRNSSUDZOLUSN-LBPRGKRZSA-L"
],
"kegg.compound":[
"C00415"
],
"metanetx.chemical":[
"MNXM281"
],
"reactome.compound":[
"73604"
],
"sabiork":[
"1336"
],
"sbo":"SBO:0000247",
"seed.compound":[
"cpd00330"
]
}
},
{
"id":"akg_c",
"name":"2-Oxoglutarate",
"compartment":"c",
"charge":-2,
"formula":"C5H4O5",
"notes":{
"original_bigg_ids":[
"akg_c"
]
},
"annotation":{
"bigg.metabolite":[
"akg"
],
"biocyc":[
"META:2-KETOGLUTARATE"
],
"chebi":[
"CHEBI:40661",
"CHEBI:16810",
"CHEBI:11638",
"CHEBI:30916",
"CHEBI:19749",
"CHEBI:1253",
"CHEBI:30915",
"CHEBI:19748"
],
"envipath":[
"32de3cf4-e3e6-4168-956e-32fa5ddb0ce1/compound/5b0a94f6-d411-44fd-bcc1-fb79b4e697f5",
"4fd7f3e0-dd25-43ac-9453-dda3e52396e4/compound/6557f3f2-0ab8-494b-a865-8ce0eae788a9"
],
"hmdb":[
"HMDB00208",
"HMDB02812",
"HMDB62781"
],
"inchi_key":[
"KPGXRSRHYNQIFN-UHFFFAOYSA-L"
],
"kegg.compound":[
"C00026"
],
"metanetx.chemical":[
"MNXM20"
],
"reactome.compound":[
"113594",
"561075",
"5278317",
"113671",
"29406",
"389537"
],
"sabiork":[
"1922"
],
"sbo":"SBO:0000247",
"seed.compound":[
"cpd00024"
]
}
},
{
"id":"dhna_c",
"name":"1,4-Dihydroxy-2-naphthoate",
"compartment":"c",
"charge":-1,
"formula":"C11H7O4",
"notes":{
"original_bigg_ids":[
"dhna_c"
]
},
"annotation":{
"bigg.metabolite":[
"dhna"
],
"biocyc":[
"META:DIHYDROXYNAPHTHOATE"
],
"chebi":[
"CHEBI:11173",
"CHEBI:539",
"CHEBI:18933",
"CHEBI:18094"
],
"inchi_key":[
"VOJUXHHACRXLTD-UHFFFAOYSA-M"
],
"kegg.compound":[
"C03657"
],
"metanetx.chemical":[
"MNXM552"
],
"sbo":"SBO:0000247",
"seed.compound":[
"cpd02295"
]
}
},
{
"id":"akg_e",
"name":"2-Oxoglutarate",
"compartment":"e",
"charge":-2,
"formula":"C5H4O5",
"notes":{
"original_bigg_ids":[
"akg_e"
]
},
"annotation":{
"bigg.metabolite":[
"akg"
],
"biocyc":[
"META:2-KETOGLUTARATE"
],
"chebi":[
"CHEBI:40661",
"CHEBI:16810",
"CHEBI:11638",
"CHEBI:30916",
"CHEBI:19749",
"CHEBI:1253",
"CHEBI:30915",
"CHEBI:19748"
],
"envipath":[
"32de3cf4-e3e6-4168-956e-32fa5ddb0ce1/compound/5b0a94f6-d411-44fd-bcc1-fb79b4e697f5",
"4fd7f3e0-dd25-43ac-9453-dda3e52396e4/compound/6557f3f2-0ab8-494b-a865-8ce0eae788a9"
],
"hmdb":[
"HMDB00208",
"HMDB02812",
"HMDB62781"
],
"inchi_key":[
"KPGXRSRHYNQIFN-UHFFFAOYSA-L"
],
"kegg.compound":[
"C00026"
],
"metanetx.chemical":[
"MNXM20"
],
"reactome.compound":[
"113594",
"561075",
"5278317",
"113671",
"29406",
"389537"
],
"sabiork":[
"1922"
],
"sbo":"SBO:0000247",
"seed.compound":[
"cpd00024"
]
}
},
{
"id":"al26da_c",
"name":"N6 Acetyl LL 2 6 diaminoheptanedioate",
"compartment":"c",
"charge":-2,
"formula":"C9H14N2O5",
"notes":{
"original_bigg_ids":[
"al26da_c"
]
},
"annotation":{
"bigg.metabolite":[
"al26da"
],
"sbo":"SBO:0000247"
}
},
{
"id":"4abz_e",
"name":"4-Aminobenzoate",
"compartment":"e",
"charge":-1,
"formula":"C7H6NO2",
"notes":{
"original_bigg_ids":[
"4abz_e"
]
},
"annotation":{
"bigg.metabolite":[
"4abz"
],
"biocyc":[
"META:P-AMINO-BENZOATE"
],
"chebi":[
"CHEBI:30753",
"CHEBI:20314",
"CHEBI:44778",
"CHEBI:11959",
"CHEBI:113372",
"CHEBI:20315",
"CHEBI:17836",
"CHEBI:1783"
],
"envipath":[
"32de3cf4-e3e6-4168-956e-32fa5ddb0ce1/compound/a5ad09dc-a75c-4ad4-8917-a62ebefdc941"
],
"hmdb":[
"HMDB01392"
],
"inchi_key":[
"ALYNCZNDIQEVRV-UHFFFAOYSA-M"
],
"kegg.compound":[
"C00568"
],
"kegg.drug":[
"D02456"
],
"metanetx.chemical":[
"MNXM421"
],
"sabiork":[
"2099"
],
"sbo":"SBO:0000247",
"seed.compound":[
"cpd00443"
]
}
},
{
"id":"4adcho_c",
"name":"4-amino-4-deoxychorismate",
"compartment":"c",
"charge":-1,
"formula":"C10H10NO5",
"notes":{
"original_bigg_ids":[
"4adcho_c"
]
},
"annotation":{
"bigg.metabolite":[
"4adcho"
],
"biocyc":[
"META:4-AMINO-4-DEOXYCHORISMATE"
],
"chebi":[
"CHEBI:35181",
"CHEBI:11956",
"CHEBI:18198",
"CHEBI:58406",
"CHEBI:1943",
"CHEBI:35180"
],
"inchi_key":[
"OIUJHGOLFKDBSU-HTQZYQBOSA-M"
],
"kegg.compound":[
"C11355"
],
"metanetx.chemical":[
"MNXM1458"
],
"sabiork":[
"13425"
],
"sbo":"SBO:0000247",
"seed.compound":[
"cpd08210"
]
}
},
{
"id":"dhnpt_c",
"name":"Dihydroneopterin",
"compartment":"c",
"charge":0,
"formula":"C9H13N5O4",
"notes":{
"original_bigg_ids":[
"dhnpt_c"
]
},
"annotation":{
"bigg.metabolite":[
"dhnpt"
],
"biocyc":[
"META:DIHYDRO-NEO-PTERIN"
],
"chebi":[
"CHEBI:30567",
"CHEBI:11510",
"CHEBI:17001",
"CHEBI:44427",
"CHEBI:1001",
"CHEBI:19454"
],
"hmdb":[
"HMDB02275"
],
"inchi_key":[
"YQIFAMYNGGOTFB-XINAWCOVSA-N"
],
"kegg.compound":[
"C04874"
],
"metanetx.chemical":[
"MNXM162359"
],
"sabiork":[
"7637"
],
"sbo":"SBO:0000247",
"seed.compound":[
"cpd02961"
]
}
},
{
"id":"4ahmmp_c",
"name":"4-Amino-5-hydroxymethyl-2-methylpyrimidine",
"compartment":"c",
"charge":0,
"formula":"C6H9N3O",
"notes":{
"original_bigg_ids":[
"4ahmmp_c"
]
},
"annotation":{
"bigg.metabolite":[
"4ahmmp"
],
"biocyc":[
"META:HMP"
],
"chebi":[
"CHEBI:43206",
"CHEBI:11957",
"CHEBI:1781",
"CHEBI:16892",
"CHEBI:20312"
],
"envipath":[
"32de3cf4-e3e6-4168-956e-32fa5ddb0ce1/compound/05e806c1-5e9c-4cd7-b31a-1cff94880c8a"
],
"inchi_key":[
"VUTBELPREDJDDH-UHFFFAOYSA-N"
],
"kegg.compound":[
"C01279"
],
"metanetx.chemical":[
"MNXM874"
],
"sabiork":[
"5497"
],
"sbo":"SBO:0000247",
"seed.compound":[
"cpd00939"
]
}
},
{
"id":"dhor__S_c",
"name":"(S)-Dihydroorotate",
"compartment":"c",
"charge":-1,
"formula":"C5H5N2O4",
"notes":{
"original_bigg_ids":[
"dhor_S_c"
]
},
"annotation":{
"bigg.metabolite":[
"dhor__S"
],
"biocyc":[
"META:DI-H-OROTATE"
],
"chebi":[
"CHEBI:417",
"CHEBI:11063",
"CHEBI:17025",
"CHEBI:30864",
"CHEBI:42132",
"CHEBI:18777",
"CHEBI:18778"
],
"hmdb":[
"HMDB03349"
],
"inchi_key":[
"UFIVEPVSAGBUSI-REOHCLBHSA-M"
],
"kegg.compound":[
"C00337"
],
"metanetx.chemical":[
"MNXM252"
],
"reactome.compound":[
"76630"
],
"sabiork":[
"2022"
],
"sbo":"SBO:0000247",
"seed.compound":[
"cpd00282"
]
}
},
{
"id":"4ampm_c",
"name":"4-Amino-2-methyl-5-phosphomethylpyrimidine",
"compartment":"c",
"charge":-2,
"formula":"C6H8N3O4P",
"notes":{
"original_bigg_ids":[
"4ampm_c"
]
},
"annotation":{
"bigg.metabolite":[
"4ampm"
],
"chebi":[
"CHEBI:44219"
],
"inchi_key":[
"SSWDVESQMBHOQT-UHFFFAOYSA-N"
],
"metanetx.chemical":[
"MNXM31161"
],
"sabiork":[
"7398"
],
"sbo":"SBO:0000247",
"seed.compound":[
"cpd02775"
]
}
},
{
"id":"ala__D_c",
"name":"D-Alanine",
"compartment":"c",
"charge":0,
"formula":"C3H7NO2",
"notes":{
"original_bigg_ids":[
"ala_D_c"
]
},
"annotation":{
"bigg.metabolite":[
"ala__D"
],
"biocyc":[
"META:D-ALANINE"
],
"chebi":[
"CHEBI:12899",
"CHEBI:57416",
"CHEBI:41798",
"CHEBI:10840",
"CHEBI:20893",
"CHEBI:4087",
"CHEBI:32435",
"CHEBI:41848",
"CHEBI:41756",
"CHEBI:41877",
"CHEBI:15570",
"CHEBI:32436"
],
"hmdb":[
"HMDB01310"
],
"inchi_key":[
"QNAYBMKLOCPYGJ-UWTATZPHSA-N"
],
"kegg.compound":[
"C00133"
],
"metanetx.chemical":[
"MNXM156"
],
"sabiork":[
"1940"
],
"sbo":"SBO:0000247",
"seed.compound":[
"cpd00117"
]
}
},
{
"id":"dhpt_c",
"name":"Dihydropteroate",
"compartment":"c",
"charge":-1,
"formula":"C14H13N6O3",
"notes":{
"original_bigg_ids":[
"dhpt_c"
]
},
"annotation":{
"bigg.metabolite":[
"dhpt"
],
"biocyc":[
"META:7-8-DIHYDROPTEROATE"
],
"chebi":[
"CHEBI:23762",
"CHEBI:17839",
"CHEBI:14160",
"CHEBI:4581"
],
"hmdb":[
"HMDB01412"
],
"inchi_key":[
"WBFYVDCHGVNRBH-UHFFFAOYSA-M"
],
"kegg.compound":[
"C00921"
],
"metanetx.chemical":[
"MNXM722728"
],
"sabiork":[
"5318"
],
"sbo":"SBO:0000247",
"seed.compound":[
"cpd28675",
"cpd00683",
"cpd28673"
]
}
},
{
"id":"ala__D_e",
"name":"D-Alanine",
"compartment":"e",
"charge":0,
"formula":"C3H7NO2",
"notes":{
"original_bigg_ids":[
"ala_D_e"
]
},
"annotation":{
"bigg.metabolite":[
"ala__D"
],
"biocyc":[
"META:D-ALANINE"
],
"chebi":[
"CHEBI:12899",
"CHEBI:57416",
"CHEBI:41798",
"CHEBI:10840",
"CHEBI:20893",
"CHEBI:4087",
"CHEBI:32435",
"CHEBI:41848",
"CHEBI:41756",
"CHEBI:41877",
"CHEBI:15570",
"CHEBI:32436"
],
"hmdb":[
"HMDB01310"
],
"inchi_key":[
"QNAYBMKLOCPYGJ-UWTATZPHSA-N"
],
"kegg.compound":[
"C00133"
],
"metanetx.chemical":[
"MNXM156"
],
"sabiork":[
"1940"
],
"sbo":"SBO:0000247",
"seed.compound":[
"cpd00117"
]
}
},
{
"id":"4h2oxg_c",
"name":"D 4 Hydroxy 2 oxoglutarate",
"compartment":"c",
"charge":-2,
"formula":"C5H4O6",
"notes":{
"original_bigg_ids":[
"4h2oxg_c"
]
},
"annotation":{
"bigg.metabolite":[
"4h2oxg"
],
"sbo":"SBO:0000247"
}
},
{
"id":"diact_c",
"name":"Diacetyl C4H6O2",
"compartment":"c",
"charge":0,
"formula":"C4H6O2",
"notes":{
"original_bigg_ids":[
"diact_c"
]
},
"annotation":{
"bigg.metabolite":[
"diact"
],
"biocyc":[
"META:DIACETYL"
],
"chebi":[
"CHEBI:16583",
"CHEBI:4479",
"CHEBI:14134"
],
"envipath":[
"4fd7f3e0-dd25-43ac-9453-dda3e52396e4/compound/b1994b22-8c02-4ab1-91a9-577976eeec4e"
],
"hmdb":[
"HMDB03407"
],
"inchi_key":[
"QSJXEFYPDANLFS-UHFFFAOYSA-N"
],
"kegg.compound":[
"C00741"
],
"lipidmaps":[
"LMFA12000012"
],
"metanetx.chemical":[
"MNXM1467"
],
"sabiork":[
"2145"
],
"sbo":"SBO:0000247",
"seed.compound":[
"cpd00551"
]
}
},
{
"id":"ala__L_c",
"name":"L-Alanine",
"compartment":"c",
"charge":0,
"formula":"C3H7NO2",
"notes":{
"original_bigg_ids":[
"ala_L_c"
]
},
"annotation":{
"bigg.metabolite":[
"ala__L"
],
"biocyc":[
"META:L-ALPHA-ALANINE"
],
"chebi":[
"CHEBI:21216",
"CHEBI:32440",
"CHEBI:2539",
"CHEBI:46308",
"CHEBI:40735",
"CHEBI:16977",
"CHEBI:22277",
"CHEBI:32439",
"CHEBI:57972",
"CHEBI:6171",
"CHEBI:16449",
"CHEBI:32431",
"CHEBI:32432",
"CHEBI:66916",
"CHEBI:40734",
"CHEBI:13069",
"CHEBI:76050",
"CHEBI:13748"
],
"envipath":[
"650babc9-9d68-4b73-9332-11972ca26f7b/compound/d80739c7-acbe-4c00-8ea2-e3d19a191be2",
"650babc9-9d68-4b73-9332-11972ca26f7b/compound/1aad160f-1c5e-48e0-9473-6305321b31ed"
],
"hmdb":[
"HMDB00161",
"HMDB62251"
],
"inchi_key":[
"QNAYBMKLOCPYGJ-REOHCLBHSA-N"
],
"kegg.compound":[
"C01401",
"C00041"
],
"kegg.drug":[
"D00012"
],
"metanetx.chemical":[
"MNXM32"
],
"reactome.compound":[
"389664",
"352036",
"29432",
"379697"
],
"sabiork":[
"2280",
"67"
],
"sbo":"SBO:0000247",
"seed.compound":[
"cpd00035",
"cpd01003"
]
}
},
{
"id":"diact_e",
"name":"Diacetyl C4H6O2",
"compartment":"e",
"charge":0,
"formula":"C4H6O2",
"notes":{
"original_bigg_ids":[
"diact_e"
]
},
"annotation":{
"bigg.metabolite":[
"diact"
],
"biocyc":[
"META:DIACETYL"
],
"chebi":[
"CHEBI:16583",
"CHEBI:4479",
"CHEBI:14134"
],
"envipath":[
"4fd7f3e0-dd25-43ac-9453-dda3e52396e4/compound/b1994b22-8c02-4ab1-91a9-577976eeec4e"
],
"hmdb":[
"HMDB03407"
],
"inchi_key":[
"QSJXEFYPDANLFS-UHFFFAOYSA-N"
],
"kegg.compound":[
"C00741"
],
"lipidmaps":[
"LMFA12000012"
],
"metanetx.chemical":[
"MNXM1467"
],
"sabiork":[
"2145"
],
"sbo":"SBO:0000247",
"seed.compound":[
"cpd00551"
]
}
},
{
"id":"ala__L_e",
"name":"L-Alanine",
"compartment":"e",
"charge":0,
"formula":"C3H7NO2",
"notes":{
"original_bigg_ids":[
"ala_L_e"
]
},
"annotation":{
"bigg.metabolite":[
"ala__L"
],
"biocyc":[
"META:L-ALPHA-ALANINE"
],
"chebi":[
"CHEBI:21216",
"CHEBI:32440",
"CHEBI:2539",
"CHEBI:46308",
"CHEBI:40735",
"CHEBI:16977",
"CHEBI:22277",
"CHEBI:32439",
"CHEBI:57972",
"CHEBI:6171",
"CHEBI:16449",
"CHEBI:32431",
"CHEBI:32432",
"CHEBI:66916",
"CHEBI:40734",
"CHEBI:13069",
"CHEBI:76050",
"CHEBI:13748"
],
"envipath":[
"650babc9-9d68-4b73-9332-11972ca26f7b/compound/d80739c7-acbe-4c00-8ea2-e3d19a191be2",
"650babc9-9d68-4b73-9332-11972ca26f7b/compound/1aad160f-1c5e-48e0-9473-6305321b31ed"
],
"hmdb":[
"HMDB00161",
"HMDB62251"
],
"inchi_key":[
"QNAYBMKLOCPYGJ-REOHCLBHSA-N"
],
"kegg.compound":[
"C01401",
"C00041"
],
"kegg.drug":[
"D00012"
],
"metanetx.chemical":[
"MNXM32"
],
"reactome.compound":[
"389664",
"352036",
"29432",
"379697"
],
"sabiork":[
"2280",
"67"
],
"sbo":"SBO:0000247",
"seed.compound":[
"cpd00035",
"cpd01003"
]
}
},
{
"id":"4hglu_c",
"name":"4-Hydroxy-L-glutamate",
"compartment":"c",
"charge":-1,
"formula":"C5H8NO5",
"notes":{
"original_bigg_ids":[
"4hglu_c"
]
},
"annotation":{
"bigg.metabolite":[
"4hglu"
],
"chebi":[
"CHEBI:11998",
"CHEBI:32812",
"CHEBI:1851",
"CHEBI:20389",
"CHEBI:32811",
"CHEBI:20390",
"CHEBI:16338"
],
"hmdb":[
"HMDB02273",
"HMDB01344"
],
"inchi_key":[
"HBDWQSHEVMSFGY-SCQFTWEKSA-M"
],
"kegg.compound":[
"C03079"
],
"metanetx.chemical":[
"MNXM2489"
],
"sbo":"SBO:0000247",
"seed.compound":[
"cpd01974"
]
}
},
{
"id":"dimp_c",
"name":"DIMP C10H12N4O7P",
"compartment":"c",
"charge":-1,
"formula":"C10H12N4O7P",
"notes":{
"original_bigg_ids":[
"dimp_c"
]
},
"annotation":{
"bigg.metabolite":[
"dimp"
],
"biocyc":[
"META:DIMP"
],
"chebi":[
"CHEBI:41998",
"CHEBI:43389",
"CHEBI:61194",
"CHEBI:19250",
"CHEBI:43315",
"CHEBI:44500",
"CHEBI:837",
"CHEBI:43384",
"CHEBI:43377",
"CHEBI:28806"
],
"hmdb":[
"HMDB06555"
],
"inchi_key":[
"PHNGFPPXDJJADG-RRKCRQDMSA-L"
],
"kegg.compound":[
"C06196"
],
"metanetx.chemical":[
"MNXM1922"
],
"reactome.compound":[
"109330",
"2509805"
],
"sabiork":[
"1858"
],
"sbo":"SBO:0000247",
"seed.compound":[
"cpd03704"
]
}
},
{
"id":"alaala_c",
"name":"D-Alanyl-D-alanine",
"compartment":"c",
"charge":0,
"formula":"C6H12N2O3",
"notes":{
"original_bigg_ids":[
"alaala_c"
]
},
"annotation":{
"bigg.metabolite":[
"alaala"
],
"biocyc":[
"META:D-ALA-D-ALA"
],
"chebi":[
"CHEBI:13749",
"CHEBI:4088",
"CHEBI:16576",
"CHEBI:57822",
"CHEBI:12900",
"CHEBI:20894"
],
"hmdb":[
"HMDB03459"
],
"inchi_key":[
"DEFJQIDDEAULHB-QWWZWVQMSA-N"
],
"kegg.compound":[
"C00993"
],
"metanetx.chemical":[
"MNXM669"
],
"sabiork":[
"2204"
],
"sbo":"SBO:0000247",
"seed.compound":[
"cpd00731"
]
}
},
{
"id":"din_c",
"name":"Deoxyinosine",
"compartment":"c",
"charge":0,
"formula":"C10H12N4O4",
"notes":{
"original_bigg_ids":[
"din_c"
]
},
"annotation":{
"bigg.metabolite":[
"din"
],
"biocyc":[
"META:DEOXYINOSINE"
],
"chebi":[
"CHEBI:43437",
"CHEBI:28997",
"CHEBI:43436",
"CHEBI:39841",
"CHEBI:43293",
"CHEBI:23629",
"CHEBI:4413",
"CHEBI:19248"
],
"hmdb":[
"HMDB00071"
],
"inchi_key":[
"VGONTNSXDCQUGY-RRKCRQDMSA-N"
],
"kegg.compound":[
"C05512"
],
"metanetx.chemical":[
"MNXM935"
],
"sabiork":[
"1896"
],
"sbo":"SBO:0000247",
"seed.compound":[
"cpd03279"
]
}
},
{
"id":"alac__S_c",
"name":"(S)-2-Acetolactate",
"compartment":"c",
"charge":-1,
"formula":"C5H7O4",
"notes":{
"original_bigg_ids":[
"alac_S_c"
]
},
"annotation":{
"bigg.metabolite":[
"alac__S"
],
"biocyc":[
"META:2-ACETO-LACTATE"
],
"chebi":[
"CHEBI:11033",
"CHEBI:374",
"CHEBI:18409",
"CHEBI:18731",
"CHEBI:58476"
],
"hmdb":[
"HMDB06855"
],
"inchi_key":[
"NMDWGEGFJUBKLB-YFKPBYRVSA-M"
],
"kegg.compound":[
"C06010"
],
"lipidmaps":[
"LMFA01050460"
],
"metanetx.chemical":[
"MNXM114079"
],
"sabiork":[
"2855"
],
"sbo":"SBO:0000247",
"seed.compound":[
"cpd19047"
]
}
},
{
"id":"dmlz_c",
"name":"6,7-Dimethyl-8-(1-D-ribityl)lumazine",
"compartment":"c",
"charge":0,
"formula":"C13H18N4O6",
"notes":{
"original_bigg_ids":[
"dmlz_c"
]
},
"annotation":{
"bigg.metabolite":[
"dmlz"
],
"biocyc":[
"META:DIMETHYL-D-RIBITYL-LUMAZINE"
],
"chebi":[
"CHEBI:20682",
"CHEBI:58201",
"CHEBI:17601",
"CHEBI:2154",
"CHEBI:12185"
],
"hmdb":[
"HMDB03826"
],
"inchi_key":[
"SXDXRJZUAJBNFL-XKSSXDPKSA-M"
],
"kegg.compound":[
"C04332"
],
"metanetx.chemical":[
"MNXM1313"
],
"sabiork":[
"7240"
],
"sbo":"SBO:0000247",
"seed.compound":[
"cpd02656"
]
}
},
{
"id":"alatrna_c",
"name":"L-Alanyl-tRNA(Ala)",
"compartment":"c",
"charge":-2,
"formula":"C18H28NO17P2R3",
"notes":{
"original_bigg_ids":[
"alatrna_c"
]
},
"annotation":{
"bigg.metabolite":[
"alatrna"
],
"chebi":[
"CHEBI:17732",
"CHEBI:13070",
"CHEBI:6172",
"CHEBI:13071"
],
"metanetx.chemical":[
"MNXM89815"
],
"reactome.compound":[
"379700",
"379730"
],
"sabiork":[
"3861"
],
"sbo":"SBO:0000247",
"seed.compound":[
"cpd16181"
]
}
},
{
"id":"amet_c",
"name":"S-Adenosyl-L-methionine",
"compartment":"c",
"charge":1,
"formula":"C15H23N6O5S",
"notes":{
"original_bigg_ids":[
"amet_c"
]
},
"annotation":{
"bigg.metabolite":[
"amet"
],
"biocyc":[
"META:S-ADENOSYLMETHIONINE"
],
"chebi":[
"CHEBI:33442",
"CHEBI:12757",
"CHEBI:10833",
"CHEBI:59789",
"CHEBI:67040",
"CHEBI:8946",
"CHEBI:12742",
"CHEBI:12760",
"CHEBI:10786",
"CHEBI:22036",
"CHEBI:527887",
"CHEBI:15414",
"CHEBI:45607"
],
"hmdb":[
"HMDB01185",
"HMDB62709"
],
"inchi_key":[
"MEFKEPWMEQBLKI-AIRLBKTGSA-O"
],
"kegg.compound":[
"C00019"
],
"metanetx.chemical":[
"MNXM16"
],
"reactome.compound":[
"2162265",
"5279190",
"77087",
"71284",
"353113"
],
"sabiork":[
"1272"
],
"sbo":"SBO:0000247",
"seed.compound":[
"cpd00017"
]
}
},
{
"id":"dmpp_c",
"name":"Dimethylallyl diphosphate",
"compartment":"c",
"charge":-3,
"formula":"C5H9O7P2",
"notes":{
"original_bigg_ids":[
"dmpp_c"
]
},
"annotation":{
"bigg.metabolite":[
"dmpp"
],
"biocyc":[
"META:CPD-4211"
],
"chebi":[
"CHEBI:14883",
"CHEBI:57623",
"CHEBI:8394",
"CHEBI:12280",
"CHEBI:4616",
"CHEBI:23803",
"CHEBI:16057",
"CHEBI:26245",
"CHEBI:341937",
"CHEBI:14169",
"CHEBI:42074",
"CHEBI:18108"
],
"hmdb":[
"HMDB02101",
"HMDB01120"
],
"inchi_key":[
"CBIDRCWHNCKSTO-UHFFFAOYSA-K"
],
"kegg.compound":[
"C00235"
],
"lipidmaps":[
"LMPR01010001"
],
"metanetx.chemical":[
"MNXM132"
],
"reactome.compound":[
"1132235",
"6787596",
"191324"
],
"sabiork":[
"1986"
],
"sbo":"SBO:0000247",
"seed.compound":[
"cpd00202"
]
}
},
{
"id":"amp_c",
"name":"AMP C10H12N5O7P",
"compartment":"c",
"charge":-2,
"formula":"C10H12N5O7P",
"notes":{
"original_bigg_ids":[
"amp_c"
]
},
"annotation":{
"bigg.metabolite":[
"amp"
],
"biocyc":[
"META:AMP-GROUP",
"META:AMP"
],
"chebi":[
"CHEBI:13736",
"CHEBI:2356",
"CHEBI:13234",
"CHEBI:22242",
"CHEBI:40786",
"CHEBI:16027",
"CHEBI:40721",
"CHEBI:40510",
"CHEBI:456215",
"CHEBI:13235",
"CHEBI:22245",
"CHEBI:40726",
"CHEBI:47222",
"CHEBI:13740",
"CHEBI:40826",
"CHEBI:12056"
],
"hmdb":[
"HMDB00045"
],
"inchi_key":[
"UDMBCSSLTHHNCD-KQYNXXCUSA-L"
],
"kegg.compound":[
"C00020"
],
"kegg.drug":[
"D02769"
],
"metanetx.chemical":[
"MNXM14"
],
"reactome.compound":[
"389620",
"159448",
"76577",
"109275",
"164121"
],
"sabiork":[
"1273"
],
"sbo":"SBO:0000247",
"seed.compound":[
"cpd22272",
"cpd00018"
]
}
},
{
"id":"4met2obut_c",
"name":"4-Methylthio-2-oxobutanoate",
"compartment":"c",
"charge":0,
"formula":"C5H8O3S",
"notes":{
"original_bigg_ids":[
"4met2obut_c"
]
},
"annotation":{
"bigg.metabolite":[
"4met2obut"
],
"biocyc":[
"META:CPD-479"
],
"chebi":[
"CHEBI:43720",
"CHEBI:22458",
"CHEBI:1902",
"CHEBI:63388",
"CHEBI:16723",
"CHEBI:33574",
"CHEBI:12029",
"CHEBI:20451"
],
"hmdb":[
"HMDB01553",
"HMDB13210"
],
"inchi_key":[
"SXFSQZDSUWACKX-UHFFFAOYSA-M"
],
"kegg.compound":[
"C01180"
],
"lipidmaps":[
"LMFA01060170"
],
"metanetx.chemical":[
"MNXM276"
],
"reactome.compound":[
"1237122"
],
"sabiork":[
"5424"
],
"sbo":"SBO:0000247",
"seed.compound":[
"cpd00869"
]
}
},
{
"id":"4mhetz_c",
"name":"4-Methyl-5-(2-hydroxyethyl)-thiazole",
"compartment":"c",
"charge":0,
"formula":"C6H9NOS",
"notes":{
"original_bigg_ids":[
"4mhetz_c"
]
},
"annotation":{
"bigg.metabolite":[
"4mhetz"
],
"biocyc":[
"META:THZ"
],
"chebi":[
"CHEBI:46320",
"CHEBI:12021",
"CHEBI:17957",
"CHEBI:12086",
"CHEBI:20522",
"CHEBI:12022",
"CHEBI:2011"
],
"hmdb":[
"HMDB32985"
],
"inchi_key":[
"BKAWJIRCKVUVED-UHFFFAOYSA-N"
],
"kegg.compound":[
"C04294"
],
"metanetx.chemical":[
"MNXM962"
],
"sbo":"SBO:0000247",
"seed.compound":[
"cpd02636"
]
}
},
{
"id":"dnad_c",
"name":"Deamino-NAD+",
"compartment":"c",
"charge":-2,
"formula":"C21H24N6O15P2",
"notes":{
"original_bigg_ids":[
"dnad_c"
]
},
"annotation":{
"bigg.metabolite":[
"dnad"
],
"biocyc":[
"META:DEAMIDO-NAD"
],
"chebi":[
"CHEBI:14104",
"CHEBI:58437",
"CHEBI:14103",
"CHEBI:4340",
"CHEBI:14105",
"CHEBI:18304",
"CHEBI:23567"
],
"hmdb":[
"HMDB01179"
],
"inchi_key":[
"SENPVEZBRZQVST-HISDBWNOSA-L"
],
"kegg.compound":[
"C00857"
],
"metanetx.chemical":[
"MNXM309"
],
"reactome.compound":[
"8938090",
"200499",
"197256"
],
"sabiork":[
"1349"
],
"sbo":"SBO:0000247",
"seed.compound":[
"cpd00638"
]
}
},
{
"id":"4mop_c",
"name":"4-Methyl-2-oxopentanoate",
"compartment":"c",
"charge":-1,
"formula":"C6H9O3",
"notes":{
"original_bigg_ids":[
"4mop_c"
]
},
"annotation":{
"bigg.metabolite":[
"4mop"
],
"biocyc":[
"META:2K-4CH3-PENTANOATE"
],
"chebi":[
"CHEBI:1891",
"CHEBI:12020",
"CHEBI:20438",
"CHEBI:48430",
"CHEBI:41619",
"CHEBI:17865"
],
"hmdb":[
"HMDB00695",
"HMDB00762"
],
"inchi_key":[
"BKAJNAXTPSGJCU-UHFFFAOYSA-M"
],
"kegg.compound":[
"C00233"
],
"metanetx.chemical":[
"MNXM404"
],
"sabiork":[
"1985"
],
"sbo":"SBO:0000247",
"seed.compound":[
"cpd00200"
]
}
},
{
"id":"4mpetz_c",
"name":"4-Methyl-5-(2-phosphoethyl)-thiazole",
"compartment":"c",
"charge":-2,
"formula":"C6H8NO4PS",
"notes":{
"original_bigg_ids":[
"4mpetz_c"
]
},
"annotation":{
"bigg.metabolite":[
"4mpetz"
],
"biocyc":[
"META:THZ-P"
],
"chebi":[
"CHEBI:12024",
"CHEBI:58296",
"CHEBI:1892",
"CHEBI:12023",
"CHEBI:46182",
"CHEBI:17857",
"CHEBI:20439",
"CHEBI:30638"
],
"inchi_key":[
"OCYMERZCMYJQQO-UHFFFAOYSA-L"
],
"kegg.compound":[
"C04327"
],
"metanetx.chemical":[
"MNXM960"
],
"sabiork":[
"7237"
],
"sbo":"SBO:0000247",
"seed.compound":[
"cpd02654"
]
}
},
{
"id":"anth_c",
"name":"Anthranilate",
"compartment":"c",
"charge":-1,
"formula":"C7H6NO2",
"notes":{
"original_bigg_ids":[
"anth_c"
]
},
"annotation":{
"bigg.metabolite":[
"anth"
],
"biocyc":[
"META:ANTHRANILATE"
],
"chebi":[
"CHEBI:30754",
"CHEBI:22575",
"CHEBI:16567",
"CHEBI:40980",
"CHEBI:22578",
"CHEBI:13841",
"CHEBI:22577",
"CHEBI:2757"
],
"envipath":[
"32de3cf4-e3e6-4168-956e-32fa5ddb0ce1/compound/ec511e59-d2cf-482d-ae9f-7f4dd74818c2"
],
"hmdb":[
"HMDB01123"
],
"inchi_key":[
"RWZYAGGXGHYGMB-UHFFFAOYSA-M"
],
"kegg.compound":[
"C00108"
],
"metanetx.chemical":[
"MNXM188"
],
"sabiork":[
"5005"
],
"sbo":"SBO:0000247",
"seed.compound":[
"cpd00093"
]
}
},
{
"id":"dpcoa_c",
"name":"Dephospho-CoA",
"compartment":"c",
"charge":-2,
"formula":"C21H33N7O13P2S",
"notes":{
"original_bigg_ids":[
"dpcoa_c"
]
},
"annotation":{
"bigg.metabolite":[
"dpcoa"
],
"biocyc":[
"META:DEPHOSPHO-COA"
],
"chebi":[
"CHEBI:14124",
"CHEBI:41614",
"CHEBI:23642",
"CHEBI:15468",
"CHEBI:11793",
"CHEBI:57328",
"CHEBI:4436"
],
"hmdb":[
"HMDB01373"
],
"inchi_key":[
"KDTSHFARGAKYJN-IBOSZNHHSA-L"
],
"kegg.compound":[
"C00882"
],
"lipidmaps":[
"LMFA07050315"
],
"metanetx.chemical":[
"MNXM481"
],
"reactome.compound":[
"196778"
],
"sabiork":[
"27337",
"1400"
],
"sbo":"SBO:0000247",
"seed.compound":[
"cpd00655"
]
}
},
{
"id":"apoACP_c",
"name":"Apoprotein [acyl carrier protein]",
"compartment":"c",
"charge":0,
"formula":"RHO",
"notes":{
"original_bigg_ids":[
"apoACP_c"
]
},
"annotation":{
"bigg.metabolite":[
"apoACP"
],
"metanetx.chemical":[
"MNXM2214"
],
"sbo":"SBO:0000247",
"seed.compound":[
"cpd29672",
"cpd12370"
]
}
},
{
"id":"4pasp_c",
"name":"4-Phospho-L-aspartate",
"compartment":"c",
"charge":-2,
"formula":"C4H6NO7P",
"notes":{
"original_bigg_ids":[
"4pasp_c"
]
},
"annotation":{
"bigg.metabolite":[
"4pasp"
],
"biocyc":[
"META:L-BETA-ASPARTYL-P"
],
"chebi":[
"CHEBI:13062",
"CHEBI:12042",
"CHEBI:20471",
"CHEBI:21246",
"CHEBI:1925",
"CHEBI:20472",
"CHEBI:30407",
"CHEBI:15836",
"CHEBI:57535"
],
"hmdb":[
"HMDB12250"
],
"inchi_key":[
"IXZNKTPIYKDIGG-REOHCLBHSA-L"
],
"kegg.compound":[
"C03082"
],
"metanetx.chemical":[
"MNXM1177"
],
"sabiork":[
"1733"
],
"sbo":"SBO:0000247",
"seed.compound":[
"cpd01977"
]
}
},
{
"id":"drib_c",
"name":"Deoxyribose C5H10O4",
"compartment":"c",
"charge":0,
"formula":"C5H10O4",
"notes":{
"original_bigg_ids":[
"drib_c"
]
},
"annotation":{
"bigg.metabolite":[
"drib"
],
"chebi":[
"CHEBI:90761"
],
"hmdb":[
"HMDB03224"
],
"inchi_key":[
"PDWIQYODPROSQH-PYHARJCCSA-N"
],
"kegg.compound":[
"C01801"
],
"metanetx.chemical":[
"MNXM90412"
],
"sbo":"SBO:0000247",
"seed.compound":[
"cpd01242"
]
}
},
{
"id":"4ppan_c",
"name":"D-4'-Phosphopantothenate",
"compartment":"c",
"charge":-3,
"formula":"C9H15NO8P",
"notes":{
"original_bigg_ids":[
"4ppan_c"
]
},
"annotation":{
"bigg.metabolite":[
"4ppan"
],
"biocyc":[
"META:4-P-PANTOTHENATE"
],
"chebi":[
"CHEBI:20891",
"CHEBI:15905",
"CHEBI:4082",
"CHEBI:12886",
"CHEBI:18702",
"CHEBI:10986"
],
"hmdb":[
"HMDB01016",
"HMDB62700"
],
"inchi_key":[
"XHFVGHPGDLDEQO-ZETCQYMHSA-K"
],
"kegg.compound":[
"C03492"
],
"metanetx.chemical":[
"MNXM415"
],
"reactome.compound":[
"196786"
],
"sabiork":[
"6663"
],
"sbo":"SBO:0000247",
"seed.compound":[
"cpd02201"
]
}
},
{
"id":"arbt6p_c",
"name":"Arbutin 6-phosphate",
"compartment":"c",
"charge":-2,
"formula":"C12H15O10P",
"notes":{
"original_bigg_ids":[
"arbt6p_c"
]
},
"annotation":{
"bigg.metabolite":[
"arbt6p"
],
"biocyc":[
"META:CPD-1162"
],
"chebi":[
"CHEBI:2807",
"CHEBI:60929"
],
"inchi_key":[
"FBHYCDOVYMVLEN-RMPHRYRLSA-L"
],
"kegg.compound":[
"C06187"
],
"metanetx.chemical":[
"MNXM2806"
],
"sabiork":[
"1855"
],
"sbo":"SBO:0000247",
"seed.compound":[
"cpd03697"
]
}
},
{
"id":"drib_e",
"name":"Deoxyribose C5H10O4",
"compartment":"e",
"charge":0,
"formula":"C5H10O4",
"notes":{
"original_bigg_ids":[
"drib_e"
]
},
"annotation":{
"bigg.metabolite":[
"drib"
],
"chebi":[
"CHEBI:90761"
],
"hmdb":[
"HMDB03224"
],
"inchi_key":[
"PDWIQYODPROSQH-PYHARJCCSA-N"
],
"kegg.compound":[
"C01801"
],
"metanetx.chemical":[
"MNXM90412"
],
"sbo":"SBO:0000247",
"seed.compound":[
"cpd01242"
]
}
},
{
"id":"arg__L_c",
"name":"L-Arginine",
"compartment":"c",
"charge":1,
"formula":"C6H15N4O2",
"notes":{
"original_bigg_ids":[
"arg_L_c"
]
},
"annotation":{
"bigg.metabolite":[
"arg__L"
],
"biocyc":[
"META:ARG"
],
"chebi":[
"CHEBI:32683",
"CHEBI:22616",
"CHEBI:2643",
"CHEBI:32681",
"CHEBI:13077",
"CHEBI:32682",
"CHEBI:16467",
"CHEBI:21235",
"CHEBI:42927",
"CHEBI:6185",
"CHEBI:32696",
"CHEBI:32695",
"CHEBI:29016",
"CHEBI:32697",
"CHEBI:133495"
],
"hmdb":[
"HMDB62762",
"HMDB00517"
],
"inchi_key":[
"ODKSFYDXXFIFQN-BYPYZUCNSA-O"
],
"kegg.compound":[
"C02385",
"C00062"
],
"kegg.drug":[
"D02982"
],
"metanetx.chemical":[
"MNXM70"
],
"reactome.compound":[
"351977",
"29468",
"374064",
"113530"
],
"sabiork":[
"2410",
"23080",
"80"
],
"sbo":"SBO:0000247",
"seed.compound":[
"cpd00051",
"cpd19021"
]
}
},
{
"id":"arg__L_e",
"name":"L-Arginine",
"compartment":"e",
"charge":1,
"formula":"C6H15N4O2",
"notes":{
"original_bigg_ids":[
"arg_L_e"
]
},
"annotation":{
"bigg.metabolite":[
"arg__L"
],
"biocyc":[
"META:ARG"
],
"chebi":[
"CHEBI:32683",
"CHEBI:22616",
"CHEBI:2643",
"CHEBI:32681",
"CHEBI:13077",
"CHEBI:32682",
"CHEBI:16467",
"CHEBI:21235",
"CHEBI:42927",
"CHEBI:6185",
"CHEBI:32696",
"CHEBI:32695",
"CHEBI:29016",
"CHEBI:32697",
"CHEBI:133495"
],
"hmdb":[
"HMDB62762",
"HMDB00517"
],
"inchi_key":[
"ODKSFYDXXFIFQN-BYPYZUCNSA-O"
],
"kegg.compound":[
"C02385",
"C00062"
],
"kegg.drug":[
"D02982"
],
"metanetx.chemical":[
"MNXM70"
],
"reactome.compound":[
"351977",
"29468",
"374064",
"113530"
],
"sabiork":[
"2410",
"23080",
"80"
],
"sbo":"SBO:0000247",
"seed.compound":[
"cpd00051",
"cpd19021"
]
}
},
{
"id":"argsuc_c",
"name":"N(omega)-(L-Arginino)succinate",
"compartment":"c",
"charge":-1,
"formula":"C10H17N4O6",
"notes":{
"original_bigg_ids":[
"argsuc_c"
]
},
"annotation":{
"bigg.metabolite":[
"argsuc"
],
"biocyc":[
"META:L-ARGININO-SUCCINATE"
],
"chebi":[
"CHEBI:7098",
"CHEBI:57472",
"CHEBI:15682",
"CHEBI:10960",
"CHEBI:21475"
],
"hmdb":[
"HMDB00052",
"HMDB01006"
],
"inchi_key":[
"KDZOASGQNOPSCU-ZBHICJROSA-M"
],
"kegg.compound":[
"C03406"
],
"metanetx.chemical":[
"MNXM722743"
],
"reactome.compound":[
"34575"
],
"sabiork":[
"4057"
],
"sbo":"SBO:0000247",
"seed.compound":[
"cpd02152",
"cpd29673"
]
}
},
{
"id":"4ppcys_c",
"name":"N-((R)-4-Phosphopantothenoyl)-L-cysteine",
"compartment":"c",
"charge":-3,
"formula":"C12H20N2O9PS",
"notes":{
"original_bigg_ids":[
"4ppcys_c"
]
},
"annotation":{
"bigg.metabolite":[
"4ppcys"
],
"biocyc":[
"META:R-4-PHOSPHOPANTOTHENOYL-L-CYSTEINE"
],
"chebi":[
"CHEBI:15769",
"CHEBI:12438",
"CHEBI:10987",
"CHEBI:57507",
"CHEBI:59458",
"CHEBI:328",
"CHEBI:21461"
],
"hmdb":[
"HMDB01117"
],
"inchi_key":[
"XQYALQVLCNHCFT-CBAPKCEASA-K"
],
"kegg.compound":[
"C04352"
],
"metanetx.chemical":[
"MNXM483"
],
"reactome.compound":[
"196834"
],
"sabiork":[
"7255"
],
"sbo":"SBO:0000247",
"seed.compound":[
"cpd02666"
]
}
},
{
"id":"4r5au_c",
"name":"4-(1-D-Ribitylamino)-5-aminouracil",
"compartment":"c",
"charge":0,
"formula":"C9H16N4O6",
"notes":{
"original_bigg_ids":[
"4r5au_c"
]
},
"annotation":{
"bigg.metabolite":[
"4r5au"
],
"biocyc":[
"META:AMINO-RIBOSYLAMINO-1H-3H-PYR-DIONE"
],
"chebi":[
"CHEBI:20283",
"CHEBI:11929",
"CHEBI:57573",
"CHEBI:1761",
"CHEBI:15934",
"CHEBI:52403"
],
"inchi_key":[
"XKQZIXVJVUPORE-RPDRRWSUSA-N"
],
"kegg.compound":[
"C04732"
],
"metanetx.chemical":[
"MNXM791"
],
"sabiork":[
"7525"
],
"sbo":"SBO:0000247",
"seed.compound":[
"cpd29668",
"cpd02882"
]
}
},
{
"id":"5aizc_c",
"name":"5-amino-1-(5-phospho-D-ribosyl)imidazole-4-carboxylate",
"compartment":"c",
"charge":-3,
"formula":"C9H11N3O9P",
"notes":{
"original_bigg_ids":[
"5aizc_c"
]
},
"annotation":{
"bigg.metabolite":[
"5aizc"
],
"biocyc":[
"META:PHOSPHORIBOSYL-CARBOXY-AMINOIMIDAZOLE"
],
"chebi":[
"CHEBI:77657",
"CHEBI:12103",
"CHEBI:575",
"CHEBI:18968",
"CHEBI:58564",
"CHEBI:28413",
"CHEBI:41336"
],
"hmdb":[
"HMDB06273",
"HMDB62424"
],
"inchi_key":[
"XFVULMDJZXYMSG-ZIYNGMLESA-L"
],
"kegg.compound":[
"C04751"
],
"metanetx.chemical":[
"MNXM507"
],
"reactome.compound":[
"111395"
],
"sbo":"SBO:0000247",
"seed.compound":[
"cpd02893"
]
}
},
{
"id":"dtdp6dm_c",
"name":"DTDP 6 deoxy L mannose",
"compartment":"c",
"charge":-2,
"formula":"C16H24N2O15P2",
"notes":{
"original_bigg_ids":[
"dtdp6dm_c"
]
},
"annotation":{
"bigg.metabolite":[
"dtdp6dm"
],
"sbo":"SBO:0000247"
}
},
{
"id":"5aprbu_c",
"name":"5-Amino-6-(5'-phosphoribitylamino)uracil",
"compartment":"c",
"charge":-2,
"formula":"C9H15N4O9P",
"notes":{
"original_bigg_ids":[
"5aprbu_c"
]
},
"annotation":{
"bigg.metabolite":[
"5aprbu"
],
"biocyc":[
"META:CPD-1086"
],
"chebi":[
"CHEBI:2031",
"CHEBI:58421",
"CHEBI:12107",
"CHEBI:18247"
],
"hmdb":[
"HMDB03841"
],
"inchi_key":[
"RQRINYISXYAZKL-RPDRRWSUSA-L"
],
"kegg.compound":[
"C04454"
],
"metanetx.chemical":[
"MNXM1178"
],
"sbo":"SBO:0000247",
"seed.compound":[
"cpd02720"
]
}
},
{
"id":"5apru_c",
"name":"5-Amino-6-(5'-phosphoribosylamino)uracil",
"compartment":"c",
"charge":-2,
"formula":"C9H13N4O9P",
"notes":{
"original_bigg_ids":[
"5apru_c"
]
},
"annotation":{
"bigg.metabolite":[
"5apru"
],
"biocyc":[
"META:CPD-602"
],
"chebi":[
"CHEBI:12108",
"CHEBI:58453",
"CHEBI:18337",
"CHEBI:2032",
"CHEBI:20546",
"CHEBI:59550",
"CHEBI:59551"
],
"inchi_key":[
"LZEXYCAGPMYXLX-UMMCILCDSA-L"
],
"kegg.compound":[
"C01268"
],
"metanetx.chemical":[
"MNXM1532"
],
"sbo":"SBO:0000247",
"seed.compound":[
"cpd00931"
]
}
},
{
"id":"argtrna_c",
"name":"L-Arginyl-tRNA(Arg)",
"compartment":"c",
"charge":-1,
"formula":"C21H36N4O17P2R3",
"notes":{
"original_bigg_ids":[
"argtrna_c"
]
},
"annotation":{
"bigg.metabolite":[
"argtrna"
],
"chebi":[
"CHEBI:18366",
"CHEBI:13079",
"CHEBI:13080",
"CHEBI:6189"
],
"kegg.compound":[
"C02163"
],
"metanetx.chemical":[
"MNXM89870"
],
"reactome.compound":[
"379720",
"379708"
],
"sabiork":[
"3858"
],
"sbo":"SBO:0000247",
"seed.compound":[
"cpd12036"
]
}
},
{
"id":"asn__L_c",
"name":"L-Asparagine",
"compartment":"c",
"charge":0,
"formula":"C4H8N2O3",
"notes":{
"original_bigg_ids":[
"asn_L_c"
]
},
"annotation":{
"bigg.metabolite":[
"asn__L"
],
"biocyc":[
"META:ASN"
],
"chebi":[
"CHEBI:6191",
"CHEBI:22653",
"CHEBI:32651",
"CHEBI:58048",
"CHEBI:40902",
"CHEBI:21242",
"CHEBI:32661",
"CHEBI:13083",
"CHEBI:17196",
"CHEBI:32660",
"CHEBI:32650"
],
"hmdb":[
"HMDB00168"
],
"inchi_key":[
"DCXYFEDJOCDNAF-REOHCLBHSA-N"
],
"kegg.compound":[
"C16438",
"C00152"
],
"metanetx.chemical":[
"MNXM147"
],
"reactome.compound":[
"29642",
"379703"
],
"sabiork":[
"21052",
"72"
],
"sbo":"SBO:0000247",
"seed.compound":[
"cpd00132",
"cpd15142"
]
}
},
{
"id":"dtdp_c",
"name":"DTDP C10H13N2O11P2",
"compartment":"c",
"charge":-3,
"formula":"C10H13N2O11P2",
"notes":{
"original_bigg_ids":[
"dtdp_c"
]
},
"annotation":{
"bigg.metabolite":[
"dtdp"
],
"biocyc":[
"META:TDP"
],
"chebi":[
"CHEBI:58369",
"CHEBI:26998",
"CHEBI:14077",
"CHEBI:10500",
"CHEBI:18075",
"CHEBI:46061"
],
"hmdb":[
"HMDB01274"
],
"inchi_key":[
"UJLXYODCHAELLY-XLPZGREQSA-K"
],
"kegg.compound":[
"C00363"
],
"metanetx.chemical":[
"MNXM152"
],
"sabiork":[
"1333"
],
"sbo":"SBO:0000247",
"seed.compound":[
"cpd00297"
]
}
},
{
"id":"asn__L_e",
"name":"L-Asparagine",
"compartment":"e",
"charge":0,
"formula":"C4H8N2O3",
"notes":{
"original_bigg_ids":[
"asn_L_e"
]
},
"annotation":{
"bigg.metabolite":[
"asn__L"
],
"biocyc":[
"META:ASN"
],
"chebi":[
"CHEBI:6191",
"CHEBI:22653",
"CHEBI:32651",
"CHEBI:58048",
"CHEBI:40902",
"CHEBI:21242",
"CHEBI:32661",
"CHEBI:13083",
"CHEBI:17196",
"CHEBI:32660",
"CHEBI:32650"
],
"hmdb":[
"HMDB00168"
],
"inchi_key":[
"DCXYFEDJOCDNAF-REOHCLBHSA-N"
],
"kegg.compound":[
"C16438",
"C00152"
],
"metanetx.chemical":[
"MNXM147"
],
"reactome.compound":[
"29642",
"379703"
],
"sabiork":[
"21052",
"72"
],
"sbo":"SBO:0000247",
"seed.compound":[
"cpd00132",
"cpd15142"
]
}
},
{
"id":"5dpmev_c",
"name":" R  5 Diphosphomevalonate C6H10O10P2",
"compartment":"c",
"charge":-4,
"formula":"C6H10O10P2",
"notes":{
"original_bigg_ids":[
"5dpmev_c"
]
},
"annotation":{
"bigg.metabolite":[
"5dpmev"
],
"biocyc":[
"META:CPD-641"
],
"chebi":[
"CHEBI:332",
"CHEBI:57557",
"CHEBI:18674",
"CHEBI:10989",
"CHEBI:15899"
],
"hmdb":[
"HMDB01090"
],
"inchi_key":[
"SIGQQUBJQXSAMW-ZCFIWIBFSA-J"
],
"kegg.compound":[
"C01143"
],
"lipidmaps":[
"LMFA01050416"
],
"metanetx.chemical":[
"MNXM689"
],
"reactome.compound":[
"191403"
],
"sabiork":[
"5408"
],
"sbo":"SBO:0000247",
"seed.compound":[
"cpd00841"
]
}
},
{
"id":"dtdp4d6dg_c",
"name":"DTDP-4-dehydro-6-deoxy-D-glucose",
"compartment":"c",
"charge":-2,
"formula":"C16H22N2O15P2",
"notes":{
"original_bigg_ids":[
"dtdpddg_c"
]
},
"annotation":{
"bigg.metabolite":[
"dtdp4d6dg"
],
"biocyc":[
"META:DTDP-DEOH-DEOXY-GLUCOSE"
],
"chebi":[
"CHEBI:14081",
"CHEBI:62829",
"CHEBI:10510",
"CHEBI:57649",
"CHEBI:16128",
"CHEBI:23542"
],
"hmdb":[
"HMDB60081"
],
"inchi_key":[
"PSXWNITXWWECNY-UCBTUHGZSA-L"
],
"kegg.compound":[
"C11907"
],
"metanetx.chemical":[
"MNXM451"
],
"sabiork":[
"1563"
],
"sbo":"SBO:0000247",
"seed.compound":[
"cpd00521"
]
}
},
{
"id":"5fothf_c",
"name":"5 Formyltetrahydrofolate",
"compartment":"c",
"charge":-2,
"formula":"C20H21N7O7",
"notes":{
"original_bigg_ids":[
"5fothf_c"
]
},
"annotation":{
"bigg.metabolite":[
"5fothf"
],
"sbo":"SBO:0000247"
}
},
{
"id":"asntrna_c",
"name":"L-Asparaginyl-tRNA(Asn)",
"compartment":"c",
"charge":-2,
"formula":"C19H29N2O18P2R3",
"notes":{
"original_bigg_ids":[
"asntrna_c"
]
},
"annotation":{
"bigg.metabolite":[
"asntrna"
],
"chebi":[
"CHEBI:13084",
"CHEBI:6192",
"CHEBI:29265",
"CHEBI:13251"
],
"kegg.compound":[
"C03402"
],
"metanetx.chemical":[
"MNXM89761"
],
"reactome.compound":[
"379718",
"379728"
],
"sbo":"SBO:0000247",
"seed.compound":[
"cpd16182",
"cpd12313"
]
}
},
{
"id":"dtdp4d6dm_c",
"name":"DTDP-4-dehydro-6-deoxy-L-mannose",
"compartment":"c",
"charge":-2,
"formula":"C16H22N2O15P2",
"notes":{
"original_bigg_ids":[
"dtdpddm_c"
]
},
"annotation":{
"bigg.metabolite":[
"dtdp4d6dm"
],
"biocyc":[
"META:DTDP-DEOH-DEOXY-MANNOSE"
],
"chebi":[
"CHEBI:10511",
"CHEBI:15744",
"CHEBI:14082",
"CHEBI:45868",
"CHEBI:23543",
"CHEBI:57494",
"CHEBI:62830"
],
"inchi_key":[
"PSXWNITXWWECNY-LPVGZGSHSA-L"
],
"kegg.compound":[
"C00688"
],
"metanetx.chemical":[
"MNXM2371"
],
"sabiork":[
"1564"
],
"sbo":"SBO:0000247",
"seed.compound":[
"cpd08300",
"cpd00522"
]
}
},
{
"id":"5mta_c",
"name":"5-Methylthioadenosine",
"compartment":"c",
"charge":0,
"formula":"C11H15N5O3S",
"notes":{
"original_bigg_ids":[
"5mta_c"
]
},
"annotation":{
"bigg.metabolite":[
"5mta"
],
"biocyc":[
"META:5-METHYLTHIOADENOSINE"
],
"chebi":[
"CHEBI:1966",
"CHEBI:18175",
"CHEBI:12064",
"CHEBI:14605",
"CHEBI:20494",
"CHEBI:12055",
"CHEBI:20491",
"CHEBI:17509",
"CHEBI:44181",
"CHEBI:1986",
"CHEBI:12771"
],
"hmdb":[
"HMDB01173"
],
"inchi_key":[
"WUUGFSXJNOTRMR-IOSLPCCCSA-N"
],
"kegg.compound":[
"C00170"
],
"metanetx.chemical":[
"MNXM150"
],
"reactome.compound":[
"5279412",
"353106"
],
"sabiork":[
"1960"
],
"sbo":"SBO:0000247",
"seed.compound":[
"cpd00147"
]
}
},
{
"id":"dtdpglc_c",
"name":"DTDPglucose",
"compartment":"c",
"charge":-2,
"formula":"C16H24N2O16P2",
"notes":{
"original_bigg_ids":[
"dtdpglc_c"
]
},
"annotation":{
"bigg.metabolite":[
"dtdpglc"
],
"sbo":"SBO:0000247"
}
},
{
"id":"5mthf_c",
"name":"5-Methyltetrahydrofolate",
"compartment":"c",
"charge":-1,
"formula":"C20H24N7O6",
"notes":{
"original_bigg_ids":[
"5mthf_c"
]
},
"annotation":{
"bigg.metabolite":[
"5mthf"
],
"biocyc":[
"META:5-METHYL-THF"
],
"chebi":[
"CHEBI:18608",
"CHEBI:12146",
"CHEBI:136009",
"CHEBI:2097",
"CHEBI:20612",
"CHEBI:15641"
],
"hmdb":[
"HMDB01396"
],
"inchi_key":[
"ZNOVTXRBGFNYRX-STQMWFEESA-L"
],
"kegg.compound":[
"C00440"
],
"kegg.drug":[
"D09353"
],
"metanetx.chemical":[
"MNXM318"
],
"reactome.compound":[
"200709",
"200665"
],
"sabiork":[
"2051"
],
"sbo":"SBO:0000247",
"seed.compound":[
"cpd00345"
]
}
},
{
"id":"asp__D_c",
"name":"D-Aspartate",
"compartment":"c",
"charge":-1,
"formula":"C4H6NO4",
"notes":{
"original_bigg_ids":[
"asp_D_c"
]
},
"annotation":{
"bigg.metabolite":[
"asp__D"
],
"biocyc":[
"META:CPD-302"
],
"chebi":[
"CHEBI:12918",
"CHEBI:29994",
"CHEBI:20920",
"CHEBI:20919",
"CHEBI:17364",
"CHEBI:29990",
"CHEBI:4108"
],
"envipath":[
"32de3cf4-e3e6-4168-956e-32fa5ddb0ce1/compound/8061ba1c-ed83-4395-a2cd-924a156626b4"
],
"hmdb":[
"HMDB06483"
],
"inchi_key":[
"CKLJMWTZIZZHCS-UWTATZPHSA-M"
],
"kegg.compound":[
"C00402"
],
"metanetx.chemical":[
"MNXM974"
],
"sabiork":[
"2041"
],
"sbo":"SBO:0000247",
"seed.compound":[
"cpd00320"
]
}
},
{
"id":"dtmp_c",
"name":"DTMP C10H13N2O8P",
"compartment":"c",
"charge":-2,
"formula":"C10H13N2O8P",
"notes":{
"original_bigg_ids":[
"dtmp_c"
]
},
"annotation":{
"bigg.metabolite":[
"dtmp"
],
"biocyc":[
"META:TMP"
],
"chebi":[
"CHEBI:47711",
"CHEBI:26999",
"CHEBI:63549",
"CHEBI:17013",
"CHEBI:63528",
"CHEBI:45772",
"CHEBI:45762",
"CHEBI:46960",
"CHEBI:45759",
"CHEBI:10529",
"CHEBI:45926",
"CHEBI:14092",
"CHEBI:46013",
"CHEBI:15246",
"CHEBI:46036"
],
"hmdb":[
"HMDB01227"
],
"inchi_key":[
"GYOZYWVXFNDGLU-XLPZGREQSA-L"
],
"kegg.compound":[
"C00364"
],
"metanetx.chemical":[
"MNXM257"
],
"reactome.compound":[
"109366"
],
"sabiork":[
"65"
],
"sbo":"SBO:0000247",
"seed.compound":[
"cpd00298"
]
}
},
{
"id":"dttp_c",
"name":"DTTP C10H13N2O14P3",
"compartment":"c",
"charge":-4,
"formula":"C10H13N2O14P3",
"notes":{
"original_bigg_ids":[
"dttp_c"
]
},
"annotation":{
"bigg.metabolite":[
"dttp"
],
"biocyc":[
"META:TTP"
],
"chebi":[
"CHEBI:27000",
"CHEBI:37568",
"CHEBI:10530",
"CHEBI:58370",
"CHEBI:14093",
"CHEBI:46175",
"CHEBI:18077"
],
"hmdb":[
"HMDB01342"
],
"inchi_key":[
"NHVNXKFIZYSCEB-XLPZGREQSA-J"
],
"kegg.compound":[
"C00459"
],
"metanetx.chemical":[
"MNXM394"
],
"sabiork":[
"1679"
],
"sbo":"SBO:0000247",
"seed.compound":[
"cpd00357"
]
}
},
{
"id":"dudp_c",
"name":"DUDP C9H11N2O11P2",
"compartment":"c",
"charge":-3,
"formula":"C9H11N2O11P2",
"notes":{
"original_bigg_ids":[
"dudp_c"
]
},
"annotation":{
"bigg.metabolite":[
"dudp"
],
"biocyc":[
"META:DUDP"
],
"chebi":[
"CHEBI:60471",
"CHEBI:19262",
"CHEBI:10531",
"CHEBI:28850"
],
"hmdb":[
"HMDB01000"
],
"inchi_key":[
"QHWZTVCCBMIIKE-SHYZEUOFSA-K"
],
"kegg.compound":[
"C01346"
],
"metanetx.chemical":[
"MNXM572"
],
"sabiork":[
"1714"
],
"sbo":"SBO:0000247",
"seed.compound":[
"cpd00978"
]
}
},
{
"id":"mhpglu_c",
"name":"5 Methyltetrahydropteroyltri L glutamate C25H36N8O12",
"compartment":"c",
"charge":-2,
"formula":"C25H34N8O12",
"notes":{
"original_bigg_ids":[
"5mthglu_c"
]
},
"annotation":{
"bigg.metabolite":[
"mhpglu"
],
"biocyc":[
"META:CPD-1302"
],
"chebi":[
"CHEBI:20613",
"CHEBI:17614",
"CHEBI:12147",
"CHEBI:2099",
"CHEBI:58207"
],
"hmdb":[
"HMDB12177"
],
"inchi_key":[
"HVRNKDVLFAVCJF-VJANTYMQSA-J"
],
"kegg.compound":[
"C04489"
],
"metanetx.chemical":[
"MNXM2623"
],
"sbo":"SBO:0000247",
"seed.compound":[
"cpd02738"
]
}
},
{
"id":"dump_c",
"name":"DUMP C9H11N2O8P",
"compartment":"c",
"charge":-2,
"formula":"C9H11N2O8P",
"notes":{
"original_bigg_ids":[
"dump_c"
]
},
"annotation":{
"bigg.metabolite":[
"dump"
],
"biocyc":[
"META:DUMP"
],
"chebi":[
"CHEBI:19263",
"CHEBI:14094",
"CHEBI:46288",
"CHEBI:246422",
"CHEBI:47722",
"CHEBI:17622",
"CHEBI:42245",
"CHEBI:46286",
"CHEBI:10532"
],
"hmdb":[
"HMDB01409"
],
"inchi_key":[
"JSRLJPSBLDHEIO-SHYZEUOFSA-L"
],
"kegg.compound":[
"C00365"
],
"metanetx.chemical":[
"MNXM234"
],
"reactome.compound":[
"109382",
"500742"
],
"sabiork":[
"1334"
],
"sbo":"SBO:0000247",
"seed.compound":[
"cpd00299"
]
}
},
{
"id":"5mtr_c",
"name":"5-Methylthio-D-ribose",
"compartment":"c",
"charge":0,
"formula":"C6H12O4S",
"notes":{
"original_bigg_ids":[
"5mtr_c"
]
},
"annotation":{
"bigg.metabolite":[
"5mtr"
],
"biocyc":[
"META:CPD-560"
],
"chebi":[
"CHEBI:16895",
"CHEBI:2101",
"CHEBI:78440",
"CHEBI:22007",
"CHEBI:57941",
"CHEBI:12148"
],
"inchi_key":[
"ACWASDPGAVYCNI-JKUQZMGJSA-N"
],
"kegg.compound":[
"C03089"
],
"metanetx.chemical":[
"MNXM1592"
],
"sabiork":[
"1638"
],
"sbo":"SBO:0000247",
"seed.compound":[
"cpd01981"
]
}
},
{
"id":"asp__L_c",
"name":"L-Aspartate",
"compartment":"c",
"charge":-1,
"formula":"C4H6NO4",
"notes":{
"original_bigg_ids":[
"asp_L_c"
]
},
"annotation":{
"bigg.metabolite":[
"asp__L"
],
"biocyc":[
"META:L-ASPARTATE"
],
"chebi":[
"CHEBI:17053",
"CHEBI:22659",
"CHEBI:6193",
"CHEBI:21247",
"CHEBI:29993",
"CHEBI:40942",
"CHEBI:29995",
"CHEBI:22660",
"CHEBI:29991",
"CHEBI:132943",
"CHEBI:35391",
"CHEBI:13085",
"CHEBI:40913",
"CHEBI:21244",
"CHEBI:40853",
"CHEBI:29992",
"CHEBI:40900"
],
"envipath":[
"32de3cf4-e3e6-4168-956e-32fa5ddb0ce1/compound/4b0cdcb0-137a-4ddc-8e5c-2b55ea238c15"
],
"hmdb":[
"HMDB62186",
"HMDB62501",
"HMDB00191"
],
"inchi_key":[
"CKLJMWTZIZZHCS-REOHCLBHSA-M"
],
"kegg.compound":[
"C00049",
"C16433"
],
"kegg.drug":[
"D00013"
],
"metanetx.chemical":[
"MNXM42"
],
"reactome.compound":[
"113553",
"29448"
],
"sabiork":[
"71"
],
"sbo":"SBO:0000247",
"seed.compound":[
"cpd00041",
"cpd19181"
]
}
},
{
"id":"duri_c",
"name":"Deoxyuridine",
"compartment":"c",
"charge":0,
"formula":"C9H12N2O5",
"notes":{
"original_bigg_ids":[
"duri_c"
]
},
"annotation":{
"bigg.metabolite":[
"duri"
],
"biocyc":[
"META:DEOXYURIDINE"
],
"chebi":[
"CHEBI:46293",
"CHEBI:14123",
"CHEBI:29113",
"CHEBI:46289",
"CHEBI:4434",
"CHEBI:23640",
"CHEBI:19261",
"CHEBI:46165",
"CHEBI:42178",
"CHEBI:11398",
"CHEBI:16450",
"CHEBI:11572"
],
"hmdb":[
"HMDB00012"
],
"inchi_key":[
"MXHRCPNRJAMMIM-SHYZEUOFSA-N"
],
"kegg.compound":[
"C00526"
],
"metanetx.chemical":[
"MNXM492"
],
"reactome.compound":[
"500430"
],
"sabiork":[
"2074"
],
"sbo":"SBO:0000247",
"seed.compound":[
"cpd00412"
]
}
},
{
"id":"asp__L_e",
"name":"L-Aspartate",
"compartment":"e",
"charge":-1,
"formula":"C4H6NO4",
"notes":{
"original_bigg_ids":[
"asp_L_e"
]
},
"annotation":{
"bigg.metabolite":[
"asp__L"
],
"biocyc":[
"META:L-ASPARTATE"
],
"chebi":[
"CHEBI:17053",
"CHEBI:22659",
"CHEBI:6193",
"CHEBI:21247",
"CHEBI:29993",
"CHEBI:40942",
"CHEBI:29995",
"CHEBI:22660",
"CHEBI:29991",
"CHEBI:132943",
"CHEBI:35391",
"CHEBI:13085",
"CHEBI:40913",
"CHEBI:21244",
"CHEBI:40853",
"CHEBI:29992",
"CHEBI:40900"
],
"envipath":[
"32de3cf4-e3e6-4168-956e-32fa5ddb0ce1/compound/4b0cdcb0-137a-4ddc-8e5c-2b55ea238c15"
],
"hmdb":[
"HMDB62186",
"HMDB62501",
"HMDB00191"
],
"inchi_key":[
"CKLJMWTZIZZHCS-REOHCLBHSA-M"
],
"kegg.compound":[
"C00049",
"C16433"
],
"kegg.drug":[
"D00013"
],
"metanetx.chemical":[
"MNXM42"
],
"reactome.compound":[
"113553",
"29448"
],
"sabiork":[
"71"
],
"sbo":"SBO:0000247",
"seed.compound":[
"cpd00041",
"cpd19181"
]
}
},
{
"id":"dutp_c",
"name":"DUTP C9H11N2O14P3",
"compartment":"c",
"charge":-4,
"formula":"C9H11N2O14P3",
"notes":{
"original_bigg_ids":[
"dutp_c"
]
},
"annotation":{
"bigg.metabolite":[
"dutp"
],
"biocyc":[
"META:DUTP"
],
"chebi":[
"CHEBI:17625",
"CHEBI:14095",
"CHEBI:10533",
"CHEBI:61555",
"CHEBI:19264",
"CHEBI:58212"
],
"hmdb":[
"HMDB01191"
],
"inchi_key":[
"AHCYMLUZIRLXAA-SHYZEUOFSA-J"
],
"kegg.compound":[
"C00460"
],
"metanetx.chemical":[
"MNXM452"
],
"reactome.compound":[
"500739"
],
"sabiork":[
"1680"
],
"sbo":"SBO:0000247",
"seed.compound":[
"cpd00358"
]
}
},
{
"id":"aspsa_c",
"name":"L-Aspartate 4-semialdehyde",
"compartment":"c",
"charge":0,
"formula":"C4H7NO3",
"notes":{
"original_bigg_ids":[
"aspsa_c"
]
},
"annotation":{
"bigg.metabolite":[
"aspsa"
],
"biocyc":[
"META:L-ASPARTATE-SEMIALDEHYDE"
],
"chebi":[
"CHEBI:40847",
"CHEBI:18051",
"CHEBI:13087",
"CHEBI:13086",
"CHEBI:21245",
"CHEBI:6194",
"CHEBI:537519"
],
"hmdb":[
"HMDB12249"
],
"inchi_key":[
"HOSWPDPVFBCLSY-VKHMYHEASA-N"
],
"kegg.compound":[
"C00441"
],
"metanetx.chemical":[
"MNXM361"
],
"sabiork":[
"2052"
],
"sbo":"SBO:0000247",
"seed.compound":[
"cpd00346"
]
}
},
{
"id":"5odhf2a_c",
"name":"5-Oxo-4,5-dihydrofuran-2-acetate",
"compartment":"c",
"charge":-1,
"formula":"C6H5O4",
"notes":{
"original_bigg_ids":[
"5odhf2a_c"
]
},
"annotation":{
"bigg.metabolite":[
"5odhf2a"
],
"biocyc":[
"META:3-OXOADIPATE-ENOL-LACTONE"
],
"chebi":[
"CHEBI:20269",
"CHEBI:1239",
"CHEBI:11871",
"CHEBI:18267",
"CHEBI:58425",
"CHEBI:11923"
],
"inchi_key":[
"ZPEHSARSWGDCEX-UHFFFAOYSA-M"
],
"kegg.compound":[
"C03586"
],
"metanetx.chemical":[
"MNXM829"
],
"sbo":"SBO:0000247",
"seed.compound":[
"cpd02255"
]
}
},
{
"id":"dxyl5p_c",
"name":"1-deoxy-D-xylulose 5-phosphate",
"compartment":"c",
"charge":-2,
"formula":"C5H9O7P",
"notes":{
"original_bigg_ids":[
"dxyl5p_c"
]
},
"annotation":{
"bigg.metabolite":[
"dxyl5p"
],
"biocyc":[
"META:DEOXYXYLULOSE-5P"
],
"chebi":[
"CHEBI:57792",
"CHEBI:11254",
"CHEBI:16493",
"CHEBI:622"
],
"hmdb":[
"HMDB01213"
],
"inchi_key":[
"AJPADPZSRRUGHI-RFZPGFLSSA-L"
],
"kegg.compound":[
"C11437"
],
"metanetx.chemical":[
"MNXM622"
],
"sabiork":[
"13504"
],
"sbo":"SBO:0000247",
"seed.compound":[
"cpd08289"
]
}
},
{
"id":"5pmev_c",
"name":" R  5 Phosphomevalonate C6H10O7P",
"compartment":"c",
"charge":-3,
"formula":"C6H10O7P",
"notes":{
"original_bigg_ids":[
"5pmev_c"
]
},
"annotation":{
"bigg.metabolite":[
"5pmev"
],
"biocyc":[
"META:CPD-499"
],
"chebi":[
"CHEBI:10990",
"CHEBI:333",
"CHEBI:10991",
"CHEBI:58146",
"CHEBI:18675",
"CHEBI:17436"
],
"hmdb":[
"HMDB01343"
],
"inchi_key":[
"OKZYCXHTTZZYSK-ZCFIWIBFSA-K"
],
"kegg.compound":[
"C01107"
],
"lipidmaps":[
"LMFA01050415"
],
"metanetx.chemical":[
"MNXM567"
],
"sabiork":[
"5389"
],
"sbo":"SBO:0000247",
"seed.compound":[
"cpd00812"
]
}
},
{
"id":"asptrna_c",
"name":"L-Aspartyl-tRNA(Asp)",
"compartment":"c",
"charge":-3,
"formula":"C19H27NO19P2R3",
"notes":{
"original_bigg_ids":[
"asptrna_c"
]
},
"annotation":{
"bigg.metabolite":[
"asptrna"
],
"kegg.compound":[
"C02984"
],
"metanetx.chemical":[
"MNXM90839"
],
"sabiork":[
"3866"
],
"sbo":"SBO:0000247",
"seed.compound":[
"cpd12226"
]
}
},
{
"id":"e4p_c",
"name":"D-Erythrose 4-phosphate",
"compartment":"c",
"charge":-2,
"formula":"C4H7O7P",
"notes":{
"original_bigg_ids":[
"e4p_c"
]
},
"annotation":{
"bigg.metabolite":[
"e4p"
],
"biocyc":[
"META:ERYTHROSE-4P"
],
"chebi":[
"CHEBI:4114",
"CHEBI:20927",
"CHEBI:12921",
"CHEBI:48153",
"CHEBI:16897",
"CHEBI:42349"
],
"hmdb":[
"HMDB01321"
],
"inchi_key":[
"NGHMDNPXVRFFGS-IUYQGCFVSA-L"
],
"kegg.compound":[
"C00279"
],
"metanetx.chemical":[
"MNXM258"
],
"reactome.compound":[
"29878"
],
"sabiork":[
"1324"
],
"sbo":"SBO:0000247",
"seed.compound":[
"cpd00236"
]
}
},
{
"id":"atp_c",
"name":"ATP C10H12N5O13P3",
"compartment":"c",
"charge":-4,
"formula":"C10H12N5O13P3",
"notes":{
"original_bigg_ids":[
"atp_c"
]
},
"annotation":{
"bigg.metabolite":[
"atp"
],
"biocyc":[
"META:ATP"
],
"chebi":[
"CHEBI:15422",
"CHEBI:10789",
"CHEBI:10841",
"CHEBI:2359",
"CHEBI:22249",
"CHEBI:13236",
"CHEBI:237958",
"CHEBI:30616",
"CHEBI:57299",
"CHEBI:40938"
],
"hmdb":[
"HMDB00538"
],
"inchi_key":[
"ZKHQWZAMYRWXGA-KQYNXXCUSA-J"
],
"kegg.compound":[
"C00002"
],
"kegg.drug":[
"D08646"
],
"metanetx.chemical":[
"MNXM3"
],
"reactome.compound":[
"8878982",
"389573",
"8938081",
"211579",
"113593",
"113592",
"5632460",
"5696069",
"29358",
"8869363",
"6798184"
],
"sabiork":[
"34"
],
"sbo":"SBO:0000247",
"seed.compound":[
"cpd00002"
]
}
},
{
"id":"6pgc_c",
"name":"6-Phospho-D-gluconate",
"compartment":"c",
"charge":-3,
"formula":"C6H10O10P",
"notes":{
"original_bigg_ids":[
"6pgc_c"
]
},
"annotation":{
"bigg.metabolite":[
"6pgc"
],
"biocyc":[
"META:CPD-2961"
],
"chebi":[
"CHEBI:33851",
"CHEBI:2231",
"CHEBI:16863",
"CHEBI:40282",
"CHEBI:12232",
"CHEBI:48928",
"CHEBI:58759"
],
"hmdb":[
"HMDB01316",
"HMDB62800"
],
"inchi_key":[
"BIRSGZKFKXLSJQ-SQOUGZDYSA-K"
],
"kegg.compound":[
"C00345"
],
"metanetx.chemical":[
"MNXM325"
],
"reactome.compound":[
"29996"
],
"sabiork":[
"22801",
"2024"
],
"sbo":"SBO:0000247",
"seed.compound":[
"cpd00284"
]
}
},
{
"id":"eig3p_c",
"name":"D-erythro-1-(Imidazol-4-yl)glycerol 3-phosphate",
"compartment":"c",
"charge":-2,
"formula":"C6H9N2O6P",
"notes":{
"original_bigg_ids":[
"eig3p_c"
]
},
"annotation":{
"bigg.metabolite":[
"eig3p"
],
"biocyc":[
"META:D-ERYTHRO-IMIDAZOLE-GLYCEROL-P"
],
"chebi":[
"CHEBI:12888",
"CHEBI:17805",
"CHEBI:4270",
"CHEBI:58278",
"CHEBI:20923"
],
"hmdb":[
"HMDB12208"
],
"inchi_key":[
"HFYBTHCYPKEDQQ-RITPCOANSA-L"
],
"kegg.compound":[
"C04666"
],
"metanetx.chemical":[
"MNXM1422"
],
"sabiork":[
"7476"
],
"sbo":"SBO:0000247",
"seed.compound":[
"cpd02843"
]
}
},
{
"id":"6pgg_c",
"name":"6-Phospho-beta-D-glucosyl-(1,4)-D-glucose",
"compartment":"c",
"charge":-2,
"formula":"C12H21O14P",
"notes":{
"original_bigg_ids":[
"6pgg_c"
]
},
"annotation":{
"bigg.metabolite":[
"6pgg"
],
"metanetx.chemical":[
"MNXM147389"
],
"sbo":"SBO:0000247"
}
},
{
"id":"btd_RR_c",
"name":" R R  2 3 Butanediol C4H10O2",
"compartment":"c",
"charge":0,
"formula":"C4H10O2",
"notes":{
"original_bigg_ids":[
"btd_RR_c"
]
},
"annotation":{
"bigg.metabolite":[
"btd_RR"
],
"metanetx.chemical":[
"MNXM163570"
],
"sbo":"SBO:0000247"
}
},
{
"id":"btd_RR_e",
"name":" R R  2 3 Butanediol C4H10O2",
"compartment":"e",
"charge":0,
"formula":"C4H10O2",
"notes":{
"original_bigg_ids":[
"btd_RR_e"
]
},
"annotation":{
"bigg.metabolite":[
"btd_RR"
],
"metanetx.chemical":[
"MNXM163570"
],
"sbo":"SBO:0000247"
}
},
{
"id":"etha_c",
"name":"Ethanolamine",
"compartment":"c",
"charge":1,
"formula":"C2H8NO",
"notes":{
"original_bigg_ids":[
"etha_c"
]
},
"annotation":{
"bigg.metabolite":[
"etha"
],
"biocyc":[
"META:ETHANOL-AMINE"
],
"chebi":[
"CHEBI:57603",
"CHEBI:23979",
"CHEBI:42323",
"CHEBI:4880",
"CHEBI:272066",
"CHEBI:14223",
"CHEBI:16000"
],
"envipath":[
"650babc9-9d68-4b73-9332-11972ca26f7b/compound/66a5817c-409d-4b53-87ea-bb9edd311dc5",
"32de3cf4-e3e6-4168-956e-32fa5ddb0ce1/compound/9cee8877-412f-4ce0-a56d-b7c5de20969e"
],
"hmdb":[
"HMDB00149",
"HMDB62693"
],
"inchi_key":[
"HZAXFHJVJLSVMW-UHFFFAOYSA-O"
],
"kegg.compound":[
"C00189"
],
"kegg.drug":[
"D05074"
],
"metanetx.chemical":[
"MNXM218"
],
"sabiork":[
"1965"
],
"sbo":"SBO:0000247",
"seed.compound":[
"cpd00162"
]
}
},
{
"id":"6pgl_c",
"name":"6-phospho-D-glucono-1,5-lactone",
"compartment":"c",
"charge":-2,
"formula":"C6H9O9P",
"notes":{
"original_bigg_ids":[
"6pgl_c"
]
},
"annotation":{
"bigg.metabolite":[
"6pgl"
],
"biocyc":[
"META:D-6-P-GLUCONO-DELTA-LACTONE"
],
"chebi":[
"CHEBI:12233",
"CHEBI:4160",
"CHEBI:57955",
"CHEBI:16938",
"CHEBI:20989",
"CHEBI:12958"
],
"hmdb":[
"HMDB62628",
"HMDB01127"
],
"inchi_key":[
"IJOJIVNDFQSGAB-SQOUGZDYSA-L"
],
"kegg.compound":[
"C01236"
],
"metanetx.chemical":[
"MNXM429"
],
"reactome.compound":[
"31467"
],
"sabiork":[
"1366"
],
"sbo":"SBO:0000247",
"seed.compound":[
"cpd00911"
]
}
},
{
"id":"butacp_c",
"name":"Butyryl acyl carrier protein",
"compartment":"c",
"charge":0,
"formula":"C4H6OX",
"notes":{
"original_bigg_ids":[
"butacp_c"
]
},
"annotation":{
"bigg.metabolite":[
"butacp"
],
"sbo":"SBO:0000247"
}
},
{
"id":"etoh_c",
"name":"Ethanol",
"compartment":"c",
"charge":0,
"formula":"C2H6O",
"notes":{
"original_bigg_ids":[
"etoh_c"
]
},
"annotation":{
"bigg.metabolite":[
"etoh"
],
"biocyc":[
"META:ETOH"
],
"chebi":[
"CHEBI:42377",
"CHEBI:23978",
"CHEBI:30880",
"CHEBI:16236",
"CHEBI:52092",
"CHEBI:30878",
"CHEBI:4879",
"CHEBI:44594",
"CHEBI:14222"
],
"envipath":[
"5882df9c-dae1-4d80-a40e-db4724271456/compound/a4a354fd-5003-4b7b-b11b-f54204aea384",
"5882df9c-dae1-4d80-a40e-db4724271456/compound/f89efe7c-1a6a-4d21-b99c-e3e1070a8062",
"650babc9-9d68-4b73-9332-11972ca26f7b/compound/56e18a05-c059-433a-94f6-0e26c01b010f",
"32de3cf4-e3e6-4168-956e-32fa5ddb0ce1/compound/9fb1fbdf-101b-4b82-a596-d2f52c870e4f"
],
"hmdb":[
"HMDB00108"
],
"inchi_key":[
"LFQSCWFLJHTTHZ-UHFFFAOYSA-N"
],
"kegg.compound":[
"C00469"
],
"kegg.drug":[
"D06542",
"D02798",
"D00068",
"D04855"
],
"metanetx.chemical":[
"MNXM303"
],
"reactome.compound":[
"113748",
"30203"
],
"sabiork":[
"56"
],
"sbo":"SBO:0000247",
"seed.compound":[
"cpd00363"
]
}
},
{
"id":"ACP_2_c",
"name":"Acyl carrier protein",
"compartment":"c",
"charge":0,
"formula":"HX",
"notes":{
"original_bigg_ids":[
"ACP_2_c"
]
},
"annotation":{
"bigg.metabolite":[
"ACP_2"
],
"sbo":"SBO:0000247"
}
},
{
"id":"etoh_e",
"name":"Ethanol",
"compartment":"e",
"charge":0,
"formula":"C2H6O",
"notes":{
"original_bigg_ids":[
"etoh_e"
]
},
"annotation":{
"bigg.metabolite":[
"etoh"
],
"biocyc":[
"META:ETOH"
],
"chebi":[
"CHEBI:42377",
"CHEBI:23978",
"CHEBI:30880",
"CHEBI:16236",
"CHEBI:52092",
"CHEBI:30878",
"CHEBI:4879",
"CHEBI:44594",
"CHEBI:14222"
],
"envipath":[
"5882df9c-dae1-4d80-a40e-db4724271456/compound/a4a354fd-5003-4b7b-b11b-f54204aea384",
"5882df9c-dae1-4d80-a40e-db4724271456/compound/f89efe7c-1a6a-4d21-b99c-e3e1070a8062",
"650babc9-9d68-4b73-9332-11972ca26f7b/compound/56e18a05-c059-433a-94f6-0e26c01b010f",
"32de3cf4-e3e6-4168-956e-32fa5ddb0ce1/compound/9fb1fbdf-101b-4b82-a596-d2f52c870e4f"
],
"hmdb":[
"HMDB00108"
],
"inchi_key":[
"LFQSCWFLJHTTHZ-UHFFFAOYSA-N"
],
"kegg.compound":[
"C00469"
],
"kegg.drug":[
"D06542",
"D02798",
"D00068",
"D04855"
],
"metanetx.chemical":[
"MNXM303"
],
"reactome.compound":[
"113748",
"30203"
],
"sabiork":[
"56"
],
"sbo":"SBO:0000247",
"seed.compound":[
"cpd00363"
]
}
},
{
"id":"ACP_c",
"name":"Acyl carrier protein",
"compartment":"c",
"charge":0,
"formula":"X",
"notes":{
"original_bigg_ids":[
"ACP_c"
]
},
"annotation":{
"bigg.metabolite":[
"ACP"
],
"biocyc":[
"META:ACP"
],
"chebi":[
"CHEBI:14405",
"CHEBI:18359",
"CHEBI:2458"
],
"kegg.compound":[
"C00229"
],
"metanetx.chemical":[
"MNXM925"
],
"sabiork":[
"2186"
],
"sbo":"SBO:0000247",
"seed.compound":[
"cpd11493"
]
}
},
{
"id":"f1p_c",
"name":"D-Fructose 1-phosphate",
"compartment":"c",
"charge":-2,
"formula":"C6H11O9P",
"notes":{
"original_bigg_ids":[
"f1p_c"
]
},
"annotation":{
"bigg.metabolite":[
"f1p"
],
"biocyc":[
"META:D-fructofuranose-1-phosphate"
],
"chebi":[
"CHEBI:37515",
"CHEBI:5174",
"CHEBI:20930",
"CHEBI:58674"
],
"inchi_key":[
"RHKKZBWRNHGJEZ-VRPWFDPXSA-L"
],
"kegg.compound":[
"C01094"
],
"metanetx.chemical":[
"MNXM145568"
],
"sabiork":[
"1458",
"1351"
],
"sbo":"SBO:0000247",
"seed.compound":[
"cpd00802"
]
}
},
{
"id":"CPS_LLA_c",
"name":"Polysaccharide units Lactis specific",
"compartment":"c",
"charge":-2,
"formula":"C24H47O26P1",
"notes":{
"original_bigg_ids":[
"CPS_LLA_c"
]
},
"annotation":{
"bigg.metabolite":[
"CPS_LLA"
],
"sbo":"SBO:0000247"
}
},
{
"id":"bzal_c",
"name":"Benzaldehyde",
"compartment":"c",
"charge":0,
"formula":"C7H6O",
"notes":{
"original_bigg_ids":[
"bzal_c"
]
},
"annotation":{
"bigg.metabolite":[
"bzal"
],
"biocyc":[
"META:BENZALDEHYDE"
],
"chebi":[
"CHEBI:17169",
"CHEBI:22697",
"CHEBI:3019",
"CHEBI:13875"
],
"envipath":[
"32de3cf4-e3e6-4168-956e-32fa5ddb0ce1/compound/f77c5866-ffbb-46fb-b356-081f6ab77d27",
"650babc9-9d68-4b73-9332-11972ca26f7b/compound/7f0c6d5c-b055-4ee6-adbc-8838dd917f6b"
],
"hmdb":[
"HMDB06115"
],
"inchi_key":[
"HUMNYLRZRPPJDN-UHFFFAOYSA-N"
],
"kegg.compound":[
"C00261",
"C00193"
],
"kegg.drug":[
"D02314"
],
"metanetx.chemical":[
"MNXM371"
],
"reactome.compound":[
"5696154"
],
"sabiork":[
"2000"
],
"sbo":"SBO:0000247",
"seed.compound":[
"cpd11631",
"cpd00225"
]
}
},
{
"id":"DNA_LLA_c",
"name":"DNA composition  lactis specific ",
"compartment":"c",
"charge":-100,
"formula":"C982H1132N368O600P100",
"notes":{
"original_bigg_ids":[
"DNA_LLA_c"
]
},
"annotation":{
"bigg.metabolite":[
"DNA_LLA"
],
"sbo":"SBO:0000247"
}
},
{
"id":"f6p_c",
"name":"D-Fructose 6-phosphate",
"compartment":"c",
"charge":-2,
"formula":"C6H11O9P",
"notes":{
"original_bigg_ids":[
"f6p_c"
]
},
"annotation":{
"bigg.metabolite":[
"f6p"
],
"biocyc":[
"META:FRUCTOSE-6P"
],
"chebi":[
"CHEBI:16084",
"CHEBI:12352",
"CHEBI:57634",
"CHEBI:22768",
"CHEBI:10375",
"CHEBI:42378"
],
"hmdb":[
"HMDB03971"
],
"inchi_key":[
"BGWGXPAPYGQALX-ARQDHWQXSA-L"
],
"kegg.compound":[
"C05345"
],
"metanetx.chemical":[
"MNXM89621"
],
"sabiork":[
"25"
],
"sbo":"SBO:0000247",
"seed.compound":[
"cpd19035"
]
}
},
{
"id":"LTAAlaGal_LLA_c",
"name":"Lipoteichoic acid  n16  with 0 38 ala and 062 gal ",
"compartment":"c",
"charge":0,
"formula":"C17400H31998N600O15000P1600",
"notes":{
"original_bigg_ids":[
"LTAAlaGal_LLA_c"
]
},
"annotation":{
"bigg.metabolite":[
"LTAAlaGal_LLA"
],
"sbo":"SBO:0000247"
}
},
{
"id":"fad_c",
"name":"Flavin adenine dinucleotide oxidized",
"compartment":"c",
"charge":-2,
"formula":"C27H31N9O15P2",
"notes":{
"original_bigg_ids":[
"fad_c"
]
},
"annotation":{
"bigg.metabolite":[
"fad"
],
"biocyc":[
"META:FAD"
],
"chebi":[
"CHEBI:16238",
"CHEBI:42388",
"CHEBI:21125",
"CHEBI:57692",
"CHEBI:13315",
"CHEBI:4956"
],
"hmdb":[
"HMDB01248"
],
"inchi_key":[
"IMGVNJNCCGXBHD-UYBVJOGSSA-K"
],
"kegg.compound":[
"C00016"
],
"kegg.drug":[
"D00005"
],
"metanetx.chemical":[
"MNXM33"
],
"reactome.compound":[
"113596",
"29386",
"113597"
],
"sabiork":[
"1270"
],
"sbo":"SBO:0000247",
"seed.compound":[
"cpd00015"
]
}
},
{
"id":"LTA_LLA_c",
"name":"Lipoteichoic acid  n16  Lactis specific ",
"compartment":"c",
"charge":0,
"formula":"C9720H18598O9500P1600",
"notes":{
"original_bigg_ids":[
"LTA_LLA_c"
]
},
"annotation":{
"bigg.metabolite":[
"LTA_LLA"
],
"sbo":"SBO:0000247"
}
},
{
"id":"fadh2_c",
"name":"Flavin adenine dinucleotide reduced",
"compartment":"c",
"charge":-2,
"formula":"C27H33N9O15P2",
"notes":{
"original_bigg_ids":[
"fadh2_c"
]
},
"annotation":{
"bigg.metabolite":[
"fadh2"
],
"biocyc":[
"META:FADH2"
],
"chebi":[
"CHEBI:13316",
"CHEBI:42427",
"CHEBI:4957",
"CHEBI:17877",
"CHEBI:58307",
"CHEBI:21126"
],
"hmdb":[
"HMDB06358",
"HMDB06252",
"HMDB01197"
],
"inchi_key":[
"YPZRHBJKEMOYQH-UYBVJOGSSA-L"
],
"kegg.compound":[
"C01352"
],
"metanetx.chemical":[
"MNXM38"
],
"reactome.compound":[
"31649",
"164934"
],
"sabiork":[
"2274"
],
"sbo":"SBO:0000247",
"seed.compound":[
"cpd00982"
]
}
},
{
"id":"LTAala_LLA_c",
"name":"Lipoteichoic acid  n16  with 038 ala substitutions ",
"compartment":"c",
"charge":0,
"formula":"C11520H22198N600O10100P1600",
"notes":{
"original_bigg_ids":[
"LTAala_LLA_c"
]
},
"annotation":{
"bigg.metabolite":[
"LTAala_LLA"
],
"sbo":"SBO:0000247"
}
},
{
"id":"bzal_e",
"name":"Benzaldehyde",
"compartment":"e",
"charge":0,
"formula":"C7H6O",
"notes":{
"original_bigg_ids":[
"bzal_e"
]
},
"annotation":{
"bigg.metabolite":[
"bzal"
],
"biocyc":[
"META:BENZALDEHYDE"
],
"chebi":[
"CHEBI:17169",
"CHEBI:22697",
"CHEBI:3019",
"CHEBI:13875"
],
"envipath":[
"32de3cf4-e3e6-4168-956e-32fa5ddb0ce1/compound/f77c5866-ffbb-46fb-b356-081f6ab77d27",
"650babc9-9d68-4b73-9332-11972ca26f7b/compound/7f0c6d5c-b055-4ee6-adbc-8838dd917f6b"
],
"hmdb":[
"HMDB06115"
],
"inchi_key":[
"HUMNYLRZRPPJDN-UHFFFAOYSA-N"
],
"kegg.compound":[
"C00261",
"C00193"
],
"kegg.drug":[
"D02314"
],
"metanetx.chemical":[
"MNXM371"
],
"reactome.compound":[
"5696154"
],
"sabiork":[
"2000"
],
"sbo":"SBO:0000247",
"seed.compound":[
"cpd11631",
"cpd00225"
]
}
},
{
"id":"fdp_c",
"name":"D-Fructose 1,6-bisphosphate",
"compartment":"c",
"charge":-4,
"formula":"C6H10O12P2",
"notes":{
"original_bigg_ids":[
"fdp_c"
]
},
"annotation":{
"bigg.metabolite":[
"fdp"
],
"chebi":[
"CHEBI:37736",
"CHEBI:49299"
],
"inchi_key":[
"RNBGYGVWRKECFJ-VRPWFDPXSA-J"
],
"kegg.compound":[
"C00354"
],
"metanetx.chemical":[
"MNXM417"
],
"sabiork":[
"1465"
],
"sbo":"SBO:0000247",
"seed.compound":[
"cpd00290"
]
}
},
{
"id":"carorn_c",
"name":"N5  L 1 carboxyethyl  L ornithine",
"compartment":"c",
"charge":0,
"formula":"C8H16N2O4",
"notes":{
"original_bigg_ids":[
"carorn_c"
]
},
"annotation":{
"bigg.metabolite":[
"carorn"
],
"sbo":"SBO:0000247"
}
},
{
"id":"N1aspmd_c",
"name":"N1-Acetylspermidine",
"compartment":"c",
"charge":2,
"formula":"C9H23N3O",
"notes":{
"original_bigg_ids":[
"N1aspmd_c"
]
},
"annotation":{
"bigg.metabolite":[
"N1aspmd"
],
"biocyc":[
"META:CPD-568"
],
"chebi":[
"CHEBI:12625",
"CHEBI:58324",
"CHEBI:21798",
"CHEBI:17927",
"CHEBI:7356"
],
"hmdb":[
"HMDB01276"
],
"inchi_key":[
"MQTAVJHICJWXBR-UHFFFAOYSA-P"
],
"kegg.compound":[
"C00612"
],
"metanetx.chemical":[
"MNXM501"
],
"reactome.compound":[
"353555",
"141349"
],
"sabiork":[
"5158"
],
"sbo":"SBO:0000247",
"seed.compound":[
"cpd00470"
]
}
},
{
"id":"fdxo_42_c",
"name":"Ferredoxin (oxidized form 4:2)",
"compartment":"c",
"charge":0,
"formula":"Fe12S12X",
"notes":{
"original_bigg_ids":[
"fdxo_42_c"
]
},
"annotation":{
"bigg.metabolite":[
"fdxo_42"
],
"metanetx.chemical":[
"MNXM145541"
],
"sbo":"SBO:0000247"
}
},
{
"id":"cbasp_c",
"name":"N-Carbamoyl-L-aspartate",
"compartment":"c",
"charge":-2,
"formula":"C5H6N2O5",
"notes":{
"original_bigg_ids":[
"cbasp_c"
]
},
"annotation":{
"bigg.metabolite":[
"cbasp"
],
"biocyc":[
"META:CARBAMYUL-L-ASPARTATE"
],
"chebi":[
"CHEBI:12593",
"CHEBI:21687",
"CHEBI:21688",
"CHEBI:44316",
"CHEBI:12496",
"CHEBI:7257",
"CHEBI:32814",
"CHEBI:15859"
],
"hmdb":[
"HMDB00828"
],
"inchi_key":[
"HLKXYZVTANABHZ-REOHCLBHSA-L"
],
"kegg.compound":[
"C00438"
],
"metanetx.chemical":[
"MNXM465"
],
"reactome.compound":[
"111628"
],
"sabiork":[
"2049"
],
"sbo":"SBO:0000247",
"seed.compound":[
"cpd00343"
]
}
},
{
"id":"fdxr_42_c",
"name":"Ferredoxin (reduced form 4:2)",
"compartment":"c",
"charge":-3,
"formula":"Fe12S12X",
"notes":{
"original_bigg_ids":[
"fdxr_42_c"
]
},
"annotation":{
"bigg.metabolite":[
"fdxr_42"
],
"metanetx.chemical":[
"MNXM145542"
],
"sbo":"SBO:0000247"
}
},
{
"id":"cbp_c",
"name":"Carbamoyl phosphate",
"compartment":"c",
"charge":-2,
"formula":"CH2NO5P",
"notes":{
"original_bigg_ids":[
"cbp_c"
]
},
"annotation":{
"bigg.metabolite":[
"cbp"
],
"biocyc":[
"META:CARBAMOYL-P"
],
"chebi":[
"CHEBI:13942",
"CHEBI:23005",
"CHEBI:3389",
"CHEBI:58228",
"CHEBI:17672",
"CHEBI:41567"
],
"hmdb":[
"HMDB01096"
],
"inchi_key":[
"FFQKYPRQEYGKAF-UHFFFAOYSA-L"
],
"kegg.compound":[
"C00169"
],
"metanetx.chemical":[
"MNXM138"
],
"reactome.compound":[
"29676",
"111647"
],
"sabiork":[
"1311"
],
"sbo":"SBO:0000247",
"seed.compound":[
"cpd00146"
]
}
},
{
"id":"n8aspmd_c",
"name":"N8-Acetylspermidine",
"compartment":"c",
"charge":2,
"formula":"C9H23N3O",
"notes":{
"original_bigg_ids":[
"N8aspmd_c"
]
},
"annotation":{
"bigg.metabolite":[
"n8aspmd"
],
"biocyc":[
"META:CPD-3462"
],
"chebi":[
"CHEBI:58535",
"CHEBI:21900",
"CHEBI:27911",
"CHEBI:7420"
],
"hmdb":[
"HMDB60288",
"HMDB02189"
],
"inchi_key":[
"FONIWJIDLJEJTL-UHFFFAOYSA-P"
],
"kegg.compound":[
"C01029"
],
"metanetx.chemical":[
"MNXM1679"
],
"sbo":"SBO:0000247",
"seed.compound":[
"cpd00758"
]
}
},
{
"id":"fe2_c",
"name":"Fe2+ mitochondria",
"compartment":"c",
"charge":2,
"formula":"Fe",
"notes":{
"original_bigg_ids":[
"fe2_c"
]
},
"annotation":{
"bigg.metabolite":[
"fe2"
],
"biocyc":[
"META:FE+2"
],
"chebi":[
"CHEBI:29033",
"CHEBI:49599",
"CHEBI:13321",
"CHEBI:21129",
"CHEBI:13319",
"CHEBI:24876",
"CHEBI:34754"
],
"hmdb":[
"HMDB00692"
],
"inchi_key":[
"CWYNVVGOOAEACU-UHFFFAOYSA-N"
],
"kegg.compound":[
"C14818"
],
"metanetx.chemical":[
"MNXM111"
],
"sabiork":[
"1275"
],
"sbo":"SBO:0000247",
"seed.compound":[
"cpd10515"
]
}
},
{
"id":"PG_c",
"name":"Peptidoglycan",
"compartment":"c",
"charge":0,
"formula":"C39H64N8O19",
"notes":{
"original_bigg_ids":[
"PG_c"
]
},
"annotation":{
"bigg.metabolite":[
"PG"
],
"sbo":"SBO:0000247"
}
},
{
"id":"cdp_c",
"name":"CDP C9H12N3O11P2",
"compartment":"c",
"charge":-3,
"formula":"C9H12N3O11P2",
"notes":{
"original_bigg_ids":[
"cdp_c"
]
},
"annotation":{
"bigg.metabolite":[
"cdp"
],
"biocyc":[
"META:CDP"
],
"chebi":[
"CHEBI:41451",
"CHEBI:23519",
"CHEBI:3260",
"CHEBI:13254",
"CHEBI:17239",
"CHEBI:58069"
],
"hmdb":[
"HMDB01546"
],
"inchi_key":[
"ZWIADYZPOWUWEW-XVFCMESISA-K"
],
"kegg.compound":[
"C00112"
],
"metanetx.chemical":[
"MNXM220"
],
"sbo":"SBO:0000247",
"seed.compound":[
"cpd00096"
]
}
},
{
"id":"fe2_e",
"name":"Fe2+ mitochondria",
"compartment":"e",
"charge":2,
"formula":"Fe",
"notes":{
"original_bigg_ids":[
"fe2_e"
]
},
"annotation":{
"bigg.metabolite":[
"fe2"
],
"biocyc":[
"META:FE+2"
],
"chebi":[
"CHEBI:29033",
"CHEBI:49599",
"CHEBI:13321",
"CHEBI:21129",
"CHEBI:13319",
"CHEBI:24876",
"CHEBI:34754"
],
"hmdb":[
"HMDB00692"
],
"inchi_key":[
"CWYNVVGOOAEACU-UHFFFAOYSA-N"
],
"kegg.compound":[
"C14818"
],
"metanetx.chemical":[
"MNXM111"
],
"sabiork":[
"1275"
],
"sbo":"SBO:0000247",
"seed.compound":[
"cpd10515"
]
}
},
{
"id":"cdpdag_LLA_c",
"name":"CDPdiacylglycerol  lactis specific",
"compartment":"c",
"charge":-200,
"formula":"C4620H8098N300O1500P200",
"notes":{
"original_bigg_ids":[
"cdpdag_LLA_c"
]
},
"annotation":{
"bigg.metabolite":[
"cdpdag_LLA"
],
"sbo":"SBO:0000247"
}
},
{
"id":"fe3_c",
"name":"Iron (Fe3+)",
"compartment":"c",
"charge":3,
"formula":"Fe",
"notes":{
"original_bigg_ids":[
"fe3_c"
]
},
"annotation":{
"bigg.metabolite":[
"fe3"
],
"biocyc":[
"META:FE+3"
],
"chebi":[
"CHEBI:49595",
"CHEBI:13320",
"CHEBI:24877",
"CHEBI:21130",
"CHEBI:29034",
"CHEBI:34755"
],
"hmdb":[
"HMDB12943"
],
"inchi_key":[
"VTLYFUHAOXGGBS-UHFFFAOYSA-N"
],
"kegg.compound":[
"C14819"
],
"metanetx.chemical":[
"MNXM196"
],
"reactome.compound":[
"917966",
"111736",
"917943",
"912519",
"912516"
],
"sabiork":[
"1361"
],
"sbo":"SBO:0000247",
"seed.compound":[
"cpd10516"
]
}
},
{
"id":"fe3_e",
"name":"Iron (Fe3+)",
"compartment":"e",
"charge":3,
"formula":"Fe",
"notes":{
"original_bigg_ids":[
"fe3_e"
]
},
"annotation":{
"bigg.metabolite":[
"fe3"
],
"biocyc":[
"META:FE+3"
],
"chebi":[
"CHEBI:49595",
"CHEBI:13320",
"CHEBI:24877",
"CHEBI:21130",
"CHEBI:29034",
"CHEBI:34755"
],
"hmdb":[
"HMDB12943"
],
"inchi_key":[
"VTLYFUHAOXGGBS-UHFFFAOYSA-N"
],
"kegg.compound":[
"C14819"
],
"metanetx.chemical":[
"MNXM196"
],
"reactome.compound":[
"917966",
"111736",
"917943",
"912519",
"912516"
],
"sabiork":[
"1361"
],
"sbo":"SBO:0000247",
"seed.compound":[
"cpd10516"
]
}
},
{
"id":"fgam_c",
"name":"N2-Formyl-N1-(5-phospho-D-ribosyl)glycinamide",
"compartment":"c",
"charge":-2,
"formula":"C8H13N2O9P",
"notes":{
"original_bigg_ids":[
"fgam_c"
]
},
"annotation":{
"bigg.metabolite":[
"fgam"
],
"biocyc":[
"META:5-P-RIBOSYL-N-FORMYLGLYCINEAMIDE"
],
"chebi":[
"CHEBI:12635",
"CHEBI:42411",
"CHEBI:58426",
"CHEBI:18272",
"CHEBI:20498",
"CHEBI:1982"
],
"hmdb":[
"HMDB01308",
"HMDB06476"
],
"inchi_key":[
"VDXLUNDMVKSKHO-ZRTZXPPTSA-L"
],
"kegg.compound":[
"C04376"
],
"metanetx.chemical":[
"MNXM453"
],
"reactome.compound":[
"111354"
],
"sabiork":[
"1889"
],
"sbo":"SBO:0000247",
"seed.compound":[
"cpd02678"
]
}
},
{
"id":"cdpglyc_c",
"name":"CDPglycerol C12H19N3O13P2",
"compartment":"c",
"charge":-2,
"formula":"C12H19N3O13P2",
"notes":{
"original_bigg_ids":[
"cdpglyc_c"
]
},
"annotation":{
"bigg.metabolite":[
"cdpglyc"
],
"biocyc":[
"META:CPD-606"
],
"chebi":[
"CHEBI:13271",
"CHEBI:3272",
"CHEBI:13265",
"CHEBI:58311",
"CHEBI:29068",
"CHEBI:132202",
"CHEBI:17885",
"CHEBI:20871"
],
"hmdb":[
"HMDB59599"
],
"inchi_key":[
"HHPOUCCVONEPRK-JBSYKWBFSA-L"
],
"kegg.compound":[
"C00513"
],
"metanetx.chemical":[
"MNXM775"
],
"sabiork":[
"2068"
],
"sbo":"SBO:0000247",
"seed.compound":[
"cpd00402"
]
}
},
{
"id":"fum_c",
"name":"Fumarate",
"compartment":"c",
"charge":-2,
"formula":"C4H2O4",
"notes":{
"original_bigg_ids":[
"fum_c"
]
},
"annotation":{
"bigg.metabolite":[
"fum"
],
"biocyc":[
"META:FUM"
],
"chebi":[
"CHEBI:36180",
"CHEBI:37155",
"CHEBI:42511",
"CHEBI:5190",
"CHEBI:18012",
"CHEBI:42743",
"CHEBI:22956",
"CHEBI:22957",
"CHEBI:24124",
"CHEBI:14284",
"CHEBI:37154",
"CHEBI:29806",
"CHEBI:22958",
"CHEBI:24122"
],
"envipath":[
"32de3cf4-e3e6-4168-956e-32fa5ddb0ce1/compound/709035ec-4868-4de8-9095-06428f6be14b"
],
"hmdb":[
"HMDB00134"
],
"inchi_key":[
"VZCYOOQTPOCHFL-OWOJBTEDSA-L"
],
"kegg.compound":[
"C00122"
],
"kegg.drug":[
"D02308"
],
"metanetx.chemical":[
"MNXM93"
],
"reactome.compound":[
"113588",
"29586"
],
"sabiork":[
"1910"
],
"sbo":"SBO:0000247",
"seed.compound":[
"cpd00106"
]
}
},
{
"id":"fmet_c",
"name":"N Formyl L methionine C6H10NO3S",
"compartment":"c",
"charge":-1,
"formula":"C6H10NO3S",
"notes":{
"original_bigg_ids":[
"fmet_c"
]
},
"annotation":{
"bigg.metabolite":[
"fmet"
],
"biocyc":[
"META:N-FORMYLMETHIONINE"
],
"chebi":[
"CHEBI:16552",
"CHEBI:7279",
"CHEBI:5153",
"CHEBI:12506",
"CHEBI:57809",
"CHEBI:21714"
],
"hmdb":[
"HMDB01015"
],
"inchi_key":[
"PYUSHNKNPOHWEZ-YFKPBYRVSA-M"
],
"kegg.compound":[
"C03145"
],
"metanetx.chemical":[
"MNXM3316"
],
"sabiork":[
"2677"
],
"sbo":"SBO:0000247",
"seed.compound":[
"cpd02012"
]
}
},
{
"id":"cdprbtl_c",
"name":"CDPribitol",
"compartment":"c",
"charge":-2,
"formula":"C14H23N3O15P2",
"notes":{
"original_bigg_ids":[
"cdprbtl_c"
]
},
"annotation":{
"bigg.metabolite":[
"cdprbtl"
],
"sbo":"SBO:0000247"
}
},
{
"id":"fmettrna_c",
"name":"N-Formylmethionyl-tRNA",
"compartment":"c",
"charge":-2,
"formula":"C21H32NO18P2SR3",
"notes":{
"original_bigg_ids":[
"fmettrna_c"
]
},
"annotation":{
"bigg.metabolite":[
"fmettrna"
],
"chebi":[
"CHEBI:17119",
"CHEBI:12510",
"CHEBI:12597",
"CHEBI:7283"
],
"kegg.compound":[
"C03294"
],
"metanetx.chemical":[
"MNXM95381"
],
"reactome.compound":[
"5368270",
"5621506"
],
"sbo":"SBO:0000247",
"seed.compound":[
"cpd12285"
]
}
},
{
"id":"g1p_B_c",
"name":"Beta D Glucose 1 phosphate C6H11O9P",
"compartment":"c",
"charge":-2,
"formula":"C6H11O9P",
"notes":{
"original_bigg_ids":[
"g1p_B_c"
]
},
"annotation":{
"bigg.metabolite":[
"g1p_B"
],
"biocyc":[
"META:CPD-448"
],
"chebi":[
"CHEBI:16218",
"CHEBI:8142",
"CHEBI:26049",
"CHEBI:10398",
"CHEBI:22796",
"CHEBI:57684",
"CHEBI:12374",
"CHEBI:28149"
],
"inchi_key":[
"HXXFSFRBOHSIMQ-DVKNGEFBSA-L"
],
"kegg.compound":[
"C00663"
],
"metanetx.chemical":[
"MNXM679"
],
"sabiork":[
"1451"
],
"sbo":"SBO:0000247",
"seed.compound":[
"cpd00501"
]
}
},
{
"id":"fmn_c",
"name":"FMN C17H19N4O9P",
"compartment":"c",
"charge":-2,
"formula":"C17H19N4O9P",
"notes":{
"original_bigg_ids":[
"fmn_c"
]
},
"annotation":{
"bigg.metabolite":[
"fmn"
],
"biocyc":[
"META:FMN"
],
"chebi":[
"CHEBI:58210",
"CHEBI:4960",
"CHEBI:42587",
"CHEBI:17621",
"CHEBI:21127",
"CHEBI:13317"
],
"hmdb":[
"HMDB01520"
],
"inchi_key":[
"ANKZYBDXHMZBDK-SCRDCRAPSA-K"
],
"kegg.compound":[
"C00061"
],
"metanetx.chemical":[
"MNXM119"
],
"reactome.compound":[
"73524"
],
"sabiork":[
"1673"
],
"sbo":"SBO:0000247",
"seed.compound":[
"cpd00050"
]
}
},
{
"id":"g1p_c",
"name":"D-Glucose 1-phosphate",
"compartment":"c",
"charge":-2,
"formula":"C6H11O9P",
"notes":{
"original_bigg_ids":[
"g1p_c"
]
},
"annotation":{
"bigg.metabolite":[
"g1p"
],
"biocyc":[
"META:D-glucose-1-phosphates",
"META:GLC-1-P"
],
"chebi":[
"CHEBI:10246",
"CHEBI:42623",
"CHEBI:12967",
"CHEBI:12320",
"CHEBI:29042",
"CHEBI:4169",
"CHEBI:58601",
"CHEBI:57629",
"CHEBI:16077",
"CHEBI:21001",
"CHEBI:12970",
"CHEBI:21004"
],
"hmdb":[
"HMDB01586",
"HMDB01306"
],
"inchi_key":[
"HXXFSFRBOHSIMQ-GASJEMHNSA-L"
],
"kegg.compound":[
"C00103"
],
"metanetx.chemical":[
"MNXM89588"
],
"reactome.compound":[
"29548"
],
"sabiork":[
"1450",
"23742",
"1298"
],
"sbo":"SBO:0000247",
"seed.compound":[
"cpd00089",
"cpd28817"
]
}
},
{
"id":"cellb_e",
"name":"Cellobiose",
"compartment":"e",
"charge":0,
"formula":"C12H22O11",
"notes":{
"original_bigg_ids":[
"cellb_e"
]
},
"annotation":{
"bigg.metabolite":[
"cellb"
],
"biocyc":[
"META:CELLOBIOSE"
],
"chebi":[
"CHEBI:36217",
"CHEBI:41353",
"CHEBI:22836",
"CHEBI:10358",
"CHEBI:35462"
],
"hmdb":[
"HMDB00055"
],
"inchi_key":[
"GUBGYTABKSRVRQ-QRZGKKJRSA-N"
],
"kegg.compound":[
"C00185",
"C06421",
"C06422"
],
"kegg.glycan":[
"G00289"
],
"metanetx.chemical":[
"MNXM1142"
],
"sabiork":[
"1655",
"102"
],
"sbo":"SBO:0000247",
"seed.compound":[
"cpd03845"
]
}
},
{
"id":"fol_c",
"name":"Folate",
"compartment":"c",
"charge":-1,
"formula":"C19H18N7O6",
"notes":{
"original_bigg_ids":[
"fol_c"
]
},
"annotation":{
"bigg.metabolite":[
"fol"
],
"biocyc":[
"META:CPD-12826"
],
"chebi":[
"CHEBI:62501",
"CHEBI:27470",
"CHEBI:5140",
"CHEBI:24075",
"CHEBI:42610",
"CHEBI:569217"
],
"hmdb":[
"HMDB00121"
],
"inchi_key":[
"OVBPIULPVIDEAO-LBPRGKRZSA-L"
],
"kegg.compound":[
"C00504"
],
"kegg.drug":[
"D00070"
],
"metanetx.chemical":[
"MNXM617"
],
"reactome.compound":[
"197965",
"200716"
],
"sabiork":[
"2063"
],
"sbo":"SBO:0000247",
"seed.compound":[
"cpd00393"
]
}
},
{
"id":"ch4s_c",
"name":"Methanethiol CH4S",
"compartment":"c",
"charge":0,
"formula":"CH4S",
"notes":{
"original_bigg_ids":[
"ch4s_c"
]
},
"annotation":{
"bigg.metabolite":[
"ch4s"
],
"biocyc":[
"META:CPD-7671"
],
"chebi":[
"CHEBI:14586",
"CHEBI:6814",
"CHEBI:25225",
"CHEBI:16007"
],
"envipath":[
"32de3cf4-e3e6-4168-956e-32fa5ddb0ce1/compound/05944bc7-0491-48a6-982f-0d282d29d901"
],
"hmdb":[
"HMDB03227"
],
"inchi_key":[
"LSDPWZHWYPCBBB-UHFFFAOYSA-N"
],
"kegg.compound":[
"C00409"
],
"metanetx.chemical":[
"MNXM652"
],
"sabiork":[
"5076"
],
"sbo":"SBO:0000247",
"seed.compound":[
"cpd00324"
]
}
},
{
"id":"g3p_c",
"name":"Glyceraldehyde 3-phosphate",
"compartment":"c",
"charge":-2,
"formula":"C3H5O6P",
"notes":{
"original_bigg_ids":[
"g3p_c"
]
},
"annotation":{
"bigg.metabolite":[
"g3p"
],
"biocyc":[
"META:GAP"
],
"chebi":[
"CHEBI:5446",
"CHEBI:14333",
"CHEBI:12984",
"CHEBI:181",
"CHEBI:17138",
"CHEBI:21026",
"CHEBI:12983",
"CHEBI:18324",
"CHEBI:58027",
"CHEBI:59776",
"CHEBI:29052"
],
"hmdb":[
"HMDB01112"
],
"inchi_key":[
"LXJXRIRHZLFYRP-VKHMYHEASA-L"
],
"kegg.compound":[
"C00661",
"C00118"
],
"metanetx.chemical":[
"MNXM74"
],
"reactome.compound":[
"29578"
],
"sabiork":[
"27",
"1687"
],
"sbo":"SBO:0000247",
"seed.compound":[
"cpd00102",
"cpd19005"
]
}
},
{
"id":"g3pc_c",
"name":"Sn-Glycero-3-phosphocholine",
"compartment":"c",
"charge":0,
"formula":"C8H20NO6P",
"notes":{
"original_bigg_ids":[
"g3pc_c"
]
},
"annotation":{
"bigg.metabolite":[
"g3pc"
],
"biocyc":[
"META:L-1-GLYCERO-PHOSPHORYLCHOLINE"
],
"chebi":[
"CHEBI:55397",
"CHEBI:76433",
"CHEBI:26697",
"CHEBI:12847",
"CHEBI:14343",
"CHEBI:10646",
"CHEBI:16870",
"CHEBI:41458",
"CHEBI:12841"
],
"inchi_key":[
"SUHOQUVVVLNYQR-MRVPVSSYSA-N"
],
"kegg.compound":[
"C00670"
],
"kegg.drug":[
"D07349"
],
"metanetx.chemical":[
"MNXM367"
],
"reactome.compound":[
"1498750"
],
"sabiork":[
"5173"
],
"sbo":"SBO:0000247",
"seed.compound":[
"cpd00507"
]
}
},
{
"id":"g3pe_c",
"name":"Sn-Glycero-3-phosphoethanolamine",
"compartment":"c",
"charge":0,
"formula":"C5H14NO6P",
"notes":{
"original_bigg_ids":[
"g3pe_c"
]
},
"annotation":{
"bigg.metabolite":[
"g3pe"
],
"biocyc":[
"META:L-1-GLYCEROPHOSPHORYLETHANOL-AMINE"
],
"chebi":[
"CHEBI:57952",
"CHEBI:10647",
"CHEBI:12842",
"CHEBI:16929",
"CHEBI:26699"
],
"hmdb":[
"HMDB59660"
],
"inchi_key":[
"JZNWSCPGTDBMEW-YFKPBYRVSA-N"
],
"kegg.compound":[
"C01233"
],
"metanetx.chemical":[
"MNXM368"
],
"reactome.compound":[
"1524023"
],
"sabiork":[
"3824"
],
"sbo":"SBO:0000247",
"seed.compound":[
"cpd00908"
]
}
},
{
"id":"fol_e",
"name":"Folate",
"compartment":"e",
"charge":-1,
"formula":"C19H18N7O6",
"notes":{
"original_bigg_ids":[
"fol_e"
]
},
"annotation":{
"bigg.metabolite":[
"fol"
],
"biocyc":[
"META:CPD-12826"
],
"chebi":[
"CHEBI:62501",
"CHEBI:27470",
"CHEBI:5140",
"CHEBI:24075",
"CHEBI:42610",
"CHEBI:569217"
],
"hmdb":[
"HMDB00121"
],
"inchi_key":[
"OVBPIULPVIDEAO-LBPRGKRZSA-L"
],
"kegg.compound":[
"C00504"
],
"kegg.drug":[
"D00070"
],
"metanetx.chemical":[
"MNXM617"
],
"reactome.compound":[
"197965",
"200716"
],
"sabiork":[
"2063"
],
"sbo":"SBO:0000247",
"seed.compound":[
"cpd00393"
]
}
},
{
"id":"g3pg_c",
"name":"Glycerophosphoglycerol",
"compartment":"c",
"charge":-1,
"formula":"C6H14O8P",
"notes":{
"original_bigg_ids":[
"g3pg_c"
]
},
"annotation":{
"bigg.metabolite":[
"g3pg"
],
"biocyc":[
"META:GLYCEROPHOSPHOGLYCEROL"
],
"chebi":[
"CHEBI:61933",
"CHEBI:5457"
],
"inchi_key":[
"LLCSXHMJULHSJN-UHFFFAOYSA-M"
],
"kegg.compound":[
"C03274"
],
"metanetx.chemical":[
"MNXM598"
],
"sabiork":[
"6520"
],
"sbo":"SBO:0000247",
"seed.compound":[
"cpd02090"
],
"slm":[
"000001190"
]
}
},
{
"id":"g3pi_c",
"name":"Sn-Glycero-3-phospho-1-inositol",
"compartment":"c",
"charge":-1,
"formula":"C9H18O11P",
"notes":{
"original_bigg_ids":[
"g3pi_c"
]
},
"annotation":{
"bigg.metabolite":[
"g3pi"
],
"biocyc":[
"META:CPD-541"
],
"chebi":[
"CHEBI:26695",
"CHEBI:64715",
"CHEBI:58444",
"CHEBI:18321",
"CHEBI:10645",
"CHEBI:11200"
],
"hmdb":[
"HMDB11649"
],
"inchi_key":[
"BMVUIWJCUQSHLZ-UJGXJMNGSA-M"
],
"kegg.compound":[
"C01225"
],
"metanetx.chemical":[
"MNXM1517"
],
"reactome.compound":[
"6813734"
],
"sabiork":[
"5457"
],
"sbo":"SBO:0000247",
"seed.compound":[
"cpd00902"
]
}
},
{
"id":"ch4s_e",
"name":"Methanethiol CH4S",
"compartment":"e",
"charge":0,
"formula":"CH4S",
"notes":{
"original_bigg_ids":[
"ch4s_e"
]
},
"annotation":{
"bigg.metabolite":[
"ch4s"
],
"biocyc":[
"META:CPD-7671"
],
"chebi":[
"CHEBI:14586",
"CHEBI:6814",
"CHEBI:25225",
"CHEBI:16007"
],
"envipath":[
"32de3cf4-e3e6-4168-956e-32fa5ddb0ce1/compound/05944bc7-0491-48a6-982f-0d282d29d901"
],
"hmdb":[
"HMDB03227"
],
"inchi_key":[
"LSDPWZHWYPCBBB-UHFFFAOYSA-N"
],
"kegg.compound":[
"C00409"
],
"metanetx.chemical":[
"MNXM652"
],
"sabiork":[
"5076"
],
"sbo":"SBO:0000247",
"seed.compound":[
"cpd00324"
]
}
},
{
"id":"chitin_c",
"name":"Chitin  monomer  C8H13NO5",
"compartment":"c",
"charge":0,
"formula":"C8H13NO5",
"notes":{
"original_bigg_ids":[
"chitin_c"
]
},
"annotation":{
"bigg.metabolite":[
"chitin"
],
"metanetx.chemical":[
"MNXM92167"
],
"sbo":"SBO:0000247"
}
},
{
"id":"chol_c",
"name":"Choline C5H14NO",
"compartment":"c",
"charge":1,
"formula":"C5H14NO",
"notes":{
"original_bigg_ids":[
"chol_c"
]
},
"annotation":{
"bigg.metabolite":[
"chol"
],
"biocyc":[
"META:CHOLINE"
],
"chebi":[
"CHEBI:41524",
"CHEBI:23212",
"CHEBI:15354",
"CHEBI:13985",
"CHEBI:72322",
"CHEBI:3665"
],
"hmdb":[
"HMDB00097"
],
"inchi_key":[
"OEYIOHPDSNJKLS-UHFFFAOYSA-N"
],
"kegg.compound":[
"C00114"
],
"kegg.drug":[
"D10498",
"D07690"
],
"metanetx.chemical":[
"MNXM90"
],
"reactome.compound":[
"264618",
"264638",
"6798162"
],
"sabiork":[
"1935"
],
"sbo":"SBO:0000247",
"seed.compound":[
"cpd00098"
]
}
},
{
"id":"g3ps_c",
"name":"Glycerophosphoserine",
"compartment":"c",
"charge":-1,
"formula":"C6H13NO8P",
"notes":{
"original_bigg_ids":[
"g3ps_c"
]
},
"annotation":{
"bigg.metabolite":[
"g3ps"
],
"biocyc":[
"META:CPD0-2030"
],
"chebi":[
"CHEBI:64765",
"CHEBI:64945",
"CHEBI:61931",
"CHEBI:62013"
],
"inchi_key":[
"ZWZWYGMENQVNFU-UHNVWZDZSA-M"
],
"metanetx.chemical":[
"MNXM97117"
],
"sabiork":[
"27671"
],
"sbo":"SBO:0000247",
"seed.compound":[
"cpd15468"
],
"slm":[
"000001192"
]
}
},
{
"id":"for_c",
"name":"Formate",
"compartment":"c",
"charge":-1,
"formula":"CH1O2",
"notes":{
"original_bigg_ids":[
"for_c"
]
},
"annotation":{
"bigg.metabolite":[
"for"
],
"biocyc":[
"META:CPD1G-1532",
"META:CPD1G-1535",
"META:FORMATE",
"META:CPD-9845",
"META:CPD1G-1534",
"META:CARBOXYL-GROUP",
"META:CPD1G-1533"
],
"chebi":[
"CHEBI:24081",
"CHEBI:30751",
"CHEBI:15740",
"CHEBI:5145",
"CHEBI:42460",
"CHEBI:14276",
"CHEBI:24082"
],
"envipath":[
"650babc9-9d68-4b73-9332-11972ca26f7b/compound/9a9d20ae-b6ec-40a9-93ca-1de20597b1ed",
"32de3cf4-e3e6-4168-956e-32fa5ddb0ce1/compound/09c1ad08-016e-4477-8840-b97a031eae23",
"4fd7f3e0-dd25-43ac-9453-dda3e52396e4/compound/bf16ab32-cb3c-4427-a65a-089ab754823e",
"5882df9c-dae1-4d80-a40e-db4724271456/compound/34fe3cd9-9b0b-46b0-a1c5-8a66509f1919",
"650babc9-9d68-4b73-9332-11972ca26f7b/compound/1d077cf2-3f9f-4163-aa49-0fca1b2b3ab3"
],
"hmdb":[
"HMDB00142"
],
"inchi_key":[
"BDAGIHXWWSANSR-UHFFFAOYSA-M"
],
"kegg.compound":[
"C00058"
],
"metanetx.chemical":[
"MNXM39"
],
"reactome.compound":[
"29460",
"194712",
"389585",
"6801451"
],
"sabiork":[
"1285"
],
"sbo":"SBO:0000247",
"seed.compound":[
"cpd00047",
"cpd22511"
]
}
},
{
"id":"chol_e",
"name":"Choline C5H14NO",
"compartment":"e",
"charge":1,
"formula":"C5H14NO",
"notes":{
"original_bigg_ids":[
"chol_e"
]
},
"annotation":{
"bigg.metabolite":[
"chol"
],
"biocyc":[
"META:CHOLINE"
],
"chebi":[
"CHEBI:41524",
"CHEBI:23212",
"CHEBI:15354",
"CHEBI:13985",
"CHEBI:72322",
"CHEBI:3665"
],
"hmdb":[
"HMDB00097"
],
"inchi_key":[
"OEYIOHPDSNJKLS-UHFFFAOYSA-N"
],
"kegg.compound":[
"C00114"
],
"kegg.drug":[
"D10498",
"D07690"
],
"metanetx.chemical":[
"MNXM90"
],
"reactome.compound":[
"264618",
"264638",
"6798162"
],
"sabiork":[
"1935"
],
"sbo":"SBO:0000247",
"seed.compound":[
"cpd00098"
]
}
},
{
"id":"for_e",
"name":"Formate",
"compartment":"e",
"charge":-1,
"formula":"CH1O2",
"notes":{
"original_bigg_ids":[
"for_e"
]
},
"annotation":{
"bigg.metabolite":[
"for"
],
"biocyc":[
"META:CPD1G-1532",
"META:CPD1G-1535",
"META:FORMATE",
"META:CPD-9845",
"META:CPD1G-1534",
"META:CARBOXYL-GROUP",
"META:CPD1G-1533"
],
"chebi":[
"CHEBI:24081",
"CHEBI:30751",
"CHEBI:15740",
"CHEBI:5145",
"CHEBI:42460",
"CHEBI:14276",
"CHEBI:24082"
],
"envipath":[
"650babc9-9d68-4b73-9332-11972ca26f7b/compound/9a9d20ae-b6ec-40a9-93ca-1de20597b1ed",
"32de3cf4-e3e6-4168-956e-32fa5ddb0ce1/compound/09c1ad08-016e-4477-8840-b97a031eae23",
"4fd7f3e0-dd25-43ac-9453-dda3e52396e4/compound/bf16ab32-cb3c-4427-a65a-089ab754823e",
"5882df9c-dae1-4d80-a40e-db4724271456/compound/34fe3cd9-9b0b-46b0-a1c5-8a66509f1919",
"650babc9-9d68-4b73-9332-11972ca26f7b/compound/1d077cf2-3f9f-4163-aa49-0fca1b2b3ab3"
],
"hmdb":[
"HMDB00142"
],
"inchi_key":[
"BDAGIHXWWSANSR-UHFFFAOYSA-M"
],
"kegg.compound":[
"C00058"
],
"metanetx.chemical":[
"MNXM39"
],
"reactome.compound":[
"29460",
"194712",
"389585",
"6801451"
],
"sabiork":[
"1285"
],
"sbo":"SBO:0000247",
"seed.compound":[
"cpd00047",
"cpd22511"
]
}
},
{
"id":"chor_c",
"name":"Chorismate",
"compartment":"c",
"charge":-2,
"formula":"C10H8O6",
"notes":{
"original_bigg_ids":[
"chor_c"
]
},
"annotation":{
"bigg.metabolite":[
"chor"
],
"biocyc":[
"META:CHORISMATE"
],
"chebi":[
"CHEBI:23225",
"CHEBI:3677",
"CHEBI:23227",
"CHEBI:17333",
"CHEBI:29748",
"CHEBI:13993"
],
"hmdb":[
"HMDB12199"
],
"inchi_key":[
"WTFXTQVDAKGDEY-HTQZYQBOSA-L"
],
"kegg.compound":[
"C00251"
],
"metanetx.chemical":[
"MNXM337"
],
"reactome.compound":[
"964856"
],
"sabiork":[
"1992"
],
"sbo":"SBO:0000247",
"seed.compound":[
"cpd00216"
]
}
},
{
"id":"g6p_B_c",
"name":"Beta D glucose 6 phosphate C6H11O9P",
"compartment":"c",
"charge":-2,
"formula":"C6H11O9P",
"notes":{
"original_bigg_ids":[
"g6p_B_c"
]
},
"annotation":{
"bigg.metabolite":[
"g6p_B"
],
"biocyc":[
"META:GLC-6-P"
],
"chebi":[
"CHEBI:10399",
"CHEBI:58247",
"CHEBI:42755",
"CHEBI:12375",
"CHEBI:41041",
"CHEBI:17719",
"CHEBI:22797"
],
"hmdb":[
"HMDB03498"
],
"inchi_key":[
"NBSCHQHZLSJFNQ-VFUOTHLCSA-L"
],
"kegg.compound":[
"C01172"
],
"metanetx.chemical":[
"MNXM508"
],
"sabiork":[
"1357"
],
"sbo":"SBO:0000247",
"seed.compound":[
"cpd00863"
]
}
},
{
"id":"fpram_c",
"name":"2-(Formamido)-N1-(5-phospho-D-ribosyl)acetamidine",
"compartment":"c",
"charge":-2,
"formula":"C8H14N3O8P",
"notes":{
"original_bigg_ids":[
"fpram_c"
]
},
"annotation":{
"bigg.metabolite":[
"fpram"
],
"chebi":[
"CHEBI:18413",
"CHEBI:58478",
"CHEBI:971",
"CHEBI:11474"
],
"hmdb":[
"HMDB06211"
],
"inchi_key":[
"PMCOGCVKOAOZQM-ZRTZXPPTSA-M"
],
"metanetx.chemical":[
"MNXM479745"
],
"reactome.compound":[
"111369"
],
"sbo":"SBO:0000247"
}
},
{
"id":"g6p_c",
"name":"D-Glucose 6-phosphate",
"compartment":"c",
"charge":-2,
"formula":"C6H11O9P",
"notes":{
"original_bigg_ids":[
"g6p_c"
]
},
"annotation":{
"bigg.metabolite":[
"g6p"
],
"biocyc":[
"META:D-glucopyranose-6-phosphate"
],
"chebi":[
"CHEBI:61548",
"CHEBI:14314",
"CHEBI:4170"
],
"hmdb":[
"HMDB01549",
"HMDB01401",
"HMDB06793"
],
"inchi_key":[
"NBSCHQHZLSJFNQ-GASJEMHNSA-L"
],
"kegg.compound":[
"C00092"
],
"metanetx.chemical":[
"MNXM160"
],
"reactome.compound":[
"1629756"
],
"sabiork":[
"1404",
"1405"
],
"sbo":"SBO:0000247",
"seed.compound":[
"cpd00079",
"cpd26836"
]
}
},
{
"id":"cit_c",
"name":"Citrate",
"compartment":"c",
"charge":-3,
"formula":"C6H5O7",
"notes":{
"original_bigg_ids":[
"cit_c"
]
},
"annotation":{
"bigg.metabolite":[
"cit"
],
"biocyc":[
"META:CIT"
],
"chebi":[
"CHEBI:35802",
"CHEBI:133748",
"CHEBI:35809",
"CHEBI:76049",
"CHEBI:41523",
"CHEBI:35810",
"CHEBI:30769",
"CHEBI:13999",
"CHEBI:23322",
"CHEBI:35808",
"CHEBI:42563",
"CHEBI:16947",
"CHEBI:132362",
"CHEBI:35804",
"CHEBI:23321",
"CHEBI:3727",
"CHEBI:35806"
],
"hmdb":[
"HMDB00094"
],
"inchi_key":[
"KRKNYBCHXYNGOX-UHFFFAOYSA-K"
],
"kegg.compound":[
"C00158"
],
"kegg.drug":[
"D00037"
],
"metanetx.chemical":[
"MNXM131"
],
"reactome.compound":[
"29654",
"433138",
"76190"
],
"sabiork":[
"1952"
],
"sbo":"SBO:0000247",
"seed.compound":[
"cpd00137"
]
}
},
{
"id":"fprica_c",
"name":"5-Formamido-1-(5-phospho-D-ribosyl)imidazole-4-carboxamide",
"compartment":"c",
"charge":-2,
"formula":"C10H13N4O9P",
"notes":{
"original_bigg_ids":[
"fprica_c"
]
},
"annotation":{
"bigg.metabolite":[
"fprica"
],
"biocyc":[
"META:PHOSPHORIBOSYL-FORMAMIDO-CARBOXAMIDE"
],
"chebi":[
"CHEBI:18967",
"CHEBI:12125",
"CHEBI:574",
"CHEBI:58467",
"CHEBI:18381"
],
"hmdb":[
"HMDB62708",
"HMDB01439"
],
"inchi_key":[
"ABCOOORLYAOBOZ-KQYNXXCUSA-L"
],
"kegg.compound":[
"C04734"
],
"metanetx.chemical":[
"MNXM456"
],
"reactome.compound":[
"111427"
],
"sabiork":[
"1892"
],
"sbo":"SBO:0000247",
"seed.compound":[
"cpd02884"
]
}
},
{
"id":"frdp_c",
"name":"Farnesyl diphosphate",
"compartment":"c",
"charge":-3,
"formula":"C15H25O7P2",
"notes":{
"original_bigg_ids":[
"frdp_c"
]
},
"annotation":{
"bigg.metabolite":[
"frdp"
],
"biocyc":[
"META:FARNESYL-PP"
],
"chebi":[
"CHEBI:50277",
"CHEBI:19789",
"CHEBI:24016",
"CHEBI:12874",
"CHEBI:12854",
"CHEBI:10700",
"CHEBI:42496",
"CHEBI:175763",
"CHEBI:11488",
"CHEBI:11491",
"CHEBI:17407",
"CHEBI:14231"
],
"hmdb":[
"HMDB04201",
"HMDB00961"
],
"inchi_key":[
"VWFJDQUYCIWHTN-YFVJMOTDSA-K"
],
"kegg.compound":[
"C00448"
],
"lipidmaps":[
"LMPR0103010002"
],
"metanetx.chemical":[
"MNXM34"
],
"reactome.compound":[
"191385",
"2162257",
"4419987"
],
"sabiork":[
"5095"
],
"sbo":"SBO:0000247",
"seed.compound":[
"cpd00350"
]
}
},
{
"id":"gal1p_c",
"name":"Alpha-D-Galactose 1-phosphate",
"compartment":"c",
"charge":-2,
"formula":"C6H11O9P",
"notes":{
"original_bigg_ids":[
"gal1p_c"
]
},
"annotation":{
"bigg.metabolite":[
"gal1p"
],
"biocyc":[
"META:GALACTOSE-1P"
],
"chebi":[
"CHEBI:42878",
"CHEBI:37480",
"CHEBI:12306",
"CHEBI:4140",
"CHEBI:58336",
"CHEBI:22374",
"CHEBI:12305",
"CHEBI:10232",
"CHEBI:20957",
"CHEBI:17973",
"CHEBI:59011"
],
"hmdb":[
"HMDB00645",
"HMDB62705",
"HMDB03359"
],
"inchi_key":[
"HXXFSFRBOHSIMQ-FPRJBGLDSA-L"
],
"kegg.compound":[
"C00446",
"C03384"
],
"metanetx.chemical":[
"MNXM336"
],
"reactome.compound":[
"30170"
],
"sabiork":[
"1381",
"24789",
"1495"
],
"sbo":"SBO:0000247",
"seed.compound":[
"cpd19025",
"cpd00348"
]
}
},
{
"id":"fru_c",
"name":"D-Fructose",
"compartment":"c",
"charge":0,
"formula":"C6H12O6",
"notes":{
"original_bigg_ids":[
"fru_c"
]
},
"annotation":{
"bigg.metabolite":[
"fru"
],
"biocyc":[
"META:D-Fructopyranose",
"META:Fructofuranose",
"META:CPD-15382",
"META:FRU"
],
"chebi":[
"CHEBI:47424",
"CHEBI:28757",
"CHEBI:24110",
"CHEBI:20929",
"CHEBI:4119",
"CHEBI:15824",
"CHEBI:5172",
"CHEBI:24104",
"CHEBI:12923",
"CHEBI:4118",
"CHEBI:37714",
"CHEBI:37721",
"CHEBI:48095"
],
"hmdb":[
"HMDB62538"
],
"inchi_key":[
"RFSUNEUAIZKAJO-VRPWFDPXSA-N"
],
"kegg.compound":[
"C01496",
"C05003",
"C00095",
"C10906"
],
"kegg.drug":[
"D00114"
],
"metanetx.chemical":[
"MNXM175"
],
"reactome.compound":[
"189049",
"29532"
],
"sabiork":[
"25055",
"1463",
"1464"
],
"sbo":"SBO:0000247",
"seed.compound":[
"cpd00082",
"cpd19015",
"cpd27040"
]
}
},
{
"id":"gal_c",
"name":"D-Galactose",
"compartment":"c",
"charge":0,
"formula":"C6H12O6",
"notes":{
"original_bigg_ids":[
"gal_c"
]
},
"annotation":{
"bigg.metabolite":[
"gal"
],
"biocyc":[
"META:ALPHA-D-GALACTOSE",
"META:D-galactopyranose"
],
"chebi":[
"CHEBI:12936",
"CHEBI:10231",
"CHEBI:4139",
"CHEBI:28061",
"CHEBI:22373",
"CHEBI:42741"
],
"hmdb":[
"HMDB05762",
"HMDB00143"
],
"inchi_key":[
"WQZGKKKJIJFFOK-PHYPRBDBSA-N"
],
"kegg.compound":[
"C00984",
"C00124"
],
"kegg.drug":[
"D04291"
],
"metanetx.chemical":[
"MNXM390"
],
"sabiork":[
"1661",
"90",
"1662"
],
"sbo":"SBO:0000247",
"seed.compound":[
"cpd00724",
"cpd00108"
]
}
},
{
"id":"fru_e",
"name":"D-Fructose",
"compartment":"e",
"charge":0,
"formula":"C6H12O6",
"notes":{
"original_bigg_ids":[
"fru_e"
]
},
"annotation":{
"bigg.metabolite":[
"fru"
],
"biocyc":[
"META:D-Fructopyranose",
"META:Fructofuranose",
"META:CPD-15382",
"META:FRU"
],
"chebi":[
"CHEBI:47424",
"CHEBI:28757",
"CHEBI:24110",
"CHEBI:20929",
"CHEBI:4119",
"CHEBI:15824",
"CHEBI:5172",
"CHEBI:24104",
"CHEBI:12923",
"CHEBI:4118",
"CHEBI:37714",
"CHEBI:37721",
"CHEBI:48095"
],
"hmdb":[
"HMDB62538"
],
"inchi_key":[
"RFSUNEUAIZKAJO-VRPWFDPXSA-N"
],
"kegg.compound":[
"C01496",
"C05003",
"C00095",
"C10906"
],
"kegg.drug":[
"D00114"
],
"metanetx.chemical":[
"MNXM175"
],
"reactome.compound":[
"189049",
"29532"
],
"sabiork":[
"25055",
"1463",
"1464"
],
"sbo":"SBO:0000247",
"seed.compound":[
"cpd00082",
"cpd19015",
"cpd27040"
]
}
},
{
"id":"fruur_c",
"name":"D-Fructuronate",
"compartment":"c",
"charge":-1,
"formula":"C6H9O7",
"notes":{
"original_bigg_ids":[
"fruur_c"
]
},
"annotation":{
"bigg.metabolite":[
"fruur"
],
"biocyc":[
"META:FRUCTURONATE"
],
"chebi":[
"CHEBI:47950",
"CHEBI:59881",
"CHEBI:24113",
"CHEBI:16849",
"CHEBI:12927",
"CHEBI:20936",
"CHEBI:59863",
"CHEBI:20937",
"CHEBI:4126",
"CHEBI:24112"
],
"inchi_key":[
"PTCIWUZVDIQTOW-XDJBDKDSSA-M"
],
"kegg.compound":[
"C00905"
],
"metanetx.chemical":[
"MNXM1660"
],
"sbo":"SBO:0000247",
"seed.compound":[
"cpd00672",
"cpd27042"
]
}
},
{
"id":"gal_e",
"name":"D-Galactose",
"compartment":"e",
"charge":0,
"formula":"C6H12O6",
"notes":{
"original_bigg_ids":[
"gal_e"
]
},
"annotation":{
"bigg.metabolite":[
"gal"
],
"biocyc":[
"META:ALPHA-D-GALACTOSE",
"META:D-galactopyranose"
],
"chebi":[
"CHEBI:12936",
"CHEBI:10231",
"CHEBI:4139",
"CHEBI:28061",
"CHEBI:22373",
"CHEBI:42741"
],
"hmdb":[
"HMDB05762",
"HMDB00143"
],
"inchi_key":[
"WQZGKKKJIJFFOK-PHYPRBDBSA-N"
],
"kegg.compound":[
"C00984",
"C00124"
],
"kegg.drug":[
"D04291"
],
"metanetx.chemical":[
"MNXM390"
],
"sabiork":[
"1661",
"90",
"1662"
],
"sbo":"SBO:0000247",
"seed.compound":[
"cpd00724",
"cpd00108"
]
}
},
{
"id":"indole_c",
"name":"Indole",
"compartment":"c",
"charge":0,
"formula":"C8H7N",
"notes":{
"original_bigg_ids":[
"indole_c"
]
},
"annotation":{
"bigg.metabolite":[
"indole"
],
"biocyc":[
"META:INDOLE"
],
"chebi":[
"CHEBI:43537",
"CHEBI:16881",
"CHEBI:35579",
"CHEBI:14444",
"CHEBI:5900",
"CHEBI:24794",
"CHEBI:35581"
],
"hmdb":[
"HMDB00738"
],
"inchi_key":[
"SIKJAQJRHWYJAI-UHFFFAOYSA-N"
],
"kegg.compound":[
"C00463"
],
"metanetx.chemical":[
"MNXM377"
],
"reactome.compound":[
"216547"
],
"sabiork":[
"5101"
],
"sbo":"SBO:0000247",
"seed.compound":[
"cpd00359"
]
}
},
{
"id":"phom_c",
"name":"O-Phospho-L-homoserine",
"compartment":"c",
"charge":-2,
"formula":"C4H8NO6P",
"notes":{
"original_bigg_ids":[
"phom_c"
]
},
"annotation":{
"bigg.metabolite":[
"phom"
],
"biocyc":[
"META:O-PHOSPHO-L-HOMOSERINE"
],
"chebi":[
"CHEBI:21965",
"CHEBI:7691",
"CHEBI:15961",
"CHEBI:57590",
"CHEBI:12717",
"CHEBI:12693"
],
"hmdb":[
"HMDB03484",
"HMDB06495",
"HMDB62692"
],
"inchi_key":[
"FXDNYOANAXWZHG-VKHMYHEASA-L"
],
"kegg.compound":[
"C01102"
],
"metanetx.chemical":[
"MNXM1334"
],
"sabiork":[
"2246"
],
"sbo":"SBO:0000247",
"seed.compound":[
"cpd00809"
]
}
},
{
"id":"indpyr_c",
"name":"Indolepyruvate C11H8NO3",
"compartment":"c",
"charge":-1,
"formula":"C11H8NO3",
"notes":{
"original_bigg_ids":[
"indpyr_c"
]
},
"annotation":{
"bigg.metabolite":[
"indpyr"
],
"biocyc":[
"META:INDOLE_PYRUVATE"
],
"chebi":[
"CHEBI:11113",
"CHEBI:11738",
"CHEBI:24816",
"CHEBI:24817",
"CHEBI:17640",
"CHEBI:5917",
"CHEBI:14454",
"CHEBI:39967",
"CHEBI:29095",
"CHEBI:29750"
],
"hmdb":[
"HMDB60484"
],
"inchi_key":[
"RSTKLPZEZYGQPY-UHFFFAOYSA-M"
],
"kegg.compound":[
"C00331"
],
"metanetx.chemical":[
"MNXM315"
],
"reactome.compound":[
"893599"
],
"sabiork":[
"5047"
],
"sbo":"SBO:0000247",
"seed.compound":[
"cpd00278"
]
}
},
{
"id":"galt1p_c",
"name":"Galactitol 1-phosphate",
"compartment":"c",
"charge":-2,
"formula":"C6H13O9P",
"notes":{
"original_bigg_ids":[
"galt1p_c"
]
},
"annotation":{
"bigg.metabolite":[
"galt1p"
],
"biocyc":[
"META:GALACTITOL-1-PHOSPHATE"
],
"chebi":[
"CHEBI:24140",
"CHEBI:60083",
"CHEBI:28663",
"CHEBI:5252",
"CHEBI:14287"
],
"inchi_key":[
"GACTWZZMVMUKNG-DPYQTVNSSA-L"
],
"kegg.compound":[
"C06311"
],
"metanetx.chemical":[
"MNXM1667"
],
"sbo":"SBO:0000247",
"seed.compound":[
"cpd03752"
]
}
},
{
"id":"galt_e",
"name":"Galactitol",
"compartment":"e",
"charge":0,
"formula":"C6H14O6",
"notes":{
"original_bigg_ids":[
"galt_e"
]
},
"annotation":{
"bigg.metabolite":[
"galt"
],
"biocyc":[
"META:GALACTITOL"
],
"chebi":[
"CHEBI:53575",
"CHEBI:5251",
"CHEBI:16813",
"CHEBI:24139",
"CHEBI:14286"
],
"hmdb":[
"HMDB00107"
],
"inchi_key":[
"FBPFZTCFMRRESA-GUCUJZIJSA-N"
],
"kegg.compound":[
"C01697"
],
"metanetx.chemical":[
"MNXM1233"
],
"sabiork":[
"2311"
],
"sbo":"SBO:0000247",
"seed.compound":[
"cpd01171"
]
}
},
{
"id":"phpyr_c",
"name":"Phenylpyruvate",
"compartment":"c",
"charge":-1,
"formula":"C9H7O3",
"notes":{
"original_bigg_ids":[
"phpyr_c"
]
},
"annotation":{
"bigg.metabolite":[
"phpyr"
],
"biocyc":[
"META:PHENYL-PYRUVATE"
],
"chebi":[
"CHEBI:14784",
"CHEBI:26007",
"CHEBI:18005",
"CHEBI:12821"
],
"envipath":[
"650babc9-9d68-4b73-9332-11972ca26f7b/compound/1a2c1780-502b-43c6-8d45-759953ea5e07"
],
"hmdb":[
"HMDB00205",
"HMDB31629",
"HMDB01237"
],
"inchi_key":[
"BTNMPGBKDVTSJY-UHFFFAOYSA-M"
],
"kegg.compound":[
"C00166"
],
"metanetx.chemical":[
"MNXM162242"
],
"sabiork":[
"1957"
],
"sbo":"SBO:0000247",
"seed.compound":[
"cpd00143"
]
}
},
{
"id":"galur_c",
"name":"D-Galacturonate",
"compartment":"c",
"charge":-1,
"formula":"C6H9O7",
"notes":{
"original_bigg_ids":[
"galur_c"
]
},
"annotation":{
"bigg.metabolite":[
"galur"
],
"biocyc":[
"META:D-Galactopyranuronate"
],
"chebi":[
"CHEBI:20978",
"CHEBI:4153",
"CHEBI:18024",
"CHEBI:20976",
"CHEBI:75525"
],
"inchi_key":[
"AEMOLEFTQBMNLQ-YMDCURPLSA-M"
],
"kegg.compound":[
"C00333"
],
"metanetx.chemical":[
"MNXM48464"
],
"sabiork":[
"2020"
],
"sbo":"SBO:0000247",
"seed.compound":[
"cpd00280"
]
}
},
{
"id":"inost_c",
"name":"Myo-Inositol",
"compartment":"c",
"charge":0,
"formula":"C6H12O6",
"notes":{
"original_bigg_ids":[
"inost_c"
]
},
"annotation":{
"bigg.metabolite":[
"inost"
],
"biocyc":[
"META:CPD-8052",
"META:MYO-INOSITOL"
],
"chebi":[
"CHEBI:4200",
"CHEBI:12826",
"CHEBI:17268",
"CHEBI:27372",
"CHEBI:43559",
"CHEBI:25451",
"CHEBI:19183",
"CHEBI:24848",
"CHEBI:10601",
"CHEBI:52772",
"CHEBI:12831"
],
"hmdb":[
"HMDB02256",
"HMDB00211",
"HMDB34220"
],
"inchi_key":[
"CDAISMWEOUEBRE-GPIVLXJGSA-N"
],
"kegg.compound":[
"C00137",
"C19891"
],
"kegg.drug":[
"D08079"
],
"metanetx.chemical":[
"MNXM127"
],
"reactome.compound":[
"426910",
"429130"
],
"sabiork":[
"5010",
"25454"
],
"sbo":"SBO:0000247",
"seed.compound":[
"cpd21131",
"cpd00121"
]
}
},
{
"id":"ins_c",
"name":"Inosine",
"compartment":"c",
"charge":0,
"formula":"C10H12N4O5",
"notes":{
"original_bigg_ids":[
"ins_c"
]
},
"annotation":{
"bigg.metabolite":[
"ins"
],
"biocyc":[
"META:INOSINE"
],
"chebi":[
"CHEBI:17596",
"CHEBI:24841",
"CHEBI:5927",
"CHEBI:14456",
"CHEBI:44407"
],
"hmdb":[
"HMDB00195"
],
"inchi_key":[
"UGQMRVRMYYASKQ-KQYNXXCUSA-N"
],
"kegg.compound":[
"C00294"
],
"kegg.drug":[
"D00054"
],
"metanetx.chemical":[
"MNXM334"
],
"reactome.compound":[
"83927",
"83921"
],
"sabiork":[
"1868"
],
"sbo":"SBO:0000247",
"seed.compound":[
"cpd00246"
]
}
},
{
"id":"phthr_c",
"name":"O-Phospho-4-hydroxy-L-threonine",
"compartment":"c",
"charge":-2,
"formula":"C4H8NO7P",
"notes":{
"original_bigg_ids":[
"phthr_c"
]
},
"annotation":{
"bigg.metabolite":[
"phthr"
],
"biocyc":[
"META:4-PHOSPHONOOXY-THREONINE"
],
"chebi":[
"CHEBI:58452",
"CHEBI:21963",
"CHEBI:18336",
"CHEBI:11945",
"CHEBI:7690",
"CHEBI:59459"
],
"hmdb":[
"HMDB06802"
],
"inchi_key":[
"FKHAKIJOKDGEII-GBXIJSLDSA-L"
],
"kegg.compound":[
"C06055"
],
"metanetx.chemical":[
"MNXM759"
],
"sbo":"SBO:0000247",
"seed.compound":[
"cpd22119",
"cpd03607"
]
}
},
{
"id":"gam1p_c",
"name":"D-Glucosamine 1-phosphate",
"compartment":"c",
"charge":-1,
"formula":"C6H13NO8P",
"notes":{
"original_bigg_ids":[
"gam1p_c"
]
},
"annotation":{
"bigg.metabolite":[
"gam1p"
],
"biocyc":[
"META:GLUCOSAMINE-1P"
],
"chebi":[
"CHEBI:12316",
"CHEBI:4163",
"CHEBI:42868",
"CHEBI:20994",
"CHEBI:27625",
"CHEBI:58516"
],
"inchi_key":[
"YMJBYRVFGYXULK-QZABAPFNSA-M"
],
"kegg.compound":[
"C06156"
],
"metanetx.chemical":[
"MNXM969"
],
"sabiork":[
"1854"
],
"sbo":"SBO:0000247",
"seed.compound":[
"cpd03671"
]
}
},
{
"id":"gam6p_c",
"name":"D-Glucosamine 6-phosphate",
"compartment":"c",
"charge":-1,
"formula":"C6H13NO8P",
"notes":{
"original_bigg_ids":[
"gam6p_c"
]
},
"annotation":{
"bigg.metabolite":[
"gam6p"
],
"biocyc":[
"META:D-GLUCOSAMINE-6-P"
],
"chebi":[
"CHEBI:12962",
"CHEBI:47987",
"CHEBI:58725"
],
"inchi_key":[
"XHMJOUIAFHJHBW-IVMDWMLBSA-M"
],
"kegg.compound":[
"C00352"
],
"metanetx.chemical":[
"MNXM370"
],
"sabiork":[
"1372"
],
"sbo":"SBO:0000247",
"seed.compound":[
"cpd00288"
]
}
},
{
"id":"pi_c",
"name":"Phosphate",
"compartment":"c",
"charge":-2,
"formula":"HO4P",
"notes":{
"original_bigg_ids":[
"pi_c"
]
},
"annotation":{
"bigg.metabolite":[
"pi"
],
"biocyc":[
"META:Pi",
"META:CPD-16459",
"META:PHOSPHATE-GROUP"
],
"chebi":[
"CHEBI:26078",
"CHEBI:18367",
"CHEBI:29139",
"CHEBI:39739",
"CHEBI:43470",
"CHEBI:35780",
"CHEBI:43474",
"CHEBI:26020",
"CHEBI:45024",
"CHEBI:39745",
"CHEBI:29137",
"CHEBI:14791",
"CHEBI:7793"
],
"envipath":[
"650babc9-9d68-4b73-9332-11972ca26f7b/compound/db5219ee-60cb-4370-b066-340c9faf069c",
"5882df9c-dae1-4d80-a40e-db4724271456/compound/84684967-eade-48d4-b25d-c4aede0a0836",
"5882df9c-dae1-4d80-a40e-db4724271456/compound/ad82c39b-2edb-4953-b971-79a2d2ea6e26",
"650babc9-9d68-4b73-9332-11972ca26f7b/compound/aac01fea-4223-49c1-8b12-cd50f11ebfc8",
"32de3cf4-e3e6-4168-956e-32fa5ddb0ce1/compound/c581b2ce-6238-45de-abc0-60ca8d47ed04"
],
"hmdb":[
"HMDB02105",
"HMDB00973",
"HMDB01429",
"HMDB02142",
"HMDB05947"
],
"inchi_key":[
"NBIIXXVUZAFLBC-UHFFFAOYSA-L"
],
"kegg.compound":[
"C00009"
],
"kegg.drug":[
"D05467"
],
"metanetx.chemical":[
"MNXM9"
],
"reactome.compound":[
"5228339",
"113550",
"8851513",
"113551",
"109277",
"29372",
"8851226",
"113548"
],
"sabiork":[
"36"
],
"sbo":"SBO:0000247",
"seed.compound":[
"cpd27787",
"cpd00009"
]
}
},
{
"id":"ins_e",
"name":"Inosine",
"compartment":"e",
"charge":0,
"formula":"C10H12N4O5",
"notes":{
"original_bigg_ids":[
"ins_e"
]
},
"annotation":{
"bigg.metabolite":[
"ins"
],
"biocyc":[
"META:INOSINE"
],
"chebi":[
"CHEBI:17596",
"CHEBI:24841",
"CHEBI:5927",
"CHEBI:14456",
"CHEBI:44407"
],
"hmdb":[
"HMDB00195"
],
"inchi_key":[
"UGQMRVRMYYASKQ-KQYNXXCUSA-N"
],
"kegg.compound":[
"C00294"
],
"kegg.drug":[
"D00054"
],
"metanetx.chemical":[
"MNXM334"
],
"reactome.compound":[
"83927",
"83921"
],
"sabiork":[
"1868"
],
"sbo":"SBO:0000247",
"seed.compound":[
"cpd00246"
]
}
},
{
"id":"gar_c",
"name":"N1-(5-Phospho-D-ribosyl)glycinamide",
"compartment":"c",
"charge":-1,
"formula":"C7H14N2O8P",
"notes":{
"original_bigg_ids":[
"gar_c"
]
},
"annotation":{
"bigg.metabolite":[
"gar"
],
"biocyc":[
"META:5-PHOSPHO-RIBOSYL-GLYCINEAMIDE"
],
"chebi":[
"CHEBI:20499",
"CHEBI:12623",
"CHEBI:58457",
"CHEBI:18349",
"CHEBI:1983"
],
"hmdb":[
"HMDB02022"
],
"inchi_key":[
"OBQMLSFOUZUIOB-HJZCUYRDSA-M"
],
"kegg.compound":[
"C03838"
],
"metanetx.chemical":[
"MNXM463"
],
"sabiork":[
"1887"
],
"sbo":"SBO:0000247",
"seed.compound":[
"cpd02394"
]
}
},
{
"id":"pi_e",
"name":"Phosphate",
"compartment":"e",
"charge":-2,
"formula":"HO4P",
"notes":{
"original_bigg_ids":[
"pi_e"
]
},
"annotation":{
"bigg.metabolite":[
"pi"
],
"biocyc":[
"META:Pi",
"META:CPD-16459",
"META:PHOSPHATE-GROUP"
],
"chebi":[
"CHEBI:26078",
"CHEBI:18367",
"CHEBI:29139",
"CHEBI:39739",
"CHEBI:43470",
"CHEBI:35780",
"CHEBI:43474",
"CHEBI:26020",
"CHEBI:45024",
"CHEBI:39745",
"CHEBI:29137",
"CHEBI:14791",
"CHEBI:7793"
],
"envipath":[
"650babc9-9d68-4b73-9332-11972ca26f7b/compound/db5219ee-60cb-4370-b066-340c9faf069c",
"5882df9c-dae1-4d80-a40e-db4724271456/compound/84684967-eade-48d4-b25d-c4aede0a0836",
"5882df9c-dae1-4d80-a40e-db4724271456/compound/ad82c39b-2edb-4953-b971-79a2d2ea6e26",
"650babc9-9d68-4b73-9332-11972ca26f7b/compound/aac01fea-4223-49c1-8b12-cd50f11ebfc8",
"32de3cf4-e3e6-4168-956e-32fa5ddb0ce1/compound/c581b2ce-6238-45de-abc0-60ca8d47ed04"
],
"hmdb":[
"HMDB02105",
"HMDB00973",
"HMDB01429",
"HMDB02142",
"HMDB05947"
],
"inchi_key":[
"NBIIXXVUZAFLBC-UHFFFAOYSA-L"
],
"kegg.compound":[
"C00009"
],
"kegg.drug":[
"D05467"
],
"metanetx.chemical":[
"MNXM9"
],
"reactome.compound":[
"5228339",
"113550",
"8851513",
"113551",
"109277",
"29372",
"8851226",
"113548"
],
"sabiork":[
"36"
],
"sbo":"SBO:0000247",
"seed.compound":[
"cpd27787",
"cpd00009"
]
}
},
{
"id":"gcald_c",
"name":"Glycolaldehyde",
"compartment":"c",
"charge":0,
"formula":"C2H4O2",
"notes":{
"original_bigg_ids":[
"gcald_c"
]
},
"annotation":{
"bigg.metabolite":[
"gcald"
],
"biocyc":[
"META:GLYCOLALDEHYDE"
],
"chebi":[
"CHEBI:17071",
"CHEBI:14347",
"CHEBI:5474",
"CHEBI:24386",
"CHEBI:131198"
],
"envipath":[
"32de3cf4-e3e6-4168-956e-32fa5ddb0ce1/compound/e2dfc2d7-7e7a-4d56-be42-e908339482d8",
"5882df9c-dae1-4d80-a40e-db4724271456/compound/63cc62ab-fc6a-445b-95c3-063343133b84",
"650babc9-9d68-4b73-9332-11972ca26f7b/compound/ce61ea61-b391-41cd-91ac-507b44085575"
],
"hmdb":[
"HMDB02165",
"HMDB03344"
],
"inchi_key":[
"WGCNASOHLSPBMP-UHFFFAOYSA-N"
],
"kegg.compound":[
"C00266"
],
"metanetx.chemical":[
"MNXM349"
],
"sabiork":[
"2004"
],
"sbo":"SBO:0000247",
"seed.compound":[
"cpd00229"
]
}
},
{
"id":"ipdp_c",
"name":"Isopentenyl diphosphate",
"compartment":"c",
"charge":-3,
"formula":"C5H9O7P2",
"notes":{
"original_bigg_ids":[
"ipdp_c"
]
},
"annotation":{
"bigg.metabolite":[
"ipdp"
],
"biocyc":[
"META:DELTA3-ISOPENTENYL-PP"
],
"chebi":[
"CHEBI:128769",
"CHEBI:24907",
"CHEBI:6037",
"CHEBI:14473",
"CHEBI:16584"
],
"hmdb":[
"HMDB01347",
"HMDB04196"
],
"inchi_key":[
"NUHSROFQTUXZQQ-UHFFFAOYSA-K"
],
"kegg.compound":[
"C00129"
],
"lipidmaps":[
"LMPR01010008"
],
"metanetx.chemical":[
"MNXM83"
],
"reactome.compound":[
"191362",
"2162256"
],
"sabiork":[
"5009"
],
"sbo":"SBO:0000247",
"seed.compound":[
"cpd00113"
]
}
},
{
"id":"pnto__R_c",
"name":"(R)-Pantothenate",
"compartment":"c",
"charge":-1,
"formula":"C9H16NO5",
"notes":{
"original_bigg_ids":[
"pnto_R_c"
]
},
"annotation":{
"bigg.metabolite":[
"pnto__R"
],
"biocyc":[
"META:PANTOTHENATE"
],
"chebi":[
"CHEBI:29032",
"CHEBI:44679",
"CHEBI:25846",
"CHEBI:16454",
"CHEBI:18700",
"CHEBI:11008",
"CHEBI:18701",
"CHEBI:46905",
"CHEBI:14739",
"CHEBI:7916"
],
"hmdb":[
"HMDB00210",
"HMDB62717"
],
"inchi_key":[
"GHOKWGTUZJEAQD-ZETCQYMHSA-M"
],
"kegg.compound":[
"C00864"
],
"kegg.drug":[
"D07413"
],
"metanetx.chemical":[
"MNXM364"
],
"reactome.compound":[
"199192",
"196820"
],
"sabiork":[
"5286"
],
"sbo":"SBO:0000247",
"seed.compound":[
"cpd00644"
]
}
},
{
"id":"itp_c",
"name":"ITP C10H11N4O14P3",
"compartment":"c",
"charge":-4,
"formula":"C10H11N4O14P3",
"notes":{
"original_bigg_ids":[
"itp_c"
]
},
"annotation":{
"bigg.metabolite":[
"itp"
],
"biocyc":[
"META:ITP"
],
"chebi":[
"CHEBI:43508",
"CHEBI:16039",
"CHEBI:61402",
"CHEBI:19272",
"CHEBI:13374",
"CHEBI:57614",
"CHEBI:5851"
],
"hmdb":[
"HMDB00189"
],
"inchi_key":[
"HAEJPQIATWHALX-KQYNXXCUSA-J"
],
"kegg.compound":[
"C00081"
],
"metanetx.chemical":[
"MNXM423"
],
"reactome.compound":[
"2509836"
],
"sabiork":[
"1291"
],
"sbo":"SBO:0000247",
"seed.compound":[
"cpd00068"
]
}
},
{
"id":"gcald_e",
"name":"Glycolaldehyde",
"compartment":"e",
"charge":0,
"formula":"C2H4O2",
"notes":{
"original_bigg_ids":[
"gcald_e"
]
},
"annotation":{
"bigg.metabolite":[
"gcald"
],
"biocyc":[
"META:GLYCOLALDEHYDE"
],
"chebi":[
"CHEBI:17071",
"CHEBI:14347",
"CHEBI:5474",
"CHEBI:24386",
"CHEBI:131198"
],
"envipath":[
"32de3cf4-e3e6-4168-956e-32fa5ddb0ce1/compound/e2dfc2d7-7e7a-4d56-be42-e908339482d8",
"5882df9c-dae1-4d80-a40e-db4724271456/compound/63cc62ab-fc6a-445b-95c3-063343133b84",
"650babc9-9d68-4b73-9332-11972ca26f7b/compound/ce61ea61-b391-41cd-91ac-507b44085575"
],
"hmdb":[
"HMDB02165",
"HMDB03344"
],
"inchi_key":[
"WGCNASOHLSPBMP-UHFFFAOYSA-N"
],
"kegg.compound":[
"C00266"
],
"metanetx.chemical":[
"MNXM349"
],
"sabiork":[
"2004"
],
"sbo":"SBO:0000247",
"seed.compound":[
"cpd00229"
]
}
},
{
"id":"gdp_c",
"name":"GDP C10H12N5O11P2",
"compartment":"c",
"charge":-3,
"formula":"C10H12N5O11P2",
"notes":{
"original_bigg_ids":[
"gdp_c"
]
},
"annotation":{
"bigg.metabolite":[
"gdp"
],
"biocyc":[
"META:GDP"
],
"chebi":[
"CHEBI:5212",
"CHEBI:17552",
"CHEBI:58189",
"CHEBI:13327",
"CHEBI:42738",
"CHEBI:14379",
"CHEBI:24448",
"CHEBI:65180"
],
"hmdb":[
"HMDB01201"
],
"inchi_key":[
"QGWNDRXFNXRZMB-UUOKFMHZSA-K"
],
"kegg.compound":[
"C00035"
],
"kegg.glycan":[
"G10620"
],
"metanetx.chemical":[
"MNXM30"
],
"reactome.compound":[
"113525",
"29420",
"205689",
"111349"
],
"sabiork":[
"1280"
],
"sbo":"SBO:0000247",
"seed.compound":[
"cpd00031"
]
}
},
{
"id":"pnto__R_e",
"name":"(R)-Pantothenate",
"compartment":"e",
"charge":-1,
"formula":"C9H16NO5",
"notes":{
"original_bigg_ids":[
"pnto_R_e"
]
},
"annotation":{
"bigg.metabolite":[
"pnto__R"
],
"biocyc":[
"META:PANTOTHENATE"
],
"chebi":[
"CHEBI:29032",
"CHEBI:44679",
"CHEBI:25846",
"CHEBI:16454",
"CHEBI:18700",
"CHEBI:11008",
"CHEBI:18701",
"CHEBI:46905",
"CHEBI:14739",
"CHEBI:7916"
],
"hmdb":[
"HMDB00210",
"HMDB62717"
],
"inchi_key":[
"GHOKWGTUZJEAQD-ZETCQYMHSA-M"
],
"kegg.compound":[
"C00864"
],
"kegg.drug":[
"D07413"
],
"metanetx.chemical":[
"MNXM364"
],
"reactome.compound":[
"199192",
"196820"
],
"sabiork":[
"5286"
],
"sbo":"SBO:0000247",
"seed.compound":[
"cpd00644"
]
}
},
{
"id":"gdptp_c",
"name":"Guanosine 3'-diphosphate 5'-triphosphate",
"compartment":"c",
"charge":-7,
"formula":"C10H11N5O20P5",
"notes":{
"original_bigg_ids":[
"gdptp_c"
]
},
"annotation":{
"bigg.metabolite":[
"gdptp"
],
"biocyc":[
"META:GDP-TP"
],
"chebi":[
"CHEBI:14382",
"CHEBI:5566",
"CHEBI:24446",
"CHEBI:14378",
"CHEBI:71477",
"CHEBI:60028",
"CHEBI:16690"
],
"hmdb":[
"HMDB60480"
],
"inchi_key":[
"KCPMACXZAITQAX-UUOKFMHZSA-H"
],
"kegg.compound":[
"C04494"
],
"metanetx.chemical":[
"MNXM1561"
],
"sabiork":[
"1817"
],
"sbo":"SBO:0000247",
"seed.compound":[
"cpd02740"
]
}
},
{
"id":"iv_p_c",
"name":"Isovaleryl phosphate",
"compartment":"c",
"charge":-1,
"formula":"C9H9INO3",
"notes":{
"original_bigg_ids":[
"iv_p_c"
]
},
"annotation":{
"bigg.metabolite":[
"iv_p"
],
"sbo":"SBO:0000247"
}
},
{
"id":"pphn_c",
"name":"Prephenate",
"compartment":"c",
"charge":-2,
"formula":"C10H8O6",
"notes":{
"original_bigg_ids":[
"pphn_c"
]
},
"annotation":{
"bigg.metabolite":[
"pphn"
],
"biocyc":[
"META:PREPHENATE"
],
"chebi":[
"CHEBI:8399",
"CHEBI:29934",
"CHEBI:45028",
"CHEBI:84387",
"CHEBI:57852",
"CHEBI:26257",
"CHEBI:26256",
"CHEBI:16666",
"CHEBI:14884"
],
"hmdb":[
"HMDB12283"
],
"inchi_key":[
"FPWMCUPFBRFMLH-XGAOUMNUSA-L"
],
"kegg.compound":[
"C00254"
],
"metanetx.chemical":[
"MNXM503"
],
"sabiork":[
"1995"
],
"sbo":"SBO:0000247",
"seed.compound":[
"cpd00219"
]
}
},
{
"id":"glc__D_c",
"name":"D-Glucose",
"compartment":"c",
"charge":0,
"formula":"C6H12O6",
"notes":{
"original_bigg_ids":[
"glc_D_c"
]
},
"annotation":{
"bigg.metabolite":[
"glc__D"
],
"biocyc":[
"META:Glucopyranose"
],
"chebi":[
"CHEBI:12965",
"CHEBI:20999",
"CHEBI:4167",
"CHEBI:17634"
],
"hmdb":[
"HMDB00122",
"HMDB06564"
],
"inchi_key":[
"WQZGKKKJIJFFOK-GASJEMHNSA-N"
],
"kegg.compound":[
"C00031"
],
"kegg.drug":[
"D00009"
],
"metanetx.chemical":[
"MNXM41"
],
"sabiork":[
"1406",
"1407"
],
"sbo":"SBO:0000247",
"seed.compound":[
"cpd26821",
"cpd00027"
]
}
},
{
"id":"ivcoa_c",
"name":"Isovaleryl-CoA",
"compartment":"c",
"charge":-4,
"formula":"C26H40N7O17P3S",
"notes":{
"original_bigg_ids":[
"ivcoa_c"
]
},
"annotation":{
"bigg.metabolite":[
"ivcoa"
],
"biocyc":[
"META:ISOVALERYL-COA"
],
"chebi":[
"CHEBI:14481",
"CHEBI:57345",
"CHEBI:1598",
"CHEBI:20126",
"CHEBI:11856",
"CHEBI:15487"
],
"hmdb":[
"HMDB01113"
],
"inchi_key":[
"UYVZIWWBJMYRCD-ZMHDXICWSA-J"
],
"kegg.compound":[
"C02939"
],
"lipidmaps":[
"LMFA07050336"
],
"metanetx.chemical":[
"MNXM471"
],
"reactome.compound":[
"70715"
],
"sabiork":[
"2599"
],
"sbo":"SBO:0000247",
"seed.compound":[
"cpd01882"
]
}
},
{
"id":"ppi_c",
"name":"Diphosphate",
"compartment":"c",
"charge":-3,
"formula":"HO7P2",
"notes":{
"original_bigg_ids":[
"ppi_c"
]
},
"annotation":{
"bigg.metabolite":[
"ppi"
],
"biocyc":[
"META:PYROPHOSPHATE-GROUP",
"META:PPI"
],
"chebi":[
"CHEBI:45212",
"CHEBI:45208",
"CHEBI:8683",
"CHEBI:45067",
"CHEBI:33018",
"CHEBI:29888",
"CHEBI:33017",
"CHEBI:33019",
"CHEBI:42009",
"CHEBI:13420",
"CHEBI:18361"
],
"hmdb":[
"HMDB00250"
],
"inchi_key":[
"XPPKVPWEQAFLFU-UHFFFAOYSA-K"
],
"kegg.compound":[
"C00013"
],
"metanetx.chemical":[
"MNXM11"
],
"reactome.compound":[
"159450",
"113542",
"8878981",
"389593",
"113541",
"8938078",
"111294",
"2046049",
"6806656",
"1132084"
],
"sabiork":[
"1267"
],
"sbo":"SBO:0000247",
"seed.compound":[
"cpd00012",
"cpd27828"
]
}
},
{
"id":"glc__D_e",
"name":"D-Glucose",
"compartment":"e",
"charge":0,
"formula":"C6H12O6",
"notes":{
"original_bigg_ids":[
"glc_D_e"
]
},
"annotation":{
"bigg.metabolite":[
"glc__D"
],
"biocyc":[
"META:Glucopyranose"
],
"chebi":[
"CHEBI:12965",
"CHEBI:20999",
"CHEBI:4167",
"CHEBI:17634"
],
"hmdb":[
"HMDB00122",
"HMDB06564"
],
"inchi_key":[
"WQZGKKKJIJFFOK-GASJEMHNSA-N"
],
"kegg.compound":[
"C00031"
],
"kegg.drug":[
"D00009"
],
"metanetx.chemical":[
"MNXM41"
],
"sabiork":[
"1406",
"1407"
],
"sbo":"SBO:0000247",
"seed.compound":[
"cpd26821",
"cpd00027"
]
}
},
{
"id":"ppi_e",
"name":"Diphosphate",
"compartment":"e",
"charge":-3,
"formula":"HO7P2",
"notes":{
"original_bigg_ids":[
"ppi_e"
]
},
"annotation":{
"bigg.metabolite":[
"ppi"
],
"biocyc":[
"META:PYROPHOSPHATE-GROUP",
"META:PPI"
],
"chebi":[
"CHEBI:45212",
"CHEBI:45208",
"CHEBI:8683",
"CHEBI:45067",
"CHEBI:33018",
"CHEBI:29888",
"CHEBI:33017",
"CHEBI:33019",
"CHEBI:42009",
"CHEBI:13420",
"CHEBI:18361"
],
"hmdb":[
"HMDB00250"
],
"inchi_key":[
"XPPKVPWEQAFLFU-UHFFFAOYSA-K"
],
"kegg.compound":[
"C00013"
],
"metanetx.chemical":[
"MNXM11"
],
"reactome.compound":[
"159450",
"113542",
"8878981",
"389593",
"113541",
"8938078",
"111294",
"2046049",
"6806656",
"1132084"
],
"sabiork":[
"1267"
],
"sbo":"SBO:0000247",
"seed.compound":[
"cpd00012",
"cpd27828"
]
}
},
{
"id":"glcn__D_c",
"name":"D Gluconate C6H11O7",
"compartment":"c",
"charge":-1,
"formula":"C6H11O7",
"notes":{
"original_bigg_ids":[
"glcn_D_c"
]
},
"annotation":{
"bigg.metabolite":[
"glcn__D"
],
"biocyc":[
"META:GLUCONATE"
],
"chebi":[
"CHEBI:20983",
"CHEBI:20985",
"CHEBI:18391",
"CHEBI:20986",
"CHEBI:24265",
"CHEBI:24266",
"CHEBI:12955",
"CHEBI:33198",
"CHEBI:4157",
"CHEBI:42715"
],
"hmdb":[
"HMDB00625",
"HMDB03373"
],
"inchi_key":[
"RGHNJXZEOKUKBD-SQOUGZDYSA-M"
],
"kegg.compound":[
"C00257"
],
"metanetx.chemical":[
"MNXM341"
],
"sabiork":[
"23420",
"1998"
],
"sbo":"SBO:0000247",
"seed.compound":[
"cpd00222"
]
}
},
{
"id":"glcn__D_e",
"name":"D Gluconate C6H11O7",
"compartment":"e",
"charge":-1,
"formula":"C6H11O7",
"notes":{
"original_bigg_ids":[
"glcn_D_e"
]
},
"annotation":{
"bigg.metabolite":[
"glcn__D"
],
"biocyc":[
"META:GLUCONATE"
],
"chebi":[
"CHEBI:20983",
"CHEBI:20985",
"CHEBI:18391",
"CHEBI:20986",
"CHEBI:24265",
"CHEBI:24266",
"CHEBI:12955",
"CHEBI:33198",
"CHEBI:4157",
"CHEBI:42715"
],
"hmdb":[
"HMDB00625",
"HMDB03373"
],
"inchi_key":[
"RGHNJXZEOKUKBD-SQOUGZDYSA-M"
],
"kegg.compound":[
"C00257"
],
"metanetx.chemical":[
"MNXM341"
],
"sabiork":[
"23420",
"1998"
],
"sbo":"SBO:0000247",
"seed.compound":[
"cpd00222"
]
}
},
{
"id":"lac__L_c",
"name":"L-Lactate",
"compartment":"c",
"charge":-1,
"formula":"C3H5O3",
"notes":{
"original_bigg_ids":[
"lac_L_c"
]
},
"annotation":{
"bigg.metabolite":[
"lac__L"
],
"biocyc":[
"META:L-LACTATE"
],
"chebi":[
"CHEBI:11065",
"CHEBI:16651",
"CHEBI:422",
"CHEBI:18783",
"CHEBI:12411"
],
"hmdb":[
"HMDB62492",
"HMDB00190",
"HMDB03328"
],
"inchi_key":[
"JVTAAEKCZFNVCJ-REOHCLBHSA-M"
],
"kegg.compound":[
"C00186"
],
"metanetx.chemical":[
"MNXM179"
],
"reactome.compound":[
"373863",
"29708",
"6807616"
],
"sabiork":[
"1312"
],
"sbo":"SBO:0000247",
"seed.compound":[
"cpd00159"
]
}
},
{
"id":"pppg9_c",
"name":"Protoporphyrinogen IX",
"compartment":"c",
"charge":-2,
"formula":"C34H38N4O4",
"notes":{
"original_bigg_ids":[
"pppg9_c"
]
},
"annotation":{
"bigg.metabolite":[
"pppg9"
],
"biocyc":[
"META:PROTOPORPHYRINOGEN"
],
"chebi":[
"CHEBI:57307",
"CHEBI:26360",
"CHEBI:26359",
"CHEBI:15435",
"CHEBI:8593",
"CHEBI:14962"
],
"hmdb":[
"HMDB01097"
],
"inchi_key":[
"UHSGPDMIQQYNAX-UHFFFAOYSA-L"
],
"kegg.compound":[
"C01079"
],
"metanetx.chemical":[
"MNXM351"
],
"reactome.compound":[
"189478"
],
"sabiork":[
"5384"
],
"sbo":"SBO:0000247",
"seed.compound":[
"cpd00791"
]
}
},
{
"id":"lac__L_e",
"name":"L-Lactate",
"compartment":"e",
"charge":-1,
"formula":"C3H5O3",
"notes":{
"original_bigg_ids":[
"lac_L_e"
]
},
"annotation":{
"bigg.metabolite":[
"lac__L"
],
"biocyc":[
"META:L-LACTATE"
],
"chebi":[
"CHEBI:11065",
"CHEBI:16651",
"CHEBI:422",
"CHEBI:18783",
"CHEBI:12411"
],
"hmdb":[
"HMDB62492",
"HMDB00190",
"HMDB03328"
],
"inchi_key":[
"JVTAAEKCZFNVCJ-REOHCLBHSA-M"
],
"kegg.compound":[
"C00186"
],
"metanetx.chemical":[
"MNXM179"
],
"reactome.compound":[
"373863",
"29708",
"6807616"
],
"sabiork":[
"1312"
],
"sbo":"SBO:0000247",
"seed.compound":[
"cpd00159"
]
}
},
{
"id":"glcur_c",
"name":"D-Glucuronate",
"compartment":"c",
"charge":-1,
"formula":"C6H9O7",
"notes":{
"original_bigg_ids":[
"glcur_c"
]
},
"annotation":{
"bigg.metabolite":[
"glcur"
],
"biocyc":[
"META:D-Glucopyranuronate"
],
"chebi":[
"CHEBI:12975",
"CHEBI:24297",
"CHEBI:21013",
"CHEBI:47952",
"CHEBI:24298",
"CHEBI:4178",
"CHEBI:58720",
"CHEBI:15748"
],
"inchi_key":[
"AEMOLEFTQBMNLQ-AQKNRBDQSA-M"
],
"kegg.compound":[
"C00191"
],
"metanetx.chemical":[
"MNXM241"
],
"sabiork":[
"26257"
],
"sbo":"SBO:0000247",
"seed.compound":[
"cpd00164"
]
}
},
{
"id":"gln__L_c",
"name":"L-Glutamine",
"compartment":"c",
"charge":0,
"formula":"C5H10N2O3",
"notes":{
"original_bigg_ids":[
"gln_L_c"
]
},
"annotation":{
"bigg.metabolite":[
"gln__L"
],
"biocyc":[
"META:GLN"
],
"chebi":[
"CHEBI:42943",
"CHEBI:42899",
"CHEBI:32679",
"CHEBI:32678",
"CHEBI:58359",
"CHEBI:28300",
"CHEBI:42812",
"CHEBI:13110",
"CHEBI:18050",
"CHEBI:32666",
"CHEBI:6227",
"CHEBI:32665",
"CHEBI:21308",
"CHEBI:42814",
"CHEBI:5432",
"CHEBI:24316"
],
"hmdb":[
"HMDB00641"
],
"inchi_key":[
"ZDXPYRJPNDTMRX-VKHMYHEASA-N"
],
"kegg.compound":[
"C00064",
"C00303"
],
"kegg.drug":[
"D00015"
],
"metanetx.chemical":[
"MNXM37"
],
"reactome.compound":[
"113522",
"212615",
"29472"
],
"sabiork":[
"2011",
"74"
],
"sbo":"SBO:0000247",
"seed.compound":[
"cpd00253",
"cpd00053"
]
}
},
{
"id":"pppi_c",
"name":"Inorganic triphosphate",
"compartment":"c",
"charge":-4,
"formula":"HO10P3",
"notes":{
"original_bigg_ids":[
"pppi_c"
]
},
"annotation":{
"bigg.metabolite":[
"pppi"
],
"biocyc":[
"META:P3I"
],
"chebi":[
"CHEBI:48315",
"CHEBI:39949",
"CHEBI:29203",
"CHEBI:9744",
"CHEBI:48316",
"CHEBI:39942",
"CHEBI:48314",
"CHEBI:18036",
"CHEBI:5926",
"CHEBI:48313"
],
"hmdb":[
"HMDB12282",
"HMDB03379"
],
"inchi_key":[
"UNXRWKVEANCORM-UHFFFAOYSA-I"
],
"kegg.compound":[
"C00536"
],
"metanetx.chemical":[
"MNXM332"
],
"sabiork":[
"1681",
"5073"
],
"sbo":"SBO:0000247",
"seed.compound":[
"cpd11672",
"cpd00421"
]
}
},
{
"id":"gln__L_e",
"name":"L-Glutamine",
"compartment":"e",
"charge":0,
"formula":"C5H10N2O3",
"notes":{
"original_bigg_ids":[
"gln_L_e"
]
},
"annotation":{
"bigg.metabolite":[
"gln__L"
],
"biocyc":[
"META:GLN"
],
"chebi":[
"CHEBI:42943",
"CHEBI:42899",
"CHEBI:32679",
"CHEBI:32678",
"CHEBI:58359",
"CHEBI:28300",
"CHEBI:42812",
"CHEBI:13110",
"CHEBI:18050",
"CHEBI:32666",
"CHEBI:6227",
"CHEBI:32665",
"CHEBI:21308",
"CHEBI:42814",
"CHEBI:5432",
"CHEBI:24316"
],
"hmdb":[
"HMDB00641"
],
"inchi_key":[
"ZDXPYRJPNDTMRX-VKHMYHEASA-N"
],
"kegg.compound":[
"C00064",
"C00303"
],
"kegg.drug":[
"D00015"
],
"metanetx.chemical":[
"MNXM37"
],
"reactome.compound":[
"113522",
"212615",
"29472"
],
"sabiork":[
"2011",
"74"
],
"sbo":"SBO:0000247",
"seed.compound":[
"cpd00253",
"cpd00053"
]
}
},
{
"id":"lcts_c",
"name":"Lactose C12H22O11",
"compartment":"c",
"charge":0,
"formula":"C12H22O11",
"notes":{
"original_bigg_ids":[
"lcts_c"
]
},
"annotation":{
"bigg.metabolite":[
"lcts"
],
"biocyc":[
"META:CPD-15971",
"META:CPD-15972"
],
"chebi":[
"CHEBI:14497",
"CHEBI:10296",
"CHEBI:10428",
"CHEBI:25005",
"CHEBI:27968",
"CHEBI:36218",
"CHEBI:22846",
"CHEBI:22760",
"CHEBI:10380",
"CHEBI:613009",
"CHEBI:35463",
"CHEBI:17716",
"CHEBI:43665",
"CHEBI:27755",
"CHEBI:22460",
"CHEBI:28577"
],
"hmdb":[
"HMDB41627"
],
"inchi_key":[
"GUBGYTABKSRVRQ-QKKXKWKRSA-N"
],
"kegg.compound":[
"C00243",
"C01970"
],
"kegg.drug":[
"D00046"
],
"kegg.glycan":[
"G10504"
],
"metanetx.chemical":[
"MNXM362"
],
"sabiork":[
"1376",
"104"
],
"sbo":"SBO:0000247",
"seed.compound":[
"cpd03809",
"cpd00208",
"cpd01354"
]
}
},
{
"id":"pram_c",
"name":"5-Phospho-beta-D-ribosylamine",
"compartment":"c",
"charge":-1,
"formula":"C5H11NO7P",
"notes":{
"original_bigg_ids":[
"pram_c"
]
},
"annotation":{
"bigg.metabolite":[
"pram"
],
"biocyc":[
"META:5-P-BETA-D-RIBOSYL-AMINE"
],
"chebi":[
"CHEBI:12161",
"CHEBI:37737",
"CHEBI:42834",
"CHEBI:2123",
"CHEBI:20626",
"CHEBI:58681"
],
"hmdb":[
"HMDB01128",
"HMDB02347",
"HMDB62576"
],
"inchi_key":[
"SKCBPEVYGOQGJN-TXICZTDVSA-M"
],
"kegg.compound":[
"C03090"
],
"metanetx.chemical":[
"MNXM90003"
],
"reactome.compound":[
"111292"
],
"sabiork":[
"1884"
],
"sbo":"SBO:0000247",
"seed.compound":[
"cpd01982"
]
}
},
{
"id":"lcts_e",
"name":"Lactose C12H22O11",
"compartment":"e",
"charge":0,
"formula":"C12H22O11",
"notes":{
"original_bigg_ids":[
"lcts_e"
]
},
"annotation":{
"bigg.metabolite":[
"lcts"
],
"biocyc":[
"META:CPD-15971",
"META:CPD-15972"
],
"chebi":[
"CHEBI:14497",
"CHEBI:10296",
"CHEBI:10428",
"CHEBI:25005",
"CHEBI:27968",
"CHEBI:36218",
"CHEBI:22846",
"CHEBI:22760",
"CHEBI:10380",
"CHEBI:613009",
"CHEBI:35463",
"CHEBI:17716",
"CHEBI:43665",
"CHEBI:27755",
"CHEBI:22460",
"CHEBI:28577"
],
"hmdb":[
"HMDB41627"
],
"inchi_key":[
"GUBGYTABKSRVRQ-QKKXKWKRSA-N"
],
"kegg.compound":[
"C00243",
"C01970"
],
"kegg.drug":[
"D00046"
],
"kegg.glycan":[
"G10504"
],
"metanetx.chemical":[
"MNXM362"
],
"sabiork":[
"1376",
"104"
],
"sbo":"SBO:0000247",
"seed.compound":[
"cpd03809",
"cpd00208",
"cpd01354"
]
}
},
{
"id":"glntrna_c",
"name":"L-Glutaminyl-tRNA(Gln)",
"compartment":"c",
"charge":-2,
"formula":"C20H31N2O18P2R3",
"notes":{
"original_bigg_ids":[
"glntrna_c"
]
},
"annotation":{
"bigg.metabolite":[
"glntrna"
],
"chebi":[
"CHEBI:13112",
"CHEBI:5433",
"CHEBI:13344",
"CHEBI:29166"
],
"kegg.compound":[
"C02282"
],
"metanetx.chemical":[
"MNXM89810"
],
"reactome.compound":[
"379753",
"379772"
],
"sabiork":[
"3857"
],
"sbo":"SBO:0000247",
"seed.compound":[
"cpd12060"
]
}
},
{
"id":"pran_c",
"name":"N-(5-Phospho-D-ribosyl)anthranilate",
"compartment":"c",
"charge":-3,
"formula":"C12H13NO9P",
"notes":{
"original_bigg_ids":[
"pran_c"
]
},
"annotation":{
"bigg.metabolite":[
"pran"
],
"biocyc":[
"META:N-5-PHOSPHORIBOSYL-ANTHRANILATE"
],
"chebi":[
"CHEBI:12431",
"CHEBI:21472",
"CHEBI:12432",
"CHEBI:21488",
"CHEBI:7091",
"CHEBI:18277"
],
"inchi_key":[
"PMFMJXPRNJUYMB-GWOFURMSSA-K"
],
"kegg.compound":[
"C04302"
],
"metanetx.chemical":[
"MNXM1489"
],
"sbo":"SBO:0000247",
"seed.compound":[
"cpd02642"
]
}
},
{
"id":"glu5p_c",
"name":"L-Glutamate 5-phosphate",
"compartment":"c",
"charge":-2,
"formula":"C5H8NO7P",
"notes":{
"original_bigg_ids":[
"glu5p_c"
]
},
"annotation":{
"bigg.metabolite":[
"glu5p"
],
"biocyc":[
"META:L-GLUTAMATE-5-P"
],
"chebi":[
"CHEBI:6230",
"CHEBI:58274",
"CHEBI:17798",
"CHEBI:13113",
"CHEBI:13108",
"CHEBI:21312"
],
"hmdb":[
"HMDB01228"
],
"inchi_key":[
"PJRXVIJAERNUIP-VKHMYHEASA-L"
],
"kegg.compound":[
"C03287"
],
"metanetx.chemical":[
"MNXM1280"
],
"sabiork":[
"1742"
],
"sbo":"SBO:0000247",
"seed.compound":[
"cpd02097"
]
}
},
{
"id":"leu__L_c",
"name":"L-Leucine",
"compartment":"c",
"charge":0,
"formula":"C6H13NO2",
"notes":{
"original_bigg_ids":[
"leu_L_c"
]
},
"annotation":{
"bigg.metabolite":[
"leu__L"
],
"biocyc":[
"META:LEU"
],
"chebi":[
"CHEBI:32620",
"CHEBI:25017",
"CHEBI:43695",
"CHEBI:21348",
"CHEBI:13131",
"CHEBI:43733",
"CHEBI:43646",
"CHEBI:43814",
"CHEBI:6260",
"CHEBI:32628",
"CHEBI:32627",
"CHEBI:10866",
"CHEBI:57427",
"CHEBI:32619",
"CHEBI:15603"
],
"hmdb":[
"HMDB00687",
"HMDB62203"
],
"inchi_key":[
"ROHFNLRQFUQHCH-YFKPBYRVSA-N"
],
"kegg.compound":[
"C16439",
"C00123"
],
"kegg.drug":[
"D00030"
],
"lipidmaps":[
"LMFA01100048"
],
"metanetx.chemical":[
"MNXM140"
],
"reactome.compound":[
"29588",
"113580",
"351964"
],
"sabiork":[
"21059",
"69"
],
"sbo":"SBO:0000247",
"seed.compound":[
"cpd00107",
"cpd15143"
]
}
},
{
"id":"leu__L_e",
"name":"L-Leucine",
"compartment":"e",
"charge":0,
"formula":"C6H13NO2",
"notes":{
"original_bigg_ids":[
"leu_L_e"
]
},
"annotation":{
"bigg.metabolite":[
"leu__L"
],
"biocyc":[
"META:LEU"
],
"chebi":[
"CHEBI:32620",
"CHEBI:25017",
"CHEBI:43695",
"CHEBI:21348",
"CHEBI:13131",
"CHEBI:43733",
"CHEBI:43646",
"CHEBI:43814",
"CHEBI:6260",
"CHEBI:32628",
"CHEBI:32627",
"CHEBI:10866",
"CHEBI:57427",
"CHEBI:32619",
"CHEBI:15603"
],
"hmdb":[
"HMDB00687",
"HMDB62203"
],
"inchi_key":[
"ROHFNLRQFUQHCH-YFKPBYRVSA-N"
],
"kegg.compound":[
"C16439",
"C00123"
],
"kegg.drug":[
"D00030"
],
"lipidmaps":[
"LMFA01100048"
],
"metanetx.chemical":[
"MNXM140"
],
"reactome.compound":[
"29588",
"113580",
"351964"
],
"sabiork":[
"21059",
"69"
],
"sbo":"SBO:0000247",
"seed.compound":[
"cpd00107",
"cpd15143"
]
}
},
{
"id":"prbamp_c",
"name":"1-(5-Phosphoribosyl)-AMP",
"compartment":"c",
"charge":-4,
"formula":"C15H19N5O14P2",
"notes":{
"original_bigg_ids":[
"prbamp_c"
]
},
"annotation":{
"bigg.metabolite":[
"prbamp"
],
"biocyc":[
"META:PHOSPHORIBOSYL-AMP"
],
"chebi":[
"CHEBI:7354",
"CHEBI:11195",
"CHEBI:37522",
"CHEBI:59457",
"CHEBI:18374",
"CHEBI:8166",
"CHEBI:20628"
],
"hmdb":[
"HMDB12276"
],
"inchi_key":[
"RTQMRTSPTLIIHM-KEOHHSTQSA-J"
],
"kegg.compound":[
"C02741"
],
"metanetx.chemical":[
"MNXM1515"
],
"sbo":"SBO:0000247",
"seed.compound":[
"cpd01777"
]
}
},
{
"id":"leutrna_c",
"name":"L-Leucyl-tRNA(Leu)",
"compartment":"c",
"charge":-2,
"formula":"C21H34O17P2R3N",
"notes":{
"original_bigg_ids":[
"leutrna_c"
]
},
"annotation":{
"bigg.metabolite":[
"leutrna"
],
"chebi":[
"CHEBI:16624",
"CHEBI:13133",
"CHEBI:6262",
"CHEBI:13134"
],
"kegg.compound":[
"C02047"
],
"metanetx.chemical":[
"MNXM697"
],
"reactome.compound":[
"379773",
"379757"
],
"sabiork":[
"3869"
],
"sbo":"SBO:0000247",
"seed.compound":[
"cpd12003"
]
}
},
{
"id":"glu5sa_c",
"name":"L-Glutamate 5-semialdehyde",
"compartment":"c",
"charge":0,
"formula":"C5H9NO3",
"notes":{
"original_bigg_ids":[
"glu5sa_c"
]
},
"annotation":{
"bigg.metabolite":[
"glu5sa"
],
"biocyc":[
"META:L-GLUTAMATE_GAMMA-SEMIALDEHYDE"
],
"chebi":[
"CHEBI:21302",
"CHEBI:58066",
"CHEBI:17232",
"CHEBI:13109",
"CHEBI:6225"
],
"hmdb":[
"HMDB02104"
],
"inchi_key":[
"KABXUUFDPUOJMW-BYPYZUCNSA-N"
],
"kegg.compound":[
"C01165"
],
"metanetx.chemical":[
"MNXM245"
],
"reactome.compound":[
"31339"
],
"sabiork":[
"2262"
],
"sbo":"SBO:0000247",
"seed.compound":[
"cpd00858"
]
}
},
{
"id":"prbatp_c",
"name":"1-(5-Phosphoribosyl)-ATP",
"compartment":"c",
"charge":-6,
"formula":"C15H19N5O20P4",
"notes":{
"original_bigg_ids":[
"prbatp_c"
]
},
"annotation":{
"bigg.metabolite":[
"prbatp"
],
"biocyc":[
"META:PHOSPHORIBOSYL-ATP"
],
"chebi":[
"CHEBI:73200",
"CHEBI:58424",
"CHEBI:11196",
"CHEBI:18263",
"CHEBI:73183",
"CHEBI:8167",
"CHEBI:18970",
"CHEBI:59460",
"CHEBI:11192"
],
"hmdb":[
"HMDB03665"
],
"inchi_key":[
"RKNHJBVBFHDXGR-KEOHHSTQSA-H"
],
"kegg.compound":[
"C02739"
],
"metanetx.chemical":[
"MNXM1351"
],
"sbo":"SBO:0000247",
"seed.compound":[
"cpd01775"
]
}
},
{
"id":"glu__D_c",
"name":"D-Glutamate",
"compartment":"c",
"charge":-1,
"formula":"C5H8NO4",
"notes":{
"original_bigg_ids":[
"glu_D_c"
]
},
"annotation":{
"bigg.metabolite":[
"glu__D"
],
"biocyc":[
"META:D-GLT"
],
"chebi":[
"CHEBI:29986",
"CHEBI:12979",
"CHEBI:21023",
"CHEBI:4183",
"CHEBI:29989",
"CHEBI:21022",
"CHEBI:15966"
],
"hmdb":[
"HMDB03339"
],
"inchi_key":[
"WHUUTDBJXJRKMK-GSVOUGTGSA-M"
],
"kegg.compound":[
"C00217"
],
"metanetx.chemical":[
"MNXM331"
],
"sabiork":[
"1978"
],
"sbo":"SBO:0000247",
"seed.compound":[
"cpd00186"
]
}
},
{
"id":"lys__L_c",
"name":"L-Lysine",
"compartment":"c",
"charge":1,
"formula":"C6H15N2O2",
"notes":{
"original_bigg_ids":[
"lys_L_c"
]
},
"annotation":{
"bigg.metabolite":[
"lys__L"
],
"biocyc":[
"META:LYS"
],
"chebi":[
"CHEBI:6264",
"CHEBI:32564",
"CHEBI:13135",
"CHEBI:32550",
"CHEBI:21351",
"CHEBI:18019",
"CHEBI:32552",
"CHEBI:32551",
"CHEBI:133538",
"CHEBI:32565",
"CHEBI:43950",
"CHEBI:32563",
"CHEBI:25094"
],
"hmdb":[
"HMDB03405",
"HMDB00182",
"HMDB62809"
],
"inchi_key":[
"KDXKERNSBIXSRK-YFKPBYRVSA-O"
],
"kegg.compound":[
"C00047",
"C16440"
],
"kegg.drug":[
"D02304"
],
"metanetx.chemical":[
"MNXM78"
],
"reactome.compound":[
"29444",
"351979",
"351991"
],
"sabiork":[
"22945",
"79"
],
"sbo":"SBO:0000247",
"seed.compound":[
"cpd19182",
"cpd00039"
]
}
},
{
"id":"prfp_c",
"name":"1-(5-Phosphoribosyl)-5-[(5-phosphoribosylamino)methylideneamino]imidazole-4-carboxamide",
"compartment":"c",
"charge":-3,
"formula":"C15H22N5O15P2",
"notes":{
"original_bigg_ids":[
"prfp_c"
]
},
"annotation":{
"bigg.metabolite":[
"prfp"
],
"biocyc":[
"META:PHOSPHORIBOSYL-FORMIMINO-AICAR-P"
],
"chebi":[
"CHEBI:11194",
"CHEBI:75912",
"CHEBI:58435",
"CHEBI:2020",
"CHEBI:20528",
"CHEBI:18302"
],
"hmdb":[
"HMDB12277"
],
"inchi_key":[
"QOUSHGMTBIIAHR-KEOHHSTQSA-J"
],
"kegg.compound":[
"C04896"
],
"metanetx.chemical":[
"MNXM1397"
],
"sbo":"SBO:0000247",
"seed.compound":[
"cpd02979"
]
}
},
{
"id":"lys__L_e",
"name":"L-Lysine",
"compartment":"e",
"charge":1,
"formula":"C6H15N2O2",
"notes":{
"original_bigg_ids":[
"lys_L_e"
]
},
"annotation":{
"bigg.metabolite":[
"lys__L"
],
"biocyc":[
"META:LYS"
],
"chebi":[
"CHEBI:6264",
"CHEBI:32564",
"CHEBI:13135",
"CHEBI:32550",
"CHEBI:21351",
"CHEBI:18019",
"CHEBI:32552",
"CHEBI:32551",
"CHEBI:133538",
"CHEBI:32565",
"CHEBI:43950",
"CHEBI:32563",
"CHEBI:25094"
],
"hmdb":[
"HMDB03405",
"HMDB00182",
"HMDB62809"
],
"inchi_key":[
"KDXKERNSBIXSRK-YFKPBYRVSA-O"
],
"kegg.compound":[
"C00047",
"C16440"
],
"kegg.drug":[
"D02304"
],
"metanetx.chemical":[
"MNXM78"
],
"reactome.compound":[
"29444",
"351979",
"351991"
],
"sabiork":[
"22945",
"79"
],
"sbo":"SBO:0000247",
"seed.compound":[
"cpd19182",
"cpd00039"
]
}
},
{
"id":"glu__L_c",
"name":"L-Glutamate",
"compartment":"c",
"charge":-1,
"formula":"C5H8NO4",
"notes":{
"original_bigg_ids":[
"glu_L_c"
]
},
"annotation":{
"bigg.metabolite":[
"glu__L"
],
"biocyc":[
"META:Glutamates",
"META:GLT"
],
"chebi":[
"CHEBI:76051",
"CHEBI:21301",
"CHEBI:29985",
"CHEBI:42825",
"CHEBI:29987",
"CHEBI:18237",
"CHEBI:24314",
"CHEBI:16015",
"CHEBI:13107",
"CHEBI:5431",
"CHEBI:21304",
"CHEBI:6224",
"CHEBI:14321",
"CHEBI:29988"
],
"hmdb":[
"HMDB00148",
"HMDB60475"
],
"inchi_key":[
"WHUUTDBJXJRKMK-VKHMYHEASA-M"
],
"kegg.compound":[
"C00025",
"C00302"
],
"kegg.drug":[
"D00007",
"D04341"
],
"metanetx.chemical":[
"MNXM89557"
],
"reactome.compound":[
"428614",
"29404",
"113552",
"210382"
],
"sabiork":[
"73",
"2010"
],
"sbo":"SBO:0000247",
"seed.compound":[
"cpd27177",
"cpd00023",
"cpd19002"
]
}
},
{
"id":"prlp_c",
"name":"5-[(5-phospho-1-deoxyribulos-1-ylamino)methylideneamino]-1-(5-phosphoribosyl)imidazole-4-carboxamide",
"compartment":"c",
"charge":-3,
"formula":"C15H22N5O15P2",
"notes":{
"original_bigg_ids":[
"prlp_c"
]
},
"annotation":{
"bigg.metabolite":[
"prlp"
],
"biocyc":[
"META:PHOSPHORIBULOSYL-FORMIMINO-AICAR-P"
],
"chebi":[
"CHEBI:39698",
"CHEBI:21471",
"CHEBI:7090",
"CHEBI:58525",
"CHEBI:27735",
"CHEBI:12100"
],
"inchi_key":[
"BLKFNHOCHNCLII-GHVQHMAVSA-J"
],
"kegg.compound":[
"C04916"
],
"metanetx.chemical":[
"MNXM1408"
],
"sabiork":[
"7675"
],
"sbo":"SBO:0000247",
"seed.compound":[
"cpd02991"
]
}
},
{
"id":"glu__L_e",
"name":"L-Glutamate",
"compartment":"e",
"charge":-1,
"formula":"C5H8NO4",
"notes":{
"original_bigg_ids":[
"glu_L_e"
]
},
"annotation":{
"bigg.metabolite":[
"glu__L"
],
"biocyc":[
"META:Glutamates",
"META:GLT"
],
"chebi":[
"CHEBI:76051",
"CHEBI:21301",
"CHEBI:29985",
"CHEBI:42825",
"CHEBI:29987",
"CHEBI:18237",
"CHEBI:24314",
"CHEBI:16015",
"CHEBI:13107",
"CHEBI:5431",
"CHEBI:21304",
"CHEBI:6224",
"CHEBI:14321",
"CHEBI:29988"
],
"hmdb":[
"HMDB00148",
"HMDB60475"
],
"inchi_key":[
"WHUUTDBJXJRKMK-VKHMYHEASA-M"
],
"kegg.compound":[
"C00025",
"C00302"
],
"kegg.drug":[
"D00007",
"D04341"
],
"metanetx.chemical":[
"MNXM89557"
],
"reactome.compound":[
"428614",
"29404",
"113552",
"210382"
],
"sabiork":[
"73",
"2010"
],
"sbo":"SBO:0000247",
"seed.compound":[
"cpd27177",
"cpd00023",
"cpd19002"
]
}
},
{
"id":"lyspg_LLA_c",
"name":"1 lysyl phosphatidyl glycerol  lactis specific ",
"compartment":"c",
"charge":0,
"formula":"C4620H8898N200O1100P100",
"notes":{
"original_bigg_ids":[
"lyspg_LLA_c"
]
},
"annotation":{
"bigg.metabolite":[
"lyspg_LLA"
],
"sbo":"SBO:0000247"
}
},
{
"id":"pro__L_c",
"name":"L-Proline",
"compartment":"c",
"charge":0,
"formula":"C5H9NO2",
"notes":{
"original_bigg_ids":[
"pro_L_c"
]
},
"annotation":{
"bigg.metabolite":[
"pro__L"
],
"biocyc":[
"META:PRO"
],
"chebi":[
"CHEBI:26271",
"CHEBI:60039",
"CHEBI:45100",
"CHEBI:13154",
"CHEBI:184637",
"CHEBI:17203",
"CHEBI:21373",
"CHEBI:32862",
"CHEBI:32872",
"CHEBI:45040",
"CHEBI:32871",
"CHEBI:6286",
"CHEBI:32864",
"CHEBI:42067",
"CHEBI:45159",
"CHEBI:58054"
],
"hmdb":[
"HMDB00162"
],
"inchi_key":[
"ONIBWKKTOPOVIA-BYPYZUCNSA-N"
],
"kegg.compound":[
"C00148",
"C16435"
],
"kegg.drug":[
"D00035"
],
"metanetx.chemical":[
"MNXM114"
],
"reactome.compound":[
"352033",
"379717",
"113538"
],
"sabiork":[
"25536",
"82"
],
"sbo":"SBO:0000247",
"seed.compound":[
"cpd00129",
"cpd15140"
]
}
},
{
"id":"lystrna_c",
"name":"L-Lysine-tRNA (Lys)",
"compartment":"c",
"charge":-1,
"formula":"C21H36N2O17P2R3",
"notes":{
"original_bigg_ids":[
"lystrna_c"
]
},
"annotation":{
"bigg.metabolite":[
"lystrna"
],
"chebi":[
"CHEBI:6267",
"CHEBI:13138",
"CHEBI:13137",
"CHEBI:16047"
],
"kegg.compound":[
"C01931"
],
"metanetx.chemical":[
"MNXM89922"
],
"reactome.compound":[
"379795",
"379736"
],
"sabiork":[
"3865"
],
"sbo":"SBO:0000247",
"seed.compound":[
"cpd15249",
"cpd01326"
]
}
},
{
"id":"glutrna_c",
"name":"L-Glutamyl-tRNA(Glu)",
"compartment":"c",
"charge":-3,
"formula":"C20H29NO19P2R3",
"notes":{
"original_bigg_ids":[
"glutrna_c"
]
},
"annotation":{
"bigg.metabolite":[
"glutrna"
],
"chebi":[
"CHEBI:29157",
"CHEBI:13114",
"CHEBI:6232"
],
"kegg.compound":[
"C02987"
],
"metanetx.chemical":[
"MNXM89752"
],
"reactome.compound":[
"379744",
"379751"
],
"sabiork":[
"3856"
],
"sbo":"SBO:0000247",
"seed.compound":[
"cpd12227"
]
}
},
{
"id":"m12dg_LLA_c",
"name":"Monoglucosyl 1 2 diacylglycerol",
"compartment":"c",
"charge":0,
"formula":"C4320H7998O1000",
"notes":{
"original_bigg_ids":[
"m12dg_LLA_c"
]
},
"annotation":{
"bigg.metabolite":[
"m12dg_LLA"
],
"sbo":"SBO:0000247"
}
},
{
"id":"pro__L_e",
"name":"L-Proline",
"compartment":"e",
"charge":0,
"formula":"C5H9NO2",
"notes":{
"original_bigg_ids":[
"pro_L_e"
]
},
"annotation":{
"bigg.metabolite":[
"pro__L"
],
"biocyc":[
"META:PRO"
],
"chebi":[
"CHEBI:26271",
"CHEBI:60039",
"CHEBI:45100",
"CHEBI:13154",
"CHEBI:184637",
"CHEBI:17203",
"CHEBI:21373",
"CHEBI:32862",
"CHEBI:32872",
"CHEBI:45040",
"CHEBI:32871",
"CHEBI:6286",
"CHEBI:32864",
"CHEBI:42067",
"CHEBI:45159",
"CHEBI:58054"
],
"hmdb":[
"HMDB00162"
],
"inchi_key":[
"ONIBWKKTOPOVIA-BYPYZUCNSA-N"
],
"kegg.compound":[
"C00148",
"C16435"
],
"kegg.drug":[
"D00035"
],
"metanetx.chemical":[
"MNXM114"
],
"reactome.compound":[
"352033",
"379717",
"113538"
],
"sabiork":[
"25536",
"82"
],
"sbo":"SBO:0000247",
"seed.compound":[
"cpd00129",
"cpd15140"
]
}
},
{
"id":"mal__L_c",
"name":"L-Malate",
"compartment":"c",
"charge":-2,
"formula":"C4H4O5",
"notes":{
"original_bigg_ids":[
"mal_L_c"
]
},
"annotation":{
"bigg.metabolite":[
"mal__L"
],
"biocyc":[
"META:MAL"
],
"chebi":[
"CHEBI:15589",
"CHEBI:30797",
"CHEBI:423",
"CHEBI:18784",
"CHEBI:18785",
"CHEBI:13140",
"CHEBI:11066"
],
"hmdb":[
"HMDB00156"
],
"inchi_key":[
"BJEPYKJPYRNKOW-REOHCLBHSA-L"
],
"kegg.compound":[
"C00149"
],
"metanetx.chemical":[
"MNXM98"
],
"reactome.compound":[
"198498",
"113544"
],
"sabiork":[
"1918"
],
"sbo":"SBO:0000247",
"seed.compound":[
"cpd00130"
]
}
},
{
"id":"glutrnagln_c",
"name":"Glutamine tRNA charged with glutamate",
"compartment":"c",
"charge":-3,
"formula":"C20H29NO19P2R3",
"notes":{
"original_bigg_ids":[
"glutrnagln_c"
]
},
"annotation":{
"bigg.metabolite":[
"glutrnagln"
],
"sbo":"SBO:0000247"
}
},
{
"id":"protrna_c",
"name":"L-Prolyl-tRNA(Pro)",
"compartment":"c",
"charge":-2,
"formula":"C20H30NO17P2R3",
"notes":{
"original_bigg_ids":[
"protrna_c"
]
},
"annotation":{
"bigg.metabolite":[
"protrna"
],
"chebi":[
"CHEBI:6287",
"CHEBI:13155",
"CHEBI:29154"
],
"kegg.compound":[
"C02702"
],
"metanetx.chemical":[
"MNXM247"
],
"reactome.compound":[
"379746",
"379745"
],
"sabiork":[
"3863"
],
"sbo":"SBO:0000247",
"seed.compound":[
"cpd12164"
]
}
},
{
"id":"gly_c",
"name":"Glycine",
"compartment":"c",
"charge":0,
"formula":"C2H5NO2",
"notes":{
"original_bigg_ids":[
"gly_c"
]
},
"annotation":{
"bigg.metabolite":[
"gly"
],
"biocyc":[
"META:GLY"
],
"chebi":[
"CHEBI:32508",
"CHEBI:32507",
"CHEBI:15428",
"CHEBI:42964",
"CHEBI:14344",
"CHEBI:24368",
"CHEBI:10792",
"CHEBI:5460",
"CHEBI:57305"
],
"envipath":[
"32de3cf4-e3e6-4168-956e-32fa5ddb0ce1/compound/19441357-44af-48e1-b5ac-0e48c8dcbb87",
"650babc9-9d68-4b73-9332-11972ca26f7b/compound/870d7ca5-6659-40eb-8b5d-858bd29cddaa"
],
"hmdb":[
"HMDB00123"
],
"inchi_key":[
"DHMQDGOQFOQNFH-UHFFFAOYSA-N"
],
"kegg.compound":[
"C00037"
],
"kegg.drug":[
"D00011"
],
"metanetx.chemical":[
"MNXM29"
],
"reactome.compound":[
"29424",
"193446",
"113545",
"159549",
"266029"
],
"sabiork":[
"66"
],
"sbo":"SBO:0000247",
"seed.compound":[
"cpd00033"
]
}
},
{
"id":"mal__L_e",
"name":"L-Malate",
"compartment":"e",
"charge":-2,
"formula":"C4H4O5",
"notes":{
"original_bigg_ids":[
"mal_L_e"
]
},
"annotation":{
"bigg.metabolite":[
"mal__L"
],
"biocyc":[
"META:MAL"
],
"chebi":[
"CHEBI:15589",
"CHEBI:30797",
"CHEBI:423",
"CHEBI:18784",
"CHEBI:18785",
"CHEBI:13140",
"CHEBI:11066"
],
"hmdb":[
"HMDB00156"
],
"inchi_key":[
"BJEPYKJPYRNKOW-REOHCLBHSA-L"
],
"kegg.compound":[
"C00149"
],
"metanetx.chemical":[
"MNXM98"
],
"reactome.compound":[
"198498",
"113544"
],
"sabiork":[
"1918"
],
"sbo":"SBO:0000247",
"seed.compound":[
"cpd00130"
]
}
},
{
"id":"prpp_c",
"name":"5-Phospho-alpha-D-ribose 1-diphosphate",
"compartment":"c",
"charge":-5,
"formula":"C5H8O14P3",
"notes":{
"original_bigg_ids":[
"prpp_c"
]
},
"annotation":{
"bigg.metabolite":[
"prpp"
],
"biocyc":[
"META:PRPP"
],
"chebi":[
"CHEBI:2121",
"CHEBI:20625",
"CHEBI:12160",
"CHEBI:45139",
"CHEBI:12159",
"CHEBI:17111",
"CHEBI:58017"
],
"hmdb":[
"HMDB00280",
"HMDB62643"
],
"inchi_key":[
"PQGCEDQWHSBAJP-TXICZTDVSA-I"
],
"kegg.compound":[
"C00119"
],
"metanetx.chemical":[
"MNXM91"
],
"reactome.compound":[
"73566"
],
"sabiork":[
"1305"
],
"sbo":"SBO:0000247",
"seed.compound":[
"cpd00103"
]
}
},
{
"id":"malacp_c",
"name":"Malonyl acyl carrier protein",
"compartment":"c",
"charge":-2,
"formula":"C14H22N2O10PRS",
"notes":{
"original_bigg_ids":[
"malacp_c"
]
},
"annotation":{
"bigg.metabolite":[
"malacp"
],
"sbo":"SBO:0000247"
}
},
{
"id":"gly_e",
"name":"Glycine",
"compartment":"e",
"charge":0,
"formula":"C2H5NO2",
"notes":{
"original_bigg_ids":[
"gly_e"
]
},
"annotation":{
"bigg.metabolite":[
"gly"
],
"biocyc":[
"META:GLY"
],
"chebi":[
"CHEBI:32508",
"CHEBI:32507",
"CHEBI:15428",
"CHEBI:42964",
"CHEBI:14344",
"CHEBI:24368",
"CHEBI:10792",
"CHEBI:5460",
"CHEBI:57305"
],
"envipath":[
"32de3cf4-e3e6-4168-956e-32fa5ddb0ce1/compound/19441357-44af-48e1-b5ac-0e48c8dcbb87",
"650babc9-9d68-4b73-9332-11972ca26f7b/compound/870d7ca5-6659-40eb-8b5d-858bd29cddaa"
],
"hmdb":[
"HMDB00123"
],
"inchi_key":[
"DHMQDGOQFOQNFH-UHFFFAOYSA-N"
],
"kegg.compound":[
"C00037"
],
"kegg.drug":[
"D00011"
],
"metanetx.chemical":[
"MNXM29"
],
"reactome.compound":[
"29424",
"193446",
"113545",
"159549",
"266029"
],
"sabiork":[
"66"
],
"sbo":"SBO:0000247",
"seed.compound":[
"cpd00033"
]
}
},
{
"id":"psd5p_c",
"name":"Pseudouridine 5  phosphate C9H11N2O9P",
"compartment":"c",
"charge":-2,
"formula":"C9H11N2O9P",
"notes":{
"original_bigg_ids":[
"psd5p_c"
]
},
"annotation":{
"bigg.metabolite":[
"psd5p"
],
"metanetx.chemical":[
"MNXM148492"
],
"sbo":"SBO:0000247"
}
},
{
"id":"glyald_c",
"name":"D-Glyceraldehyde",
"compartment":"c",
"charge":0,
"formula":"C3H6O3",
"notes":{
"original_bigg_ids":[
"glyald_c"
]
},
"annotation":{
"bigg.metabolite":[
"glyald"
],
"biocyc":[
"META:GLYCERALD"
],
"chebi":[
"CHEBI:17378",
"CHEBI:21025",
"CHEBI:4186",
"CHEBI:12982",
"CHEBI:39973"
],
"inchi_key":[
"MNQZXJOMYWMBOU-VKHMYHEASA-N"
],
"kegg.compound":[
"C00577"
],
"metanetx.chemical":[
"MNXM435"
],
"reactome.compound":[
"30393"
],
"sabiork":[
"1409"
],
"sbo":"SBO:0000247",
"seed.compound":[
"cpd00448"
]
}
},
{
"id":"glyb_c",
"name":"Glycine betaine",
"compartment":"c",
"charge":0,
"formula":"C5H11NO2",
"notes":{
"original_bigg_ids":[
"glyb_c"
]
},
"annotation":{
"bigg.metabolite":[
"glyb"
],
"biocyc":[
"META:BETAINE"
],
"chebi":[
"CHEBI:27128",
"CHEBI:12531",
"CHEBI:29050",
"CHEBI:15264",
"CHEBI:24370",
"CHEBI:13895",
"CHEBI:41134",
"CHEBI:22858",
"CHEBI:41139",
"CHEBI:3073",
"CHEBI:17750"
],
"hmdb":[
"HMDB00043",
"HMDB59606"
],
"inchi_key":[
"KWIUHFFTVRNATP-UHFFFAOYSA-N"
],
"kegg.compound":[
"C00719"
],
"kegg.drug":[
"D07523"
],
"metanetx.chemical":[
"MNXM289"
],
"reactome.compound":[
"352015",
"6798202"
],
"sabiork":[
"5196"
],
"sbo":"SBO:0000247",
"seed.compound":[
"cpd00540"
]
}
},
{
"id":"malcoa_c",
"name":"Malonyl CoA C24H33N7O19P3S",
"compartment":"c",
"charge":-5,
"formula":"C24H33N7O19P3S",
"notes":{
"original_bigg_ids":[
"malcoa_c"
]
},
"annotation":{
"bigg.metabolite":[
"malcoa"
],
"biocyc":[
"META:MALONYL-COA"
],
"chebi":[
"CHEBI:25135",
"CHEBI:43979",
"CHEBI:57384",
"CHEBI:14565",
"CHEBI:15531",
"CHEBI:6661"
],
"hmdb":[
"HMDB01175"
],
"inchi_key":[
"LTYOQGRJFJAKNA-DVVLENMVSA-I"
],
"kegg.compound":[
"C00083"
],
"lipidmaps":[
"LMFA07050345",
"LMFA07050031"
],
"metanetx.chemical":[
"MNXM40"
],
"reactome.compound":[
"977323",
"2046066",
"29508"
],
"sabiork":[
"1930"
],
"sbo":"SBO:0000247",
"seed.compound":[
"cpd00070",
"cpd12270"
]
}
},
{
"id":"pser__L_c",
"name":"O-Phospho-L-serine",
"compartment":"c",
"charge":-2,
"formula":"C3H6NO6P",
"notes":{
"original_bigg_ids":[
"pser_L_c"
]
},
"annotation":{
"bigg.metabolite":[
"pser__L"
],
"biocyc":[
"META:3-P-SERINE"
],
"chebi":[
"CHEBI:57524",
"CHEBI:12718",
"CHEBI:15811",
"CHEBI:21966",
"CHEBI:7692"
],
"hmdb":[
"HMDB00272"
],
"inchi_key":[
"BZQFBWGGLXLEPQ-REOHCLBHSA-L"
],
"kegg.compound":[
"C01005"
],
"metanetx.chemical":[
"MNXM379"
],
"reactome.compound":[
"936706"
],
"sabiork":[
"2212"
],
"sbo":"SBO:0000247",
"seed.compound":[
"cpd00738"
]
}
},
{
"id":"malt_c",
"name":"Maltose C12H22O11",
"compartment":"c",
"charge":0,
"formula":"C12H22O11",
"notes":{
"original_bigg_ids":[
"malt_c"
]
},
"annotation":{
"bigg.metabolite":[
"malt"
],
"biocyc":[
"META:MALTOSE",
"META:ALPHA-MALTOSE"
],
"chebi":[
"CHEBI:6668",
"CHEBI:12340",
"CHEBI:43893",
"CHEBI:22463",
"CHEBI:10300",
"CHEBI:14568",
"CHEBI:18167",
"CHEBI:17306",
"CHEBI:25144"
],
"envipath":[
"32de3cf4-e3e6-4168-956e-32fa5ddb0ce1/compound/943ae27f-7875-4bcd-948d-1551ec9aa1ca"
],
"inchi_key":[
"GUBGYTABKSRVRQ-PICCSMPSSA-N"
],
"kegg.compound":[
"C00897",
"C00208"
],
"kegg.drug":[
"D00044"
],
"kegg.glycan":[
"G00275"
],
"metanetx.chemical":[
"MNXM165"
],
"reactome.compound":[
"188986",
"868706"
],
"sabiork":[
"5881",
"88",
"1669"
],
"sbo":"SBO:0000247",
"seed.compound":[
"cpd00665",
"cpd00179"
]
}
},
{
"id":"glyb_e",
"name":"Glycine betaine",
"compartment":"e",
"charge":0,
"formula":"C5H11NO2",
"notes":{
"original_bigg_ids":[
"glyb_e"
]
},
"annotation":{
"bigg.metabolite":[
"glyb"
],
"biocyc":[
"META:BETAINE"
],
"chebi":[
"CHEBI:27128",
"CHEBI:12531",
"CHEBI:29050",
"CHEBI:15264",
"CHEBI:24370",
"CHEBI:13895",
"CHEBI:41134",
"CHEBI:22858",
"CHEBI:41139",
"CHEBI:3073",
"CHEBI:17750"
],
"hmdb":[
"HMDB00043",
"HMDB59606"
],
"inchi_key":[
"KWIUHFFTVRNATP-UHFFFAOYSA-N"
],
"kegg.compound":[
"C00719"
],
"kegg.drug":[
"D07523"
],
"metanetx.chemical":[
"MNXM289"
],
"reactome.compound":[
"352015",
"6798202"
],
"sabiork":[
"5196"
],
"sbo":"SBO:0000247",
"seed.compound":[
"cpd00540"
]
}
},
{
"id":"ptrc_c",
"name":"Putrescine",
"compartment":"c",
"charge":2,
"formula":"C4H14N2",
"notes":{
"original_bigg_ids":[
"ptrc_c"
]
},
"annotation":{
"bigg.metabolite":[
"ptrc"
],
"biocyc":[
"META:PUTRESCINE"
],
"chebi":[
"CHEBI:8650",
"CHEBI:17148",
"CHEBI:45092",
"CHEBI:26405",
"CHEBI:14972",
"CHEBI:326268"
],
"hmdb":[
"HMDB01414",
"HMDB60243"
],
"inchi_key":[
"KIDHWZJUCRJVML-UHFFFAOYSA-P"
],
"kegg.compound":[
"C00134"
],
"metanetx.chemical":[
"MNXM118"
],
"reactome.compound":[
"29610",
"141350"
],
"sabiork":[
"1941"
],
"sbo":"SBO:0000247",
"seed.compound":[
"cpd00118",
"cpd12215"
]
}
},
{
"id":"glyc3p_c",
"name":"Glycerol 3-phosphate",
"compartment":"c",
"charge":-2,
"formula":"C3H7O6P",
"notes":{
"original_bigg_ids":[
"glyc3p_c"
]
},
"annotation":{
"bigg.metabolite":[
"glyc3p"
],
"biocyc":[
"META:GLYCEROL-3P"
],
"chebi":[
"CHEBI:12843",
"CHEBI:26705",
"CHEBI:57597",
"CHEBI:12848",
"CHEBI:42793",
"CHEBI:10648",
"CHEBI:15978"
],
"hmdb":[
"HMDB02722",
"HMDB00126"
],
"inchi_key":[
"AWUCVROLDVIAJX-GSVOUGTGSA-L"
],
"kegg.compound":[
"C00093"
],
"metanetx.chemical":[
"MNXM66"
],
"reactome.compound":[
"188458",
"76114"
],
"sabiork":[
"1296"
],
"sbo":"SBO:0000247",
"seed.compound":[
"cpd00080"
]
}
},
{
"id":"malt_e",
"name":"Maltose C12H22O11",
"compartment":"e",
"charge":0,
"formula":"C12H22O11",
"notes":{
"original_bigg_ids":[
"malt_e"
]
},
"annotation":{
"bigg.metabolite":[
"malt"
],
"biocyc":[
"META:MALTOSE",
"META:ALPHA-MALTOSE"
],
"chebi":[
"CHEBI:6668",
"CHEBI:12340",
"CHEBI:43893",
"CHEBI:22463",
"CHEBI:10300",
"CHEBI:14568",
"CHEBI:18167",
"CHEBI:17306",
"CHEBI:25144"
],
"envipath":[
"32de3cf4-e3e6-4168-956e-32fa5ddb0ce1/compound/943ae27f-7875-4bcd-948d-1551ec9aa1ca"
],
"inchi_key":[
"GUBGYTABKSRVRQ-PICCSMPSSA-N"
],
"kegg.compound":[
"C00897",
"C00208"
],
"kegg.drug":[
"D00044"
],
"kegg.glycan":[
"G00275"
],
"metanetx.chemical":[
"MNXM165"
],
"reactome.compound":[
"188986",
"868706"
],
"sabiork":[
"5881",
"88",
"1669"
],
"sbo":"SBO:0000247",
"seed.compound":[
"cpd00665",
"cpd00179"
]
}
},
{
"id":"malthp_c",
"name":"Maltoheptaose",
"compartment":"c",
"charge":0,
"formula":"C42H72O36",
"notes":{
"original_bigg_ids":[
"malthp_c"
]
},
"annotation":{
"bigg.metabolite":[
"malthp"
],
"biocyc":[
"META:CPD0-1133"
],
"chebi":[
"CHEBI:62010"
],
"hmdb":[
"HMDB13000"
],
"inchi_key":[
"ZHZITDGOAFCURV-VVTKTIMZSA-N"
],
"kegg.glycan":[
"G00689"
],
"metanetx.chemical":[
"MNXM61025"
],
"sabiork":[
"23092"
],
"sbo":"SBO:0000247",
"seed.compound":[
"cpd15494"
]
}
},
{
"id":"ptrc_e",
"name":"Putrescine",
"compartment":"e",
"charge":2,
"formula":"C4H14N2",
"notes":{
"original_bigg_ids":[
"ptrc_e"
]
},
"annotation":{
"bigg.metabolite":[
"ptrc"
],
"biocyc":[
"META:PUTRESCINE"
],
"chebi":[
"CHEBI:8650",
"CHEBI:17148",
"CHEBI:45092",
"CHEBI:26405",
"CHEBI:14972",
"CHEBI:326268"
],
"hmdb":[
"HMDB01414",
"HMDB60243"
],
"inchi_key":[
"KIDHWZJUCRJVML-UHFFFAOYSA-P"
],
"kegg.compound":[
"C00134"
],
"metanetx.chemical":[
"MNXM118"
],
"reactome.compound":[
"29610",
"141350"
],
"sabiork":[
"1941"
],
"sbo":"SBO:0000247",
"seed.compound":[
"cpd00118",
"cpd12215"
]
}
},
{
"id":"malthx_c",
"name":"Maltohexaose",
"compartment":"c",
"charge":0,
"formula":"C36H62O31",
"notes":{
"original_bigg_ids":[
"malthx_c"
]
},
"annotation":{
"bigg.metabolite":[
"malthx"
],
"biocyc":[
"META:MALTOHEXAOSE"
],
"chebi":[
"CHEBI:61953",
"CHEBI:6667",
"CHEBI:27445",
"CHEBI:25141"
],
"hmdb":[
"HMDB12253"
],
"inchi_key":[
"OCIBBXPLUVYKCH-QXVNYKTNSA-N"
],
"kegg.compound":[
"C01936"
],
"kegg.glycan":[
"G00755"
],
"metanetx.chemical":[
"MNXM1317"
],
"sabiork":[
"5897"
],
"sbo":"SBO:0000247",
"seed.compound":[
"cpd01329"
]
}
},
{
"id":"maltpt_c",
"name":"Maltopentaose",
"compartment":"c",
"charge":0,
"formula":"C30H52O26",
"notes":{
"original_bigg_ids":[
"maltpt_c"
]
},
"annotation":{
"bigg.metabolite":[
"maltpt"
],
"biocyc":[
"META:MALTOPENTAOSE"
],
"chebi":[
"CHEBI:61952",
"CHEBI:62006"
],
"hmdb":[
"HMDB12254"
],
"inchi_key":[
"FTNIPWXXIGNQQF-DWTFCAFKSA-N"
],
"kegg.glycan":[
"G00343"
],
"metanetx.chemical":[
"MNXM1538"
],
"sabiork":[
"18865"
],
"sbo":"SBO:0000247",
"seed.compound":[
"cpd15495"
]
}
},
{
"id":"glyc3p_e",
"name":"Glycerol 3-phosphate",
"compartment":"e",
"charge":-2,
"formula":"C3H7O6P",
"notes":{
"original_bigg_ids":[
"glyc3p_e"
]
},
"annotation":{
"bigg.metabolite":[
"glyc3p"
],
"biocyc":[
"META:GLYCEROL-3P"
],
"chebi":[
"CHEBI:12843",
"CHEBI:26705",
"CHEBI:57597",
"CHEBI:12848",
"CHEBI:42793",
"CHEBI:10648",
"CHEBI:15978"
],
"hmdb":[
"HMDB02722",
"HMDB00126"
],
"inchi_key":[
"AWUCVROLDVIAJX-GSVOUGTGSA-L"
],
"kegg.compound":[
"C00093"
],
"metanetx.chemical":[
"MNXM66"
],
"reactome.compound":[
"188458",
"76114"
],
"sabiork":[
"1296"
],
"sbo":"SBO:0000247",
"seed.compound":[
"cpd00080"
]
}
},
{
"id":"glyc_c",
"name":"Glycerol",
"compartment":"c",
"charge":0,
"formula":"C3H8O3",
"notes":{
"original_bigg_ids":[
"glyc_c"
]
},
"annotation":{
"bigg.metabolite":[
"glyc"
],
"biocyc":[
"META:GLYCEROL"
],
"chebi":[
"CHEBI:5448",
"CHEBI:14334",
"CHEBI:42998",
"CHEBI:17754",
"CHEBI:24351",
"CHEBI:131422"
],
"envipath":[
"32de3cf4-e3e6-4168-956e-32fa5ddb0ce1/compound/48edd8a9-6a4a-4900-b0cf-97b1ccaa1125",
"650babc9-9d68-4b73-9332-11972ca26f7b/compound/2e8c8093-3269-46b3-be2e-f1df9fdde25c"
],
"hmdb":[
"HMDB00131"
],
"inchi_key":[
"PEDCQBHIVMGVHV-UHFFFAOYSA-N"
],
"kegg.compound":[
"C00116"
],
"kegg.drug":[
"D00028"
],
"metanetx.chemical":[
"MNXM89612"
],
"reactome.compound":[
"192438",
"76116"
],
"sabiork":[
"1303"
],
"sbo":"SBO:0000247",
"seed.compound":[
"cpd00100"
]
}
},
{
"id":"glyc_e",
"name":"Glycerol",
"compartment":"e",
"charge":0,
"formula":"C3H8O3",
"notes":{
"original_bigg_ids":[
"glyc_e"
]
},
"annotation":{
"bigg.metabolite":[
"glyc"
],
"biocyc":[
"META:GLYCEROL"
],
"chebi":[
"CHEBI:5448",
"CHEBI:14334",
"CHEBI:42998",
"CHEBI:17754",
"CHEBI:24351",
"CHEBI:131422"
],
"envipath":[
"32de3cf4-e3e6-4168-956e-32fa5ddb0ce1/compound/48edd8a9-6a4a-4900-b0cf-97b1ccaa1125",
"650babc9-9d68-4b73-9332-11972ca26f7b/compound/2e8c8093-3269-46b3-be2e-f1df9fdde25c"
],
"hmdb":[
"HMDB00131"
],
"inchi_key":[
"PEDCQBHIVMGVHV-UHFFFAOYSA-N"
],
"kegg.compound":[
"C00116"
],
"kegg.drug":[
"D00028"
],
"metanetx.chemical":[
"MNXM89612"
],
"reactome.compound":[
"192438",
"76116"
],
"sabiork":[
"1303"
],
"sbo":"SBO:0000247",
"seed.compound":[
"cpd00100"
]
}
},
{
"id":"pyr_c",
"name":"Pyruvate",
"compartment":"c",
"charge":-1,
"formula":"C3H3O3",
"notes":{
"original_bigg_ids":[
"pyr_c"
]
},
"annotation":{
"bigg.metabolite":[
"pyr"
],
"biocyc":[
"META:PYRUVATE"
],
"chebi":[
"CHEBI:26462",
"CHEBI:26466",
"CHEBI:8685",
"CHEBI:32816",
"CHEBI:45253",
"CHEBI:14987",
"CHEBI:15361"
],
"envipath":[
"650babc9-9d68-4b73-9332-11972ca26f7b/compound/ccc99777-54dc-42d4-a97e-009b780d3905",
"32de3cf4-e3e6-4168-956e-32fa5ddb0ce1/compound/dc01020e-8c7e-4087-9f56-cf8c962b7437"
],
"hmdb":[
"HMDB00243"
],
"inchi_key":[
"LCTONWCANYUPML-UHFFFAOYSA-M"
],
"kegg.compound":[
"C00022"
],
"lipidmaps":[
"LMFA01060077"
],
"metanetx.chemical":[
"MNXM23"
],
"reactome.compound":[
"1130930",
"5357717",
"113557",
"29398",
"389680"
],
"sabiork":[
"33"
],
"sbo":"SBO:0000247",
"seed.compound":[
"cpd00020"
]
}
},
{
"id":"glycogen_c",
"name":"Glycogen C6H10O5",
"compartment":"c",
"charge":0,
"formula":"C6H10O5",
"notes":{
"original_bigg_ids":[
"glycogen_c"
]
},
"annotation":{
"bigg.metabolite":[
"glycogen"
],
"biocyc":[
"META:Glycogens"
],
"chebi":[
"CHEBI:24379",
"CHEBI:28087",
"CHEBI:5466",
"CHEBI:24384"
],
"hmdb":[
"HMDB00757"
],
"kegg.compound":[
"C00182"
],
"kegg.glycan":[
"G11603"
],
"metanetx.chemical":[
"MNXM55375"
],
"sabiork":[
"1962"
],
"sbo":"SBO:0000247",
"seed.compound":[
"cpd27186",
"cpd00155"
]
}
},
{
"id":"malttr_c",
"name":"Maltotriose C18H32O16",
"compartment":"c",
"charge":0,
"formula":"C18H32O16",
"notes":{
"original_bigg_ids":[
"malttr_c"
]
},
"annotation":{
"bigg.metabolite":[
"malttr"
],
"biocyc":[
"META:MALTOTRIOSE"
],
"chebi":[
"CHEBI:61993",
"CHEBI:6672",
"CHEBI:25146",
"CHEBI:43937",
"CHEBI:27931"
],
"envipath":[
"32de3cf4-e3e6-4168-956e-32fa5ddb0ce1/compound/7d7cf31a-30a5-4368-8802-9269424379b6"
],
"hmdb":[
"HMDB01262"
],
"inchi_key":[
"FYGDTMLNYKFZSV-PXXRMHSHSA-N"
],
"kegg.compound":[
"C01835"
],
"metanetx.chemical":[
"MNXM468"
],
"reactome.compound":[
"191103"
],
"sabiork":[
"5832"
],
"sbo":"SBO:0000247",
"seed.compound":[
"cpd01262"
]
}
},
{
"id":"pyr_e",
"name":"Pyruvate",
"compartment":"e",
"charge":-1,
"formula":"C3H3O3",
"notes":{
"original_bigg_ids":[
"pyr_e"
]
},
"annotation":{
"bigg.metabolite":[
"pyr"
],
"biocyc":[
"META:PYRUVATE"
],
"chebi":[
"CHEBI:26462",
"CHEBI:26466",
"CHEBI:8685",
"CHEBI:32816",
"CHEBI:45253",
"CHEBI:14987",
"CHEBI:15361"
],
"envipath":[
"650babc9-9d68-4b73-9332-11972ca26f7b/compound/ccc99777-54dc-42d4-a97e-009b780d3905",
"32de3cf4-e3e6-4168-956e-32fa5ddb0ce1/compound/dc01020e-8c7e-4087-9f56-cf8c962b7437"
],
"hmdb":[
"HMDB00243"
],
"inchi_key":[
"LCTONWCANYUPML-UHFFFAOYSA-M"
],
"kegg.compound":[
"C00022"
],
"lipidmaps":[
"LMFA01060077"
],
"metanetx.chemical":[
"MNXM23"
],
"reactome.compound":[
"1130930",
"5357717",
"113557",
"29398",
"389680"
],
"sabiork":[
"33"
],
"sbo":"SBO:0000247",
"seed.compound":[
"cpd00020"
]
}
},
{
"id":"maltttr_c",
"name":"Maltotetraose",
"compartment":"c",
"charge":0,
"formula":"C24H42O21",
"notes":{
"original_bigg_ids":[
"maltttr_c"
]
},
"annotation":{
"bigg.metabolite":[
"maltttr"
],
"biocyc":[
"META:MALTOTETRAOSE",
"META:CPD0-2595",
"META:CPD-13205"
],
"chebi":[
"CHEBI:6671",
"CHEBI:61988",
"CHEBI:28460",
"CHEBI:62974",
"CHEBI:25145",
"CHEBI:44299"
],
"hmdb":[
"HMDB01296"
],
"inchi_key":[
"LUEWUZLMQUOBSB-ZLBHSGTGSA-N"
],
"kegg.compound":[
"C02013",
"C02052"
],
"kegg.glycan":[
"G00459"
],
"metanetx.chemical":[
"MNXM5663"
],
"sabiork":[
"5941",
"5966"
],
"sbo":"SBO:0000247",
"seed.compound":[
"cpd01376",
"cpd01399"
]
}
},
{
"id":"glytrna_c",
"name":"Glycyl-tRNA(Gly)",
"compartment":"c",
"charge":-2,
"formula":"C17H26NO17P2R3",
"notes":{
"original_bigg_ids":[
"glytrna_c"
]
},
"annotation":{
"bigg.metabolite":[
"glytrna"
],
"chebi":[
"CHEBI:29156",
"CHEBI:14363",
"CHEBI:5503"
],
"kegg.compound":[
"C02412"
],
"metanetx.chemical":[
"MNXM89763"
],
"reactome.compound":[
"379781",
"379784"
],
"sbo":"SBO:0000247",
"seed.compound":[
"cpd12100"
]
}
},
{
"id":"gmh7p_c",
"name":"D Glycero D manno heptose 7 phosphate",
"compartment":"c",
"charge":-2,
"formula":"C7H13O10P",
"notes":{
"original_bigg_ids":[
"gmh7p_c"
]
},
"annotation":{
"bigg.metabolite":[
"gmh7p"
],
"sbo":"SBO:0000247"
}
},
{
"id":"man6p_c",
"name":"D-Mannose 6-phosphate",
"compartment":"c",
"charge":-2,
"formula":"C6H11O9P",
"notes":{
"original_bigg_ids":[
"man6p_c"
]
},
"annotation":{
"bigg.metabolite":[
"man6p"
],
"biocyc":[
"META:Mannose-6-phosphate",
"META:CPD-15980",
"META:CPD-15979"
],
"chebi":[
"CHEBI:58735",
"CHEBI:48042",
"CHEBI:48066",
"CHEBI:4211",
"CHEBI:13000",
"CHEBI:17369"
],
"inchi_key":[
"NBSCHQHZLSJFNQ-QTVWNMPRSA-L"
],
"kegg.compound":[
"C00275"
],
"metanetx.chemical":[
"MNXM427"
],
"reactome.compound":[
"532562"
],
"sabiork":[
"1323",
"24709"
],
"sbo":"SBO:0000247",
"seed.compound":[
"cpd00235"
]
}
},
{
"id":"pyrimid_c",
"name":"Pyrimidine",
"compartment":"c",
"charge":0,
"formula":"C4H4N2",
"notes":{
"original_bigg_ids":[
"pyrimid_c"
]
},
"annotation":{
"bigg.metabolite":[
"pyrimid"
],
"sbo":"SBO:0000247"
}
},
{
"id":"man_e",
"name":"D-Mannose",
"compartment":"e",
"charge":0,
"formula":"C6H12O6",
"notes":{
"original_bigg_ids":[
"man_e"
]
},
"annotation":{
"bigg.metabolite":[
"man"
],
"biocyc":[
"META:D-mannopyranose"
],
"chebi":[
"CHEBI:4208",
"CHEBI:37684",
"CHEBI:14575",
"CHEBI:16024",
"CHEBI:21057",
"CHEBI:33930",
"CHEBI:12999"
],
"envipath":[
"32de3cf4-e3e6-4168-956e-32fa5ddb0ce1/compound/c5f931e8-e7f7-4b73-bed6-48662796fe18"
],
"hmdb":[
"HMDB00169"
],
"inchi_key":[
"WQZGKKKJIJFFOK-QTVWNMPRSA-N"
],
"kegg.compound":[
"C00159"
],
"metanetx.chemical":[
"MNXM182"
],
"reactome.compound":[
"964752",
"6799594",
"429579"
],
"sabiork":[
"1656"
],
"sbo":"SBO:0000247",
"seed.compound":[
"cpd00138",
"cpd27437"
]
}
},
{
"id":"gmp_c",
"name":"GMP C10H12N5O8P",
"compartment":"c",
"charge":-2,
"formula":"C10H12N5O8P",
"notes":{
"original_bigg_ids":[
"gmp_c"
]
},
"annotation":{
"bigg.metabolite":[
"gmp"
],
"biocyc":[
"META:GMP"
],
"chebi":[
"CHEBI:24449",
"CHEBI:47450",
"CHEBI:58115",
"CHEBI:17345",
"CHEBI:29058",
"CHEBI:13341",
"CHEBI:42979",
"CHEBI:40119",
"CHEBI:42615",
"CHEBI:14381",
"CHEBI:24450",
"CHEBI:42892",
"CHEBI:5228",
"CHEBI:42831",
"CHEBI:42887",
"CHEBI:42647"
],
"hmdb":[
"HMDB01397"
],
"inchi_key":[
"RQFCJASXJCIDSX-UUOKFMHZSA-L"
],
"kegg.compound":[
"C00144"
],
"metanetx.chemical":[
"MNXM113"
],
"sabiork":[
"1309"
],
"sbo":"SBO:0000247",
"seed.compound":[
"cpd00126"
]
}
},
{
"id":"pyrin_c",
"name":"Pyrimidine nucleoside",
"compartment":"c",
"charge":0,
"formula":"C9H14N2O4",
"notes":{
"original_bigg_ids":[
"pyrin_c"
]
},
"annotation":{
"bigg.metabolite":[
"pyrin"
],
"sbo":"SBO:0000247"
}
},
{
"id":"grdp_c",
"name":"Geranyl diphosphate",
"compartment":"c",
"charge":-3,
"formula":"C10H17O7P2",
"notes":{
"original_bigg_ids":[
"grdp_c"
]
},
"annotation":{
"bigg.metabolite":[
"grdp"
],
"biocyc":[
"META:GERANYL-PP"
],
"chebi":[
"CHEBI:17211",
"CHEBI:24223",
"CHEBI:58057",
"CHEBI:42877",
"CHEBI:14299",
"CHEBI:5332"
],
"hmdb":[
"HMDB01285",
"HMDB02239",
"HMDB06506",
"HMDB01560"
],
"inchi_key":[
"GVVPGTZRZFNKDS-JXMROGBWSA-K"
],
"kegg.compound":[
"C00341"
],
"lipidmaps":[
"LMPR0102010001"
],
"metanetx.chemical":[
"MNXM100"
],
"reactome.compound":[
"191409"
],
"sabiork":[
"5050",
"1846"
],
"sbo":"SBO:0000247",
"seed.compound":[
"cpd00283",
"cpd03476"
]
}
},
{
"id":"mana_c",
"name":"D-Mannonate",
"compartment":"c",
"charge":-1,
"formula":"C6H11O7",
"notes":{
"original_bigg_ids":[
"mana_c"
]
},
"annotation":{
"bigg.metabolite":[
"mana"
],
"biocyc":[
"META:D-MANNONATE"
],
"chebi":[
"CHEBI:21053",
"CHEBI:4206",
"CHEBI:49545",
"CHEBI:33076",
"CHEBI:17767",
"CHEBI:58654",
"CHEBI:12998",
"CHEBI:21052"
],
"inchi_key":[
"RGHNJXZEOKUKBD-MBMOQRBOSA-M"
],
"kegg.compound":[
"C00514"
],
"metanetx.chemical":[
"MNXM1045"
],
"sbo":"SBO:0000247",
"seed.compound":[
"cpd00403"
]
}
},
{
"id":"r1p_c",
"name":"Alpha-D-Ribose 1-phosphate",
"compartment":"c",
"charge":-2,
"formula":"C5H9O8P",
"notes":{
"original_bigg_ids":[
"r1p_c"
]
},
"annotation":{
"bigg.metabolite":[
"r1p"
],
"biocyc":[
"META:RIBOSE-1P"
],
"chebi":[
"CHEBI:16300",
"CHEBI:12330",
"CHEBI:45482",
"CHEBI:22412",
"CHEBI:10269",
"CHEBI:57720",
"CHEBI:45429",
"CHEBI:12329"
],
"hmdb":[
"HMDB01489"
],
"inchi_key":[
"YXJDFQJKERBOBM-TXICZTDVSA-L"
],
"kegg.compound":[
"C00620"
],
"metanetx.chemical":[
"MNXM295"
],
"reactome.compound":[
"112016"
],
"sabiork":[
"1651",
"1337"
],
"sbo":"SBO:0000247",
"seed.compound":[
"cpd00475"
]
}
},
{
"id":"mercppyr_c",
"name":"Mercaptopyruvate",
"compartment":"c",
"charge":0,
"formula":"C3H4O3S",
"notes":{
"original_bigg_ids":[
"mercppyr_c"
]
},
"annotation":{
"bigg.metabolite":[
"mercppyr"
],
"biocyc":[
"META:3-MERCAPTO-PYRUVATE"
],
"chebi":[
"CHEBI:6767",
"CHEBI:16208",
"CHEBI:20103",
"CHEBI:14583",
"CHEBI:57678",
"CHEBI:11847",
"CHEBI:20104"
],
"envipath":[
"650babc9-9d68-4b73-9332-11972ca26f7b/compound/867afe4f-221e-465f-b082-bf34bbb99022"
],
"hmdb":[
"HMDB01368"
],
"inchi_key":[
"OJOLFAIGOXZBCI-UHFFFAOYSA-M"
],
"kegg.compound":[
"C00957"
],
"metanetx.chemical":[
"MNXM1214"
],
"sabiork":[
"2196"
],
"sbo":"SBO:0000247",
"seed.compound":[
"cpd00706"
]
}
},
{
"id":"gsn_c",
"name":"Guanosine",
"compartment":"c",
"charge":0,
"formula":"C10H13N5O5",
"notes":{
"original_bigg_ids":[
"gsn_c"
]
},
"annotation":{
"bigg.metabolite":[
"gsn"
],
"biocyc":[
"META:GUANOSINE"
],
"chebi":[
"CHEBI:14375",
"CHEBI:16750",
"CHEBI:42853",
"CHEBI:24444",
"CHEBI:42847",
"CHEBI:471737",
"CHEBI:42840",
"CHEBI:5564"
],
"hmdb":[
"HMDB00133"
],
"inchi_key":[
"NYHBQMYGNKIUIF-UUOKFMHZSA-N"
],
"kegg.compound":[
"C00387"
],
"metanetx.chemical":[
"MNXM401"
],
"sabiork":[
"1872"
],
"sbo":"SBO:0000247",
"seed.compound":[
"cpd00311"
]
}
},
{
"id":"r5p_c",
"name":"Alpha-D-Ribose 5-phosphate",
"compartment":"c",
"charge":-2,
"formula":"C5H9O8P",
"notes":{
"original_bigg_ids":[
"r5p_c"
]
},
"annotation":{
"bigg.metabolite":[
"r5p"
],
"biocyc":[
"META:CPD-15318"
],
"chebi":[
"CHEBI:18189",
"CHEBI:22413",
"CHEBI:12331",
"CHEBI:10270"
],
"inchi_key":[
"KTVPXOYAKDPRHY-AIHAYLRMSA-L"
],
"kegg.compound":[
"C03736"
],
"metanetx.chemical":[
"MNXM15900"
],
"sabiork":[
"1473"
],
"sbo":"SBO:0000247",
"seed.compound":[
"cpd19028"
]
}
},
{
"id":"gthox_c",
"name":"Oxidized glutathione",
"compartment":"c",
"charge":-2,
"formula":"C20H30N6O12S2",
"notes":{
"original_bigg_ids":[
"gthox_c"
]
},
"annotation":{
"bigg.metabolite":[
"gthox"
],
"biocyc":[
"META:OXIDIZED-GLUTATHIONE"
],
"chebi":[
"CHEBI:42832",
"CHEBI:14328",
"CHEBI:17858",
"CHEBI:24336",
"CHEBI:7840",
"CHEBI:58297",
"CHEBI:14720"
],
"hmdb":[
"HMDB03337"
],
"inchi_key":[
"YPZRWBKMTBYPTK-BJDJZHNGSA-L"
],
"kegg.compound":[
"C00127"
],
"kegg.drug":[
"D00031"
],
"metanetx.chemical":[
"MNXM151"
],
"reactome.compound":[
"1655882",
"111745",
"3341331"
],
"sabiork":[
"1939"
],
"sbo":"SBO:0000247",
"seed.compound":[
"cpd00111"
]
}
},
{
"id":"met__D_c",
"name":"D-Methionine",
"compartment":"c",
"charge":-1,
"formula":"C5H10NO2S",
"notes":{
"original_bigg_ids":[
"met_D_c"
]
},
"annotation":{
"bigg.metabolite":[
"met__D"
],
"biocyc":[
"META:CPD-218"
],
"chebi":[
"CHEBI:57932",
"CHEBI:13005",
"CHEBI:44071",
"CHEBI:21065",
"CHEBI:4215",
"CHEBI:16867",
"CHEBI:32638",
"CHEBI:32637"
],
"inchi_key":[
"FFEARJCKVFRZRR-SCSAIBSYSA-N"
],
"kegg.compound":[
"C00855"
],
"metanetx.chemical":[
"MNXM1275"
],
"sabiork":[
"2171"
],
"sbo":"SBO:0000247",
"seed.compound":[
"cpd00637"
]
}
},
{
"id":"rhcys_c",
"name":"S-Ribosyl-L-homocysteine",
"compartment":"c",
"charge":0,
"formula":"C9H17NO6S",
"notes":{
"original_bigg_ids":[
"rhcys_c"
]
},
"annotation":{
"bigg.metabolite":[
"rhcys"
],
"biocyc":[
"META:CPD-564"
],
"chebi":[
"CHEBI:17575",
"CHEBI:12750",
"CHEBI:90364",
"CHEBI:8968",
"CHEBI:58195",
"CHEBI:22071",
"CHEBI:45383"
],
"inchi_key":[
"IQFWYNFDWRYSRA-BLELIYKESA-N"
],
"kegg.compound":[
"C03539"
],
"metanetx.chemical":[
"MNXM1777"
],
"sabiork":[
"6692"
],
"sbo":"SBO:0000247",
"seed.compound":[
"cpd02227"
]
}
},
{
"id":"met__D_e",
"name":"D-Methionine",
"compartment":"e",
"charge":-1,
"formula":"C5H10NO2S",
"notes":{
"original_bigg_ids":[
"met_D_e"
]
},
"annotation":{
"bigg.metabolite":[
"met__D"
],
"biocyc":[
"META:CPD-218"
],
"chebi":[
"CHEBI:57932",
"CHEBI:13005",
"CHEBI:44071",
"CHEBI:21065",
"CHEBI:4215",
"CHEBI:16867",
"CHEBI:32638",
"CHEBI:32637"
],
"inchi_key":[
"FFEARJCKVFRZRR-SCSAIBSYSA-N"
],
"kegg.compound":[
"C00855"
],
"metanetx.chemical":[
"MNXM1275"
],
"sabiork":[
"2171"
],
"sbo":"SBO:0000247",
"seed.compound":[
"cpd00637"
]
}
},
{
"id":"gthrd_c",
"name":"Reduced glutathione",
"compartment":"c",
"charge":-1,
"formula":"C10H16N3O6S",
"notes":{
"original_bigg_ids":[
"gthrd_c"
]
},
"annotation":{
"bigg.metabolite":[
"gthrd"
],
"biocyc":[
"META:GLUTATHIONE"
],
"chebi":[
"CHEBI:43049",
"CHEBI:14327",
"CHEBI:16856",
"CHEBI:57925",
"CHEBI:12402",
"CHEBI:24334",
"CHEBI:5437",
"CHEBI:42873"
],
"hmdb":[
"HMDB01463",
"HMDB62697",
"HMDB00125",
"HMDB06960"
],
"inchi_key":[
"RWSXRVCMGQZWBV-WDSKDSINSA-M"
],
"kegg.compound":[
"C00051"
],
"kegg.drug":[
"D00014"
],
"metanetx.chemical":[
"MNXM57"
],
"reactome.compound":[
"1247892",
"1500783",
"1655887",
"29450",
"158543"
],
"sabiork":[
"1926"
],
"sbo":"SBO:0000247",
"seed.compound":[
"cpd00042"
]
}
},
{
"id":"gtp_c",
"name":"GTP C10H12N5O14P3",
"compartment":"c",
"charge":-4,
"formula":"C10H12N5O14P3",
"notes":{
"original_bigg_ids":[
"gtp_c"
]
},
"annotation":{
"bigg.metabolite":[
"gtp"
],
"biocyc":[
"META:GTP"
],
"chebi":[
"CHEBI:37565",
"CHEBI:15996",
"CHEBI:13342",
"CHEBI:57600",
"CHEBI:5234",
"CHEBI:42934",
"CHEBI:24451"
],
"hmdb":[
"HMDB01273"
],
"inchi_key":[
"XKMLYUALXHKNFT-UUOKFMHZSA-J"
],
"kegg.compound":[
"C00044"
],
"metanetx.chemical":[
"MNXM51"
],
"reactome.compound":[
"113573",
"29438"
],
"sabiork":[
"1282"
],
"sbo":"SBO:0000247",
"seed.compound":[
"cpd00038"
]
}
},
{
"id":"rib__D_c",
"name":"D-Ribose",
"compartment":"c",
"charge":0,
"formula":"C5H10O5",
"notes":{
"original_bigg_ids":[
"rib_D_c"
]
},
"annotation":{
"bigg.metabolite":[
"rib__D"
],
"biocyc":[
"META:D-Ribofuranose",
"META:D-Ribopyranose"
],
"chebi":[
"CHEBI:13011",
"CHEBI:16988",
"CHEBI:46999",
"CHEBI:47013",
"CHEBI:47006",
"CHEBI:4233",
"CHEBI:21078"
],
"hmdb":[
"HMDB00283"
],
"inchi_key":[
"HMFHBZSHGGEWLO-SOOFDHNKSA-N"
],
"kegg.compound":[
"C21057",
"C00121"
],
"metanetx.chemical":[
"MNXM242"
],
"sabiork":[
"1653"
],
"sbo":"SBO:0000247",
"seed.compound":[
"cpd00105"
]
}
},
{
"id":"met__L_c",
"name":"L-Methionine",
"compartment":"c",
"charge":0,
"formula":"C5H11NO2S",
"notes":{
"original_bigg_ids":[
"met_L_c"
]
},
"annotation":{
"bigg.metabolite":[
"met__L"
],
"biocyc":[
"META:MET"
],
"chebi":[
"CHEBI:32644",
"CHEBI:32631",
"CHEBI:21360",
"CHEBI:6271",
"CHEBI:14590",
"CHEBI:16811",
"CHEBI:25229",
"CHEBI:32632",
"CHEBI:6829",
"CHEBI:57844",
"CHEBI:32646",
"CHEBI:64558",
"CHEBI:16643",
"CHEBI:13141",
"CHEBI:43990"
],
"envipath":[
"32de3cf4-e3e6-4168-956e-32fa5ddb0ce1/compound/44a61812-39ff-48f9-bf09-8398e8723d5e"
],
"hmdb":[
"HMDB00696",
"HMDB33951"
],
"inchi_key":[
"FFEARJCKVFRZRR-BYPYZUCNSA-N"
],
"kegg.compound":[
"C01733",
"C00073"
],
"kegg.drug":[
"D04984",
"D04983",
"D00019"
],
"metanetx.chemical":[
"MNXM61"
],
"reactome.compound":[
"379705",
"1130765",
"174390"
],
"sabiork":[
"77",
"2315"
],
"sbo":"SBO:0000247",
"seed.compound":[
"cpd00060",
"cpd30746"
]
}
},
{
"id":"gua_c",
"name":"Guanine",
"compartment":"c",
"charge":0,
"formula":"C5H5N5O",
"notes":{
"original_bigg_ids":[
"gua_c"
]
},
"annotation":{
"bigg.metabolite":[
"gua"
],
"biocyc":[
"META:GUANINE"
],
"chebi":[
"CHEBI:16235",
"CHEBI:14371",
"CHEBI:42948",
"CHEBI:14372",
"CHEBI:24443",
"CHEBI:5563"
],
"envipath":[
"650babc9-9d68-4b73-9332-11972ca26f7b/compound/b5208daa-3750-4745-b4ed-179fb9d4fcfd"
],
"hmdb":[
"HMDB00132"
],
"inchi_key":[
"UYTPUPDQBNUYGX-UHFFFAOYSA-N"
],
"kegg.compound":[
"C00242"
],
"metanetx.chemical":[
"MNXM259"
],
"reactome.compound":[
"83956"
],
"sabiork":[
"59"
],
"sbo":"SBO:0000247",
"seed.compound":[
"cpd00207"
]
}
},
{
"id":"rib__D_e",
"name":"D-Ribose",
"compartment":"e",
"charge":0,
"formula":"C5H10O5",
"notes":{
"original_bigg_ids":[
"rib_D_e"
]
},
"annotation":{
"bigg.metabolite":[
"rib__D"
],
"biocyc":[
"META:D-Ribofuranose",
"META:D-Ribopyranose"
],
"chebi":[
"CHEBI:13011",
"CHEBI:16988",
"CHEBI:46999",
"CHEBI:47013",
"CHEBI:47006",
"CHEBI:4233",
"CHEBI:21078"
],
"hmdb":[
"HMDB00283"
],
"inchi_key":[
"HMFHBZSHGGEWLO-SOOFDHNKSA-N"
],
"kegg.compound":[
"C21057",
"C00121"
],
"metanetx.chemical":[
"MNXM242"
],
"sabiork":[
"1653"
],
"sbo":"SBO:0000247",
"seed.compound":[
"cpd00105"
]
}
},
{
"id":"met__L_e",
"name":"L-Methionine",
"compartment":"e",
"charge":0,
"formula":"C5H11NO2S",
"notes":{
"original_bigg_ids":[
"met_L_e"
]
},
"annotation":{
"bigg.metabolite":[
"met__L"
],
"biocyc":[
"META:MET"
],
"chebi":[
"CHEBI:32644",
"CHEBI:32631",
"CHEBI:21360",
"CHEBI:6271",
"CHEBI:14590",
"CHEBI:16811",
"CHEBI:25229",
"CHEBI:32632",
"CHEBI:6829",
"CHEBI:57844",
"CHEBI:32646",
"CHEBI:64558",
"CHEBI:16643",
"CHEBI:13141",
"CHEBI:43990"
],
"envipath":[
"32de3cf4-e3e6-4168-956e-32fa5ddb0ce1/compound/44a61812-39ff-48f9-bf09-8398e8723d5e"
],
"hmdb":[
"HMDB00696",
"HMDB33951"
],
"inchi_key":[
"FFEARJCKVFRZRR-BYPYZUCNSA-N"
],
"kegg.compound":[
"C01733",
"C00073"
],
"kegg.drug":[
"D04984",
"D04983",
"D00019"
],
"metanetx.chemical":[
"MNXM61"
],
"reactome.compound":[
"379705",
"1130765",
"174390"
],
"sabiork":[
"77",
"2315"
],
"sbo":"SBO:0000247",
"seed.compound":[
"cpd00060",
"cpd30746"
]
}
},
{
"id":"ribflvRD_c",
"name":"Reduced riboflavin C17H22N4O6",
"compartment":"c",
"charge":0,
"formula":"C17H22N4O6",
"notes":{
"original_bigg_ids":[
"ribflvRD_c"
]
},
"annotation":{
"bigg.metabolite":[
"ribflvRD"
],
"biocyc":[
"META:CPD-316"
],
"chebi":[
"CHEBI:26527",
"CHEBI:8798",
"CHEBI:17607"
],
"inchi_key":[
"SGSVWAYHEWEQET-SCRDCRAPSA-N"
],
"kegg.compound":[
"C01007"
],
"metanetx.chemical":[
"MNXM1246"
],
"sabiork":[
"2213"
],
"sbo":"SBO:0000247",
"seed.compound":[
"cpd00739"
]
}
},
{
"id":"methf_c",
"name":"5,10-Methenyltetrahydrofolate",
"compartment":"c",
"charge":-1,
"formula":"C20H20N7O6",
"notes":{
"original_bigg_ids":[
"methf_c"
]
},
"annotation":{
"bigg.metabolite":[
"methf"
],
"biocyc":[
"META:5-10-METHENYL-THF"
],
"chebi":[
"CHEBI:12069",
"CHEBI:15638",
"CHEBI:12068",
"CHEBI:57455",
"CHEBI:1987"
],
"hmdb":[
"HMDB01354",
"HMDB62623"
],
"inchi_key":[
"MEANFMOQMXYMCT-OLZOCXBDSA-M"
],
"kegg.compound":[
"C00445"
],
"metanetx.chemical":[
"MNXM511"
],
"reactome.compound":[
"6801458"
],
"sabiork":[
"1338"
],
"sbo":"SBO:0000247",
"seed.compound":[
"cpd00347"
]
}
},
{
"id":"mettrna_c",
"name":"L-Methionyl-tRNA (Met)",
"compartment":"c",
"charge":-2,
"formula":"C20H32NO17P2SR3",
"notes":{
"original_bigg_ids":[
"mettrna_c"
]
},
"annotation":{
"bigg.metabolite":[
"mettrna"
],
"kegg.compound":[
"C02430"
],
"metanetx.chemical":[
"MNXM90636"
],
"sabiork":[
"3852"
],
"sbo":"SBO:0000247",
"seed.compound":[
"cpd12105"
]
}
},
{
"id":"gua_e",
"name":"Guanine",
"compartment":"e",
"charge":0,
"formula":"C5H5N5O",
"notes":{
"original_bigg_ids":[
"gua_e"
]
},
"annotation":{
"bigg.metabolite":[
"gua"
],
"biocyc":[
"META:GUANINE"
],
"chebi":[
"CHEBI:16235",
"CHEBI:14371",
"CHEBI:42948",
"CHEBI:14372",
"CHEBI:24443",
"CHEBI:5563"
],
"envipath":[
"650babc9-9d68-4b73-9332-11972ca26f7b/compound/b5208daa-3750-4745-b4ed-179fb9d4fcfd"
],
"hmdb":[
"HMDB00132"
],
"inchi_key":[
"UYTPUPDQBNUYGX-UHFFFAOYSA-N"
],
"kegg.compound":[
"C00242"
],
"metanetx.chemical":[
"MNXM259"
],
"reactome.compound":[
"83956"
],
"sabiork":[
"59"
],
"sbo":"SBO:0000247",
"seed.compound":[
"cpd00207"
]
}
},
{
"id":"h2o2_c",
"name":"Hydrogen peroxide",
"compartment":"c",
"charge":0,
"formula":"H2O2",
"notes":{
"original_bigg_ids":[
"h2o2_c"
]
},
"annotation":{
"bigg.metabolite":[
"h2o2"
],
"biocyc":[
"META:HYDROGEN-PEROXIDE"
],
"chebi":[
"CHEBI:29192",
"CHEBI:44785",
"CHEBI:13355",
"CHEBI:13354",
"CHEBI:29370",
"CHEBI:24637",
"CHEBI:44812",
"CHEBI:5586",
"CHEBI:25940",
"CHEBI:44782",
"CHEBI:16240"
],
"hmdb":[
"HMDB03125",
"HMDB06491"
],
"inchi_key":[
"MHAJPDPJQMAIIY-UHFFFAOYSA-N"
],
"kegg.compound":[
"C00027"
],
"kegg.drug":[
"D00008"
],
"metanetx.chemical":[
"MNXM22"
],
"reactome.compound":[
"1614617",
"29408",
"351629",
"189481",
"113575"
],
"sabiork":[
"1909"
],
"sbo":"SBO:0000247",
"seed.compound":[
"cpd00025"
]
}
},
{
"id":"ribflv_c",
"name":"Riboflavin C17H20N4O6",
"compartment":"c",
"charge":0,
"formula":"C17H20N4O6",
"notes":{
"original_bigg_ids":[
"ribflv_c"
]
},
"annotation":{
"bigg.metabolite":[
"ribflv"
],
"biocyc":[
"META:RIBOFLAVIN"
],
"chebi":[
"CHEBI:57986",
"CHEBI:17015",
"CHEBI:8843",
"CHEBI:45214",
"CHEBI:15044",
"CHEBI:529204",
"CHEBI:27299"
],
"hmdb":[
"HMDB00244"
],
"inchi_key":[
"AUNGANRZJHBGPY-SCRDCRAPSA-M"
],
"kegg.compound":[
"C00255"
],
"kegg.drug":[
"D00050"
],
"metanetx.chemical":[
"MNXM270"
],
"reactome.compound":[
"3165253",
"196931"
],
"sabiork":[
"1996"
],
"sbo":"SBO:0000247",
"seed.compound":[
"cpd00220"
]
}
},
{
"id":"h2o_c",
"name":"H2O H2O",
"compartment":"c",
"charge":0,
"formula":"H2O",
"notes":{
"original_bigg_ids":[
"h2o_c"
]
},
"annotation":{
"bigg.metabolite":[
"h2o"
],
"biocyc":[
"META:CPD-15815",
"META:OXONIUM",
"META:HYDROXYL-GROUP",
"META:WATER",
"META:OH"
],
"chebi":[
"CHEBI:13352",
"CHEBI:30490",
"CHEBI:43228",
"CHEBI:33813",
"CHEBI:44292",
"CHEBI:44641",
"CHEBI:27313",
"CHEBI:42043",
"CHEBI:44819",
"CHEBI:29356",
"CHEBI:5594",
"CHEBI:10743",
"CHEBI:15377",
"CHEBI:42857",
"CHEBI:13365",
"CHEBI:29412",
"CHEBI:16234",
"CHEBI:13419",
"CHEBI:5585",
"CHEBI:44701"
],
"envipath":[
"650babc9-9d68-4b73-9332-11972ca26f7b/compound/799908db-b8c9-4982-86cb-1f225e2ad08c",
"650babc9-9d68-4b73-9332-11972ca26f7b/compound/e7f34a8e-cded-4793-b6d5-792335b38636",
"5882df9c-dae1-4d80-a40e-db4724271456/compound/969d0227-3069-4e44-9525-7ae7bad84170"
],
"hmdb":[
"HMDB02111",
"HMDB01039"
],
"inchi_key":[
"XLYOFNOQVPJJNP-UHFFFAOYSA-N"
],
"kegg.compound":[
"C00001",
"C01328"
],
"kegg.drug":[
"D00001",
"D06322"
],
"metanetx.chemical":[
"MNXM2"
],
"reactome.compound":[
"113521",
"141343",
"2022884",
"5278291",
"29356",
"189422",
"5668574",
"5693747",
"109276",
"113519",
"1605715",
"8851517",
"113518",
"351603"
],
"sabiork":[
"40"
],
"sbo":"SBO:0000247",
"seed.compound":[
"cpd27222",
"cpd00001",
"cpd15275"
]
}
},
{
"id":"ribflv_e",
"name":"Riboflavin C17H20N4O6",
"compartment":"e",
"charge":0,
"formula":"C17H20N4O6",
"notes":{
"original_bigg_ids":[
"ribflv_e"
]
},
"annotation":{
"bigg.metabolite":[
"ribflv"
],
"biocyc":[
"META:RIBOFLAVIN"
],
"chebi":[
"CHEBI:57986",
"CHEBI:17015",
"CHEBI:8843",
"CHEBI:45214",
"CHEBI:15044",
"CHEBI:529204",
"CHEBI:27299"
],
"hmdb":[
"HMDB00244"
],
"inchi_key":[
"AUNGANRZJHBGPY-SCRDCRAPSA-M"
],
"kegg.compound":[
"C00255"
],
"kegg.drug":[
"D00050"
],
"metanetx.chemical":[
"MNXM270"
],
"reactome.compound":[
"3165253",
"196931"
],
"sabiork":[
"1996"
],
"sbo":"SBO:0000247",
"seed.compound":[
"cpd00220"
]
}
},
{
"id":"h2o_e",
"name":"H2O H2O",
"compartment":"e",
"charge":0,
"formula":"H2O",
"notes":{
"original_bigg_ids":[
"h2o_e"
]
},
"annotation":{
"bigg.metabolite":[
"h2o"
],
"biocyc":[
"META:CPD-15815",
"META:OXONIUM",
"META:HYDROXYL-GROUP",
"META:WATER",
"META:OH"
],
"chebi":[
"CHEBI:13352",
"CHEBI:30490",
"CHEBI:43228",
"CHEBI:33813",
"CHEBI:44292",
"CHEBI:44641",
"CHEBI:27313",
"CHEBI:42043",
"CHEBI:44819",
"CHEBI:29356",
"CHEBI:5594",
"CHEBI:10743",
"CHEBI:15377",
"CHEBI:42857",
"CHEBI:13365",
"CHEBI:29412",
"CHEBI:16234",
"CHEBI:13419",
"CHEBI:5585",
"CHEBI:44701"
],
"envipath":[
"650babc9-9d68-4b73-9332-11972ca26f7b/compound/799908db-b8c9-4982-86cb-1f225e2ad08c",
"650babc9-9d68-4b73-9332-11972ca26f7b/compound/e7f34a8e-cded-4793-b6d5-792335b38636",
"5882df9c-dae1-4d80-a40e-db4724271456/compound/969d0227-3069-4e44-9525-7ae7bad84170"
],
"hmdb":[
"HMDB02111",
"HMDB01039"
],
"inchi_key":[
"XLYOFNOQVPJJNP-UHFFFAOYSA-N"
],
"kegg.compound":[
"C00001",
"C01328"
],
"kegg.drug":[
"D00001",
"D06322"
],
"metanetx.chemical":[
"MNXM2"
],
"reactome.compound":[
"113521",
"141343",
"2022884",
"5278291",
"29356",
"189422",
"5668574",
"5693747",
"109276",
"113519",
"1605715",
"8851517",
"113518",
"351603"
],
"sabiork":[
"40"
],
"sbo":"SBO:0000247",
"seed.compound":[
"cpd27222",
"cpd00001",
"cpd15275"
]
}
},
{
"id":"mev__R_c",
"name":" R  Mevalonate C6H11O4",
"compartment":"c",
"charge":-1,
"formula":"C6H11O4",
"notes":{
"original_bigg_ids":[
"mev_R_c"
]
},
"annotation":{
"bigg.metabolite":[
"mev__R"
],
"biocyc":[
"META:MEVALONATE"
],
"chebi":[
"CHEBI:25350",
"CHEBI:36464",
"CHEBI:18691",
"CHEBI:17710",
"CHEBI:345",
"CHEBI:18690",
"CHEBI:43870",
"CHEBI:11005",
"CHEBI:25351"
],
"hmdb":[
"HMDB00227",
"HMDB59629"
],
"inchi_key":[
"KJTLQQUUPVSXIM-ZCFIWIBFSA-M"
],
"kegg.compound":[
"C00418"
],
"lipidmaps":[
"LMFA01050352"
],
"metanetx.chemical":[
"MNXM333"
],
"reactome.compound":[
"191424"
],
"sabiork":[
"2044",
"20969"
],
"sbo":"SBO:0000247",
"seed.compound":[
"cpd00332"
]
}
},
{
"id":"ru5p__D_c",
"name":"D-Ribulose 5-phosphate",
"compartment":"c",
"charge":-2,
"formula":"C5H9O8P",
"notes":{
"original_bigg_ids":[
"ru5p_D_c"
]
},
"annotation":{
"bigg.metabolite":[
"ru5p__D"
],
"biocyc":[
"META:RIBULOSE-5P"
],
"chebi":[
"CHEBI:40192",
"CHEBI:21088",
"CHEBI:17363",
"CHEBI:26572",
"CHEBI:13040",
"CHEBI:37455",
"CHEBI:58121",
"CHEBI:13018",
"CHEBI:4243"
],
"hmdb":[
"HMDB02033",
"HMDB02694",
"HMDB00618"
],
"inchi_key":[
"FNZLKVNUWIIPSJ-UHNVWZDZSA-L"
],
"kegg.compound":[
"C00199"
],
"metanetx.chemical":[
"MNXM145"
],
"reactome.compound":[
"29732"
],
"sabiork":[
"22814",
"1313"
],
"sbo":"SBO:0000247",
"seed.compound":[
"cpd00171"
]
}
},
{
"id":"mi1p__D_c",
"name":"1D-myo-Inositol 1-phosphate",
"compartment":"c",
"charge":-2,
"formula":"C6H11O9P",
"notes":{
"original_bigg_ids":[
"mi1p_D_c"
]
},
"annotation":{
"bigg.metabolite":[
"mi1p__D"
],
"biocyc":[
"META:D-MYO-INOSITOL-1-MONOPHOSPHATE"
],
"chebi":[
"CHEBI:58433",
"CHEBI:18297",
"CHEBI:11354",
"CHEBI:12895",
"CHEBI:43432",
"CHEBI:11220",
"CHEBI:818",
"CHEBI:19207",
"CHEBI:12828"
],
"inchi_key":[
"INAPMGSXUVUWAF-UOTPTPDRSA-L"
],
"kegg.compound":[
"C01177"
],
"metanetx.chemical":[
"MNXM646"
],
"reactome.compound":[
"870330"
],
"sabiork":[
"5422"
],
"sbo":"SBO:0000247",
"seed.compound":[
"cpd00867"
]
}
},
{
"id":"h2s_c",
"name":"Hydrogen sulfide",
"compartment":"c",
"charge":0,
"formula":"H2S",
"notes":{
"original_bigg_ids":[
"h2s_c"
]
},
"annotation":{
"bigg.metabolite":[
"h2s"
],
"biocyc":[
"META:CPD-846",
"META:CPD-7046",
"META:HS"
],
"chebi":[
"CHEBI:14414",
"CHEBI:43058",
"CHEBI:5787",
"CHEBI:13356",
"CHEBI:30488",
"CHEBI:24639",
"CHEBI:29919",
"CHEBI:16136",
"CHEBI:15138",
"CHEBI:45489"
],
"envipath":[
"32de3cf4-e3e6-4168-956e-32fa5ddb0ce1/compound/6fca0a43-b0f0-41dd-a454-c7880342d6be",
"650babc9-9d68-4b73-9332-11972ca26f7b/compound/83aab241-d065-45ef-a799-98fdad5bcf04",
"5882df9c-dae1-4d80-a40e-db4724271456/compound/0b237b94-a6df-4792-8866-246b2230eef0",
"32de3cf4-e3e6-4168-956e-32fa5ddb0ce1/compound/6715c2d9-35cb-48df-aa0b-611368e2fb0a"
],
"hmdb":[
"HMDB00598",
"HMDB03276"
],
"inchi_key":[
"RWSOTUBLDIXVET-UHFFFAOYSA-M"
],
"kegg.compound":[
"C00283"
],
"metanetx.chemical":[
"MNXM89582"
],
"reactome.compound":[
"1663154",
"1614532",
"1655881"
],
"sabiork":[
"2007"
],
"sbo":"SBO:0000247",
"seed.compound":[
"cpd24697",
"cpd00239"
]
}
},
{
"id":"s7p_c",
"name":"Sedoheptulose 7-phosphate",
"compartment":"c",
"charge":-2,
"formula":"C7H13O10P",
"notes":{
"original_bigg_ids":[
"s7p_c"
]
},
"annotation":{
"bigg.metabolite":[
"s7p"
],
"biocyc":[
"META:D-SEDOHEPTULOSE-7-P"
],
"chebi":[
"CHEBI:4244",
"CHEBI:15073",
"CHEBI:15721",
"CHEBI:26621",
"CHEBI:9083",
"CHEBI:15074",
"CHEBI:57483"
],
"hmdb":[
"HMDB01068",
"HMDB62754"
],
"inchi_key":[
"JDTUMPKOJBQPKX-GBNDHIKLSA-L"
],
"kegg.compound":[
"C05382"
],
"metanetx.chemical":[
"MNXM271"
],
"reactome.compound":[
"29882"
],
"sabiork":[
"1618",
"1325"
],
"sbo":"SBO:0000247",
"seed.compound":[
"cpd00238"
]
}
},
{
"id":"h2s_e",
"name":"Hydrogen sulfide",
"compartment":"e",
"charge":0,
"formula":"H2S",
"notes":{
"original_bigg_ids":[
"h2s_e"
]
},
"annotation":{
"bigg.metabolite":[
"h2s"
],
"biocyc":[
"META:CPD-846",
"META:CPD-7046",
"META:HS"
],
"chebi":[
"CHEBI:14414",
"CHEBI:43058",
"CHEBI:5787",
"CHEBI:13356",
"CHEBI:30488",
"CHEBI:24639",
"CHEBI:29919",
"CHEBI:16136",
"CHEBI:15138",
"CHEBI:45489"
],
"envipath":[
"32de3cf4-e3e6-4168-956e-32fa5ddb0ce1/compound/6fca0a43-b0f0-41dd-a454-c7880342d6be",
"650babc9-9d68-4b73-9332-11972ca26f7b/compound/83aab241-d065-45ef-a799-98fdad5bcf04",
"5882df9c-dae1-4d80-a40e-db4724271456/compound/0b237b94-a6df-4792-8866-246b2230eef0",
"32de3cf4-e3e6-4168-956e-32fa5ddb0ce1/compound/6715c2d9-35cb-48df-aa0b-611368e2fb0a"
],
"hmdb":[
"HMDB00598",
"HMDB03276"
],
"inchi_key":[
"RWSOTUBLDIXVET-UHFFFAOYSA-M"
],
"kegg.compound":[
"C00283"
],
"metanetx.chemical":[
"MNXM89582"
],
"reactome.compound":[
"1663154",
"1614532",
"1655881"
],
"sabiork":[
"2007"
],
"sbo":"SBO:0000247",
"seed.compound":[
"cpd24697",
"cpd00239"
]
}
},
{
"id":"h_c",
"name":"H+",
"compartment":"c",
"charge":1,
"formula":"H",
"notes":{
"original_bigg_ids":[
"h_c"
]
},
"annotation":{
"bigg.metabolite":[
"h"
],
"biocyc":[
"META:PROTON"
],
"chebi":[
"CHEBI:5584",
"CHEBI:13357",
"CHEBI:15378",
"CHEBI:10744"
],
"hmdb":[
"HMDB59597"
],
"inchi_key":[
"GPRLSGONYQIRFK-UHFFFAOYSA-N"
],
"kegg.compound":[
"C00080"
],
"metanetx.chemical":[
"MNXM1"
],
"reactome.compound":[
"2000349",
"425978",
"74722",
"428040",
"427899",
"428548",
"156540",
"70106",
"425969",
"1132304",
"5668577",
"1470067",
"163953",
"193465",
"113529",
"351626",
"425999",
"194688",
"374900",
"2872447",
"372511"
],
"sabiork":[
"39"
],
"sbo":"SBO:0000247",
"seed.compound":[
"cpd00067"
]
}
},
{
"id":"mlthf_c",
"name":"5,10-Methylenetetrahydrofolate",
"compartment":"c",
"charge":-2,
"formula":"C20H21N7O6",
"notes":{
"original_bigg_ids":[
"mlthf_c"
]
},
"annotation":{
"bigg.metabolite":[
"mlthf"
],
"biocyc":[
"META:METHYLENE-THF"
],
"chebi":[
"CHEBI:10925",
"CHEBI:15636",
"CHEBI:1989",
"CHEBI:18602"
],
"inchi_key":[
"QYNUQALWYRSVHF-OLZOCXBDSA-L"
],
"kegg.compound":[
"C00143"
],
"metanetx.chemical":[
"MNXM183"
],
"sbo":"SBO:0000247"
}
},
{
"id":"salcn6p_c",
"name":"Salicin 6-phosphate",
"compartment":"c",
"charge":-2,
"formula":"C13H17O10P",
"notes":{
"original_bigg_ids":[
"salc6p_c"
]
},
"annotation":{
"bigg.metabolite":[
"salcn6p"
],
"biocyc":[
"META:CPD-1181"
],
"chebi":[
"CHEBI:9003",
"CHEBI:64794"
],
"inchi_key":[
"FSJKOMDYZYBBLV-UJPOAAIJSA-L"
],
"kegg.compound":[
"C06188"
],
"metanetx.chemical":[
"MNXM3356"
],
"sabiork":[
"1856"
],
"sbo":"SBO:0000247",
"seed.compound":[
"cpd03698"
]
}
},
{
"id":"mn2_c",
"name":"Manganese",
"compartment":"c",
"charge":2,
"formula":"Mn",
"notes":{
"original_bigg_ids":[
"mn2_c"
]
},
"annotation":{
"bigg.metabolite":[
"mn2"
],
"biocyc":[
"META:MN+2"
],
"chebi":[
"CHEBI:21435",
"CHEBI:25156",
"CHEBI:29035",
"CHEBI:49749"
],
"hmdb":[
"HMDB01333"
],
"inchi_key":[
"WAEMQWOKJMHJLA-UHFFFAOYSA-N"
],
"kegg.compound":[
"C19610"
],
"metanetx.chemical":[
"MNXM2255"
],
"reactome.compound":[
"29418",
"1981162"
],
"sabiork":[
"1279"
],
"sbo":"SBO:0000247",
"seed.compound":[
"cpd20863",
"cpd00030"
]
}
},
{
"id":"h_e",
"name":"H+",
"compartment":"e",
"charge":1,
"formula":"H",
"notes":{
"original_bigg_ids":[
"h_e"
]
},
"annotation":{
"bigg.metabolite":[
"h"
],
"biocyc":[
"META:PROTON"
],
"chebi":[
"CHEBI:5584",
"CHEBI:13357",
"CHEBI:15378",
"CHEBI:10744"
],
"hmdb":[
"HMDB59597"
],
"inchi_key":[
"GPRLSGONYQIRFK-UHFFFAOYSA-N"
],
"kegg.compound":[
"C00080"
],
"metanetx.chemical":[
"MNXM1"
],
"reactome.compound":[
"2000349",
"425978",
"74722",
"428040",
"427899",
"428548",
"156540",
"70106",
"425969",
"1132304",
"5668577",
"1470067",
"163953",
"193465",
"113529",
"351626",
"425999",
"194688",
"374900",
"2872447",
"372511"
],
"sabiork":[
"39"
],
"sbo":"SBO:0000247",
"seed.compound":[
"cpd00067"
]
}
},
{
"id":"sbt6p_c",
"name":"D-Sorbitol 6-phosphate",
"compartment":"c",
"charge":-2,
"formula":"C6H13O9P",
"notes":{
"original_bigg_ids":[
"sbt6p_c"
]
},
"annotation":{
"bigg.metabolite":[
"sbt6p"
],
"biocyc":[
"META:D-SORBITOL-6-P"
],
"chebi":[
"CHEBI:21093",
"CHEBI:60084",
"CHEBI:4247",
"CHEBI:17044",
"CHEBI:17116",
"CHEBI:13021",
"CHEBI:45426",
"CHEBI:15094",
"CHEBI:9202"
],
"inchi_key":[
"GACTWZZMVMUKNG-SLPGGIOYSA-L"
],
"kegg.compound":[
"C01096"
],
"metanetx.chemical":[
"MNXM393"
],
"sabiork":[
"1696"
],
"sbo":"SBO:0000247",
"seed.compound":[
"cpd00804"
]
}
},
{
"id":"haram_c",
"name":"N Hydroxyarylamine",
"compartment":"c",
"charge":0,
"formula":"C6H7NO",
"notes":{
"original_bigg_ids":[
"haram_c"
]
},
"annotation":{
"bigg.metabolite":[
"haram"
],
"sbo":"SBO:0000247"
}
},
{
"id":"mn2_e",
"name":"Manganese",
"compartment":"e",
"charge":2,
"formula":"Mn",
"notes":{
"original_bigg_ids":[
"mn2_e"
]
},
"annotation":{
"bigg.metabolite":[
"mn2"
],
"biocyc":[
"META:MN+2"
],
"chebi":[
"CHEBI:21435",
"CHEBI:25156",
"CHEBI:29035",
"CHEBI:49749"
],
"hmdb":[
"HMDB01333"
],
"inchi_key":[
"WAEMQWOKJMHJLA-UHFFFAOYSA-N"
],
"kegg.compound":[
"C19610"
],
"metanetx.chemical":[
"MNXM2255"
],
"reactome.compound":[
"29418",
"1981162"
],
"sabiork":[
"1279"
],
"sbo":"SBO:0000247",
"seed.compound":[
"cpd20863",
"cpd00030"
]
}
},
{
"id":"sbt__D_e",
"name":"D-Sorbitol",
"compartment":"e",
"charge":0,
"formula":"C6H14O6",
"notes":{
"original_bigg_ids":[
"sbt_D_e"
]
},
"annotation":{
"bigg.metabolite":[
"sbt__D"
],
"biocyc":[
"META:SORBITOL"
],
"chebi":[
"CHEBI:33796",
"CHEBI:21091",
"CHEBI:9201",
"CHEBI:17220",
"CHEBI:17924",
"CHEBI:26724",
"CHEBI:15093",
"CHEBI:26726",
"CHEBI:30911",
"CHEBI:12954",
"CHEBI:45559",
"CHEBI:4246",
"CHEBI:33795",
"CHEBI:13020"
],
"hmdb":[
"HMDB00247"
],
"inchi_key":[
"FBPFZTCFMRRESA-JGWLITMVSA-N"
],
"kegg.compound":[
"C00794"
],
"kegg.drug":[
"D00096"
],
"metanetx.chemical":[
"MNXM469"
],
"reactome.compound":[
"5652213"
],
"sabiork":[
"2148",
"2156"
],
"sbo":"SBO:0000247",
"seed.compound":[
"cpd00588"
]
}
},
{
"id":"mnl1p_c",
"name":"D-Mannitol 1-phosphate",
"compartment":"c",
"charge":-2,
"formula":"C6H13O9P",
"notes":{
"original_bigg_ids":[
"mnl1p_c"
]
},
"annotation":{
"bigg.metabolite":[
"mnl1p"
],
"biocyc":[
"META:MANNITOL-1P"
],
"chebi":[
"CHEBI:21051",
"CHEBI:16298",
"CHEBI:4205",
"CHEBI:12997",
"CHEBI:61381"
],
"hmdb":[
"HMDB01530"
],
"inchi_key":[
"GACTWZZMVMUKNG-KVTDHHQDSA-L"
],
"kegg.compound":[
"C00644"
],
"metanetx.chemical":[
"MNXM90126"
],
"sabiork":[
"24719",
"1343"
],
"sbo":"SBO:0000247",
"seed.compound":[
"cpd00491",
"cpd27436"
]
}
},
{
"id":"hco3_c",
"name":"Bicarbonate",
"compartment":"c",
"charge":-1,
"formula":"CHO3",
"notes":{
"original_bigg_ids":[
"hco3_c"
]
},
"annotation":{
"bigg.metabolite":[
"hco3"
],
"biocyc":[
"META:CO3",
"META:H2CO3",
"META:HCO3"
],
"chebi":[
"CHEBI:13363",
"CHEBI:41605",
"CHEBI:13351",
"CHEBI:29201",
"CHEBI:22863",
"CHEBI:3401",
"CHEBI:23017",
"CHEBI:23744",
"CHEBI:40961",
"CHEBI:41609",
"CHEBI:17544",
"CHEBI:28976",
"CHEBI:5589"
],
"envipath":[
"4fd7f3e0-dd25-43ac-9453-dda3e52396e4/compound/c78c72b7-2f2b-4dde-9f3d-80bb61a1da3e",
"650babc9-9d68-4b73-9332-11972ca26f7b/compound/34be09c7-8615-4ee1-806a-6a93ae28d922"
],
"hmdb":[
"HMDB03538",
"HMDB00595",
"HMDB31453"
],
"inchi_key":[
"BVKZGUZCCUSVTD-UHFFFAOYSA-M"
],
"kegg.compound":[
"C01353",
"C00288"
],
"metanetx.chemical":[
"MNXM60"
],
"reactome.compound":[
"29896",
"425425",
"111627"
],
"sabiork":[
"1916",
"2275"
],
"sbo":"SBO:0000247",
"seed.compound":[
"cpd00242"
]
}
},
{
"id":"sbzcoa_c",
"name":"O-Succinylbenzoyl-CoA",
"compartment":"c",
"charge":-5,
"formula":"C32H39N7O20P3S",
"notes":{
"original_bigg_ids":[
"sbzcoa_c"
]
},
"annotation":{
"bigg.metabolite":[
"sbzcoa"
],
"biocyc":[
"META:CPD-6972"
],
"chebi":[
"CHEBI:15509",
"CHEBI:12700",
"CHEBI:57364",
"CHEBI:12836",
"CHEBI:19779",
"CHEBI:1279"
],
"inchi_key":[
"AVOVYFCDODUXLY-HSJNEKGZSA-I"
],
"kegg.compound":[
"C03160"
],
"metanetx.chemical":[
"MNXM1132"
],
"sbo":"SBO:0000247",
"seed.compound":[
"cpd02021"
]
}
},
{
"id":"hcys__L_c",
"name":"L-Homocysteine",
"compartment":"c",
"charge":0,
"formula":"C4H9NO2S",
"notes":{
"original_bigg_ids":[
"hcys_L_c"
]
},
"annotation":{
"bigg.metabolite":[
"hcys__L"
],
"biocyc":[
"META:HOMO-CYS"
],
"chebi":[
"CHEBI:43117",
"CHEBI:21329",
"CHEBI:58199",
"CHEBI:66952",
"CHEBI:6245",
"CHEBI:17588",
"CHEBI:17230",
"CHEBI:13122",
"CHEBI:14408",
"CHEBI:58065",
"CHEBI:5751",
"CHEBI:63072"
],
"hmdb":[
"HMDB00165",
"HMDB00742"
],
"inchi_key":[
"FFFHZYDWPBMWHY-UHFFFAOYSA-N"
],
"kegg.compound":[
"C05330",
"C00155"
],
"metanetx.chemical":[
"MNXM123"
],
"reactome.compound":[
"174369"
],
"sabiork":[
"1950",
"2768"
],
"sbo":"SBO:0000247",
"seed.compound":[
"cpd19034",
"cpd00135"
]
}
},
{
"id":"mnl_e",
"name":"D-Mannitol",
"compartment":"e",
"charge":0,
"formula":"C6H14O6",
"notes":{
"original_bigg_ids":[
"mnl_e"
]
},
"annotation":{
"bigg.metabolite":[
"mnl"
],
"biocyc":[
"META:MANNITOL"
],
"chebi":[
"CHEBI:29864",
"CHEBI:6686",
"CHEBI:44192",
"CHEBI:21050",
"CHEBI:25163",
"CHEBI:130180",
"CHEBI:14574",
"CHEBI:12996",
"CHEBI:16899"
],
"hmdb":[
"HMDB00765",
"HMDB01363"
],
"inchi_key":[
"FBPFZTCFMRRESA-KVTDHHQDSA-N"
],
"kegg.compound":[
"C00392"
],
"kegg.drug":[
"D00062"
],
"metanetx.chemical":[
"MNXM615"
],
"sabiork":[
"2037",
"3932"
],
"sbo":"SBO:0000247",
"seed.compound":[
"cpd00314"
]
}
},
{
"id":"ser__D_c",
"name":"D-Serine",
"compartment":"c",
"charge":0,
"formula":"C3H7NO3",
"notes":{
"original_bigg_ids":[
"ser_D_c"
]
},
"annotation":{
"bigg.metabolite":[
"ser__D"
],
"biocyc":[
"META:D-SERINE"
],
"chebi":[
"CHEBI:35247",
"CHEBI:16523",
"CHEBI:42262",
"CHEBI:13019",
"CHEBI:32841",
"CHEBI:143888",
"CHEBI:21090",
"CHEBI:32840",
"CHEBI:4245"
],
"hmdb":[
"HMDB03406"
],
"inchi_key":[
"MTCFGRXMJLQNBG-UWTATZPHSA-N"
],
"kegg.compound":[
"C00740"
],
"metanetx.chemical":[
"MNXM694"
],
"sabiork":[
"2144"
],
"sbo":"SBO:0000247",
"seed.compound":[
"cpd00550"
]
}
},
{
"id":"hdeacp_c",
"name":"Hexadecanoyl acyl carrier protein",
"compartment":"c",
"charge":-1,
"formula":"C27H49N2O8PRS",
"notes":{
"original_bigg_ids":[
"hdeacp_c"
]
},
"annotation":{
"bigg.metabolite":[
"hdeacp"
],
"sbo":"SBO:0000247"
}
},
{
"id":"ser__D_e",
"name":"D-Serine",
"compartment":"e",
"charge":0,
"formula":"C3H7NO3",
"notes":{
"original_bigg_ids":[
"ser_D_e"
]
},
"annotation":{
"bigg.metabolite":[
"ser__D"
],
"biocyc":[
"META:D-SERINE"
],
"chebi":[
"CHEBI:35247",
"CHEBI:16523",
"CHEBI:42262",
"CHEBI:13019",
"CHEBI:32841",
"CHEBI:143888",
"CHEBI:21090",
"CHEBI:32840",
"CHEBI:4245"
],
"hmdb":[
"HMDB03406"
],
"inchi_key":[
"MTCFGRXMJLQNBG-UWTATZPHSA-N"
],
"kegg.compound":[
"C00740"
],
"metanetx.chemical":[
"MNXM694"
],
"sabiork":[
"2144"
],
"sbo":"SBO:0000247",
"seed.compound":[
"cpd00550"
]
}
},
{
"id":"hepdp_c",
"name":"All-trans-Heptaprenyl diphosphate",
"compartment":"c",
"charge":-3,
"formula":"C35H57O7P2",
"notes":{
"original_bigg_ids":[
"hepdp_c"
]
},
"annotation":{
"bigg.metabolite":[
"hepdp"
],
"biocyc":[
"META:ALL-TRANS-HEPTAPRENYL-DIPHOSPHATE"
],
"chebi":[
"CHEBI:58206",
"CHEBI:53046",
"CHEBI:12778",
"CHEBI:22342",
"CHEBI:10191",
"CHEBI:17613"
],
"hmdb":[
"HMDB12187"
],
"inchi_key":[
"LSJLEXWXRKTZAJ-YUIIPXGZSA-K"
],
"kegg.compound":[
"C04216"
],
"lipidmaps":[
"LMPR03030006"
],
"metanetx.chemical":[
"MNXM1722"
],
"sabiork":[
"1795"
],
"sbo":"SBO:0000247",
"seed.compound":[
"cpd02590"
]
}
},
{
"id":"mql7_c",
"name":"Menaquinol 7 C46H66O2",
"compartment":"c",
"charge":0,
"formula":"C46H66O2",
"notes":{
"original_bigg_ids":[
"mql7_c"
]
},
"annotation":{
"bigg.metabolite":[
"mql7"
],
"biocyc":[
"META:CPD-12125"
],
"chebi":[
"CHEBI:64834"
],
"inchi_key":[
"VFGNPJRRTKMYKN-LJWNYQGCSA-N"
],
"metanetx.chemical":[
"MNXM12233"
],
"sbo":"SBO:0000247",
"seed.compound":[
"cpd23255"
]
}
},
{
"id":"mqn7_c",
"name":"Menaquinone 7 C46H64O2",
"compartment":"c",
"charge":0,
"formula":"C46H64O2",
"notes":{
"original_bigg_ids":[
"mqn7_c"
]
},
"annotation":{
"bigg.metabolite":[
"mqn7"
],
"biocyc":[
"META:CPD-9718"
],
"chebi":[
"CHEBI:44245"
],
"inchi_key":[
"RAKQPZMEYJZGPI-LJWNYQGCSA-N"
],
"metanetx.chemical":[
"MNXM12236"
],
"sbo":"SBO:0000247",
"seed.compound":[
"cpd11606"
]
}
},
{
"id":"ser__L_c",
"name":"L-Serine",
"compartment":"c",
"charge":0,
"formula":"C3H7NO3",
"notes":{
"original_bigg_ids":[
"ser_L_c"
]
},
"annotation":{
"bigg.metabolite":[
"ser__L"
],
"biocyc":[
"META:SER",
"META:Serines"
],
"chebi":[
"CHEBI:32845",
"CHEBI:17822",
"CHEBI:26648",
"CHEBI:45440",
"CHEBI:21387",
"CHEBI:32837",
"CHEBI:13167",
"CHEBI:45451",
"CHEBI:32836",
"CHEBI:15081",
"CHEBI:45590",
"CHEBI:35243",
"CHEBI:32846",
"CHEBI:17115",
"CHEBI:45597",
"CHEBI:33384",
"CHEBI:45677",
"CHEBI:6301",
"CHEBI:9116"
],
"envipath":[
"32de3cf4-e3e6-4168-956e-32fa5ddb0ce1/compound/207ebcd7-f859-4b01-8a69-9b99fb380595"
],
"hmdb":[
"HMDB00589",
"HMDB00187",
"HMDB62263"
],
"inchi_key":[
"MTCFGRXMJLQNBG-REOHCLBHSA-N"
],
"kegg.compound":[
"C00716",
"C00065"
],
"kegg.drug":[
"D00016"
],
"lipidmaps":[
"LMFA01100045"
],
"metanetx.chemical":[
"MNXM53"
],
"reactome.compound":[
"352002",
"379732",
"8932979",
"200736"
],
"sabiork":[
"2140",
"75"
],
"sbo":"SBO:0000247",
"seed.compound":[
"cpd28171",
"cpd00054",
"cpd30743"
]
}
},
{
"id":"mqn8_c",
"name":"Menaquinone 8",
"compartment":"c",
"charge":0,
"formula":"C51H72O2",
"notes":{
"original_bigg_ids":[
"mqn8_c"
]
},
"annotation":{
"bigg.metabolite":[
"mqn8"
],
"biocyc":[
"META:CPD-9728"
],
"chebi":[
"CHEBI:44027"
],
"inchi_key":[
"LXKDFTDVRVLXFY-WQWYCSGDSA-N"
],
"metanetx.chemical":[
"MNXM509"
],
"sbo":"SBO:0000247",
"seed.compound":[
"cpd15500"
]
}
},
{
"id":"hexacp_c",
"name":"Hexanoyl acyl carrier protein",
"compartment":"c",
"charge":0,
"formula":"C6H10OX",
"notes":{
"original_bigg_ids":[
"hexacp_c"
]
},
"annotation":{
"bigg.metabolite":[
"hexacp"
],
"sbo":"SBO:0000247"
}
},
{
"id":"ser__L_e",
"name":"L-Serine",
"compartment":"e",
"charge":0,
"formula":"C3H7NO3",
"notes":{
"original_bigg_ids":[
"ser_L_e"
]
},
"annotation":{
"bigg.metabolite":[
"ser__L"
],
"biocyc":[
"META:SER",
"META:Serines"
],
"chebi":[
"CHEBI:32845",
"CHEBI:17822",
"CHEBI:26648",
"CHEBI:45440",
"CHEBI:21387",
"CHEBI:32837",
"CHEBI:13167",
"CHEBI:45451",
"CHEBI:32836",
"CHEBI:15081",
"CHEBI:45590",
"CHEBI:35243",
"CHEBI:32846",
"CHEBI:17115",
"CHEBI:45597",
"CHEBI:33384",
"CHEBI:45677",
"CHEBI:6301",
"CHEBI:9116"
],
"envipath":[
"32de3cf4-e3e6-4168-956e-32fa5ddb0ce1/compound/207ebcd7-f859-4b01-8a69-9b99fb380595"
],
"hmdb":[
"HMDB00589",
"HMDB00187",
"HMDB62263"
],
"inchi_key":[
"MTCFGRXMJLQNBG-REOHCLBHSA-N"
],
"kegg.compound":[
"C00716",
"C00065"
],
"kegg.drug":[
"D00016"
],
"lipidmaps":[
"LMFA01100045"
],
"metanetx.chemical":[
"MNXM53"
],
"reactome.compound":[
"352002",
"379732",
"8932979",
"200736"
],
"sabiork":[
"2140",
"75"
],
"sbo":"SBO:0000247",
"seed.compound":[
"cpd28171",
"cpd00054",
"cpd30743"
]
}
},
{
"id":"sertrna_c",
"name":"L-Seryl-tRNA(Ser)",
"compartment":"c",
"charge":-2,
"formula":"C18H28NO18P2R3",
"notes":{
"original_bigg_ids":[
"sertrna_c"
]
},
"annotation":{
"bigg.metabolite":[
"sertrna"
],
"kegg.compound":[
"C02553"
],
"metanetx.chemical":[
"MNXM90842"
],
"sabiork":[
"3868"
],
"sbo":"SBO:0000247",
"seed.compound":[
"cpd12132"
]
}
},
{
"id":"his__L_c",
"name":"L-Histidine",
"compartment":"c",
"charge":0,
"formula":"C6H9N3O2",
"notes":{
"original_bigg_ids":[
"his_L_c"
]
},
"annotation":{
"bigg.metabolite":[
"his__L"
],
"biocyc":[
"META:HIS"
],
"chebi":[
"CHEBI:43239",
"CHEBI:32529",
"CHEBI:43048",
"CHEBI:5733",
"CHEBI:32530",
"CHEBI:27570",
"CHEBI:32531",
"CHEBI:43118",
"CHEBI:32513",
"CHEBI:15971",
"CHEBI:43190",
"CHEBI:21324",
"CHEBI:32512",
"CHEBI:32511",
"CHEBI:13117",
"CHEBI:43114",
"CHEBI:32510",
"CHEBI:6240",
"CHEBI:32532",
"CHEBI:57595",
"CHEBI:24598"
],
"hmdb":[
"HMDB00177",
"HMDB03412"
],
"inchi_key":[
"HNDVDQJCIGZPNO-YFKPBYRVSA-N"
],
"kegg.compound":[
"C00768",
"C00135"
],
"kegg.drug":[
"D00032"
],
"metanetx.chemical":[
"MNXM134"
],
"reactome.compound":[
"379695",
"29612"
],
"sabiork":[
"2151",
"81"
],
"sbo":"SBO:0000247",
"seed.compound":[
"cpd00119",
"cpd00572"
]
}
},
{
"id":"nac_c",
"name":"Nicotinate",
"compartment":"c",
"charge":-1,
"formula":"C6H4NO2",
"notes":{
"original_bigg_ids":[
"nac_c"
]
},
"annotation":{
"bigg.metabolite":[
"nac"
],
"biocyc":[
"META:NIACINE"
],
"chebi":[
"CHEBI:7559",
"CHEBI:14650",
"CHEBI:32544",
"CHEBI:25538",
"CHEBI:25530",
"CHEBI:22851",
"CHEBI:44319",
"CHEBI:15940"
],
"envipath":[
"650babc9-9d68-4b73-9332-11972ca26f7b/compound/ed8ac75f-3a91-484c-9d21-d318ef0efef6",
"650babc9-9d68-4b73-9332-11972ca26f7b/compound/ca85f0e1-e6b7-458b-8f88-d4ed6b580217"
],
"hmdb":[
"HMDB01488"
],
"inchi_key":[
"PVNIIMVLHYAWGP-UHFFFAOYSA-M"
],
"kegg.compound":[
"C00253"
],
"kegg.drug":[
"D00049"
],
"metanetx.chemical":[
"MNXM274"
],
"reactome.compound":[
"8869604",
"197230"
],
"sabiork":[
"1994"
],
"sbo":"SBO:0000247",
"seed.compound":[
"cpd00218"
]
}
},
{
"id":"skm5p_c",
"name":"Shikimate 5-phosphate",
"compartment":"c",
"charge":-3,
"formula":"C7H8O8P",
"notes":{
"original_bigg_ids":[
"skm5p_c"
]
},
"annotation":{
"bigg.metabolite":[
"skm5p"
],
"biocyc":[
"META:SHIKIMATE-5P"
],
"chebi":[
"CHEBI:11886",
"CHEBI:15084",
"CHEBI:17052",
"CHEBI:9134",
"CHEBI:145989",
"CHEBI:20195"
],
"inchi_key":[
"QYOJSKGCWNAKGW-PBXRRBTRSA-K"
],
"kegg.compound":[
"C03175"
],
"metanetx.chemical":[
"MNXM1265"
],
"reactome.compound":[
"964859"
],
"sabiork":[
"1736"
],
"sbo":"SBO:0000247",
"seed.compound":[
"cpd02030"
]
}
},
{
"id":"his__L_e",
"name":"L-Histidine",
"compartment":"e",
"charge":0,
"formula":"C6H9N3O2",
"notes":{
"original_bigg_ids":[
"his_L_e"
]
},
"annotation":{
"bigg.metabolite":[
"his__L"
],
"biocyc":[
"META:HIS"
],
"chebi":[
"CHEBI:43239",
"CHEBI:32529",
"CHEBI:43048",
"CHEBI:5733",
"CHEBI:32530",
"CHEBI:27570",
"CHEBI:32531",
"CHEBI:43118",
"CHEBI:32513",
"CHEBI:15971",
"CHEBI:43190",
"CHEBI:21324",
"CHEBI:32512",
"CHEBI:32511",
"CHEBI:13117",
"CHEBI:43114",
"CHEBI:32510",
"CHEBI:6240",
"CHEBI:32532",
"CHEBI:57595",
"CHEBI:24598"
],
"hmdb":[
"HMDB00177",
"HMDB03412"
],
"inchi_key":[
"HNDVDQJCIGZPNO-YFKPBYRVSA-N"
],
"kegg.compound":[
"C00768",
"C00135"
],
"kegg.drug":[
"D00032"
],
"metanetx.chemical":[
"MNXM134"
],
"reactome.compound":[
"379695",
"29612"
],
"sabiork":[
"2151",
"81"
],
"sbo":"SBO:0000247",
"seed.compound":[
"cpd00119",
"cpd00572"
]
}
},
{
"id":"nac_e",
"name":"Nicotinate",
"compartment":"e",
"charge":-1,
"formula":"C6H4NO2",
"notes":{
"original_bigg_ids":[
"nac_e"
]
},
"annotation":{
"bigg.metabolite":[
"nac"
],
"biocyc":[
"META:NIACINE"
],
"chebi":[
"CHEBI:7559",
"CHEBI:14650",
"CHEBI:32544",
"CHEBI:25538",
"CHEBI:25530",
"CHEBI:22851",
"CHEBI:44319",
"CHEBI:15940"
],
"envipath":[
"650babc9-9d68-4b73-9332-11972ca26f7b/compound/ed8ac75f-3a91-484c-9d21-d318ef0efef6",
"650babc9-9d68-4b73-9332-11972ca26f7b/compound/ca85f0e1-e6b7-458b-8f88-d4ed6b580217"
],
"hmdb":[
"HMDB01488"
],
"inchi_key":[
"PVNIIMVLHYAWGP-UHFFFAOYSA-M"
],
"kegg.compound":[
"C00253"
],
"kegg.drug":[
"D00049"
],
"metanetx.chemical":[
"MNXM274"
],
"reactome.compound":[
"8869604",
"197230"
],
"sabiork":[
"1994"
],
"sbo":"SBO:0000247",
"seed.compound":[
"cpd00218"
]
}
},
{
"id":"skm_c",
"name":"Shikimate",
"compartment":"c",
"charge":-1,
"formula":"C7H9O5",
"notes":{
"original_bigg_ids":[
"skm_c"
]
},
"annotation":{
"bigg.metabolite":[
"skm"
],
"biocyc":[
"META:SHIKIMATE"
],
"chebi":[
"CHEBI:15083",
"CHEBI:26664",
"CHEBI:9133",
"CHEBI:45740",
"CHEBI:26662",
"CHEBI:16119",
"CHEBI:26663",
"CHEBI:36208"
],
"hmdb":[
"HMDB03070"
],
"inchi_key":[
"JXOHGGNKMLTUBP-HSUXUTPPSA-M"
],
"kegg.compound":[
"C00493"
],
"metanetx.chemical":[
"MNXM602"
],
"reactome.compound":[
"964932"
],
"sabiork":[
"5117"
],
"sbo":"SBO:0000247",
"seed.compound":[
"cpd00383"
]
}
},
{
"id":"nad_c",
"name":"Nicotinamide adenine dinucleotide",
"compartment":"c",
"charge":-1,
"formula":"C21H26N7O14P2",
"notes":{
"original_bigg_ids":[
"nad_c"
]
},
"annotation":{
"bigg.metabolite":[
"nad"
],
"biocyc":[
"META:NAD"
],
"chebi":[
"CHEBI:7422",
"CHEBI:44215",
"CHEBI:13394",
"CHEBI:21901",
"CHEBI:57540",
"CHEBI:15846",
"CHEBI:44281",
"CHEBI:44214",
"CHEBI:13393",
"CHEBI:29867"
],
"hmdb":[
"HMDB00902"
],
"inchi_key":[
"BAWFJGJZGIEFAR-NNYOXOHSSA-M"
],
"kegg.compound":[
"C00003"
],
"kegg.drug":[
"D00002"
],
"metanetx.chemical":[
"MNXM8"
],
"reactome.compound":[
"352330",
"192307",
"194653",
"113526",
"29360"
],
"sabiork":[
"37"
],
"sbo":"SBO:0000247",
"seed.compound":[
"cpd00003"
]
}
},
{
"id":"hisp_c",
"name":"L-Histidinol phosphate",
"compartment":"c",
"charge":-1,
"formula":"C6H11N3O4P",
"notes":{
"original_bigg_ids":[
"hisp_c"
]
},
"annotation":{
"bigg.metabolite":[
"hisp"
],
"biocyc":[
"META:L-HISTIDINOL-P"
],
"chebi":[
"CHEBI:16996",
"CHEBI:43319",
"CHEBI:57980",
"CHEBI:6242",
"CHEBI:21327",
"CHEBI:13119"
],
"inchi_key":[
"CWNDERHTHMWBSI-YFKPBYRVSA-M"
],
"kegg.compound":[
"C01100"
],
"metanetx.chemical":[
"MNXM1482"
],
"sabiork":[
"1699"
],
"sbo":"SBO:0000247",
"seed.compound":[
"cpd00807"
]
}
},
{
"id":"histd_c",
"name":"L-Histidinol",
"compartment":"c",
"charge":1,
"formula":"C6H12N3O",
"notes":{
"original_bigg_ids":[
"histd_c"
]
},
"annotation":{
"bigg.metabolite":[
"histd"
],
"biocyc":[
"META:HISTIDINOL"
],
"chebi":[
"CHEBI:13118",
"CHEBI:57699",
"CHEBI:16255",
"CHEBI:6241",
"CHEBI:21326"
],
"hmdb":[
"HMDB03431"
],
"inchi_key":[
"ZQISRDCJNBUVMM-YFKPBYRVSA-O"
],
"kegg.compound":[
"C00860"
],
"metanetx.chemical":[
"MNXM1281"
],
"sabiork":[
"5283"
],
"sbo":"SBO:0000247",
"seed.compound":[
"cpd00641"
]
}
},
{
"id":"sl2a6o_c",
"name":"N-Succinyl-2-L-amino-6-oxoheptanedioate",
"compartment":"c",
"charge":-3,
"formula":"C11H12NO8",
"notes":{
"original_bigg_ids":[
"sl2a6o_c"
]
},
"annotation":{
"bigg.metabolite":[
"sl2a6o"
],
"biocyc":[
"META:N-SUCCINYL-2-AMINO-6-KETOPIMELATE"
],
"chebi":[
"CHEBI:21790",
"CHEBI:35266",
"CHEBI:15685",
"CHEBI:10967",
"CHEBI:12616",
"CHEBI:7340",
"CHEBI:21789"
],
"hmdb":[
"HMDB12266"
],
"inchi_key":[
"SDVXSCSNVVZWDD-LURJTMIESA-K"
],
"kegg.compound":[
"C04462"
],
"metanetx.chemical":[
"MNXM1563"
],
"sbo":"SBO:0000247",
"seed.compound":[
"cpd02724"
]
}
},
{
"id":"histrna_c",
"name":"L-Histidyl-tRNA(His)",
"compartment":"c",
"charge":-2,
"formula":"C21H30N3O17P2R3",
"notes":{
"original_bigg_ids":[
"histrna_c"
]
},
"annotation":{
"bigg.metabolite":[
"histrna"
],
"chebi":[
"CHEBI:13120",
"CHEBI:6243",
"CHEBI:29155"
],
"kegg.compound":[
"C02988"
],
"metanetx.chemical":[
"MNXM89831"
],
"reactome.compound":[
"379786",
"379764"
],
"sabiork":[
"3862"
],
"sbo":"SBO:0000247",
"seed.compound":[
"cpd12228"
]
}
},
{
"id":"nadh_c",
"name":"Nicotinamide adenine dinucleotide - reduced",
"compartment":"c",
"charge":-2,
"formula":"C21H27N7O14P2",
"notes":{
"original_bigg_ids":[
"nadh_c"
]
},
"annotation":{
"bigg.metabolite":[
"nadh"
],
"biocyc":[
"META:NADH"
],
"chebi":[
"CHEBI:13395",
"CHEBI:21902",
"CHEBI:7423",
"CHEBI:44216",
"CHEBI:57945",
"CHEBI:16908",
"CHEBI:13396"
],
"hmdb":[
"HMDB01487"
],
"inchi_key":[
"BOPGDPNILDQYTO-NNYOXOHSSA-L"
],
"kegg.compound":[
"C00004"
],
"metanetx.chemical":[
"MNXM10"
],
"reactome.compound":[
"192305",
"73473",
"29362",
"194697"
],
"sabiork":[
"38"
],
"sbo":"SBO:0000247",
"seed.compound":[
"cpd00004"
]
}
},
{
"id":"so4_c",
"name":"Sulfate",
"compartment":"c",
"charge":-2,
"formula":"O4S",
"notes":{
"original_bigg_ids":[
"so4_c"
]
},
"annotation":{
"bigg.metabolite":[
"so4"
],
"biocyc":[
"META:SULFATE",
"META:HSO4"
],
"chebi":[
"CHEBI:15135",
"CHEBI:45693",
"CHEBI:29199",
"CHEBI:9335",
"CHEBI:16189",
"CHEBI:45687",
"CHEBI:26836",
"CHEBI:45696"
],
"envipath":[
"650babc9-9d68-4b73-9332-11972ca26f7b/compound/cf4fcd19-f2cb-4d92-aa67-323762e3b269"
],
"hmdb":[
"HMDB01448"
],
"inchi_key":[
"QAOWNCQODCNURD-UHFFFAOYSA-L"
],
"kegg.compound":[
"C00059"
],
"kegg.drug":[
"D05963"
],
"metanetx.chemical":[
"MNXM58"
],
"reactome.compound":[
"174375",
"1606845",
"1609649",
"1614584",
"427648"
],
"sabiork":[
"1759"
],
"sbo":"SBO:0000247",
"seed.compound":[
"cpd29301",
"cpd00048"
]
}
},
{
"id":"nadp_c",
"name":"Nicotinamide adenine dinucleotide phosphate",
"compartment":"c",
"charge":-3,
"formula":"C21H25N7O17P3",
"notes":{
"original_bigg_ids":[
"nadp_c"
]
},
"annotation":{
"bigg.metabolite":[
"nadp"
],
"biocyc":[
"META:NADP"
],
"chebi":[
"CHEBI:29868",
"CHEBI:44405",
"CHEBI:25523",
"CHEBI:13397",
"CHEBI:18009",
"CHEBI:7424",
"CHEBI:13398",
"CHEBI:21903",
"CHEBI:58349",
"CHEBI:44409"
],
"hmdb":[
"HMDB00217"
],
"inchi_key":[
"XJLXINKUBYWONI-NNYOXOHSSA-K"
],
"kegg.compound":[
"C00006"
],
"metanetx.chemical":[
"MNXM5"
],
"reactome.compound":[
"194668",
"113563",
"6790191",
"5623650",
"2000348",
"389556",
"29366",
"351628",
"113564"
],
"sabiork":[
"1263"
],
"sbo":"SBO:0000247",
"seed.compound":[
"cpd00006"
]
}
},
{
"id":"hmgcoa_c",
"name":"Hydroxymethylglutaryl CoA C27H39N7O20P3S",
"compartment":"c",
"charge":-5,
"formula":"C27H39N7O20P3S",
"notes":{
"original_bigg_ids":[
"hmgcoa_c"
]
},
"annotation":{
"bigg.metabolite":[
"hmgcoa"
],
"chebi":[
"CHEBI:11814"
],
"hmdb":[
"HMDB01375"
],
"inchi_key":[
"CABVTRNMFUVUDM-SJBCKIPMSA-I"
],
"lipidmaps":[
"LMFA07050209"
],
"metanetx.chemical":[
"MNXM36493"
],
"sabiork":[
"2029"
],
"sbo":"SBO:0000247"
}
},
{
"id":"so4_e",
"name":"Sulfate",
"compartment":"e",
"charge":-2,
"formula":"O4S",
"notes":{
"original_bigg_ids":[
"so4_e"
]
},
"annotation":{
"bigg.metabolite":[
"so4"
],
"biocyc":[
"META:SULFATE",
"META:HSO4"
],
"chebi":[
"CHEBI:15135",
"CHEBI:45693",
"CHEBI:29199",
"CHEBI:9335",
"CHEBI:16189",
"CHEBI:45687",
"CHEBI:26836",
"CHEBI:45696"
],
"envipath":[
"650babc9-9d68-4b73-9332-11972ca26f7b/compound/cf4fcd19-f2cb-4d92-aa67-323762e3b269"
],
"hmdb":[
"HMDB01448"
],
"inchi_key":[
"QAOWNCQODCNURD-UHFFFAOYSA-L"
],
"kegg.compound":[
"C00059"
],
"kegg.drug":[
"D05963"
],
"metanetx.chemical":[
"MNXM58"
],
"reactome.compound":[
"174375",
"1606845",
"1609649",
"1614584",
"427648"
],
"sabiork":[
"1759"
],
"sbo":"SBO:0000247",
"seed.compound":[
"cpd29301",
"cpd00048"
]
}
},
{
"id":"hom__L_c",
"name":"L-Homoserine",
"compartment":"c",
"charge":0,
"formula":"C4H9NO3",
"notes":{
"original_bigg_ids":[
"hom_L_c"
]
},
"annotation":{
"bigg.metabolite":[
"hom__L"
],
"biocyc":[
"META:HOMO-SER"
],
"chebi":[
"CHEBI:57476",
"CHEBI:6246",
"CHEBI:21330",
"CHEBI:43131",
"CHEBI:15699",
"CHEBI:13123"
],
"hmdb":[
"HMDB00719"
],
"inchi_key":[
"UKAUYVFTDYCKQA-VKHMYHEASA-N"
],
"kegg.compound":[
"C00263"
],
"metanetx.chemical":[
"MNXM353"
],
"sabiork":[
"2001"
],
"sbo":"SBO:0000247",
"seed.compound":[
"cpd00227"
]
}
},
{
"id":"nadph_c",
"name":"Nicotinamide adenine dinucleotide phosphate - reduced",
"compartment":"c",
"charge":-4,
"formula":"C21H26N7O17P3",
"notes":{
"original_bigg_ids":[
"nadph_c"
]
},
"annotation":{
"bigg.metabolite":[
"nadph"
],
"biocyc":[
"META:NADPH"
],
"chebi":[
"CHEBI:16474",
"CHEBI:7425",
"CHEBI:57783",
"CHEBI:21904",
"CHEBI:13399",
"CHEBI:13400",
"CHEBI:44286"
],
"hmdb":[
"HMDB06341",
"HMDB00221",
"HMDB00799"
],
"inchi_key":[
"ACFIXJIJDZMPPO-NNYOXOHSSA-J"
],
"kegg.compound":[
"C00005"
],
"metanetx.chemical":[
"MNXM6"
],
"reactome.compound":[
"113600",
"6790135",
"113602",
"113601",
"2000347",
"351627",
"29364",
"5623644",
"194725"
],
"sabiork":[
"1262"
],
"sbo":"SBO:0000247",
"seed.compound":[
"cpd00005"
]
}
},
{
"id":"spmd_c",
"name":"Spermidine",
"compartment":"c",
"charge":3,
"formula":"C7H22N3",
"notes":{
"original_bigg_ids":[
"spmd_c"
]
},
"annotation":{
"bigg.metabolite":[
"spmd"
],
"biocyc":[
"META:SPERMIDINE"
],
"chebi":[
"CHEBI:57834",
"CHEBI:15097",
"CHEBI:26732",
"CHEBI:26733",
"CHEBI:9218",
"CHEBI:45647",
"CHEBI:15095",
"CHEBI:16610"
],
"hmdb":[
"HMDB01257"
],
"inchi_key":[
"ATHGHQPFGPMSJY-UHFFFAOYSA-Q"
],
"kegg.compound":[
"C00315"
],
"metanetx.chemical":[
"MNXM124"
],
"reactome.compound":[
"204635",
"141324"
],
"sabiork":[
"3088"
],
"sbo":"SBO:0000247",
"seed.compound":[
"cpd00264"
]
}
},
{
"id":"ncam_c",
"name":"Nicotinamide",
"compartment":"c",
"charge":0,
"formula":"C6H6N2O",
"notes":{
"original_bigg_ids":[
"ncam_c"
]
},
"annotation":{
"bigg.metabolite":[
"ncam"
],
"biocyc":[
"META:NIACINAMIDE"
],
"chebi":[
"CHEBI:14645",
"CHEBI:7556",
"CHEBI:25521",
"CHEBI:17154",
"CHEBI:44258"
],
"hmdb":[
"HMDB01406"
],
"inchi_key":[
"DFPAKSUCGFBDDF-UHFFFAOYSA-N"
],
"kegg.compound":[
"C00153"
],
"kegg.drug":[
"D00036"
],
"metanetx.chemical":[
"MNXM216"
],
"reactome.compound":[
"197277",
"8870343"
],
"sabiork":[
"1949"
],
"sbo":"SBO:0000247",
"seed.compound":[
"cpd00133"
]
}
},
{
"id":"hqn_c",
"name":"Hydroquinone",
"compartment":"c",
"charge":0,
"formula":"C6H6O2",
"notes":{
"original_bigg_ids":[
"hqn_c"
]
},
"annotation":{
"bigg.metabolite":[
"hqn"
],
"biocyc":[
"META:HYDROQUINONE"
],
"chebi":[
"CHEBI:17594",
"CHEBI:24645",
"CHEBI:14416",
"CHEBI:5793"
],
"envipath":[
"32de3cf4-e3e6-4168-956e-32fa5ddb0ce1/compound/792b6781-d85c-4c1d-bd82-a082fef85353",
"650babc9-9d68-4b73-9332-11972ca26f7b/compound/019d5653-a5fc-4ab4-8c6f-47577e8ef560",
"4fd7f3e0-dd25-43ac-9453-dda3e52396e4/compound/44858aec-2eb4-41d1-a154-388fd87dccac",
"5882df9c-dae1-4d80-a40e-db4724271456/compound/33365a7e-24d4-4212-ad80-7b9a92572df5"
],
"hmdb":[
"HMDB02434"
],
"inchi_key":[
"QIGBRXMKCJKVMJ-UHFFFAOYSA-N"
],
"kegg.compound":[
"C00530"
],
"kegg.drug":[
"D00073"
],
"metanetx.chemical":[
"MNXM376"
],
"sabiork":[
"2076"
],
"sbo":"SBO:0000247",
"seed.compound":[
"cpd00415"
]
}
},
{
"id":"spmd_e",
"name":"Spermidine",
"compartment":"e",
"charge":3,
"formula":"C7H22N3",
"notes":{
"original_bigg_ids":[
"spmd_e"
]
},
"annotation":{
"bigg.metabolite":[
"spmd"
],
"biocyc":[
"META:SPERMIDINE"
],
"chebi":[
"CHEBI:57834",
"CHEBI:15097",
"CHEBI:26732",
"CHEBI:26733",
"CHEBI:9218",
"CHEBI:45647",
"CHEBI:15095",
"CHEBI:16610"
],
"hmdb":[
"HMDB01257"
],
"inchi_key":[
"ATHGHQPFGPMSJY-UHFFFAOYSA-Q"
],
"kegg.compound":[
"C00315"
],
"metanetx.chemical":[
"MNXM124"
],
"reactome.compound":[
"204635",
"141324"
],
"sabiork":[
"3088"
],
"sbo":"SBO:0000247",
"seed.compound":[
"cpd00264"
]
}
},
{
"id":"hxan_c",
"name":"Hypoxanthine",
"compartment":"c",
"charge":0,
"formula":"C5H4N4O",
"notes":{
"original_bigg_ids":[
"hxan_c"
]
},
"annotation":{
"bigg.metabolite":[
"hxan"
],
"biocyc":[
"META:HYPOXANTHINE"
],
"chebi":[
"CHEBI:14431",
"CHEBI:43237",
"CHEBI:5841",
"CHEBI:17368",
"CHEBI:24762"
],
"hmdb":[
"HMDB00157"
],
"inchi_key":[
"FDGQSTZJBFJUBT-UHFFFAOYSA-N"
],
"kegg.compound":[
"C00262"
],
"metanetx.chemical":[
"MNXM213"
],
"reactome.compound":[
"113599"
],
"sabiork":[
"5528",
"1321"
],
"sbo":"SBO:0000247",
"seed.compound":[
"cpd00226"
]
}
},
{
"id":"nh3_c",
"name":"Ammonia",
"compartment":"c",
"charge":0,
"formula":"H3N",
"notes":{
"original_bigg_ids":[
"nh3_c"
]
},
"annotation":{
"bigg.metabolite":[
"nh3"
],
"biocyc":[
"META:AMMONIUM",
"META:AMMONIA"
],
"chebi":[
"CHEBI:44284",
"CHEBI:135980",
"CHEBI:22533",
"CHEBI:13406",
"CHEBI:29337",
"CHEBI:29340",
"CHEBI:13771",
"CHEBI:16134",
"CHEBI:28938",
"CHEBI:22534",
"CHEBI:13405",
"CHEBI:49783",
"CHEBI:7434",
"CHEBI:7435",
"CHEBI:44269",
"CHEBI:44404",
"CHEBI:13407"
],
"envipath":[
"650babc9-9d68-4b73-9332-11972ca26f7b/compound/96667bd9-aeae-4e8f-89d3-100d0396af05",
"32de3cf4-e3e6-4168-956e-32fa5ddb0ce1/compound/41e4c903-407f-49f7-bf6b-0a94d39fa3a7",
"5882df9c-dae1-4d80-a40e-db4724271456/compound/27a89bdf-42f7-478f-91d8-e39881581096"
],
"hmdb":[
"HMDB00051",
"HMDB41827"
],
"inchi_key":[
"QGZKDVFQNNGYKY-UHFFFAOYSA-O"
],
"kegg.compound":[
"C00014",
"C01342"
],
"kegg.drug":[
"D02916",
"D02915"
],
"metanetx.chemical":[
"MNXM15"
],
"reactome.compound":[
"5693978",
"1132163",
"29382",
"76230",
"140912",
"389843",
"2022135",
"31633",
"113561"
],
"sabiork":[
"1268",
"43"
],
"sbo":"SBO:0000247",
"seed.compound":[
"cpd19013",
"cpd00013"
]
}
},
{
"id":"suc6p_c",
"name":"Sucrose 6-phosphate",
"compartment":"c",
"charge":-2,
"formula":"C12H21O14P",
"notes":{
"original_bigg_ids":[
"suc6p_c"
]
},
"annotation":{
"bigg.metabolite":[
"suc6p"
],
"biocyc":[
"META:CPD-15716",
"META:SUCROSE-6P"
],
"chebi":[
"CHEBI:9315",
"CHEBI:131603",
"CHEBI:57723",
"CHEBI:91002",
"CHEBI:15129",
"CHEBI:15130",
"CHEBI:26813",
"CHEBI:16308"
],
"inchi_key":[
"PJTTXANTBQDXME-UGDNZRGBSA-L"
],
"kegg.compound":[
"C16688",
"C02591"
],
"kegg.glycan":[
"G10508"
],
"metanetx.chemical":[
"MNXM1004"
],
"sabiork":[
"1373"
],
"sbo":"SBO:0000247",
"seed.compound":[
"cpd01693",
"cpd19187"
]
}
},
{
"id":"nh4_c",
"name":"Ammonium",
"compartment":"c",
"charge":1,
"formula":"H4N",
"notes":{
"original_bigg_ids":[
"nh4_c"
]
},
"annotation":{
"bigg.metabolite":[
"nh4"
],
"biocyc":[
"META:AMMONIUM",
"META:AMMONIA"
],
"chebi":[
"CHEBI:44284",
"CHEBI:135980",
"CHEBI:22533",
"CHEBI:13406",
"CHEBI:29337",
"CHEBI:29340",
"CHEBI:13771",
"CHEBI:16134",
"CHEBI:28938",
"CHEBI:22534",
"CHEBI:13405",
"CHEBI:49783",
"CHEBI:7434",
"CHEBI:7435",
"CHEBI:44269",
"CHEBI:44404",
"CHEBI:13407"
],
"envipath":[
"650babc9-9d68-4b73-9332-11972ca26f7b/compound/96667bd9-aeae-4e8f-89d3-100d0396af05",
"32de3cf4-e3e6-4168-956e-32fa5ddb0ce1/compound/41e4c903-407f-49f7-bf6b-0a94d39fa3a7",
"5882df9c-dae1-4d80-a40e-db4724271456/compound/27a89bdf-42f7-478f-91d8-e39881581096"
],
"hmdb":[
"HMDB00051",
"HMDB41827"
],
"inchi_key":[
"QGZKDVFQNNGYKY-UHFFFAOYSA-O"
],
"kegg.compound":[
"C00014",
"C01342"
],
"kegg.drug":[
"D02916",
"D02915"
],
"metanetx.chemical":[
"MNXM15"
],
"reactome.compound":[
"5693978",
"1132163",
"29382",
"76230",
"140912",
"389843",
"2022135",
"31633",
"113561"
],
"sabiork":[
"1268",
"43"
],
"sbo":"SBO:0000247",
"seed.compound":[
"cpd19013",
"cpd00013"
]
}
},
{
"id":"hxan_e",
"name":"Hypoxanthine",
"compartment":"e",
"charge":0,
"formula":"C5H4N4O",
"notes":{
"original_bigg_ids":[
"hxan_e"
]
},
"annotation":{
"bigg.metabolite":[
"hxan"
],
"biocyc":[
"META:HYPOXANTHINE"
],
"chebi":[
"CHEBI:14431",
"CHEBI:43237",
"CHEBI:5841",
"CHEBI:17368",
"CHEBI:24762"
],
"hmdb":[
"HMDB00157"
],
"inchi_key":[
"FDGQSTZJBFJUBT-UHFFFAOYSA-N"
],
"kegg.compound":[
"C00262"
],
"metanetx.chemical":[
"MNXM213"
],
"reactome.compound":[
"113599"
],
"sabiork":[
"5528",
"1321"
],
"sbo":"SBO:0000247",
"seed.compound":[
"cpd00226"
]
}
},
{
"id":"sucbz_c",
"name":"O-Succinylbenzoate",
"compartment":"c",
"charge":-2,
"formula":"C11H8O5",
"notes":{
"original_bigg_ids":[
"sucbz_c"
]
},
"annotation":{
"bigg.metabolite":[
"sucbz"
],
"biocyc":[
"META:O-SUCCINYLBENZOATE"
],
"chebi":[
"CHEBI:44788",
"CHEBI:37026",
"CHEBI:44787",
"CHEBI:18325",
"CHEBI:12835",
"CHEBI:1278",
"CHEBI:19778"
],
"inchi_key":[
"YIVWQNVQRXFZJB-UHFFFAOYSA-L"
],
"kegg.compound":[
"C02730"
],
"metanetx.chemical":[
"MNXM1212"
],
"sabiork":[
"2510"
],
"sbo":"SBO:0000247",
"seed.compound":[
"cpd01772"
]
}
},
{
"id":"ib_p_c",
"name":"Isobutyryl phosphate",
"compartment":"c",
"charge":-1,
"formula":"C4H4NO4",
"notes":{
"original_bigg_ids":[
"ib_p_c"
]
},
"annotation":{
"bigg.metabolite":[
"ib_p"
],
"sbo":"SBO:0000247"
}
},
{
"id":"nh4_e",
"name":"Ammonium",
"compartment":"e",
"charge":1,
"formula":"H4N",
"notes":{
"original_bigg_ids":[
"nh4_e"
]
},
"annotation":{
"bigg.metabolite":[
"nh4"
],
"biocyc":[
"META:AMMONIUM",
"META:AMMONIA"
],
"chebi":[
"CHEBI:44284",
"CHEBI:135980",
"CHEBI:22533",
"CHEBI:13406",
"CHEBI:29337",
"CHEBI:29340",
"CHEBI:13771",
"CHEBI:16134",
"CHEBI:28938",
"CHEBI:22534",
"CHEBI:13405",
"CHEBI:49783",
"CHEBI:7434",
"CHEBI:7435",
"CHEBI:44269",
"CHEBI:44404",
"CHEBI:13407"
],
"envipath":[
"650babc9-9d68-4b73-9332-11972ca26f7b/compound/96667bd9-aeae-4e8f-89d3-100d0396af05",
"32de3cf4-e3e6-4168-956e-32fa5ddb0ce1/compound/41e4c903-407f-49f7-bf6b-0a94d39fa3a7",
"5882df9c-dae1-4d80-a40e-db4724271456/compound/27a89bdf-42f7-478f-91d8-e39881581096"
],
"hmdb":[
"HMDB00051",
"HMDB41827"
],
"inchi_key":[
"QGZKDVFQNNGYKY-UHFFFAOYSA-O"
],
"kegg.compound":[
"C00014",
"C01342"
],
"kegg.drug":[
"D02916",
"D02915"
],
"metanetx.chemical":[
"MNXM15"
],
"reactome.compound":[
"5693978",
"1132163",
"29382",
"76230",
"140912",
"389843",
"2022135",
"31633",
"113561"
],
"sabiork":[
"1268",
"43"
],
"sbo":"SBO:0000247",
"seed.compound":[
"cpd19013",
"cpd00013"
]
}
},
{
"id":"succ_c",
"name":"Succinate",
"compartment":"c",
"charge":-2,
"formula":"C4H4O4",
"notes":{
"original_bigg_ids":[
"succ_c"
]
},
"annotation":{
"bigg.metabolite":[
"succ"
],
"biocyc":[
"META:SUC"
],
"chebi":[
"CHEBI:22941",
"CHEBI:26803",
"CHEBI:15741",
"CHEBI:132287",
"CHEBI:45639",
"CHEBI:30779",
"CHEBI:15125",
"CHEBI:22943",
"CHEBI:26807",
"CHEBI:9304",
"CHEBI:90372",
"CHEBI:30031"
],
"envipath":[
"4fd7f3e0-dd25-43ac-9453-dda3e52396e4/compound/cc98aff0-7f64-4db4-9d59-de961c228496",
"5882df9c-dae1-4d80-a40e-db4724271456/compound/6377658b-03f6-4fed-a5bf-ff0f2389b693",
"650babc9-9d68-4b73-9332-11972ca26f7b/compound/600b74d3-8fe5-426d-bedf-291175bd23e4",
"32de3cf4-e3e6-4168-956e-32fa5ddb0ce1/compound/8fdfd425-4343-4bf2-8427-b2ffa57fdbd7"
],
"hmdb":[
"HMDB00254"
],
"inchi_key":[
"KDYFGRWQOYBRFD-UHFFFAOYSA-L"
],
"kegg.compound":[
"C00042"
],
"lipidmaps":[
"LMFA01170043"
],
"metanetx.chemical":[
"MNXM25"
],
"reactome.compound":[
"389583",
"5278787",
"159939",
"433123",
"29434",
"113536"
],
"sabiork":[
"1924"
],
"sbo":"SBO:0000247",
"seed.compound":[
"cpd00036"
]
}
},
{
"id":"nicrnt_c",
"name":"Nicotinate D-ribonucleotide",
"compartment":"c",
"charge":-2,
"formula":"C11H12NO9P",
"notes":{
"original_bigg_ids":[
"nicrnt_c"
]
},
"annotation":{
"bigg.metabolite":[
"nicrnt"
],
"biocyc":[
"META:NICOTINATE_NUCLEOTIDE"
],
"chebi":[
"CHEBI:7561",
"CHEBI:25532",
"CHEBI:14652",
"CHEBI:15763",
"CHEBI:12398",
"CHEBI:14651",
"CHEBI:57502"
],
"hmdb":[
"HMDB59646"
],
"inchi_key":[
"JOUIQRNQJGXQDC-ZYUZMQFOSA-L"
],
"kegg.compound":[
"C01185"
],
"metanetx.chemical":[
"MNXM194"
],
"reactome.compound":[
"200492",
"8938083",
"197220"
],
"sabiork":[
"5427"
],
"sbo":"SBO:0000247",
"seed.compound":[
"cpd00873"
]
}
},
{
"id":"ibcoa_c",
"name":"Isobutyryl-CoA",
"compartment":"c",
"charge":-4,
"formula":"C25H38N7O17P3S",
"notes":{
"original_bigg_ids":[
"ibcoa_c"
]
},
"annotation":{
"bigg.metabolite":[
"ibcoa"
],
"biocyc":[
"META:ISOBUTYRYL-COA"
],
"chebi":[
"CHEBI:11629",
"CHEBI:57338",
"CHEBI:1214",
"CHEBI:15479",
"CHEBI:19712",
"CHEBI:41634",
"CHEBI:12754"
],
"envipath":[
"32de3cf4-e3e6-4168-956e-32fa5ddb0ce1/compound/f0cf0f7f-ee44-4653-86ea-22cfc21bed36"
],
"hmdb":[
"HMDB01243"
],
"inchi_key":[
"AEWHYWSPVRZHCT-NDZSKPAWSA-J"
],
"kegg.compound":[
"C00630"
],
"lipidmaps":[
"LMFA07050331"
],
"metanetx.chemical":[
"MNXM470"
],
"reactome.compound":[
"70851"
],
"sabiork":[
"2125"
],
"sbo":"SBO:0000247",
"seed.compound":[
"cpd00481"
]
}
},
{
"id":"succ_e",
"name":"Succinate",
"compartment":"e",
"charge":-2,
"formula":"C4H4O4",
"notes":{
"original_bigg_ids":[
"succ_e"
]
},
"annotation":{
"bigg.metabolite":[
"succ"
],
"biocyc":[
"META:SUC"
],
"chebi":[
"CHEBI:22941",
"CHEBI:26803",
"CHEBI:15741",
"CHEBI:132287",
"CHEBI:45639",
"CHEBI:30779",
"CHEBI:15125",
"CHEBI:22943",
"CHEBI:26807",
"CHEBI:9304",
"CHEBI:90372",
"CHEBI:30031"
],
"envipath":[
"4fd7f3e0-dd25-43ac-9453-dda3e52396e4/compound/cc98aff0-7f64-4db4-9d59-de961c228496",
"5882df9c-dae1-4d80-a40e-db4724271456/compound/6377658b-03f6-4fed-a5bf-ff0f2389b693",
"650babc9-9d68-4b73-9332-11972ca26f7b/compound/600b74d3-8fe5-426d-bedf-291175bd23e4",
"32de3cf4-e3e6-4168-956e-32fa5ddb0ce1/compound/8fdfd425-4343-4bf2-8427-b2ffa57fdbd7"
],
"hmdb":[
"HMDB00254"
],
"inchi_key":[
"KDYFGRWQOYBRFD-UHFFFAOYSA-L"
],
"kegg.compound":[
"C00042"
],
"lipidmaps":[
"LMFA01170043"
],
"metanetx.chemical":[
"MNXM25"
],
"reactome.compound":[
"389583",
"5278787",
"159939",
"433123",
"29434",
"113536"
],
"sabiork":[
"1924"
],
"sbo":"SBO:0000247",
"seed.compound":[
"cpd00036"
]
}
},
{
"id":"ichor_c",
"name":"Isochorismate",
"compartment":"c",
"charge":-2,
"formula":"C10H8O6",
"notes":{
"original_bigg_ids":[
"ichor_c"
]
},
"annotation":{
"bigg.metabolite":[
"ichor"
],
"biocyc":[
"META:ISOCHORISMATE"
],
"chebi":[
"CHEBI:24883",
"CHEBI:17582",
"CHEBI:14464",
"CHEBI:5997",
"CHEBI:29780"
],
"inchi_key":[
"NTGWPRCCOQCMGE-YUMQZZPRSA-L"
],
"kegg.compound":[
"C00885"
],
"metanetx.chemical":[
"MNXM799"
],
"sabiork":[
"5298"
],
"sbo":"SBO:0000247",
"seed.compound":[
"cpd00658"
]
}
},
{
"id":"nmn_c",
"name":"NMN C11H14N2O8P",
"compartment":"c",
"charge":-1,
"formula":"C11H14N2O8P",
"notes":{
"original_bigg_ids":[
"nmn_c"
]
},
"annotation":{
"bigg.metabolite":[
"nmn"
],
"biocyc":[
"META:NICOTINAMIDE_NUCLEOTIDE"
],
"chebi":[
"CHEBI:14648",
"CHEBI:7557",
"CHEBI:14647",
"CHEBI:22850",
"CHEBI:16171",
"CHEBI:10433",
"CHEBI:13409",
"CHEBI:14649",
"CHEBI:18201",
"CHEBI:25522",
"CHEBI:12397",
"CHEBI:14646"
],
"hmdb":[
"HMDB00229",
"HMDB59645"
],
"inchi_key":[
"DAYLJWODMCOQEW-TURQNECASA-M"
],
"kegg.compound":[
"C00455"
],
"metanetx.chemical":[
"MNXM355"
],
"reactome.compound":[
"8869353",
"549282",
"8940067"
],
"sabiork":[
"3871"
],
"sbo":"SBO:0000247",
"seed.compound":[
"cpd00355"
]
}
},
{
"id":"succoa_c",
"name":"Succinyl-CoA",
"compartment":"c",
"charge":-5,
"formula":"C25H35N7O19P3S",
"notes":{
"original_bigg_ids":[
"succoa_c"
]
},
"annotation":{
"bigg.metabolite":[
"succoa"
],
"biocyc":[
"META:SUC-COA"
],
"chebi":[
"CHEBI:57292",
"CHEBI:10746",
"CHEBI:15127",
"CHEBI:15380",
"CHEBI:9310",
"CHEBI:45541",
"CHEBI:26811"
],
"envipath":[
"32de3cf4-e3e6-4168-956e-32fa5ddb0ce1/compound/359075fb-98d9-458d-ba82-db4020e753f3"
],
"hmdb":[
"HMDB01022"
],
"inchi_key":[
"VNOYUJKHFWYWIR-ITIYDSSPSA-I"
],
"kegg.compound":[
"C00091"
],
"lipidmaps":[
"LMFA07050370"
],
"metanetx.chemical":[
"MNXM92"
],
"reactome.compound":[
"70958"
],
"sabiork":[
"1931"
],
"sbo":"SBO:0000247",
"seed.compound":[
"cpd00078"
]
}
},
{
"id":"nmn_e",
"name":"NMN C11H14N2O8P",
"compartment":"e",
"charge":-1,
"formula":"C11H14N2O8P",
"notes":{
"original_bigg_ids":[
"nmn_e"
]
},
"annotation":{
"bigg.metabolite":[
"nmn"
],
"biocyc":[
"META:NICOTINAMIDE_NUCLEOTIDE"
],
"chebi":[
"CHEBI:14648",
"CHEBI:7557",
"CHEBI:14647",
"CHEBI:22850",
"CHEBI:16171",
"CHEBI:10433",
"CHEBI:13409",
"CHEBI:14649",
"CHEBI:18201",
"CHEBI:25522",
"CHEBI:12397",
"CHEBI:14646"
],
"hmdb":[
"HMDB00229",
"HMDB59645"
],
"inchi_key":[
"DAYLJWODMCOQEW-TURQNECASA-M"
],
"kegg.compound":[
"C00455"
],
"metanetx.chemical":[
"MNXM355"
],
"reactome.compound":[
"8869353",
"549282",
"8940067"
],
"sabiork":[
"3871"
],
"sbo":"SBO:0000247",
"seed.compound":[
"cpd00355"
]
}
},
{
"id":"icit_c",
"name":"Isocitrate",
"compartment":"c",
"charge":-3,
"formula":"C6H5O7",
"notes":{
"original_bigg_ids":[
"icit_c"
]
},
"annotation":{
"bigg.metabolite":[
"icit"
],
"chebi":[
"CHEBI:16087",
"CHEBI:36454",
"CHEBI:5998",
"CHEBI:24886",
"CHEBI:36453",
"CHEBI:14465",
"CHEBI:30887",
"CHEBI:24884"
],
"hmdb":[
"HMDB00193"
],
"inchi_key":[
"ODBLHEXUDAPZAU-UHFFFAOYSA-K"
],
"kegg.compound":[
"C00311"
],
"metanetx.chemical":[
"MNXM89661"
],
"sabiork":[
"2013"
],
"sbo":"SBO:0000247",
"seed.compound":[
"cpd00260"
]
}
},
{
"id":"suchms_c",
"name":"O-Succinyl-L-homoserine",
"compartment":"c",
"charge":-1,
"formula":"C8H12NO6",
"notes":{
"original_bigg_ids":[
"suchms_c"
]
},
"annotation":{
"bigg.metabolite":[
"suchms"
],
"biocyc":[
"META:O-SUCCINYL-L-HOMOSERINE"
],
"chebi":[
"CHEBI:16160",
"CHEBI:12723",
"CHEBI:12699",
"CHEBI:57661",
"CHEBI:21975",
"CHEBI:7704"
],
"inchi_key":[
"GNISQJGXJIDKDJ-YFKPBYRVSA-M"
],
"kegg.compound":[
"C01118"
],
"metanetx.chemical":[
"MNXM820"
],
"sabiork":[
"2250"
],
"sbo":"SBO:0000247",
"seed.compound":[
"cpd00822"
]
}
},
{
"id":"idp_c",
"name":"IDP C10H11N4O11P2",
"compartment":"c",
"charge":-3,
"formula":"C10H11N4O11P2",
"notes":{
"original_bigg_ids":[
"idp_c"
]
},
"annotation":{
"bigg.metabolite":[
"idp"
],
"biocyc":[
"META:IDP"
],
"chebi":[
"CHEBI:17808",
"CHEBI:58280",
"CHEBI:43252",
"CHEBI:19270",
"CHEBI:13371",
"CHEBI:5848"
],
"hmdb":[
"HMDB03335"
],
"inchi_key":[
"JPXZQMKKFWMMGK-KQYNXXCUSA-K"
],
"kegg.compound":[
"C00104"
],
"metanetx.chemical":[
"MNXM495"
],
"reactome.compound":[
"2509811"
],
"sabiork":[
"1299"
],
"sbo":"SBO:0000247",
"seed.compound":[
"cpd00090"
]
}
},
{
"id":"o2s_c",
"name":"Superoxide anion",
"compartment":"c",
"charge":-1,
"formula":"O2",
"notes":{
"original_bigg_ids":[
"o2s_c"
]
},
"annotation":{
"bigg.metabolite":[
"o2s"
],
"biocyc":[
"META:SUPER-OXIDE"
],
"chebi":[
"CHEBI:25935",
"CHEBI:30492",
"CHEBI:7710",
"CHEBI:18421",
"CHEBI:15143",
"CHEBI:26839"
],
"hmdb":[
"HMDB02168"
],
"inchi_key":[
"OUUQCZGPVNCOIJ-UHFFFAOYSA-M"
],
"kegg.compound":[
"C00704"
],
"metanetx.chemical":[
"MNXM330"
],
"reactome.compound":[
"1222461",
"1475048",
"1470070"
],
"sabiork":[
"5191"
],
"sbo":"SBO:0000247"
}
},
{
"id":"sucr_c",
"name":"Sucrose C12H22O11",
"compartment":"c",
"charge":0,
"formula":"C12H22O11",
"notes":{
"original_bigg_ids":[
"sucr_c"
]
},
"annotation":{
"bigg.metabolite":[
"sucr"
],
"biocyc":[
"META:SUCROSE"
],
"chebi":[
"CHEBI:9314",
"CHEBI:15128",
"CHEBI:17992",
"CHEBI:45795",
"CHEBI:26812"
],
"hmdb":[
"HMDB00258"
],
"inchi_key":[
"CZMRCDWAGMRECN-UGDNZRGBSA-N"
],
"kegg.compound":[
"C00089"
],
"kegg.drug":[
"D00025"
],
"kegg.glycan":[
"G00370"
],
"metanetx.chemical":[
"MNXM167"
],
"reactome.compound":[
"188980"
],
"sabiork":[
"1294"
],
"sbo":"SBO:0000247",
"seed.compound":[
"cpd00076"
]
}
},
{
"id":"o2_c",
"name":"O2 O2",
"compartment":"c",
"charge":0,
"formula":"O2",
"notes":{
"original_bigg_ids":[
"o2_c"
]
},
"annotation":{
"bigg.metabolite":[
"o2"
],
"biocyc":[
"META:OXYGEN-MOLECULE"
],
"chebi":[
"CHEBI:7860",
"CHEBI:26689",
"CHEBI:29097",
"CHEBI:15379",
"CHEBI:13416",
"CHEBI:27140",
"CHEBI:29793",
"CHEBI:30491",
"CHEBI:44742",
"CHEBI:23833",
"CHEBI:25366",
"CHEBI:10745"
],
"envipath":[
"5882df9c-dae1-4d80-a40e-db4724271456/compound/d5d12248-82d3-4cf3-b7d0-2e3d096768b4"
],
"hmdb":[
"HMDB01377"
],
"inchi_key":[
"MYMOFIZGZYHOMD-UHFFFAOYSA-N"
],
"kegg.compound":[
"C00007"
],
"kegg.drug":[
"D00003"
],
"metanetx.chemical":[
"MNXM4"
],
"reactome.compound":[
"113534",
"113535",
"113685",
"5668566",
"189461",
"113533",
"1131511",
"352327",
"351593",
"29368",
"1236709"
],
"sabiork":[
"1264"
],
"sbo":"SBO:0000247",
"seed.compound":[
"cpd00007"
]
}
},
{
"id":"sucr_e",
"name":"Sucrose C12H22O11",
"compartment":"e",
"charge":0,
"formula":"C12H22O11",
"notes":{
"original_bigg_ids":[
"sucr_e"
]
},
"annotation":{
"bigg.metabolite":[
"sucr"
],
"biocyc":[
"META:SUCROSE"
],
"chebi":[
"CHEBI:9314",
"CHEBI:15128",
"CHEBI:17992",
"CHEBI:45795",
"CHEBI:26812"
],
"hmdb":[
"HMDB00258"
],
"inchi_key":[
"CZMRCDWAGMRECN-UGDNZRGBSA-N"
],
"kegg.compound":[
"C00089"
],
"kegg.drug":[
"D00025"
],
"kegg.glycan":[
"G00370"
],
"metanetx.chemical":[
"MNXM167"
],
"reactome.compound":[
"188980"
],
"sabiork":[
"1294"
],
"sbo":"SBO:0000247",
"seed.compound":[
"cpd00076"
]
}
},
{
"id":"o2_e",
"name":"O2 O2",
"compartment":"e",
"charge":0,
"formula":"O2",
"notes":{
"original_bigg_ids":[
"o2_e"
]
},
"annotation":{
"bigg.metabolite":[
"o2"
],
"biocyc":[
"META:OXYGEN-MOLECULE"
],
"chebi":[
"CHEBI:7860",
"CHEBI:26689",
"CHEBI:29097",
"CHEBI:15379",
"CHEBI:13416",
"CHEBI:27140",
"CHEBI:29793",
"CHEBI:30491",
"CHEBI:44742",
"CHEBI:23833",
"CHEBI:25366",
"CHEBI:10745"
],
"envipath":[
"5882df9c-dae1-4d80-a40e-db4724271456/compound/d5d12248-82d3-4cf3-b7d0-2e3d096768b4"
],
"hmdb":[
"HMDB01377"
],
"inchi_key":[
"MYMOFIZGZYHOMD-UHFFFAOYSA-N"
],
"kegg.compound":[
"C00007"
],
"kegg.drug":[
"D00003"
],
"metanetx.chemical":[
"MNXM4"
],
"reactome.compound":[
"113534",
"113535",
"113685",
"5668566",
"189461",
"113533",
"1131511",
"352327",
"351593",
"29368",
"1236709"
],
"sabiork":[
"1264"
],
"sbo":"SBO:0000247",
"seed.compound":[
"cpd00007"
]
}
},
{
"id":"oaa_c",
"name":"Oxaloacetate",
"compartment":"c",
"charge":-2,
"formula":"C4H2O5",
"notes":{
"original_bigg_ids":[
"oaa_c"
]
},
"annotation":{
"bigg.metabolite":[
"oaa"
],
"biocyc":[
"META:OXALACETIC_ACID"
],
"chebi":[
"CHEBI:25731",
"CHEBI:24959",
"CHEBI:12820",
"CHEBI:16452",
"CHEBI:30744",
"CHEBI:14703",
"CHEBI:24958",
"CHEBI:7812",
"CHEBI:25734",
"CHEBI:29049"
],
"envipath":[
"4fd7f3e0-dd25-43ac-9453-dda3e52396e4/compound/133a11f3-81b0-4384-837e-1ccdd0a2a645",
"650babc9-9d68-4b73-9332-11972ca26f7b/compound/40afaad4-431a-4e3c-b4c7-020dbe4bdd2a",
"32de3cf4-e3e6-4168-956e-32fa5ddb0ce1/compound/be7c543c-40bd-4698-9821-22f2e65c38f3"
],
"hmdb":[
"HMDB00223"
],
"inchi_key":[
"KHPXUQMNIQBQEV-UHFFFAOYSA-L"
],
"kegg.compound":[
"C00036"
],
"lipidmaps":[
"LMFA01170120"
],
"metanetx.chemical":[
"MNXM46"
],
"reactome.compound":[
"6810070",
"113587",
"76213"
],
"sabiork":[
"1915"
],
"sbo":"SBO:0000247",
"seed.compound":[
"cpd00032"
]
}
},
{
"id":"ile__L_c",
"name":"L-Isoleucine",
"compartment":"c",
"charge":0,
"formula":"C6H13NO2",
"notes":{
"original_bigg_ids":[
"ile_L_c"
]
},
"annotation":{
"bigg.metabolite":[
"ile__L"
],
"biocyc":[
"META:ILE"
],
"chebi":[
"CHEBI:43290",
"CHEBI:32604",
"CHEBI:43342",
"CHEBI:32605",
"CHEBI:17191",
"CHEBI:21344",
"CHEBI:13127",
"CHEBI:43366",
"CHEBI:6255",
"CHEBI:32613",
"CHEBI:32612",
"CHEBI:24898",
"CHEBI:58045"
],
"hmdb":[
"HMDB00172"
],
"inchi_key":[
"AGPKZVBTJJNPAG-WHFBIAKZSA-N"
],
"kegg.compound":[
"C00407"
],
"kegg.drug":[
"D00065"
],
"lipidmaps":[
"LMFA01100047"
],
"metanetx.chemical":[
"MNXM231"
],
"reactome.compound":[
"30102",
"113537"
],
"sabiork":[
"70",
"23116"
],
"sbo":"SBO:0000247",
"seed.compound":[
"cpd00322"
]
}
},
{
"id":"ile__L_e",
"name":"L-Isoleucine",
"compartment":"e",
"charge":0,
"formula":"C6H13NO2",
"notes":{
"original_bigg_ids":[
"ile_L_e"
]
},
"annotation":{
"bigg.metabolite":[
"ile__L"
],
"biocyc":[
"META:ILE"
],
"chebi":[
"CHEBI:43290",
"CHEBI:32604",
"CHEBI:43342",
"CHEBI:32605",
"CHEBI:17191",
"CHEBI:21344",
"CHEBI:13127",
"CHEBI:43366",
"CHEBI:6255",
"CHEBI:32613",
"CHEBI:32612",
"CHEBI:24898",
"CHEBI:58045"
],
"hmdb":[
"HMDB00172"
],
"inchi_key":[
"AGPKZVBTJJNPAG-WHFBIAKZSA-N"
],
"kegg.compound":[
"C00407"
],
"kegg.drug":[
"D00065"
],
"lipidmaps":[
"LMFA01100047"
],
"metanetx.chemical":[
"MNXM231"
],
"reactome.compound":[
"30102",
"113537"
],
"sabiork":[
"70",
"23116"
],
"sbo":"SBO:0000247",
"seed.compound":[
"cpd00322"
]
}
},
{
"id":"iletrna_c",
"name":"L-Isoleucyl-tRNA(Ile)",
"compartment":"c",
"charge":-2,
"formula":"C21H34NO17P2R3",
"notes":{
"original_bigg_ids":[
"iletrna_c"
]
},
"annotation":{
"bigg.metabolite":[
"iletrna"
],
"chebi":[
"CHEBI:13128",
"CHEBI:6256",
"CHEBI:29160"
],
"kegg.compound":[
"C03127"
],
"metanetx.chemical":[
"MNXM89832"
],
"reactome.compound":[
"379787",
"379769"
],
"sabiork":[
"3853"
],
"sbo":"SBO:0000247",
"seed.compound":[
"cpd12256"
]
}
},
{
"id":"tag6p__D_c",
"name":"D-Tagatose 6-phosphate",
"compartment":"c",
"charge":-2,
"formula":"C6H11O9P",
"notes":{
"original_bigg_ids":[
"tag6p_D_c"
]
},
"annotation":{
"bigg.metabolite":[
"tag6p__D"
],
"biocyc":[
"META:TAGATOSE-6-PHOSPHATE"
],
"chebi":[
"CHEBI:4251",
"CHEBI:21097",
"CHEBI:17837",
"CHEBI:58695",
"CHEBI:13025"
],
"hmdb":[
"HMDB06873"
],
"inchi_key":[
"BGWGXPAPYGQALX-OEXCPVAWSA-L"
],
"kegg.compound":[
"C01097"
],
"metanetx.chemical":[
"MNXM795"
],
"sabiork":[
"1352"
],
"sbo":"SBO:0000247",
"seed.compound":[
"cpd00805"
]
}
},
{
"id":"imacp_c",
"name":"3-(Imidazol-4-yl)-2-oxopropyl phosphate",
"compartment":"c",
"charge":-1,
"formula":"C6H8N2O5P",
"notes":{
"original_bigg_ids":[
"imacp_c"
]
},
"annotation":{
"bigg.metabolite":[
"imacp"
],
"biocyc":[
"META:IMIDAZOLE-ACETOL-P"
],
"chebi":[
"CHEBI:57766",
"CHEBI:1437",
"CHEBI:16426",
"CHEBI:19941",
"CHEBI:11736"
],
"hmdb":[
"HMDB12236"
],
"inchi_key":[
"YCFFMSOLUMRAMD-UHFFFAOYSA-L"
],
"kegg.compound":[
"C01267"
],
"metanetx.chemical":[
"MNXM1456"
],
"sabiork":[
"5486"
],
"sbo":"SBO:0000247",
"seed.compound":[
"cpd00930"
]
}
},
{
"id":"imp_c",
"name":"IMP C10H11N4O8P",
"compartment":"c",
"charge":-2,
"formula":"C10H11N4O8P",
"notes":{
"original_bigg_ids":[
"imp_c"
]
},
"annotation":{
"bigg.metabolite":[
"imp"
],
"biocyc":[
"META:IMP"
],
"chebi":[
"CHEBI:43524",
"CHEBI:13373",
"CHEBI:43528",
"CHEBI:19271",
"CHEBI:58053",
"CHEBI:12063",
"CHEBI:43611",
"CHEBI:5849",
"CHEBI:43563",
"CHEBI:12057",
"CHEBI:14457",
"CHEBI:43475",
"CHEBI:43418",
"CHEBI:17202",
"CHEBI:47501",
"CHEBI:13372"
],
"hmdb":[
"HMDB00175"
],
"inchi_key":[
"GRSZFWQUAKGDAV-KQYNXXCUSA-L"
],
"kegg.compound":[
"C00130"
],
"metanetx.chemical":[
"MNXM125"
],
"reactome.compound":[
"2509792",
"29602"
],
"sabiork":[
"1306"
],
"sbo":"SBO:0000247",
"seed.compound":[
"cpd00114"
]
}
},
{
"id":"ocdacp_c",
"name":"Octadecanoyl acyl carrier protein",
"compartment":"c",
"charge":0,
"formula":"C18H34OX",
"notes":{
"original_bigg_ids":[
"ocdacp_c"
]
},
"annotation":{
"bigg.metabolite":[
"ocdacp"
],
"sbo":"SBO:0000247"
}
},
{
"id":"octacp_c",
"name":"Octanoyl acyl carrier protein",
"compartment":"c",
"charge":0,
"formula":"C8H14OX",
"notes":{
"original_bigg_ids":[
"octacp_c"
]
},
"annotation":{
"bigg.metabolite":[
"octacp"
],
"sbo":"SBO:0000247"
}
},
{
"id":"tagdp__D_c",
"name":"D-Tagatose 1,6-biphosphate",
"compartment":"c",
"charge":-4,
"formula":"C6H10O12P2",
"notes":{
"original_bigg_ids":[
"tagdp_D_c"
]
},
"annotation":{
"bigg.metabolite":[
"tagdp__D"
],
"biocyc":[
"META:TAGATOSE-1-6-DIPHOSPHATE"
],
"chebi":[
"CHEBI:13024",
"CHEBI:58694",
"CHEBI:16743",
"CHEBI:4250",
"CHEBI:21096"
],
"hmdb":[
"HMDB06872"
],
"inchi_key":[
"RNBGYGVWRKECFJ-OEXCPVAWSA-J"
],
"kegg.compound":[
"C03785"
],
"metanetx.chemical":[
"MNXM1324"
],
"sabiork":[
"1514"
],
"sbo":"SBO:0000247",
"seed.compound":[
"cpd02371",
"cpd29681"
]
}
},
{
"id":"octdp_c",
"name":"All-trans-Octaprenyl diphosphate",
"compartment":"c",
"charge":-3,
"formula":"C40H65O7P2",
"notes":{
"original_bigg_ids":[
"octdp_c"
]
},
"annotation":{
"bigg.metabolite":[
"octdp"
],
"biocyc":[
"META:OCTAPRENYL-DIPHOSPHATE"
],
"chebi":[
"CHEBI:12781",
"CHEBI:57711",
"CHEBI:53045",
"CHEBI:22346",
"CHEBI:44585",
"CHEBI:16275",
"CHEBI:10194"
],
"hmdb":[
"HMDB01094"
],
"inchi_key":[
"IKKLDISSULFFQO-DJMILUHSSA-K"
],
"kegg.compound":[
"C04146"
],
"lipidmaps":[
"LMPR01070226"
],
"metanetx.chemical":[
"MNXM811"
],
"sbo":"SBO:0000247",
"seed.compound":[
"cpd30761",
"cpd02557"
]
}
},
{
"id":"tagur_c",
"name":"D-Tagaturonate",
"compartment":"c",
"charge":-1,
"formula":"C6H9O7",
"notes":{
"original_bigg_ids":[
"tagur_c"
]
},
"annotation":{
"bigg.metabolite":[
"tagur"
],
"biocyc":[
"META:D-TAGATURONATE"
],
"chebi":[
"CHEBI:58493",
"CHEBI:59451",
"CHEBI:17886",
"CHEBI:4252",
"CHEBI:21098",
"CHEBI:21099",
"CHEBI:13026"
],
"inchi_key":[
"IZSRJDGCGRAUAR-WDCZJNDASA-M"
],
"kegg.compound":[
"C00558"
],
"lipidmaps":[
"LMFA05000654"
],
"metanetx.chemical":[
"MNXM1423"
],
"sbo":"SBO:0000247",
"seed.compound":[
"cpd00437"
]
}
},
{
"id":"ohpb_c",
"name":"2-Oxo-3-hydroxy-4-phosphobutanoate",
"compartment":"c",
"charge":-3,
"formula":"C4H4O8P",
"notes":{
"original_bigg_ids":[
"ohpb_c"
]
},
"annotation":{
"bigg.metabolite":[
"ohpb"
],
"biocyc":[
"META:3OH-4P-OH-ALPHA-KETOBUTYRATE"
],
"chebi":[
"CHEBI:19731",
"CHEBI:58538",
"CHEBI:1240",
"CHEBI:27951"
],
"hmdb":[
"HMDB06801"
],
"inchi_key":[
"MZJFVXDTNBHTKZ-UWTATZPHSA-K"
],
"kegg.compound":[
"C06054"
],
"metanetx.chemical":[
"MNXM1514"
],
"sbo":"SBO:0000247",
"seed.compound":[
"cpd03606"
]
}
},
{
"id":"tdeacp_c",
"name":"Tetradecanoyl acyl carrier protein",
"compartment":"c",
"charge":-1,
"formula":"C25H45N2O8PRS",
"notes":{
"original_bigg_ids":[
"tdeacp_c"
]
},
"annotation":{
"bigg.metabolite":[
"tdeacp"
],
"sbo":"SBO:0000247"
}
},
{
"id":"trnaglu_c",
"name":"TRNA (Glu)",
"compartment":"c",
"charge":-2,
"formula":"C15H23O16P2R3",
"notes":{
"original_bigg_ids":[
"trnaglu_c"
]
},
"annotation":{
"bigg.metabolite":[
"trnaglu"
],
"biocyc":[
"META:GLT-tRNAs"
],
"chebi":[
"CHEBI:15175",
"CHEBI:29175",
"CHEBI:10680"
],
"kegg.compound":[
"C01641"
],
"metanetx.chemical":[
"MNXM90886"
],
"reactome.compound":[
"379778",
"379754"
],
"sabiork":[
"3835"
],
"sbo":"SBO:0000247",
"seed.compound":[
"cpd11912"
]
}
},
{
"id":"thdp_c",
"name":"2,3,4,5-Tetrahydrodipicolinate",
"compartment":"c",
"charge":-2,
"formula":"C7H7NO4",
"notes":{
"original_bigg_ids":[
"thdp_c"
]
},
"annotation":{
"bigg.metabolite":[
"thdp"
],
"biocyc":[
"META:DELTA1-PIPERIDEINE-2-6-DICARBOXYLATE"
],
"chebi":[
"CHEBI:11408",
"CHEBI:864",
"CHEBI:21189",
"CHEBI:6152",
"CHEBI:16845",
"CHEBI:18055",
"CHEBI:32976",
"CHEBI:13042"
],
"hmdb":[
"HMDB12289"
],
"inchi_key":[
"CXMBCXQHOXUCEO-BYPYZUCNSA-L"
],
"kegg.compound":[
"C03972"
],
"metanetx.chemical":[
"MNXM480"
],
"sabiork":[
"6990"
],
"sbo":"SBO:0000247",
"seed.compound":[
"cpd29199",
"cpd02465"
]
}
},
{
"id":"trnagly_c",
"name":"TRNA(Gly)",
"compartment":"c",
"charge":-2,
"formula":"C15H23O16P2R3",
"notes":{
"original_bigg_ids":[
"trnagly_c"
]
},
"annotation":{
"bigg.metabolite":[
"trnagly"
],
"biocyc":[
"META:GLY-tRNAs"
],
"chebi":[
"CHEBI:10681",
"CHEBI:15177",
"CHEBI:29176"
],
"kegg.compound":[
"C01642"
],
"metanetx.chemical":[
"MNXM90340"
],
"reactome.compound":[
"379766",
"379770"
],
"sbo":"SBO:0000247",
"seed.compound":[
"cpd11913",
"cpd27116"
]
}
},
{
"id":"trnahis_c",
"name":"TRNA(His)",
"compartment":"c",
"charge":-2,
"formula":"C15H23O16P2R3",
"notes":{
"original_bigg_ids":[
"trnahis_c"
]
},
"annotation":{
"bigg.metabolite":[
"trnahis"
],
"biocyc":[
"META:HIS-tRNAs"
],
"chebi":[
"CHEBI:15178",
"CHEBI:29178",
"CHEBI:10682"
],
"kegg.compound":[
"C01643"
],
"metanetx.chemical":[
"MNXM90878"
],
"reactome.compound":[
"379752",
"379758"
],
"sabiork":[
"3842"
],
"sbo":"SBO:0000247",
"seed.compound":[
"cpd27218",
"cpd11914"
]
}
},
{
"id":"orn__L_c",
"name":"L Ornithine C5H13N2O2",
"compartment":"c",
"charge":1,
"formula":"C5H13N2O2",
"notes":{
"original_bigg_ids":[
"orn_L_c"
]
},
"annotation":{
"bigg.metabolite":[
"orn__L"
],
"biocyc":[
"META:L-ORNITHINE"
],
"chebi":[
"CHEBI:21367",
"CHEBI:44667",
"CHEBI:46912",
"CHEBI:11448",
"CHEBI:7784",
"CHEBI:46913",
"CHEBI:19370",
"CHEBI:13148",
"CHEBI:15729",
"CHEBI:32964",
"CHEBI:6280",
"CHEBI:46911",
"CHEBI:46914",
"CHEBI:18257"
],
"hmdb":[
"HMDB62718",
"HMDB04984",
"HMDB00214",
"HMDB00818",
"HMDB32455",
"HMDB62654"
],
"inchi_key":[
"AHLPHDHHMVZTML-BYPYZUCNSA-O"
],
"kegg.compound":[
"C00077",
"C01602"
],
"kegg.drug":[
"D08302"
],
"lipidmaps":[
"LMFA01100057"
],
"metanetx.chemical":[
"MNXM89689"
],
"reactome.compound":[
"29498",
"113586",
"113585"
],
"sabiork":[
"1290"
],
"sbo":"SBO:0000247",
"seed.compound":[
"cpd00064",
"cpd19016"
]
}
},
{
"id":"orn__L_e",
"name":"L Ornithine C5H13N2O2",
"compartment":"e",
"charge":1,
"formula":"C5H13N2O2",
"notes":{
"original_bigg_ids":[
"orn_L_e"
]
},
"annotation":{
"bigg.metabolite":[
"orn__L"
],
"biocyc":[
"META:L-ORNITHINE"
],
"chebi":[
"CHEBI:21367",
"CHEBI:44667",
"CHEBI:46912",
"CHEBI:11448",
"CHEBI:7784",
"CHEBI:46913",
"CHEBI:19370",
"CHEBI:13148",
"CHEBI:15729",
"CHEBI:32964",
"CHEBI:6280",
"CHEBI:46911",
"CHEBI:46914",
"CHEBI:18257"
],
"hmdb":[
"HMDB62718",
"HMDB04984",
"HMDB00214",
"HMDB00818",
"HMDB32455",
"HMDB62654"
],
"inchi_key":[
"AHLPHDHHMVZTML-BYPYZUCNSA-O"
],
"kegg.compound":[
"C00077",
"C01602"
],
"kegg.drug":[
"D08302"
],
"lipidmaps":[
"LMFA01100057"
],
"metanetx.chemical":[
"MNXM89689"
],
"reactome.compound":[
"29498",
"113586",
"113585"
],
"sabiork":[
"1290"
],
"sbo":"SBO:0000247",
"seed.compound":[
"cpd00064",
"cpd19016"
]
}
},
{
"id":"thf_c",
"name":"5,6,7,8-Tetrahydrofolate",
"compartment":"c",
"charge":-2,
"formula":"C19H21N7O6",
"notes":{
"original_bigg_ids":[
"thf_c"
]
},
"annotation":{
"bigg.metabolite":[
"thf"
],
"biocyc":[
"META:THF"
],
"chebi":[
"CHEBI:57453",
"CHEBI:46069",
"CHEBI:20506",
"CHEBI:12075",
"CHEBI:9482",
"CHEBI:15635",
"CHEBI:18606",
"CHEBI:10931",
"CHEBI:15220",
"CHEBI:68437"
],
"inchi_key":[
"MSTNYGQPCMXVAQ-RYUDHWBXSA-L"
],
"kegg.compound":[
"C00101"
],
"metanetx.chemical":[
"MNXM79"
],
"reactome.compound":[
"111355",
"200671"
],
"sabiork":[
"1297"
],
"sbo":"SBO:0000247",
"seed.compound":[
"cpd29254"
]
}
},
{
"id":"orot5p_c",
"name":"Orotidine 5'-phosphate",
"compartment":"c",
"charge":-3,
"formula":"C10H10N2O11P",
"notes":{
"original_bigg_ids":[
"orot5p_c"
]
},
"annotation":{
"bigg.metabolite":[
"orot5p"
],
"biocyc":[
"META:OROTIDINE-5-PHOSPHATE"
],
"chebi":[
"CHEBI:57538",
"CHEBI:15842",
"CHEBI:14699",
"CHEBI:7788",
"CHEBI:25723"
],
"hmdb":[
"HMDB00218"
],
"inchi_key":[
"KYOBSHFOBAOFBF-XVFCMESISA-K"
],
"kegg.compound":[
"C01103"
],
"metanetx.chemical":[
"MNXM519"
],
"reactome.compound":[
"111629"
],
"sabiork":[
"1700"
],
"sbo":"SBO:0000247",
"seed.compound":[
"cpd00810"
]
}
},
{
"id":"trnaile_c",
"name":"TRNA(Ile)",
"compartment":"c",
"charge":-2,
"formula":"C15H23O16P2R3",
"notes":{
"original_bigg_ids":[
"trnaile_c"
]
},
"annotation":{
"bigg.metabolite":[
"trnaile"
],
"biocyc":[
"META:ILE-tRNAs"
],
"chebi":[
"CHEBI:29174",
"CHEBI:15179",
"CHEBI:10683"
],
"kegg.compound":[
"C01644"
],
"metanetx.chemical":[
"MNXM90879"
],
"reactome.compound":[
"379739",
"379750"
],
"sabiork":[
"3832"
],
"sbo":"SBO:0000247",
"seed.compound":[
"cpd27269",
"cpd11915"
]
}
},
{
"id":"thfglu_c",
"name":"Tetrahydrofolyl Glu 2  C24H27N8O9",
"compartment":"c",
"charge":-3,
"formula":"C24H27N8O9",
"notes":{
"original_bigg_ids":[
"thfglu_c"
]
},
"annotation":{
"bigg.metabolite":[
"thfglu"
],
"biocyc":[
"META:CPD-17108"
],
"chebi":[
"CHEBI:26909",
"CHEBI:9483",
"CHEBI:27650"
],
"hmdb":[
"HMDB06825"
],
"inchi_key":[
"ZAOGJXDWOQXFBW-FGRDXJNISA-K"
],
"kegg.compound":[
"C09332"
],
"metanetx.chemical":[
"MNXM723480"
],
"sbo":"SBO:0000247",
"seed.compound":[
"cpd19097",
"cpd06227"
]
}
},
{
"id":"trnaleu_c",
"name":"TRNA(Leu)",
"compartment":"c",
"charge":-2,
"formula":"C15H23O16P2R3",
"notes":{
"original_bigg_ids":[
"trnaleu_c"
]
},
"annotation":{
"bigg.metabolite":[
"trnaleu"
],
"biocyc":[
"META:LEU-tRNAs"
],
"chebi":[
"CHEBI:10684",
"CHEBI:29169",
"CHEBI:15180"
],
"kegg.compound":[
"C01645"
],
"metanetx.chemical":[
"MNXM90880"
],
"reactome.compound":[
"379788",
"379771"
],
"sabiork":[
"3850"
],
"sbo":"SBO:0000247",
"seed.compound":[
"cpd11916",
"cpd27383"
]
}
},
{
"id":"orot_c",
"name":"Orotate C5H3N2O4",
"compartment":"c",
"charge":-1,
"formula":"C5H3N2O4",
"notes":{
"original_bigg_ids":[
"orot_c"
]
},
"annotation":{
"bigg.metabolite":[
"orot"
],
"biocyc":[
"META:OROTATE"
],
"chebi":[
"CHEBI:14698",
"CHEBI:7787",
"CHEBI:16742",
"CHEBI:25720",
"CHEBI:44781",
"CHEBI:30839",
"CHEBI:25719"
],
"hmdb":[
"HMDB00226"
],
"inchi_key":[
"PXQPEWDEAKTCGB-UHFFFAOYSA-M"
],
"kegg.compound":[
"C00295"
],
"kegg.drug":[
"D00055"
],
"metanetx.chemical":[
"MNXM235"
],
"reactome.compound":[
"76632"
],
"sabiork":[
"2009"
],
"sbo":"SBO:0000247",
"seed.compound":[
"cpd00247"
]
}
},
{
"id":"hpglu_c",
"name":"Tetrahydropteroyltri L glutamate C24H34N8O12",
"compartment":"c",
"charge":-2,
"formula":"C24H32N8O12",
"notes":{
"original_bigg_ids":[
"thglu_c"
]
},
"annotation":{
"bigg.metabolite":[
"hpglu"
],
"biocyc":[
"META:CPD-1301"
],
"chebi":[
"CHEBI:58140",
"CHEBI:9489",
"CHEBI:15224",
"CHEBI:17420",
"CHEBI:26920",
"CHEBI:26919"
],
"hmdb":[
"HMDB12290"
],
"inchi_key":[
"RXWVHRYZTWZATH-XSLAGTTESA-J"
],
"kegg.compound":[
"C04144"
],
"metanetx.chemical":[
"MNXM2563"
],
"sbo":"SBO:0000247",
"seed.compound":[
"cpd23695",
"cpd02555"
]
}
},
{
"id":"orot_e",
"name":"Orotate C5H3N2O4",
"compartment":"e",
"charge":-1,
"formula":"C5H3N2O4",
"notes":{
"original_bigg_ids":[
"orot_e"
]
},
"annotation":{
"bigg.metabolite":[
"orot"
],
"biocyc":[
"META:OROTATE"
],
"chebi":[
"CHEBI:14698",
"CHEBI:7787",
"CHEBI:16742",
"CHEBI:25720",
"CHEBI:44781",
"CHEBI:30839",
"CHEBI:25719"
],
"hmdb":[
"HMDB00226"
],
"inchi_key":[
"PXQPEWDEAKTCGB-UHFFFAOYSA-M"
],
"kegg.compound":[
"C00295"
],
"kegg.drug":[
"D00055"
],
"metanetx.chemical":[
"MNXM235"
],
"reactome.compound":[
"76632"
],
"sabiork":[
"2009"
],
"sbo":"SBO:0000247",
"seed.compound":[
"cpd00247"
]
}
},
{
"id":"trnalys_c",
"name":"TRNA(Lys)",
"compartment":"c",
"charge":-2,
"formula":"C15H23O16P2R3",
"notes":{
"original_bigg_ids":[
"trnalys_c"
]
},
"annotation":{
"bigg.metabolite":[
"trnalys"
],
"biocyc":[
"META:LYS-tRNAs"
],
"chebi":[
"CHEBI:10685",
"CHEBI:29185",
"CHEBI:15181"
],
"kegg.compound":[
"C01646"
],
"metanetx.chemical":[
"MNXM90881"
],
"reactome.compound":[
"379747",
"379776"
],
"sabiork":[
"3845"
],
"sbo":"SBO:0000247",
"seed.compound":[
"cpd11917",
"cpd27388"
]
}
},
{
"id":"trnamet_c",
"name":"TRNA(Met)",
"compartment":"c",
"charge":-2,
"formula":"C15H23O16P2R3",
"notes":{
"original_bigg_ids":[
"trnamet_c"
]
},
"annotation":{
"bigg.metabolite":[
"trnamet"
],
"biocyc":[
"META:Elongation-tRNAMet"
],
"chebi":[
"CHEBI:15182",
"CHEBI:10686",
"CHEBI:29173"
],
"kegg.compound":[
"C01647"
],
"metanetx.chemical":[
"MNXM90882"
],
"reactome.compound":[
"5603445",
"5603441",
"379741",
"379742"
],
"sabiork":[
"3849"
],
"sbo":"SBO:0000247",
"seed.compound":[
"cpd11918"
]
}
},
{
"id":"thm_c",
"name":"Thiamin",
"compartment":"c",
"charge":1,
"formula":"C12H17N4OS",
"notes":{
"original_bigg_ids":[
"thm_c"
]
},
"annotation":{
"bigg.metabolite":[
"thm"
],
"chebi":[
"CHEBI:33283"
],
"envipath":[
"32de3cf4-e3e6-4168-956e-32fa5ddb0ce1/compound/d00080d5-971d-4e5f-973a-226a589d76df"
],
"inchi_key":[
"MYVIATVLJGTBFV-UHFFFAOYSA-M"
],
"kegg.drug":[
"D08580"
],
"metanetx.chemical":[
"MNXM161565"
],
"sabiork":[
"2032"
],
"sbo":"SBO:0000247",
"seed.compound":[
"cpd00305"
]
}
},
{
"id":"trnaphe_c",
"name":"TRNA(Phe)",
"compartment":"c",
"charge":-2,
"formula":"C15H23O16P2R3",
"notes":{
"original_bigg_ids":[
"trnaphe_c"
]
},
"annotation":{
"bigg.metabolite":[
"trnaphe"
],
"biocyc":[
"META:PHE-tRNAs"
],
"chebi":[
"CHEBI:29184",
"CHEBI:15183",
"CHEBI:10687"
],
"kegg.compound":[
"C01648"
],
"metanetx.chemical":[
"MNXM90753"
],
"reactome.compound":[
"379767",
"379760"
],
"sabiork":[
"3847"
],
"sbo":"SBO:0000247",
"seed.compound":[
"cpd11919",
"cpd27782"
]
}
},
{
"id":"oxa_c",
"name":"Oxalate",
"compartment":"c",
"charge":-2,
"formula":"C2O4",
"notes":{
"original_bigg_ids":[
"oxa_c"
]
},
"annotation":{
"bigg.metabolite":[
"oxa"
],
"biocyc":[
"META:OXALATE"
],
"chebi":[
"CHEBI:46904",
"CHEBI:14702",
"CHEBI:44583",
"CHEBI:132952",
"CHEBI:30623",
"CHEBI:44820",
"CHEBI:7811",
"CHEBI:25730",
"CHEBI:16995",
"CHEBI:25729"
],
"envipath":[
"650babc9-9d68-4b73-9332-11972ca26f7b/compound/33fed278-dbd7-421a-aac0-6c9da2f52882",
"32de3cf4-e3e6-4168-956e-32fa5ddb0ce1/compound/09f794f3-250c-406d-9481-e8bd691395c0",
"5882df9c-dae1-4d80-a40e-db4724271456/compound/c85291d2-bb9f-4f78-b6d0-c543bc53b2dc",
"4fd7f3e0-dd25-43ac-9453-dda3e52396e4/compound/96c40666-898b-4e97-bdfe-43dc9d76caed"
],
"hmdb":[
"HMDB02329"
],
"inchi_key":[
"MUBZPKHOEPUJKR-UHFFFAOYSA-L"
],
"kegg.compound":[
"C00209"
],
"metanetx.chemical":[
"MNXM291"
],
"reactome.compound":[
"389819"
],
"sabiork":[
"1975"
],
"sbo":"SBO:0000247",
"seed.compound":[
"cpd00180"
]
}
},
{
"id":"thm_e",
"name":"Thiamin",
"compartment":"e",
"charge":1,
"formula":"C12H17N4OS",
"notes":{
"original_bigg_ids":[
"thm_e"
]
},
"annotation":{
"bigg.metabolite":[
"thm"
],
"chebi":[
"CHEBI:33283"
],
"envipath":[
"32de3cf4-e3e6-4168-956e-32fa5ddb0ce1/compound/d00080d5-971d-4e5f-973a-226a589d76df"
],
"inchi_key":[
"MYVIATVLJGTBFV-UHFFFAOYSA-M"
],
"kegg.drug":[
"D08580"
],
"metanetx.chemical":[
"MNXM161565"
],
"sabiork":[
"2032"
],
"sbo":"SBO:0000247",
"seed.compound":[
"cpd00305"
]
}
},
{
"id":"pa_LLA_c",
"name":"Phosphatidic acid  Lactis specific ",
"compartment":"c",
"charge":-200,
"formula":"C3720H6898O800P100",
"notes":{
"original_bigg_ids":[
"pa_LLA_c"
]
},
"annotation":{
"bigg.metabolite":[
"pa_LLA"
],
"sbo":"SBO:0000247"
}
},
{
"id":"trnapro_c",
"name":"TRNA(Pro)",
"compartment":"c",
"charge":-2,
"formula":"C15H23O16P2R3",
"notes":{
"original_bigg_ids":[
"trnapro_c"
]
},
"annotation":{
"bigg.metabolite":[
"trnapro"
],
"biocyc":[
"META:PRO-tRNAs"
],
"chebi":[
"CHEBI:15184",
"CHEBI:29177",
"CHEBI:10688"
],
"kegg.compound":[
"C01649"
],
"metanetx.chemical":[
"MNXM90667"
],
"reactome.compound":[
"379768",
"379775"
],
"sabiork":[
"3843"
],
"sbo":"SBO:0000247",
"seed.compound":[
"cpd11920"
]
}
},
{
"id":"thmmp_c",
"name":"Thiamin monophosphate",
"compartment":"c",
"charge":-1,
"formula":"C12H16N4O4PS",
"notes":{
"original_bigg_ids":[
"thmmp_c"
]
},
"annotation":{
"bigg.metabolite":[
"thmmp"
],
"biocyc":[
"META:THIAMINE-P"
],
"chebi":[
"CHEBI:9533",
"CHEBI:37574",
"CHEBI:15230",
"CHEBI:46189",
"CHEBI:26945",
"CHEBI:37575",
"CHEBI:15231"
],
"hmdb":[
"HMDB02666"
],
"inchi_key":[
"HZSAJDVWZRBGIF-UHFFFAOYSA-M"
],
"kegg.compound":[
"C01081"
],
"metanetx.chemical":[
"MNXM662"
],
"sabiork":[
"1698"
],
"sbo":"SBO:0000247",
"seed.compound":[
"cpd00793"
]
}
},
{
"id":"trnaser_c",
"name":"TRNA(Ser)",
"compartment":"c",
"charge":-2,
"formula":"C15H23O16P2R3",
"notes":{
"original_bigg_ids":[
"trnaser_c"
]
},
"annotation":{
"bigg.metabolite":[
"trnaser"
],
"biocyc":[
"META:SER-tRNAs"
],
"chebi":[
"CHEBI:15186",
"CHEBI:29179",
"CHEBI:10689"
],
"kegg.compound":[
"C01650"
],
"metanetx.chemical":[
"MNXM91028"
],
"reactome.compound":[
"379761",
"379762"
],
"sabiork":[
"3848"
],
"sbo":"SBO:0000247",
"seed.compound":[
"cpd11921",
"cpd28152"
]
}
},
{
"id":"pacald_c",
"name":"Phenylacetaldehyde",
"compartment":"c",
"charge":0,
"formula":"C8H8O",
"notes":{
"original_bigg_ids":[
"pacald_c"
]
},
"annotation":{
"bigg.metabolite":[
"pacald"
],
"biocyc":[
"META:PHENYLACETALDEHYDE"
],
"chebi":[
"CHEBI:14778",
"CHEBI:25972",
"CHEBI:43163",
"CHEBI:16424",
"CHEBI:8084"
],
"envipath":[
"32de3cf4-e3e6-4168-956e-32fa5ddb0ce1/compound/1df960d5-0487-483b-a8ec-1ffa54a9d8d8",
"650babc9-9d68-4b73-9332-11972ca26f7b/compound/8d55d5ff-00d5-4473-a3f5-d51d063d721a"
],
"hmdb":[
"HMDB06236"
],
"inchi_key":[
"DTUQWGWMVIHBKE-UHFFFAOYSA-N"
],
"kegg.compound":[
"C00601"
],
"metanetx.chemical":[
"MNXM473"
],
"reactome.compound":[
"500607"
],
"sabiork":[
"2112"
],
"sbo":"SBO:0000247",
"seed.compound":[
"cpd00464"
]
}
},
{
"id":"trnathr_c",
"name":"TRNA(Thr)",
"compartment":"c",
"charge":-2,
"formula":"C15H23O16P2R3",
"notes":{
"original_bigg_ids":[
"trnathr_c"
]
},
"annotation":{
"bigg.metabolite":[
"trnathr"
],
"biocyc":[
"META:THR-tRNAs"
],
"chebi":[
"CHEBI:29180",
"CHEBI:10690",
"CHEBI:15187"
],
"kegg.compound":[
"C01651"
],
"metanetx.chemical":[
"MNXM90883"
],
"reactome.compound":[
"379791",
"379749"
],
"sabiork":[
"3803"
],
"sbo":"SBO:0000247",
"seed.compound":[
"cpd11922",
"cpd28225"
]
}
},
{
"id":"thmpp_c",
"name":"Thiamine diphosphate",
"compartment":"c",
"charge":-2,
"formula":"C12H16N4O7P2S",
"notes":{
"original_bigg_ids":[
"thmpp_c"
]
},
"annotation":{
"bigg.metabolite":[
"thmpp"
],
"biocyc":[
"META:THIAMINE-PYROPHOSPHATE"
],
"chebi":[
"CHEBI:15229",
"CHEBI:58937",
"CHEBI:45931",
"CHEBI:45930",
"CHEBI:9532",
"CHEBI:49939"
],
"hmdb":[
"HMDB62636",
"HMDB01372"
],
"inchi_key":[
"AYEKOFBPNLCAJY-UHFFFAOYSA-L"
],
"kegg.compound":[
"C00068"
],
"metanetx.chemical":[
"MNXM256"
],
"reactome.compound":[
"8878387",
"29480"
],
"sabiork":[
"1287"
],
"sbo":"SBO:0000247",
"seed.compound":[
"cpd00056"
]
}
},
{
"id":"trnatrp_c",
"name":"TRNA(Trp)",
"compartment":"c",
"charge":-2,
"formula":"C15H23O16P2R3",
"notes":{
"original_bigg_ids":[
"trnatrp_c"
]
},
"annotation":{
"bigg.metabolite":[
"trnatrp"
],
"biocyc":[
"META:TRP-tRNAs"
],
"chebi":[
"CHEBI:10691",
"CHEBI:15188",
"CHEBI:29181"
],
"kegg.compound":[
"C01652"
],
"metanetx.chemical":[
"MNXM90755"
],
"reactome.compound":[
"379774",
"379763"
],
"sabiork":[
"3839"
],
"sbo":"SBO:0000247",
"seed.compound":[
"cpd28239",
"cpd11923"
]
}
},
{
"id":"pacald_e",
"name":"Phenylacetaldehyde",
"compartment":"e",
"charge":0,
"formula":"C8H8O",
"notes":{
"original_bigg_ids":[
"pacald_e"
]
},
"annotation":{
"bigg.metabolite":[
"pacald"
],
"biocyc":[
"META:PHENYLACETALDEHYDE"
],
"chebi":[
"CHEBI:14778",
"CHEBI:25972",
"CHEBI:43163",
"CHEBI:16424",
"CHEBI:8084"
],
"envipath":[
"32de3cf4-e3e6-4168-956e-32fa5ddb0ce1/compound/1df960d5-0487-483b-a8ec-1ffa54a9d8d8",
"650babc9-9d68-4b73-9332-11972ca26f7b/compound/8d55d5ff-00d5-4473-a3f5-d51d063d721a"
],
"hmdb":[
"HMDB06236"
],
"inchi_key":[
"DTUQWGWMVIHBKE-UHFFFAOYSA-N"
],
"kegg.compound":[
"C00601"
],
"metanetx.chemical":[
"MNXM473"
],
"reactome.compound":[
"500607"
],
"sabiork":[
"2112"
],
"sbo":"SBO:0000247",
"seed.compound":[
"cpd00464"
]
}
},
{
"id":"thr__L_c",
"name":"L-Threonine",
"compartment":"c",
"charge":0,
"formula":"C4H9NO3",
"notes":{
"original_bigg_ids":[
"thr_L_c"
]
},
"annotation":{
"bigg.metabolite":[
"thr__L"
],
"biocyc":[
"META:THR"
],
"chebi":[
"CHEBI:16857",
"CHEBI:42083",
"CHEBI:32822",
"CHEBI:45843",
"CHEBI:57926",
"CHEBI:21403",
"CHEBI:32833",
"CHEBI:32820",
"CHEBI:13175",
"CHEBI:6308",
"CHEBI:45983",
"CHEBI:32832",
"CHEBI:26986"
],
"envipath":[
"32de3cf4-e3e6-4168-956e-32fa5ddb0ce1/compound/b570a573-71c2-4661-a517-6ac1b121dc59"
],
"hmdb":[
"HMDB00167"
],
"inchi_key":[
"AYFVYJQAPQTCCC-GBXIJSLDSA-N"
],
"kegg.compound":[
"C00188"
],
"kegg.drug":[
"D00041"
],
"metanetx.chemical":[
"MNXM142"
],
"reactome.compound":[
"352000",
"351990",
"379706"
],
"sabiork":[
"76",
"27463"
],
"sbo":"SBO:0000247",
"seed.compound":[
"cpd00161"
]
}
},
{
"id":"pan4p_c",
"name":"Pantetheine 4'-phosphate",
"compartment":"c",
"charge":-2,
"formula":"C11H21N2O7PS",
"notes":{
"original_bigg_ids":[
"pan4p_c"
]
},
"annotation":{
"bigg.metabolite":[
"pan4p"
],
"biocyc":[
"META:PHOSPHOPANTOTHEINE-GROUP",
"META:PANTETHEINE-P"
],
"chebi":[
"CHEBI:14738",
"CHEBI:11916",
"CHEBI:14736",
"CHEBI:7914",
"CHEBI:45012",
"CHEBI:14825",
"CHEBI:47942",
"CHEBI:14735",
"CHEBI:4222",
"CHEBI:29890",
"CHEBI:61723",
"CHEBI:16858",
"CHEBI:25844"
],
"hmdb":[
"HMDB01416"
],
"inchi_key":[
"JDMUPRLRUUMCTL-VIFPVBQESA-L"
],
"kegg.compound":[
"C01134"
],
"metanetx.chemical":[
"MNXM373"
],
"reactome.compound":[
"196767",
"8939005",
"6809358"
],
"sabiork":[
"3034"
],
"sbo":"SBO:0000247",
"seed.compound":[
"cpd27792",
"cpd00834"
]
}
},
{
"id":"trnatyr_c",
"name":"TRNA(Tyr)",
"compartment":"c",
"charge":-2,
"formula":"C15H23O16P2R3",
"notes":{
"original_bigg_ids":[
"trnatyr_c"
]
},
"annotation":{
"bigg.metabolite":[
"trnatyr"
],
"biocyc":[
"META:TYR-tRNAs"
],
"chebi":[
"CHEBI:10692",
"CHEBI:15189",
"CHEBI:29182"
],
"kegg.compound":[
"C00787"
],
"metanetx.chemical":[
"MNXM90668"
],
"reactome.compound":[
"379756",
"379743"
],
"sabiork":[
"3838"
],
"sbo":"SBO:0000247",
"seed.compound":[
"cpd11751"
]
}
},
{
"id":"pant__R_c",
"name":"(R)-Pantoate",
"compartment":"c",
"charge":-1,
"formula":"C6H11O4",
"notes":{
"original_bigg_ids":[
"pant_R_c"
]
},
"annotation":{
"bigg.metabolite":[
"pant__R"
],
"biocyc":[
"META:L-PANTOATE"
],
"chebi":[
"CHEBI:18696",
"CHEBI:350",
"CHEBI:18695",
"CHEBI:15980",
"CHEBI:18697",
"CHEBI:44662",
"CHEBI:11006",
"CHEBI:14737"
],
"inchi_key":[
"OTOIIPJYVQJATP-BYPYZUCNSA-M"
],
"kegg.compound":[
"C00522"
],
"metanetx.chemical":[
"MNXM593"
],
"sabiork":[
"21325",
"5130"
],
"sbo":"SBO:0000247",
"seed.compound":[
"cpd00408"
]
}
},
{
"id":"thr__L_e",
"name":"L-Threonine",
"compartment":"e",
"charge":0,
"formula":"C4H9NO3",
"notes":{
"original_bigg_ids":[
"thr_L_e"
]
},
"annotation":{
"bigg.metabolite":[
"thr__L"
],
"biocyc":[
"META:THR"
],
"chebi":[
"CHEBI:16857",
"CHEBI:42083",
"CHEBI:32822",
"CHEBI:45843",
"CHEBI:57926",
"CHEBI:21403",
"CHEBI:32833",
"CHEBI:32820",
"CHEBI:13175",
"CHEBI:6308",
"CHEBI:45983",
"CHEBI:32832",
"CHEBI:26986"
],
"envipath":[
"32de3cf4-e3e6-4168-956e-32fa5ddb0ce1/compound/b570a573-71c2-4661-a517-6ac1b121dc59"
],
"hmdb":[
"HMDB00167"
],
"inchi_key":[
"AYFVYJQAPQTCCC-GBXIJSLDSA-N"
],
"kegg.compound":[
"C00188"
],
"kegg.drug":[
"D00041"
],
"metanetx.chemical":[
"MNXM142"
],
"reactome.compound":[
"352000",
"351990",
"379706"
],
"sabiork":[
"76",
"27463"
],
"sbo":"SBO:0000247",
"seed.compound":[
"cpd00161"
]
}
},
{
"id":"pap_c",
"name":"Adenosine 3',5'-bisphosphate",
"compartment":"c",
"charge":-4,
"formula":"C10H11N5O10P2",
"notes":{
"original_bigg_ids":[
"pap_c"
]
},
"annotation":{
"bigg.metabolite":[
"pap"
],
"biocyc":[
"META:3-5-ADP"
],
"chebi":[
"CHEBI:17985",
"CHEBI:13735",
"CHEBI:22240",
"CHEBI:2475",
"CHEBI:58343"
],
"hmdb":[
"HMDB01468",
"HMDB00061"
],
"inchi_key":[
"WHTCPDAXWFLDIH-KQYNXXCUSA-J"
],
"kegg.compound":[
"C00054"
],
"metanetx.chemical":[
"MNXM45"
],
"reactome.compound":[
"158466",
"742343",
"8942170",
"6809360"
],
"sabiork":[
"1672"
],
"sbo":"SBO:0000247",
"seed.compound":[
"cpd00045"
]
}
},
{
"id":"trnaval_c",
"name":"TRNA(Val)",
"compartment":"c",
"charge":-2,
"formula":"C15H23O16P2R3",
"notes":{
"original_bigg_ids":[
"trnaval_c"
]
},
"annotation":{
"bigg.metabolite":[
"trnaval"
],
"biocyc":[
"META:VAL-tRNAs"
],
"chebi":[
"CHEBI:10694",
"CHEBI:15191",
"CHEBI:29183"
],
"kegg.compound":[
"C01653"
],
"metanetx.chemical":[
"MNXM90885"
],
"reactome.compound":[
"379735",
"379793"
],
"sbo":"SBO:0000247",
"seed.compound":[
"cpd11924",
"cpd28318"
]
}
},
{
"id":"thrtrna_c",
"name":"L-Threonyl-tRNA(Thr)",
"compartment":"c",
"charge":-2,
"formula":"C19H30NO18P2R3",
"notes":{
"original_bigg_ids":[
"thrtrna_c"
]
},
"annotation":{
"bigg.metabolite":[
"thrtrna"
],
"chebi":[
"CHEBI:6309",
"CHEBI:29163",
"CHEBI:13176"
],
"kegg.compound":[
"C02992"
],
"metanetx.chemical":[
"MNXM89895"
],
"reactome.compound":[
"379783",
"379779"
],
"sabiork":[
"3804"
],
"sbo":"SBO:0000247",
"seed.compound":[
"cpd12229"
]
}
},
{
"id":"trp__L_c",
"name":"L-Tryptophan",
"compartment":"c",
"charge":0,
"formula":"C11H12N2O2",
"notes":{
"original_bigg_ids":[
"trp_L_c"
]
},
"annotation":{
"bigg.metabolite":[
"trp__L"
],
"biocyc":[
"META:TRP"
],
"chebi":[
"CHEBI:13178",
"CHEBI:27163",
"CHEBI:6310",
"CHEBI:9769",
"CHEBI:32728",
"CHEBI:16828",
"CHEBI:27897",
"CHEBI:21407",
"CHEBI:64554",
"CHEBI:46125",
"CHEBI:57912",
"CHEBI:32704",
"CHEBI:46086",
"CHEBI:45988",
"CHEBI:184633",
"CHEBI:46225",
"CHEBI:32727",
"CHEBI:32702"
],
"hmdb":[
"HMDB00929",
"HMDB30396"
],
"inchi_key":[
"QIVBCDIJIAJPQS-VIFPVBQESA-N"
],
"kegg.compound":[
"C00806",
"C00078"
],
"kegg.drug":[
"D00020"
],
"metanetx.chemical":[
"MNXM94"
],
"reactome.compound":[
"379709",
"352006",
"29500"
],
"sabiork":[
"2164",
"85"
],
"sbo":"SBO:0000247",
"seed.compound":[
"cpd19007",
"cpd00065"
]
}
},
{
"id":"pea_c",
"name":"Phenylethyl alcohol",
"compartment":"c",
"charge":0,
"formula":"C8H10O",
"notes":{
"original_bigg_ids":[
"pea_c"
]
},
"annotation":{
"bigg.metabolite":[
"pea"
],
"sbo":"SBO:0000247"
}
},
{
"id":"thym_c",
"name":"Thymine C5H6N2O2",
"compartment":"c",
"charge":0,
"formula":"C5H6N2O2",
"notes":{
"original_bigg_ids":[
"thym_c"
]
},
"annotation":{
"bigg.metabolite":[
"thym"
],
"biocyc":[
"META:THYMINE"
],
"chebi":[
"CHEBI:15247",
"CHEBI:27004",
"CHEBI:46017",
"CHEBI:9580",
"CHEBI:17821"
],
"hmdb":[
"HMDB00262"
],
"inchi_key":[
"RWQNBRDOKXIBIV-UHFFFAOYSA-N"
],
"kegg.compound":[
"C00178"
],
"metanetx.chemical":[
"MNXM386"
],
"reactome.compound":[
"83960"
],
"sabiork":[
"60"
],
"sbo":"SBO:0000247",
"seed.compound":[
"cpd00151"
]
}
},
{
"id":"pea_e",
"name":"Phenylethyl alcohol",
"compartment":"e",
"charge":0,
"formula":"C8H10O",
"notes":{
"original_bigg_ids":[
"pea_e"
]
},
"annotation":{
"bigg.metabolite":[
"pea"
],
"sbo":"SBO:0000247"
}
},
{
"id":"trp__L_e",
"name":"L-Tryptophan",
"compartment":"e",
"charge":0,
"formula":"C11H12N2O2",
"notes":{
"original_bigg_ids":[
"trp_L_e"
]
},
"annotation":{
"bigg.metabolite":[
"trp__L"
],
"biocyc":[
"META:TRP"
],
"chebi":[
"CHEBI:13178",
"CHEBI:27163",
"CHEBI:6310",
"CHEBI:9769",
"CHEBI:32728",
"CHEBI:16828",
"CHEBI:27897",
"CHEBI:21407",
"CHEBI:64554",
"CHEBI:46125",
"CHEBI:57912",
"CHEBI:32704",
"CHEBI:46086",
"CHEBI:45988",
"CHEBI:184633",
"CHEBI:46225",
"CHEBI:32727",
"CHEBI:32702"
],
"hmdb":[
"HMDB00929",
"HMDB30396"
],
"inchi_key":[
"QIVBCDIJIAJPQS-VIFPVBQESA-N"
],
"kegg.compound":[
"C00806",
"C00078"
],
"kegg.drug":[
"D00020"
],
"metanetx.chemical":[
"MNXM94"
],
"reactome.compound":[
"379709",
"352006",
"29500"
],
"sabiork":[
"2164",
"85"
],
"sbo":"SBO:0000247",
"seed.compound":[
"cpd19007",
"cpd00065"
]
}
},
{
"id":"thymd_c",
"name":"Thymidine C10H14N2O5",
"compartment":"c",
"charge":0,
"formula":"C10H14N2O5",
"notes":{
"original_bigg_ids":[
"thymd_c"
]
},
"annotation":{
"bigg.metabolite":[
"thymd"
],
"biocyc":[
"META:THYMIDINE"
],
"chebi":[
"CHEBI:45834",
"CHEBI:45917",
"CHEBI:17748",
"CHEBI:9579",
"CHEBI:45918",
"CHEBI:19273",
"CHEBI:45782",
"CHEBI:15244",
"CHEBI:53527"
],
"hmdb":[
"HMDB00273"
],
"inchi_key":[
"IQFYYKKMVGJFEH-XLPZGREQSA-N"
],
"kegg.compound":[
"C00214"
],
"metanetx.chemical":[
"MNXM420"
],
"reactome.compound":[
"83928"
],
"sabiork":[
"1315"
],
"sbo":"SBO:0000247",
"seed.compound":[
"cpd00184"
]
}
},
{
"id":"trptrna_c",
"name":"L-Tryptophanyl-tRNA(Trp)",
"compartment":"c",
"charge":-2,
"formula":"C26H33N2O17P2R3",
"notes":{
"original_bigg_ids":[
"trptrna_c"
]
},
"annotation":{
"bigg.metabolite":[
"trptrna"
],
"chebi":[
"CHEBI:6312",
"CHEBI:13179",
"CHEBI:29159"
],
"kegg.compound":[
"C03512"
],
"metanetx.chemical":[
"MNXM89804"
],
"reactome.compound":[
"379765",
"379759"
],
"sabiork":[
"3859"
],
"sbo":"SBO:0000247",
"seed.compound":[
"cpd12336"
]
}
},
{
"id":"pep_c",
"name":"Phosphoenolpyruvate",
"compartment":"c",
"charge":-3,
"formula":"C3H2O6P",
"notes":{
"original_bigg_ids":[
"pep_c"
]
},
"annotation":{
"bigg.metabolite":[
"pep"
],
"biocyc":[
"META:PHOSPHO-ENOL-PYRUVATE"
],
"chebi":[
"CHEBI:18021",
"CHEBI:44894",
"CHEBI:26054",
"CHEBI:14812",
"CHEBI:26055",
"CHEBI:8147",
"CHEBI:58702",
"CHEBI:44897"
],
"hmdb":[
"HMDB00263"
],
"inchi_key":[
"DTBNBXWJWCWCIK-UHFFFAOYSA-K"
],
"kegg.compound":[
"C00074"
],
"metanetx.chemical":[
"MNXM73"
],
"reactome.compound":[
"372364",
"29492"
],
"sabiork":[
"32"
],
"sbo":"SBO:0000247",
"seed.compound":[
"cpd00061"
]
}
},
{
"id":"thymd_e",
"name":"Thymidine C10H14N2O5",
"compartment":"e",
"charge":0,
"formula":"C10H14N2O5",
"notes":{
"original_bigg_ids":[
"thymd_e"
]
},
"annotation":{
"bigg.metabolite":[
"thymd"
],
"biocyc":[
"META:THYMIDINE"
],
"chebi":[
"CHEBI:45834",
"CHEBI:45917",
"CHEBI:17748",
"CHEBI:9579",
"CHEBI:45918",
"CHEBI:19273",
"CHEBI:45782",
"CHEBI:15244",
"CHEBI:53527"
],
"hmdb":[
"HMDB00273"
],
"inchi_key":[
"IQFYYKKMVGJFEH-XLPZGREQSA-N"
],
"kegg.compound":[
"C00214"
],
"metanetx.chemical":[
"MNXM420"
],
"reactome.compound":[
"83928"
],
"sabiork":[
"1315"
],
"sbo":"SBO:0000247",
"seed.compound":[
"cpd00184"
]
}
},
{
"id":"pg_LLA_c",
"name":"Phospatidylglycerol  Lactis specific ",
"compartment":"c",
"charge":-100,
"formula":"C4020H7598O1000P100",
"notes":{
"original_bigg_ids":[
"pg_LLA_c"
]
},
"annotation":{
"bigg.metabolite":[
"pg_LLA"
],
"sbo":"SBO:0000247"
}
},
{
"id":"tyr__L_c",
"name":"L-Tyrosine",
"compartment":"c",
"charge":0,
"formula":"C9H11NO3",
"notes":{
"original_bigg_ids":[
"tyr_L_c"
]
},
"annotation":{
"bigg.metabolite":[
"tyr__L"
],
"biocyc":[
"META:TYR"
],
"chebi":[
"CHEBI:6313",
"CHEBI:21411",
"CHEBI:46070",
"CHEBI:9800",
"CHEBI:32786",
"CHEBI:15277",
"CHEBI:32761",
"CHEBI:32784",
"CHEBI:46161",
"CHEBI:13181",
"CHEBI:32760",
"CHEBI:58315",
"CHEBI:32762",
"CHEBI:27176",
"CHEBI:17895",
"CHEBI:18186",
"CHEBI:32785"
],
"envipath":[
"32de3cf4-e3e6-4168-956e-32fa5ddb0ce1/compound/974bd9b7-53fb-48cd-aaf3-6bd3196c0365"
],
"hmdb":[
"HMDB00647",
"HMDB00158"
],
"inchi_key":[
"OUYCCCASQSFEME-QMMMGPOBSA-N"
],
"kegg.compound":[
"C00082",
"C01536"
],
"kegg.drug":[
"D00022"
],
"metanetx.chemical":[
"MNXM76"
],
"reactome.compound":[
"379710",
"5668567",
"352030",
"29506"
],
"sabiork":[
"84",
"2291"
],
"sbo":"SBO:0000247",
"seed.compound":[
"cpd30745",
"cpd00069"
]
}
},
{
"id":"trdox_c",
"name":"Oxidized thioredoxin",
"compartment":"c",
"charge":0,
"formula":"X",
"notes":{
"original_bigg_ids":[
"trdox_c"
]
},
"annotation":{
"bigg.metabolite":[
"trdox"
],
"biocyc":[
"META:Ox-Thioredoxin"
],
"chebi":[
"CHEBI:14726",
"CHEBI:15240",
"CHEBI:7845",
"CHEBI:18191"
],
"kegg.compound":[
"C00343"
],
"metanetx.chemical":[
"MNXM148"
],
"reactome.compound":[
"2142833"
],
"sabiork":[
"1331"
],
"sbo":"SBO:0000247",
"seed.compound":[
"cpd27735",
"cpd29682",
"cpd11420"
]
}
},
{
"id":"tyr__L_e",
"name":"L-Tyrosine",
"compartment":"e",
"charge":0,
"formula":"C9H11NO3",
"notes":{
"original_bigg_ids":[
"tyr_L_e"
]
},
"annotation":{
"bigg.metabolite":[
"tyr__L"
],
"biocyc":[
"META:TYR"
],
"chebi":[
"CHEBI:6313",
"CHEBI:21411",
"CHEBI:46070",
"CHEBI:9800",
"CHEBI:32786",
"CHEBI:15277",
"CHEBI:32761",
"CHEBI:32784",
"CHEBI:46161",
"CHEBI:13181",
"CHEBI:32760",
"CHEBI:58315",
"CHEBI:32762",
"CHEBI:27176",
"CHEBI:17895",
"CHEBI:18186",
"CHEBI:32785"
],
"envipath":[
"32de3cf4-e3e6-4168-956e-32fa5ddb0ce1/compound/974bd9b7-53fb-48cd-aaf3-6bd3196c0365"
],
"hmdb":[
"HMDB00647",
"HMDB00158"
],
"inchi_key":[
"OUYCCCASQSFEME-QMMMGPOBSA-N"
],
"kegg.compound":[
"C00082",
"C01536"
],
"kegg.drug":[
"D00022"
],
"metanetx.chemical":[
"MNXM76"
],
"reactome.compound":[
"379710",
"5668567",
"352030",
"29506"
],
"sabiork":[
"84",
"2291"
],
"sbo":"SBO:0000247",
"seed.compound":[
"cpd30745",
"cpd00069"
]
}
},
{
"id":"pgp_LLA_c",
"name":"Phosphatidylglycerophosphate  lactis specific ",
"compartment":"c",
"charge":-300,
"formula":"C4020H7498O1300P200",
"notes":{
"original_bigg_ids":[
"pgp_LLA_c"
]
},
"annotation":{
"bigg.metabolite":[
"pgp_LLA"
],
"sbo":"SBO:0000247"
}
},
{
"id":"trdrd_c",
"name":"Reduced thioredoxin",
"compartment":"c",
"charge":0,
"formula":"XH2",
"notes":{
"original_bigg_ids":[
"trdrd_c"
]
},
"annotation":{
"bigg.metabolite":[
"trdrd"
],
"biocyc":[
"META:Red-Thioredoxin"
],
"chebi":[
"CHEBI:15033"
],
"kegg.compound":[
"C00342"
],
"metanetx.chemical":[
"MNXM96993"
],
"reactome.compound":[
"2142774"
],
"sabiork":[
"2803",
"1330"
],
"sbo":"SBO:0000247",
"seed.compound":[
"cpd11421",
"cpd28060"
]
}
},
{
"id":"phe__L_c",
"name":"L-Phenylalanine",
"compartment":"c",
"charge":0,
"formula":"C9H11NO2",
"notes":{
"original_bigg_ids":[
"phe_L_c"
]
},
"annotation":{
"bigg.metabolite":[
"phe__L"
],
"biocyc":[
"META:PHE"
],
"chebi":[
"CHEBI:21370",
"CHEBI:32505",
"CHEBI:13151",
"CHEBI:32504",
"CHEBI:32486",
"CHEBI:44885",
"CHEBI:58095",
"CHEBI:45079",
"CHEBI:28044",
"CHEBI:6282",
"CHEBI:32487",
"CHEBI:8089",
"CHEBI:76052",
"CHEBI:17295",
"CHEBI:25984",
"CHEBI:44851"
],
"envipath":[
"650babc9-9d68-4b73-9332-11972ca26f7b/compound/447fdbbc-919c-4e8d-aed3-c0533f3e6047",
"650babc9-9d68-4b73-9332-11972ca26f7b/compound/c1b55d6f-7946-4f39-9dc6-ac0f47865b8b"
],
"hmdb":[
"HMDB00159",
"HMDB00612"
],
"inchi_key":[
"COLNVLDHVKWLRT-QMMMGPOBSA-N"
],
"kegg.compound":[
"C00079",
"C02057"
],
"kegg.drug":[
"D00021"
],
"metanetx.chemical":[
"MNXM97"
],
"reactome.compound":[
"29502",
"379701",
"351993"
],
"sabiork":[
"2365",
"83"
],
"sbo":"SBO:0000247",
"seed.compound":[
"cpd00066",
"cpd01400"
]
}
},
{
"id":"tyrtrna_c",
"name":"L-Tyrosyl-tRNA(Tyr)",
"compartment":"c",
"charge":-2,
"formula":"C24H32NO18P2R3",
"notes":{
"original_bigg_ids":[
"tyrtrna_c"
]
},
"annotation":{
"bigg.metabolite":[
"tyrtrna"
],
"chebi":[
"CHEBI:13185",
"CHEBI:6318",
"CHEBI:29161"
],
"kegg.compound":[
"C02839"
],
"metanetx.chemical":[
"MNXM89822"
],
"reactome.compound":[
"379755",
"379785"
],
"sabiork":[
"3851"
],
"sbo":"SBO:0000247",
"seed.compound":[
"cpd12194"
]
}
},
{
"id":"tre6p_c",
"name":"Alpha,alpha'-Trehalose 6-phosphate",
"compartment":"c",
"charge":-2,
"formula":"C12H21O14P",
"notes":{
"original_bigg_ids":[
"tre6p_c"
]
},
"annotation":{
"bigg.metabolite":[
"tre6p"
],
"biocyc":[
"META:TREHALOSE-6P"
],
"chebi":[
"CHEBI:12285",
"CHEBI:18283",
"CHEBI:15252",
"CHEBI:10201",
"CHEBI:22364",
"CHEBI:58429"
],
"hmdb":[
"HMDB01124"
],
"inchi_key":[
"LABSPYBHMPDTEL-LIZSDCNHSA-L"
],
"kegg.compound":[
"C00689"
],
"kegg.glycan":[
"G09795"
],
"metanetx.chemical":[
"MNXM448"
],
"reactome.compound":[
"868701"
],
"sabiork":[
"1613"
],
"sbo":"SBO:0000247",
"seed.compound":[
"cpd00523"
]
}
},
{
"id":"phe__L_e",
"name":"L-Phenylalanine",
"compartment":"e",
"charge":0,
"formula":"C9H11NO2",
"notes":{
"original_bigg_ids":[
"phe_L_e"
]
},
"annotation":{
"bigg.metabolite":[
"phe__L"
],
"biocyc":[
"META:PHE"
],
"chebi":[
"CHEBI:21370",
"CHEBI:32505",
"CHEBI:13151",
"CHEBI:32504",
"CHEBI:32486",
"CHEBI:44885",
"CHEBI:58095",
"CHEBI:45079",
"CHEBI:28044",
"CHEBI:6282",
"CHEBI:32487",
"CHEBI:8089",
"CHEBI:76052",
"CHEBI:17295",
"CHEBI:25984",
"CHEBI:44851"
],
"envipath":[
"650babc9-9d68-4b73-9332-11972ca26f7b/compound/447fdbbc-919c-4e8d-aed3-c0533f3e6047",
"650babc9-9d68-4b73-9332-11972ca26f7b/compound/c1b55d6f-7946-4f39-9dc6-ac0f47865b8b"
],
"hmdb":[
"HMDB00159",
"HMDB00612"
],
"inchi_key":[
"COLNVLDHVKWLRT-QMMMGPOBSA-N"
],
"kegg.compound":[
"C00079",
"C02057"
],
"kegg.drug":[
"D00021"
],
"metanetx.chemical":[
"MNXM97"
],
"reactome.compound":[
"29502",
"379701",
"351993"
],
"sabiork":[
"2365",
"83"
],
"sbo":"SBO:0000247",
"seed.compound":[
"cpd00066",
"cpd01400"
]
}
},
{
"id":"tre_e",
"name":"Trehalose",
"compartment":"e",
"charge":0,
"formula":"C12H22O11",
"notes":{
"original_bigg_ids":[
"tre_e"
]
},
"annotation":{
"bigg.metabolite":[
"tre"
],
"biocyc":[
"META:CPD-15990",
"META:TREHALOSE"
],
"chebi":[
"CHEBI:46211",
"CHEBI:12284",
"CHEBI:12281",
"CHEBI:15251",
"CHEBI:22365",
"CHEBI:10202",
"CHEBI:12287",
"CHEBI:16551",
"CHEBI:27082"
],
"hmdb":[
"HMDB00975"
],
"inchi_key":[
"HDTRYLNUVZCQOY-LIZSDCNHSA-N"
],
"kegg.compound":[
"C01083"
],
"kegg.glycan":[
"G00293"
],
"metanetx.chemical":[
"MNXM198"
],
"reactome.compound":[
"868614",
"189078"
],
"sabiork":[
"91"
],
"sbo":"SBO:0000247",
"seed.compound":[
"cpd00794"
]
}
},
{
"id":"phetrna_c",
"name":"L-Phenylalanyl-tRNA(Phe)",
"compartment":"c",
"charge":-2,
"formula":"C24H32NO17P2R3",
"notes":{
"original_bigg_ids":[
"phetrna_c"
]
},
"annotation":{
"bigg.metabolite":[
"phetrna"
],
"chebi":[
"CHEBI:29153",
"CHEBI:13152",
"CHEBI:6283"
],
"kegg.compound":[
"C03511"
],
"metanetx.chemical":[
"MNXM89802"
],
"reactome.compound":[
"379789",
"379792"
],
"sabiork":[
"3867"
],
"sbo":"SBO:0000247",
"seed.compound":[
"cpd12335"
]
}
},
{
"id":"uAgl_c",
"name":"UDP-N-acetylmuramoyl-L-alanyl-D-glutamyl-L-lysine",
"compartment":"c",
"charge":-4,
"formula":"C34H51N7O24P2",
"notes":{
"original_bigg_ids":[
"uAgl_c"
]
},
"annotation":{
"bigg.metabolite":[
"uAgl"
],
"chebi":[
"CHEBI:9837"
],
"inchi_key":[
"RLNOPSGEZLGFAH-BSIIKIOPSA-K"
],
"kegg.compound":[
"C04700"
],
"metanetx.chemical":[
"MNXM6465"
],
"sabiork":[
"7501"
],
"sbo":"SBO:0000247",
"seed.compound":[
"cpd02861"
]
}
},
{
"id":"trnaala_c",
"name":"TRNA(Ala)",
"compartment":"c",
"charge":-2,
"formula":"C15H23O16P2R3",
"notes":{
"original_bigg_ids":[
"trnaala_c"
]
},
"annotation":{
"bigg.metabolite":[
"trnaala"
],
"biocyc":[
"META:ALA-tRNAs"
],
"chebi":[
"CHEBI:29170",
"CHEBI:15166",
"CHEBI:10672"
],
"kegg.compound":[
"C01635"
],
"metanetx.chemical":[
"MNXM89576"
],
"reactome.compound":[
"379729",
"379731"
],
"sabiork":[
"3841"
],
"sbo":"SBO:0000247",
"seed.compound":[
"cpd22249",
"cpd11906"
]
}
},
{
"id":"uAgla_c",
"name":"UDP-N-acetylmuramoyl-L-alanyl-D-glutamyl-L-lysyl-D-alanyl-D-alanine",
"compartment":"c",
"charge":-3,
"formula":"C40H62N9O26P2",
"notes":{
"original_bigg_ids":[
"uAgla_c"
]
},
"annotation":{
"bigg.metabolite":[
"uAgla"
],
"biocyc":[
"META:C3"
],
"chebi":[
"CHEBI:70768",
"CHEBI:70758"
],
"inchi_key":[
"PFMVORMCVGOQKR-XNCOKRRHSA-K"
],
"kegg.compound":[
"C04702"
],
"metanetx.chemical":[
"MNXM7865"
],
"sabiork":[
"7502"
],
"sbo":"SBO:0000247",
"seed.compound":[
"cpd02943",
"cpd02862"
]
}
},
{
"id":"trnaarg_c",
"name":"TRNA(Arg)",
"compartment":"c",
"charge":-2,
"formula":"C15H23O16P2R3",
"notes":{
"original_bigg_ids":[
"trnaarg_c"
]
},
"annotation":{
"bigg.metabolite":[
"trnaarg"
],
"biocyc":[
"META:ARG-tRNAs"
],
"chebi":[
"CHEBI:10673",
"CHEBI:29171",
"CHEBI:15167"
],
"kegg.compound":[
"C01636"
],
"metanetx.chemical":[
"MNXM90751"
],
"reactome.compound":[
"379704",
"379727"
],
"sabiork":[
"3837"
],
"sbo":"SBO:0000247",
"seed.compound":[
"cpd11907",
"cpd22281"
]
}
},
{
"id":"uaAgla_c",
"name":"Undecaprenyl-diphospho-N-acetylmuramoyl-L-alanyl-D-glutamyl-L-lysyl-D-alanyl-D-alanine",
"compartment":"c",
"charge":-3,
"formula":"C86H140N7O21P2",
"notes":{
"original_bigg_ids":[
"uaAgla_c"
]
},
"annotation":{
"bigg.metabolite":[
"uaAgla"
],
"chebi":[
"CHEBI:21616",
"CHEBI:9874",
"CHEBI:27204",
"CHEBI:28274"
],
"metanetx.chemical":[
"MNXM88515"
],
"sabiork":[
"8238"
],
"sbo":"SBO:0000247",
"seed.compound":[
"cpd03486"
]
}
},
{
"id":"trnaasn_c",
"name":"TRNA Asn  C10H17O10PR2",
"compartment":"c",
"charge":-2,
"formula":"C15H23O16P2R3",
"notes":{
"original_bigg_ids":[
"trnaasn_c"
]
},
"annotation":{
"bigg.metabolite":[
"trnaasn"
],
"biocyc":[
"META:ASN-tRNAs"
],
"chebi":[
"CHEBI:15168",
"CHEBI:29172",
"CHEBI:10674"
],
"kegg.compound":[
"C01637"
],
"metanetx.chemical":[
"MNXM90665"
],
"reactome.compound":[
"379722",
"379699"
],
"sabiork":[
"3844"
],
"sbo":"SBO:0000247",
"seed.compound":[
"cpd11908",
"cpd22284"
]
}
},
{
"id":"trnaasp_c",
"name":"TRNA(Asp)",
"compartment":"c",
"charge":-2,
"formula":"C15H23O16P2R3",
"notes":{
"original_bigg_ids":[
"trnaasp_c"
]
},
"annotation":{
"bigg.metabolite":[
"trnaasp"
],
"biocyc":[
"META:ASP-tRNAs"
],
"chebi":[
"CHEBI:15169",
"CHEBI:10675",
"CHEBI:29186"
],
"kegg.compound":[
"C01638"
],
"metanetx.chemical":[
"MNXM90752"
],
"reactome.compound":[
"379715",
"379711"
],
"sabiork":[
"3846"
],
"sbo":"SBO:0000247",
"seed.compound":[
"cpd11909",
"cpd22286"
]
}
},
{
"id":"uaaAgla_c",
"name":"Undecaprenyl-diphospho-N-acetylmuramoyl-(N-acetylglucosamine)-L-alanyl-D-glutamyl-L-lysyl-D-alanyl-D-alanine",
"compartment":"c",
"charge":-3,
"formula":"C94H153N8O26P2",
"notes":{
"original_bigg_ids":[
"uaaAgla_c"
]
},
"annotation":{
"bigg.metabolite":[
"uaaAgla"
],
"chebi":[
"CHEBI:27745",
"CHEBI:9869",
"CHEBI:27199"
],
"metanetx.chemical":[
"MNXM88512"
],
"sbo":"SBO:0000247",
"seed.compound":[
"cpd03487"
]
}
},
{
"id":"trnacys_c",
"name":"TRNA(Cys)",
"compartment":"c",
"charge":-2,
"formula":"C15H23O16P2R3",
"notes":{
"original_bigg_ids":[
"trnacys_c"
]
},
"annotation":{
"bigg.metabolite":[
"trnacys"
],
"biocyc":[
"META:CYS-tRNAs"
],
"chebi":[
"CHEBI:15173",
"CHEBI:10678",
"CHEBI:29167"
],
"kegg.compound":[
"C01639"
],
"metanetx.chemical":[
"MNXM162355"
],
"reactome.compound":[
"379725",
"379714"
],
"sabiork":[
"3834"
],
"sbo":"SBO:0000247",
"seed.compound":[
"cpd26668",
"cpd11910"
]
}
},
{
"id":"uaccg_c",
"name":"UDP-N-acetyl-3-O-(1-carboxyvinyl)-D-glucosamine",
"compartment":"c",
"charge":-3,
"formula":"C20H26N3O19P2",
"notes":{
"original_bigg_ids":[
"uaccg_c"
]
},
"annotation":{
"bigg.metabolite":[
"uaccg"
],
"biocyc":[
"META:UDP-ACETYL-CARBOXYVINYL-GLUCOSAMINE"
],
"chebi":[
"CHEBI:68507",
"CHEBI:16435",
"CHEBI:22110",
"CHEBI:13467",
"CHEBI:13466",
"CHEBI:68483",
"CHEBI:57771",
"CHEBI:9818"
],
"inchi_key":[
"BEGZZYPUNCJHKP-DBYWSUQTSA-K"
],
"kegg.compound":[
"C04631"
],
"metanetx.chemical":[
"MNXM1688"
],
"sabiork":[
"7450"
],
"sbo":"SBO:0000247",
"seed.compound":[
"cpd02820"
]
}
},
{
"id":"uacgam_c",
"name":"UDP-N-acetyl-D-glucosamine",
"compartment":"c",
"charge":-2,
"formula":"C17H25N3O17P2",
"notes":{
"original_bigg_ids":[
"uacgam_c"
]
},
"annotation":{
"bigg.metabolite":[
"uacgam"
],
"biocyc":[
"META:UDP-N-ACETYL-D-GLUCOSAMINE"
],
"chebi":[
"CHEBI:13473",
"CHEBI:22115",
"CHEBI:9823",
"CHEBI:13475",
"CHEBI:13456",
"CHEBI:13476",
"CHEBI:46243",
"CHEBI:57705",
"CHEBI:46287",
"CHEBI:16264"
],
"hmdb":[
"HMDB00290",
"HMDB62760"
],
"inchi_key":[
"LFTYTUAZOPRMMI-CFRASDGPSA-L"
],
"kegg.compound":[
"C00043"
],
"kegg.glycan":[
"G10610"
],
"lipidmaps":[
"LMSL01010002"
],
"metanetx.chemical":[
"MNXM47"
],
"reactome.compound":[
"162756",
"914003",
"3499326"
],
"sabiork":[
"1925"
],
"sbo":"SBO:0000247",
"seed.compound":[
"cpd00037"
]
}
},
{
"id":"trnagln_c",
"name":"TRNA(Gln)",
"compartment":"c",
"charge":-2,
"formula":"C15H23O16P2R3",
"notes":{
"original_bigg_ids":[
"trnagln_c"
]
},
"annotation":{
"bigg.metabolite":[
"trnagln"
],
"biocyc":[
"META:GLN-tRNAs"
],
"chebi":[
"CHEBI:29168",
"CHEBI:10679",
"CHEBI:15174"
],
"kegg.compound":[
"C01640"
],
"metanetx.chemical":[
"MNXM71"
],
"reactome.compound":[
"379740",
"379748"
],
"sabiork":[
"3836"
],
"sbo":"SBO:0000247",
"seed.compound":[
"cpd11911",
"cpd27100"
]
}
},
{
"id":"uama_c",
"name":"UDP-N-acetylmuramoyl-L-alanine",
"compartment":"c",
"charge":-3,
"formula":"C23H33N4O20P2",
"notes":{
"original_bigg_ids":[
"uama_c"
]
},
"annotation":{
"bigg.metabolite":[
"uama"
],
"biocyc":[
"META:CPD0-1456"
],
"chebi":[
"CHEBI:22123",
"CHEBI:57953",
"CHEBI:13478",
"CHEBI:84726",
"CHEBI:9830",
"CHEBI:83898",
"CHEBI:16932",
"CHEBI:13459"
],
"inchi_key":[
"NTMMCWJNQNKACG-KBKUWGQMSA-K"
],
"kegg.compound":[
"C01212"
],
"metanetx.chemical":[
"MNXM1953"
],
"sabiork":[
"2265"
],
"sbo":"SBO:0000247",
"seed.compound":[
"cpd29609",
"cpd00890"
]
}
},
{
"id":"uamag_c",
"name":"UDP-N-acetylmuramoyl-L-alanyl-D-glutamate",
"compartment":"c",
"charge":-4,
"formula":"C28H39N5O23P2",
"notes":{
"original_bigg_ids":[
"uamag_c"
]
},
"annotation":{
"bigg.metabolite":[
"uamag"
],
"biocyc":[
"META:UDP-AA-GLUTAMATE"
],
"chebi":[
"CHEBI:16970",
"CHEBI:13461",
"CHEBI:13482",
"CHEBI:9832",
"CHEBI:46143",
"CHEBI:22125",
"CHEBI:57968",
"CHEBI:83900"
],
"inchi_key":[
"OJZCATPXPWFLHF-HPUCEMLMSA-J"
],
"kegg.compound":[
"C00692"
],
"metanetx.chemical":[
"MNXM955"
],
"sabiork":[
"5185"
],
"sbo":"SBO:0000247",
"seed.compound":[
"cpd00525"
]
}
},
{
"id":"uamr_c",
"name":"UDP-N-acetylmuramate",
"compartment":"c",
"charge":-3,
"formula":"C20H28N3O19P2",
"notes":{
"original_bigg_ids":[
"uamr_c"
]
},
"annotation":{
"bigg.metabolite":[
"uamr"
],
"biocyc":[
"META:UDP-N-ACETYLMURAMATE"
],
"chebi":[
"CHEBI:70757",
"CHEBI:9827",
"CHEBI:22120",
"CHEBI:58309",
"CHEBI:13477",
"CHEBI:70765",
"CHEBI:13458",
"CHEBI:17882"
],
"inchi_key":[
"NQBRVZNDBBMBLJ-MQTLHLSBSA-K"
],
"kegg.compound":[
"C01050"
],
"metanetx.chemical":[
"MNXM722733"
],
"sabiork":[
"2230"
],
"sbo":"SBO:0000247",
"seed.compound":[
"cpd00773"
]
}
},
{
"id":"udcp_c",
"name":"Undecaprenol",
"compartment":"c",
"charge":0,
"formula":"C55H90O",
"notes":{
"original_bigg_ids":[
"udcp_c"
]
},
"annotation":{
"bigg.metabolite":[
"udcp"
],
"biocyc":[
"META:CPD-188"
],
"chebi":[
"CHEBI:15283",
"CHEBI:9862",
"CHEBI:16591"
],
"inchi_key":[
"TXKJNHBRVLCYFX-RDQGWRCRSA-N"
],
"lipidmaps":[
"LMPR03010007"
],
"metanetx.chemical":[
"MNXM7049"
],
"sabiork":[
"5918"
],
"sbo":"SBO:0000247",
"seed.compound":[
"cpd24358"
]
}
},
{
"id":"udcpdp_c",
"name":"Undecaprenyl diphosphate",
"compartment":"c",
"charge":-3,
"formula":"C55H89O7P2",
"notes":{
"original_bigg_ids":[
"udcpdp_c"
]
},
"annotation":{
"bigg.metabolite":[
"udcpdp"
],
"biocyc":[
"META:CPD-9649"
],
"chebi":[
"CHEBI:27192",
"CHEBI:53042",
"CHEBI:17047",
"CHEBI:9863",
"CHEBI:57995",
"CHEBI:15284"
],
"hmdb":[
"HMDB01469"
],
"inchi_key":[
"NTXGVHCCXVHYCL-RDQGWRCRSA-K"
],
"lipidmaps":[
"LMPR03030004"
],
"metanetx.chemical":[
"MNXM5043"
],
"sabiork":[
"1757"
],
"sbo":"SBO:0000247",
"seed.compound":[
"cpd25775"
]
}
},
{
"id":"udcpp_c",
"name":"Undecaprenyl phosphate",
"compartment":"c",
"charge":-2,
"formula":"C55H89O4P",
"notes":{
"original_bigg_ids":[
"udcpp_c"
]
},
"annotation":{
"bigg.metabolite":[
"udcpp"
],
"biocyc":[
"META:UNDECAPRENYL-P"
],
"chebi":[
"CHEBI:15286",
"CHEBI:57654",
"CHEBI:15285",
"CHEBI:9864",
"CHEBI:16141"
],
"inchi_key":[
"UFPHFKCTOZIAFY-RDQGWRCRSA-L"
],
"kegg.compound":[
"C00348"
],
"lipidmaps":[
"LMPR03020006"
],
"metanetx.chemical":[
"MNXM251"
],
"sabiork":[
"2026"
],
"sbo":"SBO:0000247",
"seed.compound":[
"cpd00286"
]
}
},
{
"id":"udp_c",
"name":"UDP C9H11N2O12P2",
"compartment":"c",
"charge":-3,
"formula":"C9H11N2O12P2",
"notes":{
"original_bigg_ids":[
"udp_c"
]
},
"annotation":{
"bigg.metabolite":[
"udp"
],
"biocyc":[
"META:UDP"
],
"chebi":[
"CHEBI:13445",
"CHEBI:9802",
"CHEBI:58223",
"CHEBI:46402",
"CHEBI:17659",
"CHEBI:27230"
],
"hmdb":[
"HMDB00295"
],
"inchi_key":[
"XCCTYIAWTASOJW-XVFCMESISA-K"
],
"kegg.compound":[
"C00015"
],
"kegg.glycan":[
"G10619"
],
"metanetx.chemical":[
"MNXM17"
],
"reactome.compound":[
"110096",
"111814",
"205687",
"158602"
],
"sabiork":[
"1269"
],
"sbo":"SBO:0000247",
"seed.compound":[
"cpd00014"
]
}
},
{
"id":"udpg_c",
"name":"UDPglucose",
"compartment":"c",
"charge":-2,
"formula":"C15H22N2O17P2",
"notes":{
"original_bigg_ids":[
"udpg_c"
]
},
"annotation":{
"bigg.metabolite":[
"udpg"
],
"biocyc":[
"META:CPD-12575"
],
"chebi":[
"CHEBI:13505",
"CHEBI:52249",
"CHEBI:9845",
"CHEBI:46228",
"CHEBI:46229",
"CHEBI:58367",
"CHEBI:13498",
"CHEBI:28532",
"CHEBI:42885",
"CHEBI:27234",
"CHEBI:18066",
"CHEBI:9895",
"CHEBI:58885",
"CHEBI:22103"
],
"hmdb":[
"HMDB60079"
],
"inchi_key":[
"HSCJRCZFDFQWRP-RDKQLNKOSA-L"
],
"kegg.compound":[
"C00029"
],
"kegg.glycan":[
"G10608"
],
"metanetx.chemical":[
"MNXM722710"
],
"reactome.compound":[
"173594",
"744227",
"29410"
],
"sabiork":[
"3918",
"1277"
],
"sbo":"SBO:0000247",
"seed.compound":[
"cpd00026",
"cpd28293"
]
}
},
{
"id":"udpgal_c",
"name":"UDPgalactose",
"compartment":"c",
"charge":-2,
"formula":"C15H22N2O17P2",
"notes":{
"original_bigg_ids":[
"udpgal_c"
]
},
"annotation":{
"bigg.metabolite":[
"udpgal"
],
"biocyc":[
"META:CPD-14553"
],
"chebi":[
"CHEBI:22100",
"CHEBI:9811",
"CHEBI:18307",
"CHEBI:42751",
"CHEBI:13495",
"CHEBI:66914",
"CHEBI:67119",
"CHEBI:13487",
"CHEBI:58439"
],
"hmdb":[
"HMDB62573",
"HMDB00302"
],
"inchi_key":[
"HSCJRCZFDFQWRP-ABVWGUQPSA-L"
],
"kegg.compound":[
"C00052"
],
"kegg.glycan":[
"G10609"
],
"metanetx.chemical":[
"MNXM89795"
],
"reactome.compound":[
"735682",
"29452"
],
"sabiork":[
"1283",
"3919"
],
"sbo":"SBO:0000247",
"seed.compound":[
"cpd00043",
"cpd30770"
]
}
},
{
"id":"udpgalfur_c",
"name":"UDP-D-galacto-1,4-furanose",
"compartment":"c",
"charge":-2,
"formula":"C15H22N2O17P2",
"notes":{
"original_bigg_ids":[
"udpgalfur_c"
]
},
"annotation":{
"bigg.metabolite":[
"udpgalfur"
],
"biocyc":[
"META:UDP-D-GALACTO-14-FURANOSE"
],
"chebi":[
"CHEBI:67118",
"CHEBI:66915"
],
"inchi_key":[
"ZQLQOXLUCGXKHS-SIAUPFDVSA-L"
],
"kegg.compound":[
"C03733"
],
"metanetx.chemical":[
"MNXM2158"
],
"sbo":"SBO:0000247",
"seed.compound":[
"cpd02338"
]
}
},
{
"id":"udpglcur_c",
"name":"UDP-D-glucuronate",
"compartment":"c",
"charge":-3,
"formula":"C15H19N2O18P2",
"notes":{
"original_bigg_ids":[
"udpglcur_c"
]
},
"annotation":{
"bigg.metabolite":[
"udpglcur"
],
"biocyc":[
"META:UDP-GLUCURONATE"
],
"chebi":[
"CHEBI:46309",
"CHEBI:13489",
"CHEBI:13506",
"CHEBI:22104",
"CHEBI:58052",
"CHEBI:9846",
"CHEBI:17200"
],
"hmdb":[
"HMDB01384",
"HMDB00935"
],
"inchi_key":[
"HDYANYHVCAPMJV-LXQIFKJMSA-K"
],
"kegg.compound":[
"C00167"
],
"kegg.glycan":[
"G10612"
],
"metanetx.chemical":[
"MNXM87"
],
"reactome.compound":[
"174384",
"158601",
"1889970"
],
"sabiork":[
"22782",
"3916"
],
"sbo":"SBO:0000247",
"seed.compound":[
"cpd00144"
]
}
},
{
"id":"ugmd_c",
"name":"UDP-N-acetylmuramoyl-L-alanyl-D-gamma-glutamyl-meso-2,6-diaminopimelate",
"compartment":"c",
"charge":-4,
"formula":"C35H51N7O26P2",
"notes":{
"original_bigg_ids":[
"ugmd_c"
]
},
"annotation":{
"bigg.metabolite":[
"ugmd"
],
"chebi":[
"CHEBI:9831",
"CHEBI:28639",
"CHEBI:13463",
"CHEBI:22124",
"CHEBI:58582",
"CHEBI:13460",
"CHEBI:13481",
"CHEBI:30905"
],
"inchi_key":[
"QUHLBZKCGUXHGP-AJVQVANPSA-J"
],
"metanetx.chemical":[
"MNXM162592"
],
"sabiork":[
"7640"
],
"sbo":"SBO:0000247"
}
},
{
"id":"ump_c",
"name":"UMP C9H11N2O9P",
"compartment":"c",
"charge":-2,
"formula":"C9H11N2O9P",
"notes":{
"original_bigg_ids":[
"ump_c"
]
},
"annotation":{
"bigg.metabolite":[
"ump"
],
"biocyc":[
"META:UMP"
],
"chebi":[
"CHEBI:47721",
"CHEBI:9849",
"CHEBI:27231",
"CHEBI:46382",
"CHEBI:16695",
"CHEBI:13509",
"CHEBI:13508",
"CHEBI:46385",
"CHEBI:57865",
"CHEBI:46362"
],
"hmdb":[
"HMDB00288"
],
"inchi_key":[
"DJJCXFVJDGTHFX-XVFCMESISA-L"
],
"kegg.compound":[
"C00105"
],
"metanetx.chemical":[
"MNXM80"
],
"reactome.compound":[
"735698",
"109402"
],
"sabiork":[
"1300",
"25061"
],
"sbo":"SBO:0000247",
"seed.compound":[
"cpd00091"
]
}
},
{
"id":"unRTA_c",
"name":"Undecaprenyl teichoic acid with ribitol",
"compartment":"c",
"charge":-28,
"formula":"C199H372N2O197P28",
"notes":{
"original_bigg_ids":[
"unRTA_c"
]
},
"annotation":{
"bigg.metabolite":[
"unRTA"
],
"sbo":"SBO:0000247"
}
},
{
"id":"unaga_c",
"name":"Undecaprenyl diphospho N-acetyl-glucosamine",
"compartment":"c",
"charge":-2,
"formula":"C63H103NO12P2",
"notes":{
"original_bigg_ids":[
"unaga_c"
]
},
"annotation":{
"bigg.metabolite":[
"unaga"
],
"biocyc":[
"META:ACETYL-D-GLUCOSAMINYLDIPHOSPHO-UNDECAPRE"
],
"chebi":[
"CHEBI:62958",
"CHEBI:62959"
],
"inchi_key":[
"NEVJGTXBHJNFAZ-JXCMATCVSA-L"
],
"kegg.compound":[
"C01289"
],
"metanetx.chemical":[
"MNXM1333"
],
"sbo":"SBO:0000247",
"seed.compound":[
"cpd00946"
]
}
},
{
"id":"unagama_c",
"name":"Undecaprenyl diphospho N acetylglucosamine N acetylmannosamine",
"compartment":"c",
"charge":-2,
"formula":"C71H116N2O17P2",
"notes":{
"original_bigg_ids":[
"unagama_c"
]
},
"annotation":{
"bigg.metabolite":[
"unagama"
],
"sbo":"SBO:0000247"
}
},
{
"id":"unagamagp_c",
"name":"Undecaprenyl diphospho N acetylglucosamine N acetylmannosamine glycerolphosphate",
"compartment":"c",
"charge":-3,
"formula":"C74H122N2O22P3",
"notes":{
"original_bigg_ids":[
"unagamagp_c"
]
},
"annotation":{
"bigg.metabolite":[
"unagamagp"
],
"sbo":"SBO:0000247"
}
},
{
"id":"ura_c",
"name":"Uracil",
"compartment":"c",
"charge":0,
"formula":"C4H4N2O2",
"notes":{
"original_bigg_ids":[
"ura_c"
]
},
"annotation":{
"bigg.metabolite":[
"ura"
],
"biocyc":[
"META:URACIL"
],
"chebi":[
"CHEBI:27210",
"CHEBI:43254",
"CHEBI:15288",
"CHEBI:46375",
"CHEBI:17568",
"CHEBI:9882"
],
"hmdb":[
"HMDB00300"
],
"inchi_key":[
"ISAKRJDGNUQOIC-UHFFFAOYSA-N"
],
"kegg.compound":[
"C00106"
],
"kegg.drug":[
"D00027",
"D09776"
],
"metanetx.chemical":[
"MNXM158"
],
"reactome.compound":[
"83962"
],
"sabiork":[
"61"
],
"sbo":"SBO:0000247",
"seed.compound":[
"cpd00092"
]
}
},
{
"id":"ura_e",
"name":"Uracil",
"compartment":"e",
"charge":0,
"formula":"C4H4N2O2",
"notes":{
"original_bigg_ids":[
"ura_e"
]
},
"annotation":{
"bigg.metabolite":[
"ura"
],
"biocyc":[
"META:URACIL"
],
"chebi":[
"CHEBI:27210",
"CHEBI:43254",
"CHEBI:15288",
"CHEBI:46375",
"CHEBI:17568",
"CHEBI:9882"
],
"hmdb":[
"HMDB00300"
],
"inchi_key":[
"ISAKRJDGNUQOIC-UHFFFAOYSA-N"
],
"kegg.compound":[
"C00106"
],
"kegg.drug":[
"D00027",
"D09776"
],
"metanetx.chemical":[
"MNXM158"
],
"reactome.compound":[
"83962"
],
"sabiork":[
"61"
],
"sbo":"SBO:0000247",
"seed.compound":[
"cpd00092"
]
}
},
{
"id":"uri_c",
"name":"Uridine",
"compartment":"c",
"charge":0,
"formula":"C9H12N2O6",
"notes":{
"original_bigg_ids":[
"uri_c"
]
},
"annotation":{
"bigg.metabolite":[
"uri"
],
"biocyc":[
"META:URIDINE"
],
"chebi":[
"CHEBI:46386",
"CHEBI:9893",
"CHEBI:46460",
"CHEBI:16704",
"CHEBI:46391",
"CHEBI:15296",
"CHEBI:46463",
"CHEBI:27227"
],
"hmdb":[
"HMDB00296"
],
"inchi_key":[
"DRTQHJPVMGBUCF-XVFCMESISA-N"
],
"kegg.compound":[
"C00299"
],
"metanetx.chemical":[
"MNXM288"
],
"sabiork":[
"1326"
],
"sbo":"SBO:0000247",
"seed.compound":[
"cpd00249"
]
}
},
{
"id":"utp_c",
"name":"UTP C9H11N2O15P3",
"compartment":"c",
"charge":-4,
"formula":"C9H11N2O15P3",
"notes":{
"original_bigg_ids":[
"utp_c"
]
},
"annotation":{
"bigg.metabolite":[
"utp"
],
"biocyc":[
"META:UTP"
],
"chebi":[
"CHEBI:9850",
"CHEBI:46398",
"CHEBI:27233",
"CHEBI:57481",
"CHEBI:37567",
"CHEBI:13510",
"CHEBI:46397",
"CHEBI:15713"
],
"hmdb":[
"HMDB00285"
],
"inchi_key":[
"PGAVKCOVUIYSFO-XVFCMESISA-J"
],
"kegg.compound":[
"C00075"
],
"metanetx.chemical":[
"MNXM121"
],
"reactome.compound":[
"29494"
],
"sabiork":[
"1288"
],
"sbo":"SBO:0000247",
"seed.compound":[
"cpd00062"
]
}
},
{
"id":"val__L_c",
"name":"L-Valine",
"compartment":"c",
"charge":0,
"formula":"C5H11NO2",
"notes":{
"original_bigg_ids":[
"val_L_c"
]
},
"annotation":{
"bigg.metabolite":[
"val__L"
],
"biocyc":[
"META:VAL"
],
"chebi":[
"CHEBI:32859",
"CHEBI:57762",
"CHEBI:13186",
"CHEBI:16414",
"CHEBI:6321",
"CHEBI:21417",
"CHEBI:46418",
"CHEBI:46282",
"CHEBI:32852",
"CHEBI:32851",
"CHEBI:87977",
"CHEBI:32860",
"CHEBI:27266",
"CHEBI:46376",
"CHEBI:46484"
],
"envipath":[
"32de3cf4-e3e6-4168-956e-32fa5ddb0ce1/compound/b2ec1d47-f20f-4b19-9b15-ac1a3c2159c5",
"650babc9-9d68-4b73-9332-11972ca26f7b/compound/65a4c231-5232-4f08-93e2-007eb0537f0e"
],
"hmdb":[
"HMDB00883",
"HMDB34366"
],
"inchi_key":[
"KZSNJWFQEVHDMF-BYPYZUCNSA-N"
],
"kegg.compound":[
"C16436",
"C00183"
],
"kegg.drug":[
"D00039"
],
"lipidmaps":[
"LMFA01100046"
],
"metanetx.chemical":[
"MNXM199"
],
"reactome.compound":[
"113540",
"29702"
],
"sabiork":[
"68",
"23113"
],
"sbo":"SBO:0000247",
"seed.compound":[
"cpd15141",
"cpd00156"
]
}
},
{
"id":"val__L_e",
"name":"L-Valine",
"compartment":"e",
"charge":0,
"formula":"C5H11NO2",
"notes":{
"original_bigg_ids":[
"val_L_e"
]
},
"annotation":{
"bigg.metabolite":[
"val__L"
],
"biocyc":[
"META:VAL"
],
"chebi":[
"CHEBI:32859",
"CHEBI:57762",
"CHEBI:13186",
"CHEBI:16414",
"CHEBI:6321",
"CHEBI:21417",
"CHEBI:46418",
"CHEBI:46282",
"CHEBI:32852",
"CHEBI:32851",
"CHEBI:87977",
"CHEBI:32860",
"CHEBI:27266",
"CHEBI:46376",
"CHEBI:46484"
],
"envipath":[
"32de3cf4-e3e6-4168-956e-32fa5ddb0ce1/compound/b2ec1d47-f20f-4b19-9b15-ac1a3c2159c5",
"650babc9-9d68-4b73-9332-11972ca26f7b/compound/65a4c231-5232-4f08-93e2-007eb0537f0e"
],
"hmdb":[
"HMDB00883",
"HMDB34366"
],
"inchi_key":[
"KZSNJWFQEVHDMF-BYPYZUCNSA-N"
],
"kegg.compound":[
"C16436",
"C00183"
],
"kegg.drug":[
"D00039"
],
"lipidmaps":[
"LMFA01100046"
],
"metanetx.chemical":[
"MNXM199"
],
"reactome.compound":[
"113540",
"29702"
],
"sabiork":[
"68",
"23113"
],
"sbo":"SBO:0000247",
"seed.compound":[
"cpd15141",
"cpd00156"
]
}
},
{
"id":"valtrna_c",
"name":"L-Valyl-tRNA(Val)",
"compartment":"c",
"charge":-2,
"formula":"C20H32NO17P2R3",
"notes":{
"original_bigg_ids":[
"valtrna_c"
]
},
"annotation":{
"bigg.metabolite":[
"valtrna"
],
"chebi":[
"CHEBI:13187",
"CHEBI:29164",
"CHEBI:6322"
],
"kegg.compound":[
"C02554"
],
"metanetx.chemical":[
"MNXM90110"
],
"reactome.compound":[
"379782",
"379790"
],
"sbo":"SBO:0000247",
"seed.compound":[
"cpd12133"
]
}
},
{
"id":"xan_c",
"name":"Xanthine",
"compartment":"c",
"charge":0,
"formula":"C5H4N4O2",
"notes":{
"original_bigg_ids":[
"xan_c"
]
},
"annotation":{
"bigg.metabolite":[
"xan"
],
"biocyc":[
"META:XANTHINE"
],
"chebi":[
"CHEBI:15318",
"CHEBI:10059",
"CHEBI:46377",
"CHEBI:48517",
"CHEBI:17712",
"CHEBI:27317"
],
"envipath":[
"32de3cf4-e3e6-4168-956e-32fa5ddb0ce1/compound/3cf4dbf8-ae84-49e6-b294-b5138cb94f75"
],
"hmdb":[
"HMDB00292"
],
"inchi_key":[
"LRFVTYWOQMYALW-UHFFFAOYSA-N"
],
"kegg.compound":[
"C00385"
],
"metanetx.chemical":[
"MNXM174"
],
"reactome.compound":[
"30064"
],
"sabiork":[
"1871"
],
"sbo":"SBO:0000247",
"seed.compound":[
"cpd00309"
]
}
},
{
"id":"xan_e",
"name":"Xanthine",
"compartment":"e",
"charge":0,
"formula":"C5H4N4O2",
"notes":{
"original_bigg_ids":[
"xan_e"
]
},
"annotation":{
"bigg.metabolite":[
"xan"
],
"biocyc":[
"META:XANTHINE"
],
"chebi":[
"CHEBI:15318",
"CHEBI:10059",
"CHEBI:46377",
"CHEBI:48517",
"CHEBI:17712",
"CHEBI:27317"
],
"envipath":[
"32de3cf4-e3e6-4168-956e-32fa5ddb0ce1/compound/3cf4dbf8-ae84-49e6-b294-b5138cb94f75"
],
"hmdb":[
"HMDB00292"
],
"inchi_key":[
"LRFVTYWOQMYALW-UHFFFAOYSA-N"
],
"kegg.compound":[
"C00385"
],
"metanetx.chemical":[
"MNXM174"
],
"reactome.compound":[
"30064"
],
"sabiork":[
"1871"
],
"sbo":"SBO:0000247",
"seed.compound":[
"cpd00309"
]
}
},
{
"id":"xmp_c",
"name":"Xanthosine 5'-phosphate",
"compartment":"c",
"charge":-2,
"formula":"C10H11N4O9P",
"notes":{
"original_bigg_ids":[
"xmp_c"
]
},
"annotation":{
"bigg.metabolite":[
"xmp"
],
"biocyc":[
"META:XANTHOSINE-5-PHOSPHATE"
],
"chebi":[
"CHEBI:10938",
"CHEBI:57464",
"CHEBI:27328",
"CHEBI:15324",
"CHEBI:10067",
"CHEBI:15652"
],
"hmdb":[
"HMDB01554",
"HMDB62755"
],
"inchi_key":[
"DCTLYFZHFGENCW-UUOKFMHZSA-L"
],
"kegg.compound":[
"C00655"
],
"metanetx.chemical":[
"MNXM298"
],
"reactome.compound":[
"111584"
],
"sabiork":[
"1686"
],
"sbo":"SBO:0000247",
"seed.compound":[
"cpd00497"
]
}
},
{
"id":"xtsn_c",
"name":"Xanthosine",
"compartment":"c",
"charge":0,
"formula":"C10H12N4O6",
"notes":{
"original_bigg_ids":[
"xtsn_c"
]
},
"annotation":{
"bigg.metabolite":[
"xtsn"
],
"biocyc":[
"META:XANTHOSINE"
],
"chebi":[
"CHEBI:15323",
"CHEBI:27327",
"CHEBI:18107",
"CHEBI:10066"
],
"hmdb":[
"HMDB00299"
],
"inchi_key":[
"UBORTCNDUKBEOP-UUOKFMHZSA-N"
],
"kegg.compound":[
"C01762"
],
"metanetx.chemical":[
"MNXM687"
],
"sabiork":[
"1878"
],
"sbo":"SBO:0000247",
"seed.compound":[
"cpd01217"
]
}
},
{
"id":"xu5p__D_c",
"name":"D-Xylulose 5-phosphate",
"compartment":"c",
"charge":-2,
"formula":"C5H9O8P",
"notes":{
"original_bigg_ids":[
"xu5p_D_c"
]
},
"annotation":{
"bigg.metabolite":[
"xu5p__D"
],
"biocyc":[
"META:XYLULOSE-5-PHOSPHATE"
],
"chebi":[
"CHEBI:13036",
"CHEBI:27354",
"CHEBI:4269",
"CHEBI:16332",
"CHEBI:57737",
"CHEBI:21121"
],
"hmdb":[
"HMDB06212",
"HMDB00868"
],
"inchi_key":[
"FNZLKVNUWIIPSJ-RFZPGFLSSA-L"
],
"kegg.compound":[
"C00231"
],
"metanetx.chemical":[
"MNXM186"
],
"reactome.compound":[
"29790"
],
"sabiork":[
"1317"
],
"sbo":"SBO:0000247",
"seed.compound":[
"cpd00198"
]
}
},
{
"id":"xyl__D_c",
"name":"D-Xylose",
"compartment":"c",
"charge":0,
"formula":"C5H10O5",
"notes":{
"original_bigg_ids":[
"xyl_D_c"
]
},
"annotation":{
"bigg.metabolite":[
"xyl__D"
],
"biocyc":[
"META:D-Xylopyranose"
],
"chebi":[
"CHEBI:65327",
"CHEBI:53455"
],
"hmdb":[
"HMDB00098",
"HMDB03763"
],
"inchi_key":[
"SRBFZHDQGSBBOR-IOVATXLUSA-N"
],
"kegg.compound":[
"C00181"
],
"kegg.drug":[
"D06346"
],
"metanetx.chemical":[
"MNXM348"
],
"reactome.compound":[
"2090063"
],
"sbo":"SBO:0000247",
"seed.compound":[
"cpd00154"
]
}
},
{
"id":"xylu__D_c",
"name":"D-Xylulose",
"compartment":"c",
"charge":0,
"formula":"C5H10O5",
"notes":{
"original_bigg_ids":[
"xylu_D_c"
]
},
"annotation":{
"bigg.metabolite":[
"xylu__D"
],
"biocyc":[
"META:D-XYLULOSE"
],
"chebi":[
"CHEBI:4268",
"CHEBI:13035",
"CHEBI:46514",
"CHEBI:21120",
"CHEBI:17140"
],
"hmdb":[
"HMDB01644",
"HMDB00654"
],
"inchi_key":[
"ZAQJHHRNXZUBTE-WUJLRWPWSA-N"
],
"kegg.compound":[
"C00310"
],
"metanetx.chemical":[
"MNXM597"
],
"reactome.compound":[
"5661281"
],
"sabiork":[
"1504"
],
"sbo":"SBO:0000247",
"seed.compound":[
"cpd00259"
]
}
},
{
"id":"zn2_c",
"name":"Zinc",
"compartment":"c",
"charge":2,
"formula":"Zn",
"notes":{
"original_bigg_ids":[
"zn2_c"
]
},
"annotation":{
"bigg.metabolite":[
"zn2"
],
"biocyc":[
"META:ZN+2"
],
"chebi":[
"CHEBI:49982",
"CHEBI:49972",
"CHEBI:29105",
"CHEBI:27368",
"CHEBI:10113"
],
"hmdb":[
"HMDB01303"
],
"inchi_key":[
"PTFCDOFLOPIGGS-UHFFFAOYSA-N"
],
"kegg.compound":[
"C00038"
],
"metanetx.chemical":[
"MNXM149"
],
"reactome.compound":[
"216667",
"437093",
"29426",
"216785",
"435350",
"442320",
"158417"
],
"sabiork":[
"1281"
],
"sbo":"SBO:0000247",
"seed.compound":[
"cpd00034"
]
}
},
{
"id":"zn2_e",
"name":"Zinc",
"compartment":"e",
"charge":2,
"formula":"Zn",
"notes":{
"original_bigg_ids":[
"zn2_e"
]
},
"annotation":{
"bigg.metabolite":[
"zn2"
],
"biocyc":[
"META:ZN+2"
],
"chebi":[
"CHEBI:49982",
"CHEBI:49972",
"CHEBI:29105",
"CHEBI:27368",
"CHEBI:10113"
],
"hmdb":[
"HMDB01303"
],
"inchi_key":[
"PTFCDOFLOPIGGS-UHFFFAOYSA-N"
],
"kegg.compound":[
"C00038"
],
"metanetx.chemical":[
"MNXM149"
],
"reactome.compound":[
"216667",
"437093",
"29426",
"216785",
"435350",
"442320",
"158417"
],
"sabiork":[
"1281"
],
"sbo":"SBO:0000247",
"seed.compound":[
"cpd00034"
]
}
},
{
"id":"ditp_c",
"name":"DITP(4-)",
"compartment":"c",
"charge":-4,
"formula":"C10H11N4O13P3",
"notes":{
"original_bigg_ids":[
"ditp_c"
]
},
"annotation":{
"bigg.metabolite":[
"ditp"
],
"biocyc":[
"META:DITP"
],
"chebi":[
"CHEBI:19251",
"CHEBI:28807",
"CHEBI:61382",
"CHEBI:10499"
],
"inchi_key":[
"UFJPAQSLHAGEBL-RRKCRQDMSA-J"
],
"kegg.compound":[
"C01345"
],
"metanetx.chemical":[
"MNXM1325"
],
"reactome.compound":[
"2509835"
],
"sabiork":[
"1713"
],
"sbo":"SBO:0000247",
"seed.compound":[
"cpd00977"
]
}
},
{
"id":"xtp_c",
"name":"XTP",
"compartment":"c",
"charge":-4,
"formula":"C10H11N4O15P3",
"notes":{
"original_bigg_ids":[
"xtp_c"
]
},
"annotation":{
"bigg.metabolite":[
"xtp"
],
"biocyc":[
"META:XTP"
],
"chebi":[
"CHEBI:61314",
"CHEBI:10049",
"CHEBI:59885"
],
"hmdb":[
"HMDB00293"
],
"inchi_key":[
"CAEFEWVYEZABLA-UUOKFMHZSA-J"
],
"kegg.compound":[
"C00700"
],
"metanetx.chemical":[
"MNXM1860"
],
"reactome.compound":[
"2509848"
],
"sabiork":[
"1876"
],
"sbo":"SBO:0000247",
"seed.compound":[
"cpd00530"
]
}
},
{
"id":"didp_c",
"name":"DIDP; 2'-deoxyinosine-5'-diphosphate(3-)",
"compartment":"c",
"formula":"C10H11N4O10P2",
"notes":{
"original_bigg_ids":[
"didp_c"
]
},
"annotation":{
"bigg.metabolite":[
"didp"
],
"biocyc":[
"META:CPD0-2231"
],
"chebi":[
"CHEBI:10498",
"CHEBI:19249",
"CHEBI:28823",
"CHEBI:62286"
],
"hmdb":[
"HMDB03536"
],
"inchi_key":[
"BKUSIKGSPSFQAC-RRKCRQDMSA-K"
],
"kegg.compound":[
"C01344"
],
"metanetx.chemical":[
"MNXM2174"
],
"reactome.compound":[
"2509796"
],
"sbo":"SBO:0000247",
"seed.compound":[
"cpd00976"
]
}
},
{
"id":"thrp_c",
"name":"L-Threonine O-3-phosphate",
"compartment":"c",
"charge":-2,
"formula":"C4H8NO6P",
"notes":{
"original_bigg_ids":[
"thrp_c"
]
},
"annotation":{
"bigg.metabolite":[
"thrp"
],
"biocyc":[
"META:L-THREONINE-O-3-PHOSPHATE"
],
"chebi":[
"CHEBI:58675",
"CHEBI:45955",
"CHEBI:37525",
"CHEBI:31757",
"CHEBI:21967"
],
"hmdb":[
"HMDB11185"
],
"inchi_key":[
"USRGIUJOYOXOQJ-GBXIJSLDSA-L"
],
"kegg.compound":[
"C12147"
],
"metanetx.chemical":[
"MNXM1492"
],
"sabiork":[
"14183"
],
"sbo":"SBO:0000247",
"seed.compound":[
"cpd08928"
]
}
},
{
"id":"12methedec_e",
"name":"12methedecACP c",
"compartment":"e",
"charge":0,
"formula":"C26H49N2O8PRS",
"notes":{
"original_bigg_ids":[
"12methedec_e"
]
},
"annotation":{
"bigg.metabolite":[
"12methedec"
],
"sbo":"SBO:0000247"
}
},
{
"id":"12mtACP_e",
"name":"12-methyl-tridecanoyl-ACP",
"compartment":"e",
"charge":0,
"formula":"C25H47N2O8PRS",
"notes":{
"original_bigg_ids":[
"12mtACP_e"
]
},
"annotation":{
"bigg.metabolite":[
"12mtACP"
],
"sbo":"SBO:0000247"
}
},
{
"id":"13mtdACP_e",
"name":"13-methyl-tetra-decanoyl-ACP",
"compartment":"e",
"charge":0,
"formula":"C26H49N2O8PRS",
"notes":{
"original_bigg_ids":[
"13mtdACP_e"
]
},
"annotation":{
"bigg.metabolite":[
"13mtdACP"
],
"sbo":"SBO:0000247"
}
},
{
"id":"14mhdACP_e",
"name":"14-methyl-hexa-decanoyl-ACP",
"compartment":"e",
"charge":0,
"formula":"C28H53N2O8PRS",
"notes":{
"original_bigg_ids":[
"14mhdACP_e"
]
},
"annotation":{
"bigg.metabolite":[
"14mhdACP"
],
"sbo":"SBO:0000247"
}
},
{
"id":"14mpACP_e",
"name":"14-methyl-pentadecanoyl-ACP",
"compartment":"e",
"charge":0,
"formula":"C27H51N2O8PRS",
"notes":{
"original_bigg_ids":[
"14mpACP_e"
]
},
"annotation":{
"bigg.metabolite":[
"14mpACP"
],
"sbo":"SBO:0000247"
}
},
{
"id":"15mhdACP_e",
"name":"15-methyl-hexa-decanoyl-ACP",
"compartment":"e",
"charge":0,
"formula":"C28H53N2O8PRS",
"notes":{
"original_bigg_ids":[
"15mhdACP_e"
]
},
"annotation":{
"bigg.metabolite":[
"15mhdACP"
],
"sbo":"SBO:0000247"
}
},
{
"id":"16mhdACP_e",
"name":"16-methyl-hexa-decanoyl-ACP",
"compartment":"e",
"charge":0,
"formula":"C30H57N2O8PRS",
"notes":{
"original_bigg_ids":[
"16mhdACP_e"
]
},
"annotation":{
"bigg.metabolite":[
"16mhdACP"
],
"sbo":"SBO:0000247"
}
},
{
"id":"16mpACP_e",
"name":"16-methyl-pentadecanoyl-ACP",
"compartment":"e",
"charge":0,
"formula":"C29H55N2O8PRS",
"notes":{
"original_bigg_ids":[
"16mpACP_e"
]
},
"annotation":{
"bigg.metabolite":[
"16mpACP"
],
"sbo":"SBO:0000247"
}
},
{
"id":"17mhdACP_e",
"name":"17-methyl-hexa-decanoyl-ACP",
"compartment":"e",
"charge":0,
"formula":"C30H57N2O8PRS",
"notes":{
"original_bigg_ids":[
"17mhdACP_e"
]
},
"annotation":{
"bigg.metabolite":[
"17mhdACP"
],
"sbo":"SBO:0000247"
}
},
{
"id":"act_c",
"name":"Average acetyl-PO4- molecule",
"compartment":"c",
"charge":0,
"formula":"C25H48NO7PR0S0",
"notes":{
"original_bigg_ids":[
"act_c"
]
},
"annotation":{
"bigg.metabolite":[
"act"
],
"sbo":"SBO:0000247"
}
},
{
"id":"hedACP_e",
"name":"Hexadecanoyl-acp",
"compartment":"e",
"charge":0,
"formula":"C27H51N2O8PRS",
"notes":{
"original_bigg_ids":[
"hedACP_e"
]
},
"annotation":{
"bigg.metabolite":[
"hedACP"
],
"sbo":"SBO:0000247"
}
},
{
"id":"myrsACP_e",
"name":"Myristoyl-ACP (n-C14:0ACP)",
"compartment":"e",
"charge":0,
"formula":"C25H47N2O8PRS",
"notes":{
"original_bigg_ids":[
"myrsACP_e"
]
},
"annotation":{
"bigg.metabolite":[
"myrsACP"
],
"metanetx.chemical":[
"MNXM89779"
],
"sbo":"SBO:0000247"
}
},
{
"id":"octACP_e",
"name":"Octodecanoyl-ACP",
"compartment":"e",
"charge":0,
"formula":"C29H55N2O8PRS",
"notes":{
"original_bigg_ids":[
"octACP_e"
]
},
"annotation":{
"bigg.metabolite":[
"octACP"
],
"sbo":"SBO:0000247"
}
},
{
"id":"vegACP_e",
"name":"Veganoyl-ACP",
"compartment":"e",
"charge":0,
"formula":"C31H59N2O8PRS",
"notes":{
"original_bigg_ids":[
"vegACP_e"
]
},
"annotation":{
"bigg.metabolite":[
"vegACP"
],
"sbo":"SBO:0000247"
}
},
{
"id":"acACP_MRSA_c",
"name":"Average acyl ACP molecule",
"compartment":"c",
"charge":0,
"formula":"C27H51N2O8PRS",
"notes":{
"original_bigg_ids":[
"acACP_MRSA_c"
]
},
"annotation":{
"bigg.metabolite":[
"acACP_MRSA"
],
"sbo":"SBO:0000247"
}
},
{
"id":"1tdecg3p_c",
"name":"1-tetradecanoyl-sn-glycerol 3-phosphate",
"compartment":"c",
"charge":-2,
"formula":"C17H33O7P1",
"notes":{
"original_bigg_ids":[
"1tdecg3p_c"
]
},
"annotation":{
"bigg.metabolite":[
"1tdecg3p"
],
"biocyc":[
"META:CPD-18379"
],
"chebi":[
"CHEBI:62833",
"CHEBI:72683"
],
"hmdb":[
"HMDB62321"
],
"inchi_key":[
"FAZBDRGXCKPVJU-MRXNPFEDSA-L"
],
"lipidmaps":[
"LMGP10050007"
],
"metanetx.chemical":[
"MNXM3426"
],
"reactome.compound":[
"8878649"
],
"sabiork":[
"26679"
],
"sbo":"SBO:0000247",
"seed.compound":[
"cpd15331"
],
"slm":[
"000000647"
]
}
},
{
"id":"myrsACP_c",
"name":"Myristoyl-ACP (n-C14:0ACP)",
"compartment":"c",
"charge":0,
"formula":"C25H47N2O8PRS",
"notes":{
"original_bigg_ids":[
"myrsACP_c"
]
},
"annotation":{
"bigg.metabolite":[
"myrsACP"
],
"metanetx.chemical":[
"MNXM89779"
],
"sbo":"SBO:0000247"
}
},
{
"id":"tdcoa_c",
"name":"Tetradecanoyl-CoA (n-C14:0CoA)",
"compartment":"c",
"charge":-4,
"formula":"C35H58N7O17P3S",
"notes":{
"original_bigg_ids":[
"tdcoa_c"
]
},
"annotation":{
"bigg.metabolite":[
"tdcoa"
],
"biocyc":[
"META:TETRADECANOYL-COA"
],
"chebi":[
"CHEBI:15532",
"CHEBI:57385",
"CHEBI:9475",
"CHEBI:14637",
"CHEBI:26898",
"CHEBI:52969",
"CHEBI:15218"
],
"hmdb":[
"HMDB01521",
"HMDB06517"
],
"inchi_key":[
"DUAFKXOFBZQTQE-QSGBVPJFSA-J"
],
"kegg.compound":[
"C02593"
],
"lipidmaps":[
"LMFA07050352",
"LMFA07050373",
"LMFA07050008"
],
"metanetx.chemical":[
"MNXM224"
],
"reactome.compound":[
"77272"
],
"sabiork":[
"2457"
],
"sbo":"SBO:0000247",
"seed.compound":[
"cpd01695"
],
"slm":[
"000000439"
]
}
},
{
"id":"cdpdag_MRSA_c",
"name":"CDP-diacylglycerol",
"compartment":"c",
"charge":-2,
"formula":"C62H114N5O26P3",
"notes":{
"original_bigg_ids":[
"cdpdag_MRSA_c"
]
},
"annotation":{
"bigg.metabolite":[
"cdpdag_MRSA"
],
"sbo":"SBO:0000247"
}
},
{
"id":"pgp_MRSA_c",
"name":"1-(3-sn-phosphatidyl)-sn-glycerol 3-phosphate (MRSA)",
"compartment":"c",
"charge":-2,
"formula":"C56H108N2O24P3",
"notes":{
"original_bigg_ids":[
"pgp_MRSA_c"
]
},
"annotation":{
"bigg.metabolite":[
"pgp_MRSA"
],
"sbo":"SBO:0000247"
}
},
{
"id":"14dhncoa_c",
"name":"1,4-dihydroxy-2-napthoyl-CoA",
"compartment":"c",
"charge":-4,
"formula":"C32H38N7O19P3S",
"notes":{
"original_bigg_ids":[
"14dhncoa_c"
]
},
"annotation":{
"bigg.metabolite":[
"14dhncoa"
],
"metanetx.chemical":[
"MNXM147663"
],
"sbo":"SBO:0000247"
}
},
{
"id":"pg_MRSA_c",
"name":"L-1-phosphatidyl-sn-glycerol (MRSA)",
"compartment":"c",
"charge":0,
"formula":"C56H109N2O21P2",
"notes":{
"original_bigg_ids":[
"pg_MRSA_c"
]
},
"annotation":{
"bigg.metabolite":[
"pg_MRSA"
],
"sbo":"SBO:0000247"
}
},
{
"id":"pglys_MRSA_c",
"name":"2-O-D-alanyl-1-O-phosphatidylglycerolysine",
"compartment":"c",
"charge":1,
"formula":"C62H124N4O23P2",
"notes":{
"original_bigg_ids":[
"pglys_MRSA_c"
]
},
"annotation":{
"bigg.metabolite":[
"pglys_MRSA"
],
"sbo":"SBO:0000247"
}
},
{
"id":"metsox_S__L_c",
"name":"L-Methionine Sulfoxide",
"compartment":"c",
"charge":0,
"formula":"C5H11NO3S",
"notes":{
"original_bigg_ids":[
"metsox__S__L_c"
]
},
"annotation":{
"bigg.metabolite":[
"metsox_S__L"
],
"biocyc":[
"META:L-Methionine-sulfoxides"
],
"chebi":[
"CHEBI:6272",
"CHEBI:17016",
"CHEBI:13142",
"CHEBI:21361"
],
"inchi_key":[
"QEFRNWWLZKMPFJ-YGVKFDHGSA-N"
],
"kegg.compound":[
"C02989"
],
"metanetx.chemical":[
"MNXM2246"
],
"reactome.compound":[
"5676943"
],
"sabiork":[
"2611"
],
"sbo":"SBO:0000247",
"seed.compound":[
"cpd01914",
"cpd15498",
"cpd29319"
]
}
},
{
"id":"PG_ST_w",
"name":"Acetylglucosamine--N-acetylmuramoyl-(tetrapeptide) diphospho-undecaprenol dimer with L-(gly)5-D cross-link strand length 6",
"compartment":"w",
"charge":9,
"formula":"C607H983N144O280P2",
"notes":{
"original_bigg_ids":[
"PG_ST_w"
]
},
"annotation":{
"bigg.metabolite":[
"PG_ST"
],
"sbo":"SBO:0000247"
}
},
{
"id":"WTA40rPG_w",
"name":"Peptidoglycan bound wall teichoic acid",
"compartment":"w",
"formula":"C323H549N60O213P15",
"notes":{
"original_bigg_ids":[
"WTA40rPG_w"
]
},
"annotation":{
"bigg.metabolite":[
"WTA40rPG"
],
"sbo":"SBO:0000247"
}
},
{
"id":"WTA40r_c",
"name":"(Rbo-P)40-[2-(alphaGlcNac)-Rbo-P]-Gro-P-Gro-P-ManNAc-GlcNAc-PP-undecaprenol",
"compartment":"c",
"charge":-2,
"formula":"C206H412O290P42",
"notes":{
"original_bigg_ids":[
"WTA40r_c"
]
},
"annotation":{
"bigg.metabolite":[
"WTA40r"
],
"sbo":"SBO:0000247"
}
},
{
"id":"WTA40r_ala_w",
"name":"",
"compartment":"w",
"charge":18,
"formula":"C266H532N20O310P42",
"notes":{
"original_bigg_ids":[
"WTA40r_ala_w"
]
},
"annotation":{
"bigg.metabolite":[
"WTA40r_ala"
],
"sbo":"SBO:0000247"
}
},
{
"id":"WTA40r_glcnac_c",
"name":"[2-(betaGlcNac)-Rbo-P]n-[2-(alphaGlcNac)-Rbo-P]-Gro-P-Gro-P-ManNAc-GlcNAc-PP-undecaprenol",
"compartment":"c",
"charge":18,
"formula":"C366H691N20O390P42",
"notes":{
"original_bigg_ids":[
"WTA40r_glcnac_c"
]
},
"annotation":{
"bigg.metabolite":[
"WTA40r_glcnac"
],
"sbo":"SBO:0000247"
}
},
{
"id":"WTA_PG_w",
"name":"Peptidoglycan bound wall teichoic acid ",
"compartment":"w",
"charge":45,
"formula":"C1390H2529N184O1266P127",
"notes":{
"original_bigg_ids":[
"WTA_PG_w"
]
},
"annotation":{
"bigg.metabolite":[
"WTA_PG"
],
"sbo":"SBO:0000247"
}
},
{
"id":"WTA40raPG_w",
"name":"Peptidoglycan bound wall teichoic acid (alanine charged)",
"compartment":"w",
"formula":"C343H588N67O220P15",
"notes":{
"original_bigg_ids":[
"WTA40raPG_w"
]
},
"annotation":{
"bigg.metabolite":[
"WTA40raPG"
],
"sbo":"SBO:0000247"
}
},
{
"id":"WTA40r_glcnac_w",
"name":"[2-(betaGlcNac)-Rbo-P]n-[2-(alphaGlcNac)-Rbo-P]-Gro-P-Gro-P-ManNAc-GlcNAc-PP-undecaprenol",
"compartment":"w",
"charge":18,
"formula":"C366H691N20O390P42",
"notes":{
"original_bigg_ids":[
"WTA40r_glcnac_w"
]
},
"annotation":{
"bigg.metabolite":[
"WTA40r_glcnac"
],
"sbo":"SBO:0000247"
}
},
{
"id":"WTA40rgPG_w",
"name":"Peptidoglycan bound wall teichoic acid (N-acetyl-glucosamine charged)",
"compartment":"w",
"formula":"C376H641N67O246P15",
"notes":{
"original_bigg_ids":[
"WTA40rgPG_w"
]
},
"annotation":{
"bigg.metabolite":[
"WTA40rgPG"
],
"sbo":"SBO:0000247"
}
},
{
"id":"prohisglu_c",
"name":"Proline-histidine-glutamine tripeptide",
"compartment":"c",
"charge":-2,
"formula":"C16H24N5O7",
"notes":{
"original_bigg_ids":[
"prohisglu_c"
]
},
"annotation":{
"bigg.metabolite":[
"prohisglu"
],
"sbo":"SBO:0000247"
}
},
{
"id":"prohisglu_e",
"name":"Proline-histidine-glutamine tripeptide",
"compartment":"e",
"charge":-2,
"formula":"C16H24N5O7",
"notes":{
"original_bigg_ids":[
"prohisglu_e"
]
},
"annotation":{
"bigg.metabolite":[
"prohisglu"
],
"sbo":"SBO:0000247"
}
},
{
"id":"serglugly_c",
"name":"Serine-glutamine-glycine tripeptide",
"compartment":"c",
"charge":-1,
"formula":"C10H18N3O8",
"notes":{
"original_bigg_ids":[
"serglugly_c"
]
},
"annotation":{
"bigg.metabolite":[
"serglugly"
],
"sbo":"SBO:0000247"
}
},
{
"id":"serglugly_e",
"name":"Serine-glutamine-glycine tripeptide",
"compartment":"e",
"charge":-1,
"formula":"C10H18N3O8",
"notes":{
"original_bigg_ids":[
"serglugly_e"
]
},
"annotation":{
"bigg.metabolite":[
"serglugly"
],
"sbo":"SBO:0000247"
}
},
{
"id":"malt6p_c",
"name":"Maltose 6'-phosphate",
"compartment":"c",
"charge":-2,
"formula":"C12H21O14P",
"notes":{
"original_bigg_ids":[
"malt6p_c"
]
},
"annotation":{
"bigg.metabolite":[
"malt6p"
],
"biocyc":[
"META:CPD-1244",
"META:CPD-15982"
],
"chebi":[
"CHEBI:6669",
"CHEBI:25142",
"CHEBI:6670",
"CHEBI:14569",
"CHEBI:57478",
"CHEBI:111006",
"CHEBI:91177",
"CHEBI:15703"
],
"inchi_key":[
"ITPHOIFCAFNCLL-ASMJPISFSA-L"
],
"kegg.compound":[
"C02995"
],
"kegg.glycan":[
"G10519"
],
"metanetx.chemical":[
"MNXM2394"
],
"sabiork":[
"6408"
],
"sbo":"SBO:0000247",
"seed.compound":[
"cpd01919"
]
}
},
{
"id":"phis__L_c",
"name":"A [protein]-L-histidine",
"compartment":"c",
"charge":0,
"formula":"C7H8N4O2R2",
"notes":{
"original_bigg_ids":[
"phis__L_c"
]
},
"annotation":{
"bigg.metabolite":[
"phis__L"
],
"sbo":"SBO:0000247"
}
},
{
"id":"pplhis_c",
"name":"Protein N(pi)-phospho-L-histidine",
"compartment":"c",
"charge":-2,
"formula":"C7H9N4O5PR2",
"notes":{
"original_bigg_ids":[
"pplhis_c"
]
},
"annotation":{
"bigg.metabolite":[
"pplhis"
],
"sbo":"SBO:0000247"
}
},
{
"id":"pep_met_LRS_c",
"name":"Peptide-L-methionine R-S-oxide",
"compartment":"c",
"charge":0,
"notes":{
"original_bigg_ids":[
"pep_met__LRS_c"
]
},
"annotation":{
"bigg.metabolite":[
"pep_met_LRS"
],
"sbo":"SBO:0000247"
}
},
{
"id":"pep_met__L_c",
"name":"Peptide-L-methionine",
"compartment":"c",
"charge":0,
"notes":{
"original_bigg_ids":[
"pep_met__L_c"
]
},
"annotation":{
"bigg.metabolite":[
"pep_met__L"
],
"sbo":"SBO:0000247"
}
},
{
"id":"orn_c",
"name":"Ornithine",
"compartment":"c",
"charge":1,
"formula":"C5H13N2O2",
"notes":{
"original_bigg_ids":[
"orn_c"
]
},
"annotation":{
"bigg.metabolite":[
"orn"
],
"biocyc":[
"META:L-ORNITHINE"
],
"chebi":[
"CHEBI:21367",
"CHEBI:44667",
"CHEBI:46912",
"CHEBI:11448",
"CHEBI:7784",
"CHEBI:46913",
"CHEBI:19370",
"CHEBI:13148",
"CHEBI:15729",
"CHEBI:32964",
"CHEBI:6280",
"CHEBI:46911",
"CHEBI:46914",
"CHEBI:18257"
],
"hmdb":[
"HMDB62718",
"HMDB04984",
"HMDB00214",
"HMDB00818",
"HMDB32455",
"HMDB62654"
],
"inchi_key":[
"AHLPHDHHMVZTML-BYPYZUCNSA-O"
],
"kegg.compound":[
"C00077",
"C01602"
],
"kegg.drug":[
"D08302"
],
"lipidmaps":[
"LMFA01100057"
],
"metanetx.chemical":[
"MNXM89689"
],
"reactome.compound":[
"29498",
"113586",
"113585"
],
"sabiork":[
"1290"
],
"sbo":"SBO:0000247",
"seed.compound":[
"cpd00064",
"cpd19016"
]
}
},
{
"id":"orn_e",
"name":"Ornithine",
"compartment":"e",
"charge":1,
"formula":"C5H13N2O2",
"notes":{
"original_bigg_ids":[
"orn_e"
]
},
"annotation":{
"bigg.metabolite":[
"orn"
],
"biocyc":[
"META:L-ORNITHINE"
],
"chebi":[
"CHEBI:21367",
"CHEBI:44667",
"CHEBI:46912",
"CHEBI:11448",
"CHEBI:7784",
"CHEBI:46913",
"CHEBI:19370",
"CHEBI:13148",
"CHEBI:15729",
"CHEBI:32964",
"CHEBI:6280",
"CHEBI:46911",
"CHEBI:46914",
"CHEBI:18257"
],
"hmdb":[
"HMDB62718",
"HMDB04984",
"HMDB00214",
"HMDB00818",
"HMDB32455",
"HMDB62654"
],
"inchi_key":[
"AHLPHDHHMVZTML-BYPYZUCNSA-O"
],
"kegg.compound":[
"C00077",
"C01602"
],
"kegg.drug":[
"D08302"
],
"lipidmaps":[
"LMFA01100057"
],
"metanetx.chemical":[
"MNXM89689"
],
"reactome.compound":[
"29498",
"113586",
"113585"
],
"sabiork":[
"1290"
],
"sbo":"SBO:0000247",
"seed.compound":[
"cpd00064",
"cpd19016"
]
}
},
{
"id":"dhpmp_c",
"name":"Dihydroneopterin monophosphate",
"compartment":"c",
"charge":-2,
"formula":"C9H12N5O7P",
"notes":{
"original_bigg_ids":[
"dhpmp_c"
]
},
"annotation":{
"bigg.metabolite":[
"dhpmp"
],
"biocyc":[
"META:DIHYDRONEOPTERIN-P"
],
"chebi":[
"CHEBI:48954",
"CHEBI:58762",
"CHEBI:4577",
"CHEBI:23756"
],
"hmdb":[
"HMDB06824"
],
"inchi_key":[
"PLSQMGZYOGSOCE-XINAWCOVSA-L"
],
"kegg.compound":[
"C05925"
],
"metanetx.chemical":[
"MNXM1645"
],
"sabiork":[
"8272"
],
"sbo":"SBO:0000247",
"seed.compound":[
"cpd03521",
"cpd29676"
]
}
},
{
"id":"gly_asn__L_c",
"name":"Gly asn L C6H11N3O4",
"compartment":"c",
"charge":0,
"formula":"C6H11N3O4",
"notes":{
"original_bigg_ids":[
"gly_asn__L_c"
]
},
"annotation":{
"bigg.metabolite":[
"gly_asn__L"
],
"metanetx.chemical":[
"MNXM8664"
],
"sbo":"SBO:0000247",
"seed.compound":[
"cpd11581"
]
}
},
{
"id":"ala_L_glu__L_c",
"name":"Ala L glu L C8H13N2O5",
"compartment":"c",
"charge":-1,
"notes":{
"original_bigg_ids":[
"ala__L_glu__L_c"
]
},
"annotation":{
"bigg.metabolite":[
"ala_L_glu__L"
],
"metanetx.chemical":[
"MNXM8263"
],
"sbo":"SBO:0000247",
"seed.compound":[
"cpd11586"
]
}
},
{
"id":"alagly_c",
"name":"L-alanylglycine",
"compartment":"c",
"charge":0,
"notes":{
"original_bigg_ids":[
"alagly_c"
]
},
"annotation":{
"bigg.metabolite":[
"alagly"
],
"sbo":"SBO:0000247"
}
},
{
"id":"ala_L_asp__L_c",
"name":"Ala L asp L C7H11N2O5",
"compartment":"c",
"charge":-1,
"notes":{
"original_bigg_ids":[
"ala__L_asp__L_c"
]
},
"annotation":{
"bigg.metabolite":[
"ala_L_asp__L"
],
"biocyc":[
"META:CPD-13404"
],
"chebi":[
"CHEBI:74363",
"CHEBI:73803"
],
"inchi_key":[
"XAEWTDMGFGHWFK-IMJSIDKUSA-M"
],
"metanetx.chemical":[
"MNXM40494"
],
"sabiork":[
"22900"
],
"sbo":"SBO:0000247",
"seed.compound":[
"cpd11593"
]
}
},
{
"id":"gly_cys_c",
"name":"Gly-Cys",
"compartment":"c",
"charge":0,
"notes":{
"original_bigg_ids":[
"gly_cys_c"
]
},
"annotation":{
"bigg.metabolite":[
"gly_cys"
],
"sbo":"SBO:0000247"
}
},
{
"id":"ala_L_thr__L_c",
"name":"Ala-L-Thr-L",
"compartment":"c",
"charge":0,
"notes":{
"original_bigg_ids":[
"ala__L_thr__L_c"
]
},
"annotation":{
"bigg.metabolite":[
"ala_L_thr__L"
],
"sbo":"SBO:0000247"
}
},
{
"id":"cgly_c",
"name":"Cys Gly C5H10N2O3S",
"compartment":"c",
"charge":0,
"formula":"C5H10N2O3S",
"notes":{
"original_bigg_ids":[
"cgly_c"
]
},
"annotation":{
"bigg.metabolite":[
"cgly"
],
"biocyc":[
"META:CYS-GLY"
],
"chebi":[
"CHEBI:61694",
"CHEBI:4047"
],
"hmdb":[
"HMDB28775",
"HMDB00078"
],
"inchi_key":[
"ZUKPVRWZDMRIEO-VKHMYHEASA-N"
],
"kegg.compound":[
"C01419"
],
"metanetx.chemical":[
"MNXM683"
],
"reactome.compound":[
"1247934",
"1247904"
],
"sabiork":[
"2282"
],
"sbo":"SBO:0000247",
"seed.compound":[
"cpd01017"
]
}
},
{
"id":"gly_tyr_c",
"name":"Gly-Tyr",
"compartment":"c",
"charge":0,
"notes":{
"original_bigg_ids":[
"gly_tyr_c"
]
},
"annotation":{
"bigg.metabolite":[
"gly_tyr"
],
"sbo":"SBO:0000247"
}
},
{
"id":"gly_met_c",
"name":"Gly-Met",
"compartment":"c",
"charge":0,
"notes":{
"original_bigg_ids":[
"gly_met_c"
]
},
"annotation":{
"bigg.metabolite":[
"gly_met"
],
"sbo":"SBO:0000247"
}
},
{
"id":"met_L_ala__L_c",
"name":"Met L ala L C8H16N2O3S",
"compartment":"c",
"charge":-1,
"notes":{
"original_bigg_ids":[
"met__L_ala__L_c"
]
},
"annotation":{
"bigg.metabolite":[
"met_L_ala__L"
],
"metanetx.chemical":[
"MNXM8868"
],
"sbo":"SBO:0000247",
"seed.compound":[
"cpd11590"
]
}
},
{
"id":"glyglygln_c",
"name":"Glycine-glycine-glutamine tripeptide",
"compartment":"c",
"charge":0,
"formula":"C9H18N4O6",
"notes":{
"original_bigg_ids":[
"glyglygln_c"
]
},
"annotation":{
"bigg.metabolite":[
"glyglygln"
],
"sbo":"SBO:0000247"
}
},
{
"id":"gly_phe_c",
"name":"Gly-Phe",
"compartment":"c",
"charge":0,
"notes":{
"original_bigg_ids":[
"gly_phe_c"
]
},
"annotation":{
"bigg.metabolite":[
"gly_phe"
],
"sbo":"SBO:0000247"
}
},
{
"id":"gly_leu_c",
"name":"Gly-Leu",
"compartment":"c",
"charge":0,
"notes":{
"original_bigg_ids":[
"gly_leu_c"
]
},
"annotation":{
"bigg.metabolite":[
"gly_leu"
],
"sbo":"SBO:0000247"
}
},
{
"id":"gly_glu__L_c",
"name":"Gly glu L C7H11N2O5",
"compartment":"c",
"charge":-1,
"formula":"C7H11N2O5",
"notes":{
"original_bigg_ids":[
"gly_glu__L_c"
]
},
"annotation":{
"bigg.metabolite":[
"gly_glu__L"
],
"metanetx.chemical":[
"MNXM8667"
],
"sbo":"SBO:0000247",
"seed.compound":[
"cpd11592"
]
}
},
{
"id":"gly_asp__L_c",
"name":"Gly asp L C6H9N2O5",
"compartment":"c",
"charge":-1,
"formula":"C6H9N2O5",
"notes":{
"original_bigg_ids":[
"gly_asp__L_c"
]
},
"annotation":{
"bigg.metabolite":[
"gly_asp__L"
],
"biocyc":[
"META:CPD-13406"
],
"chebi":[
"CHEBI:73804"
],
"hmdb":[
"HMDB28837"
],
"inchi_key":[
"SCCPDJAQCXWPTF-VKHMYHEASA-M"
],
"metanetx.chemical":[
"MNXM722983"
],
"sabiork":[
"26824"
],
"sbo":"SBO:0000247",
"seed.compound":[
"cpd30701",
"cpd11589"
]
}
},
{
"id":"gly_gln_c",
"name":"Gly-Gln",
"compartment":"c",
"charge":0,
"notes":{
"original_bigg_ids":[
"gly_gln_c"
]
},
"annotation":{
"bigg.metabolite":[
"gly_gln"
],
"sbo":"SBO:0000247"
}
},
{
"id":"ala_his_c",
"name":"Ala-His",
"compartment":"c",
"charge":0,
"notes":{
"original_bigg_ids":[
"ala_his_c"
]
},
"annotation":{
"bigg.metabolite":[
"ala_his"
],
"sbo":"SBO:0000247"
}
},
{
"id":"lysglugly_c",
"name":"Lysine-glutamine-glycine tripeptide",
"compartment":"c",
"charge":1,
"formula":"C13H26N4O7",
"notes":{
"original_bigg_ids":[
"lysglugly_c"
]
},
"annotation":{
"bigg.metabolite":[
"lysglugly"
],
"sbo":"SBO:0000247"
}
},
{
"id":"gly_pro__L_c",
"name":"Gly pro L C7H12N2O3",
"compartment":"c",
"charge":0,
"notes":{
"original_bigg_ids":[
"gly__pro__L_c"
]
},
"annotation":{
"bigg.metabolite":[
"gly_pro__L"
],
"metanetx.chemical":[
"MNXM8670"
],
"sbo":"SBO:0000247",
"seed.compound":[
"cpd11588"
]
}
},
{
"id":"ala_leu_c",
"name":"Ala-Leu",
"compartment":"c",
"charge":0,
"notes":{
"original_bigg_ids":[
"ala_leu_c"
]
},
"annotation":{
"bigg.metabolite":[
"ala_leu"
],
"sbo":"SBO:0000247"
}
},
{
"id":"ala_gln_c",
"name":"Ala-Gln",
"compartment":"c",
"charge":0,
"notes":{
"original_bigg_ids":[
"ala_gln_c"
]
},
"annotation":{
"bigg.metabolite":[
"ala_gln"
],
"sbo":"SBO:0000247"
}
},
{
"id":"gcvHL_nh3_c",
"name":"Ammonium bound gcvh-L protein",
"compartment":"c",
"formula":"C560H879N131O183S2",
"notes":{
"original_bigg_ids":[
"gcvHL_nh3_c"
]
},
"annotation":{
"bigg.metabolite":[
"gcvHL_nh3"
],
"sbo":"SBO:0000247"
}
},
{
"id":"gcvHL_nhLA_c",
"name":"N-Lipoyl gcvh-L protein",
"compartment":"c",
"charge":-3,
"formula":"C568H893N131O191P2S4",
"notes":{
"original_bigg_ids":[
"gcvHL_nhLA_c"
]
},
"annotation":{
"bigg.metabolite":[
"gcvHL_nhLA"
],
"sbo":"SBO:0000247"
}
},
{
"id":"lipoate_c",
"name":"Lipoate",
"compartment":"c",
"charge":-1,
"formula":"C8H14O2S2",
"notes":{
"original_bigg_ids":[
"lipoate_c"
]
},
"annotation":{
"bigg.metabolite":[
"lipoate"
],
"biocyc":[
"META:LIPOIC-ACID"
],
"chebi":[
"CHEBI:43796",
"CHEBI:30313",
"CHEBI:25058",
"CHEBI:6492",
"CHEBI:83088",
"CHEBI:16494",
"CHEBI:30314",
"CHEBI:14519",
"CHEBI:30315",
"CHEBI:43790",
"CHEBI:146958",
"CHEBI:25056"
],
"hmdb":[
"HMDB01451",
"HMDB14312"
],
"inchi_key":[
"AGBQKNBQESQNJD-SSDOTTSWSA-M"
],
"kegg.compound":[
"C16241",
"C00725"
],
"kegg.drug":[
"D00086"
],
"lipidmaps":[
"LMFA01130001"
],
"metanetx.chemical":[
"MNXM1484"
],
"sabiork":[
"5201"
],
"sbo":"SBO:0000247",
"seed.compound":[
"cpd00541",
"cpd14958"
]
}
},
{
"id":"lipoamp_c",
"name":"Lipoyl-AMP",
"compartment":"c",
"charge":-1,
"formula":"C18H25N5O8PS2",
"notes":{
"original_bigg_ids":[
"lipoamp_c"
]
},
"annotation":{
"bigg.metabolite":[
"lipoamp"
],
"biocyc":[
"META:LIPOYL-AMP"
],
"chebi":[
"CHEBI:83864",
"CHEBI:55451",
"CHEBI:58923",
"CHEBI:83091"
],
"hmdb":[
"HMDB59635"
],
"inchi_key":[
"QWEGOCJRZOKSOE-ADUAKINBSA-M"
],
"kegg.compound":[
"C16238"
],
"metanetx.chemical":[
"MNXM2392"
],
"sbo":"SBO:0000247",
"seed.compound":[
"cpd14955"
]
}
},
{
"id":"ocACP_c",
"name":"Octanoyl-ACP (n-C8:0ACP)",
"compartment":"c",
"charge":0,
"formula":"C19H35N2O8PRS",
"notes":{
"original_bigg_ids":[
"ocACP_c"
]
},
"annotation":{
"bigg.metabolite":[
"ocACP"
],
"metanetx.chemical":[
"MNXM90185"
],
"sbo":"SBO:0000247"
}
},
{
"id":"octa_c",
"name":"Octanoate (n-C8:0)",
"compartment":"c",
"notes":{
"original_bigg_ids":[
"octa_c"
]
},
"annotation":{
"bigg.metabolite":[
"octa"
],
"biocyc":[
"META:CPD-195"
],
"chebi":[
"CHEBI:25648",
"CHEBI:25646",
"CHEBI:28837",
"CHEBI:3373",
"CHEBI:44501"
],
"envipath":[
"32de3cf4-e3e6-4168-956e-32fa5ddb0ce1/compound/2202db6c-dc64-4714-9f17-23dbbb8d637f",
"5882df9c-dae1-4d80-a40e-db4724271456/compound/7623a8e3-3436-493a-ad6e-13af00ad46d8",
"650babc9-9d68-4b73-9332-11972ca26f7b/compound/fa5b4ef6-749e-42db-a909-7c6e56587bdd"
],
"hmdb":[
"HMDB62511",
"HMDB00482"
],
"inchi_key":[
"WWZKQHOCKIZLMA-UHFFFAOYSA-M"
],
"kegg.compound":[
"C06423"
],
"kegg.drug":[
"D05220"
],
"lipidmaps":[
"LMFA01010008"
],
"metanetx.chemical":[
"MNXM750"
],
"sabiork":[
"2889"
],
"sbo":"SBO:0000247",
"seed.compound":[
"cpd03846"
],
"slm":[
"000000853"
]
}
},
{
"id":"lipoate_e",
"name":"Lipoate",
"compartment":"e",
"notes":{
"original_bigg_ids":[
"lipoate_e"
]
},
"annotation":{
"bigg.metabolite":[
"lipoate"
],
"biocyc":[
"META:LIPOIC-ACID"
],
"chebi":[
"CHEBI:43796",
"CHEBI:30313",
"CHEBI:25058",
"CHEBI:6492",
"CHEBI:83088",
"CHEBI:16494",
"CHEBI:30314",
"CHEBI:14519",
"CHEBI:30315",
"CHEBI:43790",
"CHEBI:146958",
"CHEBI:25056"
],
"hmdb":[
"HMDB01451",
"HMDB14312"
],
"inchi_key":[
"AGBQKNBQESQNJD-SSDOTTSWSA-M"
],
"kegg.compound":[
"C16241",
"C00725"
],
"kegg.drug":[
"D00086"
],
"lipidmaps":[
"LMFA01130001"
],
"metanetx.chemical":[
"MNXM1484"
],
"sabiork":[
"5201"
],
"sbo":"SBO:0000247",
"seed.compound":[
"cpd00541",
"cpd14958"
]
}
},
{
"id":"lipopb_c",
"name":"Lipoate (protein bound)",
"compartment":"c",
"notes":{
"original_bigg_ids":[
"lipopb_c"
]
},
"annotation":{
"bigg.metabolite":[
"lipopb"
],
"metanetx.chemical":[
"MNXM147499"
],
"sbo":"SBO:0000247"
}
},
{
"id":"5fthf_c",
"name":"5-Formyltetrahydrofolate",
"compartment":"c",
"charge":-2,
"formula":"C20H21N7O7",
"notes":{
"original_bigg_ids":[
"5fthf_c"
]
},
"annotation":{
"bigg.metabolite":[
"5fthf"
],
"biocyc":[
"META:5-FORMYL-THF"
],
"chebi":[
"CHEBI:2057",
"CHEBI:18607",
"CHEBI:63606",
"CHEBI:12127",
"CHEBI:15640",
"CHEBI:65340",
"CHEBI:57457"
],
"hmdb":[
"HMDB06206",
"HMDB01562",
"HMDB62757"
],
"inchi_key":[
"VVIAGPKUTFNRDU-STQMWFEESA-L"
],
"kegg.compound":[
"C03479"
],
"kegg.drug":[
"D07986"
],
"metanetx.chemical":[
"MNXM1392"
],
"sabiork":[
"6654"
],
"sbo":"SBO:0000247",
"seed.compound":[
"cpd02197"
]
}
},
{
"id":"4hba_c",
"name":"4-Hydroxy-benzyl alcohol",
"compartment":"c",
"charge":0,
"formula":"C7H8O2",
"notes":{
"original_bigg_ids":[
"4hba_c"
]
},
"annotation":{
"bigg.metabolite":[
"4hba"
],
"biocyc":[
"META:4-HYDROXY-BENZYL-ALCOHOL"
],
"chebi":[
"CHEBI:67410"
],
"envipath":[
"650babc9-9d68-4b73-9332-11972ca26f7b/compound/5fccc743-f94b-40f9-9c78-5f38cf50d217"
],
"hmdb":[
"HMDB11724"
],
"inchi_key":[
"BVJSUAQZOZWCKN-UHFFFAOYSA-N"
],
"kegg.compound":[
"C17467"
],
"metanetx.chemical":[
"MNXM107505"
],
"sabiork":[
"26558"
],
"sbo":"SBO:0000247",
"seed.compound":[
"cpd17595",
"cpd15378"
]
}
},
{
"id":"acmam_c",
"name":"N-Acetyl-D-muramoate",
"compartment":"c",
"charge":-1,
"formula":"C11H18NO8",
"notes":{
"original_bigg_ids":[
"acmam_c"
]
},
"annotation":{
"bigg.metabolite":[
"acmam"
],
"metanetx.chemical":[
[truncated: 788,456 more chars]
