# Supplementary material for: High-Quality Genome-Scale Models From Error-Prone, Long-Read Assemblies
Source: Front Microbiol. 2020 Nov 12;11:596626. doi: 10.3389/fmicb.2020.596626 (PMC7688782; doi:10.3389/fmicb.2020.596626)
Supplement: Supplementary file 1 [file Data_Sheet_1.ZIP › Supplemental Materials/Models/iSA854isolate.json]

{
"metabolites":[
{
"id":"2hmc_c",
"name":"2-Hydroxymuconate",
"compartment":"c",
"charge":-2,
"formula":"C6H4O5",
"notes":{
"original_bigg_ids":[
"2hmc_c"
]
},
"annotation":{
"bigg.metabolite":[
"2hmc"
],
"biocyc":[
"META:CPD-13339"
],
"chebi":[
"CHEBI:28080",
"CHEBI:53146",
"CHEBI:1167",
"CHEBI:19652",
"CHEBI:64037",
"CHEBI:64016"
],
"envipath":[
"32de3cf4-e3e6-4168-956e-32fa5ddb0ce1/compound/571b2ca8-e29a-4496-9a09-5b3174ad9019"
],
"inchi_key":[
"JBEBGTMCZIGUTK-TZFCGSKZSA-L"
],
"kegg.compound":[
"C02501"
],
"metanetx.chemical":[
"MNXM162276"
],
"sabiork":[
"2424"
],
"sbo":"SBO:0000247",
"seed.compound":[
"cpd23837",
"cpd01644"
]
}
},
{
"id":"2hmcnsad_c",
"name":"2-Hydroxymuconate semialdehyde",
"compartment":"c",
"charge":-1,
"formula":"C6H6O4",
"notes":{
"original_bigg_ids":[
"2hmcnsad_c"
]
},
"annotation":{
"bigg.metabolite":[
"2hmcnsad"
],
"biocyc":[
"META:HYDROXYMUCONATE-SALD"
],
"chebi":[
"CHEBI:58068",
"CHEBI:67110",
"CHEBI:71207",
"CHEBI:71198",
"CHEBI:1168",
"CHEBI:19653",
"CHEBI:11599",
"CHEBI:17236",
"CHEBI:66943"
],
"envipath":[
"32de3cf4-e3e6-4168-956e-32fa5ddb0ce1/compound/7575cdb2-a3cb-4014-812f-5951c80a3f7e"
],
"inchi_key":[
"KGLCZTRXNNGESL-WFTYEQLWSA-M"
],
"kegg.compound":[
"C00682"
],
"lipidmaps":[
"LMFA01030970",
"LMFA01030926"
],
"metanetx.chemical":[
"MNXM1102"
],
"sabiork":[
"5179",
"27641"
],
"sbo":"SBO:0000247",
"seed.compound":[
"cpd00518"
]
}
},
{
"id":"2hymeph_c",
"name":"2-(Hydroxymethyl)phenol",
"compartment":"c",
"charge":0,
"formula":"C7H8O2",
"notes":{
"original_bigg_ids":[
"2hymeph_c"
]
},
"annotation":{
"bigg.metabolite":[
"2hymeph"
],
"biocyc":[
"META:CPD-173"
],
"chebi":[
"CHEBI:974",
"CHEBI:15059",
"CHEBI:16464",
"CHEBI:9004",
"CHEBI:26592"
],
"envipath":[
"650babc9-9d68-4b73-9332-11972ca26f7b/compound/3935c8e4-2be9-4f36-8bb2-8e2b2180cfa7"
],
"hmdb":[
"HMDB59709"
],
"inchi_key":[
"CQRYARSYNCAZFO-UHFFFAOYSA-N"
],
"kegg.compound":[
"C02323"
],
"kegg.drug":[
"D05790"
],
"metanetx.chemical":[
"MNXM1855"
],
"sabiork":[
"6141"
],
"sbo":"SBO:0000247",
"seed.compound":[
"cpd01553"
]
}
},
{
"id":"2ip3os_c",
"name":"(2S)-2-isopropyl-3-oxosuccinate",
"compartment":"c",
"charge":-2,
"formula":"C7H8O5",
"notes":{
"original_bigg_ids":[
"2ip3os_c"
]
},
"annotation":{
"bigg.metabolite":[
"2ip3os"
],
"sbo":"SBO:0000247"
}
},
{
"id":"2ippm_c",
"name":"2-Isopropylmaleate",
"compartment":"c",
"charge":-2,
"formula":"C7H8O4",
"notes":{
"original_bigg_ids":[
"2ippm_c"
]
},
"annotation":{
"bigg.metabolite":[
"2ippm"
],
"biocyc":[
"META:CPD-9451"
],
"chebi":[
"CHEBI:17275",
"CHEBI:19668",
"CHEBI:11604",
"CHEBI:58085",
"CHEBI:1179"
],
"hmdb":[
"HMDB12241"
],
"inchi_key":[
"NJMGRJLQRLFQQX-HYXAFXHYSA-L"
],
"kegg.compound":[
"C02631"
],
"metanetx.chemical":[
"MNXM1706"
],
"sabiork":[
"2472"
],
"sbo":"SBO:0000247",
"seed.compound":[
"cpd01710"
]
}
},
{
"id":"2maacoa_c",
"name":"2-Methyl-3-acetoacetyl-CoA",
"compartment":"c",
"charge":-4,
"formula":"C26H38N7O18P3S",
"notes":{
"original_bigg_ids":[
"2maacoa_c"
]
},
"annotation":{
"bigg.metabolite":[
"2maacoa"
],
"biocyc":[
"META:2-METHYL-ACETO-ACETYL-COA"
],
"chebi":[
"CHEBI:11613",
"CHEBI:1195",
"CHEBI:19687",
"CHEBI:15476",
"CHEBI:57335"
],
"hmdb":[
"HMDB01157"
],
"inchi_key":[
"NHNODHRSCRALBF-NQNBQJKNSA-J"
],
"kegg.compound":[
"C03344"
],
"lipidmaps":[
"LMFA07050189"
],
"metanetx.chemical":[
"MNXM524"
],
"reactome.compound":[
"70836"
],
"sabiork":[
"6566"
],
"sbo":"SBO:0000247",
"seed.compound":[
"cpd02124"
]
}
},
{
"id":"2mahmp_c",
"name":"2-Methyl-4-amino-5-hydroxymethylpyrimidine diphosphate",
"compartment":"c",
"charge":-3,
"formula":"C6H8N3O7P2",
"notes":{
"original_bigg_ids":[
"2mahmp_c"
]
},
"annotation":{
"bigg.metabolite":[
"2mahmp"
],
"biocyc":[
"META:AMINO-HYDROXYMETHYL-METHYLPYRIMIDINE-PP"
],
"chebi":[
"CHEBI:16629",
"CHEBI:29079",
"CHEBI:19684",
"CHEBI:20308",
"CHEBI:11612",
"CHEBI:57841",
"CHEBI:11953",
"CHEBI:1194"
],
"inchi_key":[
"AGQJQCFEPUVXNK-UHFFFAOYSA-K"
],
"kegg.compound":[
"C04752"
],
"metanetx.chemical":[
"MNXM1135"
],
"sabiork":[
"1832"
],
"sbo":"SBO:0000247",
"seed.compound":[
"cpd02894"
]
}
},
{
"id":"10fthf_c",
"name":"10-Formyltetrahydrofolate",
"compartment":"c",
"charge":-2,
"formula":"C20H21N7O7",
"notes":{
"original_bigg_ids":[
"10fthf_c"
]
},
"annotation":{
"bigg.metabolite":[
"10fthf"
],
"biocyc":[
"META:10-FORMYL-THF"
],
"chebi":[
"CHEBI:19108",
"CHEBI:15637",
"CHEBI:698",
"CHEBI:19109",
"CHEBI:11304",
"CHEBI:57454"
],
"hmdb":[
"HMDB00972"
],
"inchi_key":[
"AUFGTPPARQZWDO-YPMHNXCESA-L"
],
"kegg.compound":[
"C00234"
],
"metanetx.chemical":[
"MNXM237"
],
"reactome.compound":[
"5389850",
"419151"
],
"sabiork":[
"1318"
],
"sbo":"SBO:0000247",
"seed.compound":[
"cpd00201"
]
}
},
{
"id":"12mtt2eACP_c",
"name":"12-methyl-trans-tridec-2-enoyl-ACP",
"compartment":"c",
"charge":0,
"formula":"C25H45N2O8PRS",
"notes":{
"original_bigg_ids":[
"12mtt2eACP_c"
]
},
"annotation":{
"bigg.metabolite":[
"12mtt2eACP"
],
"sbo":"SBO:0000247"
}
},
{
"id":"2mb2coa_c",
"name":"Trans-2-Methylbut-2-enoyl-CoA",
"compartment":"c",
"charge":-4,
"formula":"C26H38N7O17P3S",
"notes":{
"original_bigg_ids":[
"2mb2coa_c"
]
},
"annotation":{
"bigg.metabolite":[
"2mb2coa"
],
"biocyc":[
"META:CPD-1083"
],
"chebi":[
"CHEBI:1199",
"CHEBI:57260",
"CHEBI:1204",
"CHEBI:11614",
"CHEBI:15478",
"CHEBI:19691",
"CHEBI:10949",
"CHEBI:57337",
"CHEBI:11619",
"CHEBI:19697"
],
"hmdb":[
"HMDB62753",
"HMDB02371",
"HMDB06871",
"HMDB00993",
"HMDB02054"
],
"inchi_key":[
"PMWATMXOQQZNBX-DKBZLLMOSA-J"
],
"kegg.compound":[
"C03345"
],
"lipidmaps":[
"LMFA07050191",
"LMFA07050374"
],
"metanetx.chemical":[
"MNXM609"
],
"reactome.compound":[
"70799"
],
"sabiork":[
"6567"
],
"sbo":"SBO:0000247",
"seed.compound":[
"cpd29594",
"cpd02125"
]
}
},
{
"id":"12napdol_c",
"name":"1 2-Naphthalenediol",
"compartment":"c",
"charge":0,
"notes":{
"original_bigg_ids":[
"12napdol_c"
]
},
"annotation":{
"bigg.metabolite":[
"12napdol"
],
"sbo":"SBO:0000247"
}
},
{
"id":"10m3ouACP_c",
"name":"10-methyl-3-oxo-undecanoyl-ACP",
"compartment":"c",
"charge":0,
"formula":"C23H41N2O9PRS",
"notes":{
"original_bigg_ids":[
"10m3ouACP_c"
]
},
"annotation":{
"bigg.metabolite":[
"10m3ouACP"
],
"sbo":"SBO:0000247"
}
},
{
"id":"2mbcoa_c",
"name":"2-Methylbutanoyl-CoA",
"compartment":"c",
"charge":0,
"formula":"C26H40N7O17P3S",
"notes":{
"original_bigg_ids":[
"2mbcoa_c"
]
},
"annotation":{
"bigg.metabolite":[
"2mbcoa"
],
"biocyc":[
"META:2-METHYL-BUTYRYL-COA"
],
"chebi":[
"CHEBI:11616",
"CHEBI:57336",
"CHEBI:1201",
"CHEBI:19693",
"CHEBI:15477"
],
"hmdb":[
"HMDB01041",
"HMDB02021",
"HMDB02253",
"HMDB02191"
],
"inchi_key":[
"LYNVNYDEQMMNMZ-XGXNYEOVSA-J"
],
"kegg.compound":[
"C01033"
],
"lipidmaps":[
"LMFA07050190"
],
"metanetx.chemical":[
"MNXM569"
],
"reactome.compound":[
"70718"
],
"sabiork":[
"2221"
],
"sbo":"SBO:0000247",
"seed.compound":[
"cpd00760"
]
}
},
{
"id":"10m3uACP_c",
"name":"10-methyl-3-hydroxy-undecanoyl-ACP",
"compartment":"c",
"charge":0,
"formula":"C23H43N2O9PRS",
"notes":{
"original_bigg_ids":[
"10m3uACP_c"
]
},
"annotation":{
"bigg.metabolite":[
"10m3uACP"
],
"sbo":"SBO:0000247"
}
},
{
"id":"10mdACP_c",
"name":"10-methyl-dodecanoyl-ACP",
"compartment":"c",
"charge":0,
"formula":"C24H45N2O8PRS",
"notes":{
"original_bigg_ids":[
"10mdACP_c"
]
},
"annotation":{
"bigg.metabolite":[
"10mdACP"
],
"sbo":"SBO:0000247"
}
},
{
"id":"2mbdhl_c",
"name":"S-(2-Methylbutanoyl)-dihydrolipoamide",
"compartment":"c",
"charge":0,
"formula":"C13H25NO2S2",
"notes":{
"original_bigg_ids":[
"2mbdhl_c"
]
},
"annotation":{
"bigg.metabolite":[
"2mbdhl"
],
"biocyc":[
"META:CPD-941"
],
"chebi":[
"CHEBI:22012",
"CHEBI:8929",
"CHEBI:28692"
],
"hmdb":[
"HMDB06869"
],
"inchi_key":[
"UFNCWFSSEGPJNL-UHFFFAOYSA-N"
],
"kegg.compound":[
"C05118"
],
"metanetx.chemical":[
"MNXM9096"
],
"sbo":"SBO:0000247",
"seed.compound":[
"cpd03045"
]
}
},
{
"id":"10mtd2eACP_c",
"name":"10-methyl-trans-dodec-2-enoyl-ACP",
"compartment":"c",
"charge":0,
"formula":"C24H43N2O8PRS",
"notes":{
"original_bigg_ids":[
"10mtd2eACP_c"
]
},
"annotation":{
"bigg.metabolite":[
"10mtd2eACP"
],
"sbo":"SBO:0000247"
}
},
{
"id":"2mbutACP_c",
"name":"2-methylbutyryl-ACP",
"compartment":"c",
"charge":0,
"formula":"C16H29N2O8PRS",
"notes":{
"original_bigg_ids":[
"2mbutACP_c"
]
},
"annotation":{
"bigg.metabolite":[
"2mbutACP"
],
"sbo":"SBO:0000247"
}
},
{
"id":"10mtu2eACP_c",
"name":"10-methyl-trans-undec-2-enoyl-ACP",
"compartment":"c",
"charge":0,
"formula":"C23H41N2O8PRS",
"notes":{
"original_bigg_ids":[
"10mtu2eACP_c"
]
},
"annotation":{
"bigg.metabolite":[
"10mtu2eACP"
],
"sbo":"SBO:0000247"
}
},
{
"id":"2me4p_c",
"name":"2-C-methyl-D-erythritol 4-phosphate",
"compartment":"c",
"charge":-2,
"formula":"C5H11O7P",
"notes":{
"original_bigg_ids":[
"2me4p_c"
]
},
"annotation":{
"bigg.metabolite":[
"2me4p"
],
"biocyc":[
"META:2-C-METHYL-D-ERYTHRITOL-4-PHOSPHATE"
],
"chebi":[
"CHEBI:58262",
"CHEBI:17764",
"CHEBI:11483",
"CHEBI:1030"
],
"inchi_key":[
"XMWHRVNVKDKBRG-UHNVWZDZSA-L"
],
"kegg.compound":[
"C11434"
],
"metanetx.chemical":[
"MNXM1626"
],
"sabiork":[
"13501"
],
"sbo":"SBO:0000247",
"seed.compound":[
"cpd08286"
]
}
},
{
"id":"10muACP_c",
"name":"10-methyl-undecanoyl-ACP",
"compartment":"c",
"charge":0,
"formula":"C23H43N2O8PRS",
"notes":{
"original_bigg_ids":[
"10muACP_c"
]
},
"annotation":{
"bigg.metabolite":[
"10muACP"
],
"sbo":"SBO:0000247"
}
},
{
"id":"2mehbtpp_c",
"name":"2-Methyl-1-hydroxybutyl-TPP",
"compartment":"c",
"charge":-1,
"notes":{
"original_bigg_ids":[
"2mehbtpp_c"
]
},
"annotation":{
"bigg.metabolite":[
"2mehbtpp"
],
"sbo":"SBO:0000247"
}
},
{
"id":"11m3hdACP_c",
"name":"11-methyl-3-hydroxy-dodecanoyl-ACP",
"compartment":"c",
"charge":0,
"formula":"C24H45N2O9PRS",
"notes":{
"original_bigg_ids":[
"11m3hdACP_c"
]
},
"annotation":{
"bigg.metabolite":[
"11m3hdACP"
],
"sbo":"SBO:0000247"
}
},
{
"id":"11m3odACP_c",
"name":"11-methyl-3-oxo-dodecanoyl-ACP",
"compartment":"c",
"charge":0,
"formula":"C24H43N2O9PRS",
"notes":{
"original_bigg_ids":[
"11m3odACP_c"
]
},
"annotation":{
"bigg.metabolite":[
"11m3odACP"
],
"sbo":"SBO:0000247"
}
},
{
"id":"2mehtpp_c",
"name":"2-Methyl-1-hydroxypropyl-TPP",
"compartment":"c",
"charge":0,
"formula":"C16H24N4O8P2S",
"notes":{
"original_bigg_ids":[
"2mehtpp_c"
]
},
"annotation":{
"bigg.metabolite":[
"2mehtpp"
],
"sbo":"SBO:0000247"
}
},
{
"id":"11mdACP_c",
"name":"11-methyl-dodecanoyl-ACP",
"compartment":"c",
"charge":0,
"formula":"C24H45N2O8PRS",
"notes":{
"original_bigg_ids":[
"11mdACP_c"
]
},
"annotation":{
"bigg.metabolite":[
"11mdACP"
],
"sbo":"SBO:0000247"
}
},
{
"id":"2mp2coa_c",
"name":"2-Methylprop-2-enoyl-CoA",
"compartment":"c",
"charge":-4,
"formula":"C25H36N7O17P3S",
"notes":{
"original_bigg_ids":[
"2mp2coa_c"
]
},
"annotation":{
"bigg.metabolite":[
"2mp2coa"
],
"biocyc":[
"META:METHACRYLYL-COA"
],
"chebi":[
"CHEBI:27754",
"CHEBI:62500",
"CHEBI:1208",
"CHEBI:19706"
],
"hmdb":[
"HMDB01011"
],
"inchi_key":[
"NPALUEYCDZWBOV-NDZSKPAWSA-J"
],
"kegg.compound":[
"C03460"
],
"lipidmaps":[
"LMFA07050350"
],
"metanetx.chemical":[
"MNXM947"
],
"reactome.compound":[
"70858"
],
"sabiork":[
"6641"
],
"sbo":"SBO:0000247",
"seed.compound":[
"cpd02187"
]
}
},
{
"id":"11mtdeACP_c",
"name":"11-methyl-trans-dodec-2-enoyl-ACP",
"compartment":"c",
"charge":0,
"formula":"C24H43N2O8PRS",
"notes":{
"original_bigg_ids":[
"11mtdeACP_c"
]
},
"annotation":{
"bigg.metabolite":[
"11mtdeACP"
],
"sbo":"SBO:0000247"
}
},
{
"id":"2mpdhl_c",
"name":"S-(2-Methylpropanoyl)-dihydrolipoamide",
"compartment":"c",
"charge":0,
"formula":"C12H23NO2S2",
"notes":{
"original_bigg_ids":[
"2mpdhl_c"
]
},
"annotation":{
"bigg.metabolite":[
"2mpdhl"
],
"biocyc":[
"META:CPD-281"
],
"chebi":[
"CHEBI:12733",
"CHEBI:22013",
"CHEBI:17577",
"CHEBI:8930"
],
"hmdb":[
"HMDB06868"
],
"inchi_key":[
"UEFURMXXHJCLJP-UHFFFAOYSA-N"
],
"kegg.compound":[
"C04424"
],
"lipidmaps":[
"LMFA08010022"
],
"metanetx.chemical":[
"MNXM7749"
],
"sabiork":[
"7303"
],
"sbo":"SBO:0000247",
"seed.compound":[
"cpd02700"
]
}
},
{
"id":"123oxtACP_c",
"name":"12-methyl-3-oxo-tetra-decanoyl-ACP",
"compartment":"c",
"charge":0,
"formula":"C26H47N2O9PRS",
"notes":{
"original_bigg_ids":[
"123oxtACP_c"
]
},
"annotation":{
"bigg.metabolite":[
"123oxtACP"
],
"sbo":"SBO:0000247"
}
},
{
"id":"12ppd__R_e",
"name":"(R)-Propane-1,2-diol",
"compartment":"e",
"charge":0,
"formula":"C3H8O2",
"notes":{
"original_bigg_ids":[
"12ppd__R_e"
]
},
"annotation":{
"bigg.metabolite":[
"12ppd__R"
],
"biocyc":[
"META:CPD-8891"
],
"chebi":[
"CHEBI:28972",
"CHEBI:352",
"CHEBI:44863",
"CHEBI:18705"
],
"inchi_key":[
"DNIAPMSPPWPWGF-GSVOUGTGSA-N"
],
"kegg.compound":[
"C02912"
],
"metanetx.chemical":[
"MNXM90191"
],
"sbo":"SBO:0000247",
"seed.compound":[
"cpd01861"
]
}
},
{
"id":"2o3mpt_c",
"name":" R  2 Oxo 3 methylpentanoate C6H9O3",
"compartment":"c",
"charge":-1,
"formula":"C6H9O3",
"notes":{
"original_bigg_ids":[
"2o3mpt_c"
]
},
"annotation":{
"bigg.metabolite":[
"2o3mpt"
],
"chebi":[
"CHEBI:316",
"CHEBI:18656",
"CHEBI:28379"
],
"inchi_key":[
"JVQYSWDUAOAHFM-SCSAIBSYSA-M"
],
"kegg.compound":[
"C06008"
],
"lipidmaps":[
"LMFA01020280"
],
"metanetx.chemical":[
"MNXM94056"
],
"sabiork":[
"2854"
],
"sbo":"SBO:0000247",
"seed.compound":[
"cpd03577"
]
}
},
{
"id":"12ppd__S_e",
"name":"(S)-Propane-1,2-diol",
"compartment":"e",
"charge":0,
"formula":"C3H8O2",
"notes":{
"original_bigg_ids":[
"12ppd__S_e"
]
},
"annotation":{
"bigg.metabolite":[
"12ppd__S"
],
"biocyc":[
"META:PROPANE-1-2-DIOL"
],
"chebi":[
"CHEBI:29002",
"CHEBI:18799",
"CHEBI:45065",
"CHEBI:440"
],
"hmdb":[
"HMDB06213"
],
"inchi_key":[
"DNIAPMSPPWPWGF-VKHMYHEASA-N"
],
"kegg.compound":[
"C02917"
],
"metanetx.chemical":[
"MNXM1255"
],
"sbo":"SBO:0000247",
"seed.compound":[
"cpd19024"
]
}
},
{
"id":"13dpg_c",
"name":"3-Phospho-D-glyceroyl phosphate",
"compartment":"c",
"charge":-4,
"formula":"C3H4O10P2",
"notes":{
"original_bigg_ids":[
"13dpg_c"
]
},
"annotation":{
"bigg.metabolite":[
"13dpg"
],
"biocyc":[
"META:DPG"
],
"chebi":[
"CHEBI:57604",
"CHEBI:20189",
"CHEBI:11881",
"CHEBI:16001",
"CHEBI:1658"
],
"hmdb":[
"HMDB62758"
],
"inchi_key":[
"LJQLQCAXBUHEAZ-UWTATZPHSA-J"
],
"kegg.compound":[
"C00236"
],
"metanetx.chemical":[
"MNXM261"
],
"reactome.compound":[
"29800"
],
"sabiork":[
"21215"
],
"sbo":"SBO:0000247",
"seed.compound":[
"cpd00203"
]
}
},
{
"id":"12dgr160_c",
"name":"1,2-Diacyl-sn-glycerol (dihexadecanoyl, n-C16:0)",
"compartment":"c",
"charge":0,
"formula":"C35H68O5",
"notes":{
"original_bigg_ids":[
"12dgr160_c"
]
},
"annotation":{
"bigg.metabolite":[
"12dgr160"
],
"metanetx.chemical":[
"MNXM3132"
],
"sbo":"SBO:0000247"
}
},
{
"id":"12diisgly_c",
"name":"1 2-Diisoheptadecanoyl-sn-glycerol",
"compartment":"c",
"charge":0,
"notes":{
"original_bigg_ids":[
"12diisgly_c"
]
},
"annotation":{
"bigg.metabolite":[
"12diisgly"
],
"sbo":"SBO:0000247"
}
},
{
"id":"12m3htdACP_c",
"name":"12-methyl-3-hydroxy-tetra-decanoyl-ACP",
"compartment":"c",
"charge":0,
"formula":"C26H49N2O9PRS",
"notes":{
"original_bigg_ids":[
"12m3htdACP_c"
]
},
"annotation":{
"bigg.metabolite":[
"12m3htdACP"
],
"sbo":"SBO:0000247"
}
},
{
"id":"12m3otACP_c",
"name":"12-methyl-3-oxo-tridecanoyl-ACP",
"compartment":"c",
"charge":0,
"formula":"C25H45N2O9PRS",
"notes":{
"original_bigg_ids":[
"12m3otACP_c"
]
},
"annotation":{
"bigg.metabolite":[
"12m3otACP"
],
"sbo":"SBO:0000247"
}
},
{
"id":"2obut_c",
"name":"2-Oxobutanoate",
"compartment":"c",
"charge":-1,
"formula":"C4H5O3",
"notes":{
"original_bigg_ids":[
"2obut_c"
]
},
"annotation":{
"bigg.metabolite":[
"2obut"
],
"biocyc":[
"META:2-OXOBUTANOATE"
],
"chebi":[
"CHEBI:1250",
"CHEBI:16763",
"CHEBI:19741",
"CHEBI:30831",
"CHEBI:11636",
"CHEBI:39748",
"CHEBI:19743"
],
"envipath":[
"32de3cf4-e3e6-4168-956e-32fa5ddb0ce1/compound/1d8dba15-23b7-4916-91ba-3b00be5e4e8b",
"650babc9-9d68-4b73-9332-11972ca26f7b/compound/86a149cf-c031-463b-aa33-253fcbde268f"
],
"hmdb":[
"HMDB00005",
"HMDB06544"
],
"inchi_key":[
"TYEYBOSBBBHJIV-UHFFFAOYSA-M"
],
"kegg.compound":[
"C00109"
],
"lipidmaps":[
"LMFA01060002"
],
"metanetx.chemical":[
"MNXM159"
],
"reactome.compound":[
"936714"
],
"sabiork":[
"1934"
],
"sbo":"SBO:0000247",
"seed.compound":[
"cpd00094"
]
}
},
{
"id":"12mdhtACP_c",
"name":"12-methyl-3-hydroxy-tridecanoyl-ACP",
"compartment":"c",
"charge":0,
"formula":"C25H47N2O9PRS",
"notes":{
"original_bigg_ids":[
"12mdhtACP_c"
]
},
"annotation":{
"bigg.metabolite":[
"12mdhtACP"
],
"sbo":"SBO:0000247"
}
},
{
"id":"13m3htdACP_c",
"name":"13-methyl-3-hydroxy-tetra-decanoyl-ACP",
"compartment":"c",
"charge":0,
"formula":"C26H49N2O9PRS",
"notes":{
"original_bigg_ids":[
"13m3htdACP_c"
]
},
"annotation":{
"bigg.metabolite":[
"13m3htdACP"
],
"sbo":"SBO:0000247"
}
},
{
"id":"2ombz_c",
"name":"2-Octaprenyl-6-methoxy-1,4-benzoquinone",
"compartment":"c",
"charge":0,
"formula":"C47H70O3",
"notes":{
"original_bigg_ids":[
"2ombz_c"
]
},
"annotation":{
"bigg.metabolite":[
"2ombz"
],
"biocyc":[
"META:CPD-15152"
],
"chebi":[
"CHEBI:19730",
"CHEBI:28423",
"CHEBI:1234"
],
"inchi_key":[
"AFTBILPWMUSGIN-MYCGWMCTSA-N"
],
"kegg.compound":[
"C05813"
],
"metanetx.chemical":[
"MNXM1903"
],
"sbo":"SBO:0000247",
"seed.compound":[
"cpd03447"
]
}
},
{
"id":"13m3otdACP_c",
"name":"13-methyl-3-oxo-tetra-decanoyl-ACP",
"compartment":"c",
"charge":0,
"formula":"C26H47N2O9PRS",
"notes":{
"original_bigg_ids":[
"13m3otdACP_c"
]
},
"annotation":{
"bigg.metabolite":[
"13m3otdACP"
],
"sbo":"SBO:0000247"
}
},
{
"id":"13mtdACP_c",
"name":"13-methyl-tetra-decanoyl-ACP",
"compartment":"c",
"charge":0,
"formula":"C26H49N2O8PRS",
"notes":{
"original_bigg_ids":[
"13mtdACP_c"
]
},
"annotation":{
"bigg.metabolite":[
"13mtdACP"
],
"sbo":"SBO:0000247"
}
},
{
"id":"12methedec_c",
"name":"12methedecACP c",
"compartment":"c",
"charge":0,
"formula":"C26H49N2O8PRS",
"notes":{
"original_bigg_ids":[
"12methedec_c"
]
},
"annotation":{
"bigg.metabolite":[
"12methedec"
],
"sbo":"SBO:0000247"
}
},
{
"id":"12methedec_e",
"name":"12methedecACP c",
"compartment":"e",
"charge":0,
"formula":"C26H49N2O8PRS",
"notes":{
"original_bigg_ids":[
"12methedec_e"
]
},
"annotation":{
"bigg.metabolite":[
"12methedec"
],
"sbo":"SBO:0000247"
}
},
{
"id":"2ommb_c",
"name":"2-Octaprenyl-3-methyl-6-methoxy-1,4-benzoquinone",
"compartment":"c",
"charge":0,
"formula":"C48H72O3",
"notes":{
"original_bigg_ids":[
"2ommb_c"
]
},
"annotation":{
"bigg.metabolite":[
"2ommb"
],
"biocyc":[
"META:CPD-15153"
],
"chebi":[
"CHEBI:28636",
"CHEBI:1232",
"CHEBI:19729"
],
"inchi_key":[
"FLYBTLROCQBHMR-KFSSTAEESA-N"
],
"kegg.compound":[
"C05814"
],
"metanetx.chemical":[
"MNXM90440"
],
"sbo":"SBO:0000247",
"seed.compound":[
"cpd03448"
]
}
},
{
"id":"12methtetdec2_c",
"name":"12-methyl-trans-tetra-dec-2-enoyl-ACP",
"compartment":"c",
"charge":0,
"formula":"C26H47N2O8PRS",
"notes":{
"original_bigg_ids":[
"12methtetdec2_c"
]
},
"annotation":{
"bigg.metabolite":[
"12methtetdec2"
],
"sbo":"SBO:0000247"
}
},
{
"id":"13mtdACP_e",
"name":"13-methyl-tetra-decanoyl-ACP",
"compartment":"e",
"charge":0,
"formula":"C26H49N2O8PRS",
"notes":{
"original_bigg_ids":[
"13mtdACP_e"
]
},
"annotation":{
"bigg.metabolite":[
"13mtdACP"
],
"sbo":"SBO:0000247"
}
},
{
"id":"2p4c2me_c",
"name":"2-phospho-4-(cytidine 5'-diphospho)-2-C-methyl-D-erythritol",
"compartment":"c",
"charge":-4,
"formula":"C14H22N3O17P3",
"notes":{
"original_bigg_ids":[
"2p4c2me_c"
]
},
"annotation":{
"bigg.metabolite":[
"2p4c2me"
],
"biocyc":[
"META:2-PHOSPHO-4-CYTIDINE-5-DIPHOSPHO-2-C-MET"
],
"chebi":[
"CHEBI:57919",
"CHEBI:11650",
"CHEBI:11649",
"CHEBI:1266",
"CHEBI:16840"
],
"inchi_key":[
"HTJXTKBIUVFUAR-XHIBXCGHSA-J"
],
"kegg.compound":[
"C11436"
],
"metanetx.chemical":[
"MNXM1641"
],
"sbo":"SBO:0000247",
"seed.compound":[
"cpd08288"
]
}
},
{
"id":"13mttd2eACP_c",
"name":"13-methyl-trans-tetra-dec-2-enoyl-ACP",
"compartment":"c",
"charge":0,
"formula":"C26H47N2O8PRS",
"notes":{
"original_bigg_ids":[
"13mttd2eACP_c"
]
},
"annotation":{
"bigg.metabolite":[
"13mttd2eACP"
],
"sbo":"SBO:0000247"
}
},
{
"id":"12mtACP_c",
"name":"12-methyl-tridecanoyl-ACP",
"compartment":"c",
"charge":0,
"formula":"C25H47N2O8PRS",
"notes":{
"original_bigg_ids":[
"12mtACP_c"
]
},
"annotation":{
"bigg.metabolite":[
"12mtACP"
],
"sbo":"SBO:0000247"
}
},
{
"id":"2pg_c",
"name":"D-Glycerate 2-phosphate",
"compartment":"c",
"charge":-3,
"formula":"C3H4O7P",
"notes":{
"original_bigg_ids":[
"2pg_c"
]
},
"annotation":{
"bigg.metabolite":[
"2pg"
],
"biocyc":[
"META:2-PG"
],
"chebi":[
"CHEBI:39868",
"CHEBI:21028",
"CHEBI:58289",
"CHEBI:24344",
"CHEBI:12986",
"CHEBI:17835",
"CHEBI:11651",
"CHEBI:1267",
"CHEBI:88350"
],
"hmdb":[
"HMDB00362",
"HMDB62707",
"HMDB03391"
],
"inchi_key":[
"GXIURPTVHJPJLF-UWTATZPHSA-K"
],
"kegg.compound":[
"C00631"
],
"metanetx.chemical":[
"MNXM275"
],
"reactome.compound":[
"30485"
],
"sabiork":[
"31"
],
"sbo":"SBO:0000247",
"seed.compound":[
"cpd00482"
]
}
},
{
"id":"12mtACP_e",
"name":"12-methyl-tridecanoyl-ACP",
"compartment":"e",
"charge":0,
"formula":"C25H47N2O8PRS",
"notes":{
"original_bigg_ids":[
"12mtACP_e"
]
},
"annotation":{
"bigg.metabolite":[
"12mtACP"
],
"sbo":"SBO:0000247"
}
},
{
"id":"14dhncoa_c",
"name":"1,4-dihydroxy-2-napthoyl-CoA",
"compartment":"c",
"charge":-4,
"formula":"C32H38N7O19P3S",
"notes":{
"original_bigg_ids":[
"14dhncoa_c"
]
},
"annotation":{
"bigg.metabolite":[
"14dhncoa"
],
"metanetx.chemical":[
"MNXM147663"
],
"sbo":"SBO:0000247"
}
},
{
"id":"2pglyc_c",
"name":"2-Phosphoglycolate",
"compartment":"c",
"charge":-3,
"formula":"C2H2O6P",
"notes":{
"original_bigg_ids":[
"2pglyc_c"
]
},
"annotation":{
"bigg.metabolite":[
"2pglyc"
],
"biocyc":[
"META:CPD-67"
],
"chebi":[
"CHEBI:1268",
"CHEBI:19764",
"CHEBI:19763",
"CHEBI:11652",
"CHEBI:44849",
"CHEBI:17150",
"CHEBI:58033"
],
"hmdb":[
"HMDB60148",
"HMDB00816"
],
"inchi_key":[
"ASCFNMCAHFUBCO-UHFFFAOYSA-K"
],
"kegg.compound":[
"C00988"
],
"metanetx.chemical":[
"MNXM2074"
],
"sabiork":[
"1350"
],
"sbo":"SBO:0000247",
"seed.compound":[
"cpd00727"
]
}
},
{
"id":"14m3hdACP_c",
"name":"14-methyl-3-hydroxy-hexa-decanoyl-ACP",
"compartment":"c",
"charge":0,
"formula":"C28H53N2O9PRS",
"notes":{
"original_bigg_ids":[
"14m3hdACP_c"
]
},
"annotation":{
"bigg.metabolite":[
"14m3hdACP"
],
"sbo":"SBO:0000247"
}
},
{
"id":"14m3hpACP_c",
"name":"14-methyl-3-hydroxy-pentadecanoyl-ACP",
"compartment":"c",
"charge":0,
"formula":"C27H51N2O9PRS",
"notes":{
"original_bigg_ids":[
"14m3hpACP_c"
]
},
"annotation":{
"bigg.metabolite":[
"14m3hpACP"
],
"sbo":"SBO:0000247"
}
},
{
"id":"2sephchc_c",
"name":"2-succinyl-5-enolpyruvyl-6-hydroxy-3-cyclohexene-1-carboxylate",
"compartment":"c",
"charge":-3,
"formula":"C14H13O9",
"notes":{
"original_bigg_ids":[
"2sephchc_c"
]
},
"annotation":{
"bigg.metabolite":[
"2sephchc"
],
"chebi":[
"CHEBI:50271",
"CHEBI:58818"
],
"inchi_key":[
"XYCATPIYKOARSZ-OAIFWDMCSA-K"
],
"kegg.compound":[
"C16519"
],
"metanetx.chemical":[
"MNXM1861"
],
"sabiork":[
"27666"
],
"sbo":"SBO:0000247",
"seed.compound":[
"cpd16335"
]
}
},
{
"id":"14m3ohdACP_c",
"name":"14-methyl-3-oxo-hexa-decanoyl-ACP",
"compartment":"c",
"charge":0,
"formula":"C28H51N2O9PRS",
"notes":{
"original_bigg_ids":[
"14m3ohdACP_c"
]
},
"annotation":{
"bigg.metabolite":[
"14m3ohdACP"
],
"sbo":"SBO:0000247"
}
},
{
"id":"2shchc_c",
"name":"2-Succinyl-6-hydroxy-2,4-cyclohexadiene-1-carboxylate",
"compartment":"c",
"charge":-2,
"formula":"C11H10O6",
"notes":{
"original_bigg_ids":[
"2shchc_c"
]
},
"annotation":{
"bigg.metabolite":[
"2shchc"
],
"biocyc":[
"META:CPD-9923"
],
"chebi":[
"CHEBI:39564",
"CHEBI:58689"
],
"inchi_key":[
"QJYRAJSESKVEAE-PSASIEDQSA-L"
],
"kegg.compound":[
"C05817"
],
"metanetx.chemical":[
"MNXM1249"
],
"sabiork":[
"8173"
],
"sbo":"SBO:0000247",
"seed.compound":[
"cpd03451"
]
}
},
{
"id":"14m3opACP_c",
"name":"14-methyl-3-oxo-pentadecanoyl-ACP",
"compartment":"c",
"charge":0,
"formula":"C27H49N2O9PRS",
"notes":{
"original_bigg_ids":[
"14m3opACP_c"
]
},
"annotation":{
"bigg.metabolite":[
"14m3opACP"
],
"sbo":"SBO:0000247"
}
},
{
"id":"33hmeoxobut_c",
"name":"2-Oxo-3-hydroxyisovalerate",
"compartment":"c",
"charge":-1,
"notes":{
"original_bigg_ids":[
"33hmeoxobut_c"
]
},
"annotation":{
"bigg.metabolite":[
"33hmeoxobut"
],
"sbo":"SBO:0000247"
}
},
{
"id":"14mhdACP_c",
"name":"14-methyl-hexa-decanoyl-ACP",
"compartment":"c",
"charge":0,
"formula":"C28H53N2O8PRS",
"notes":{
"original_bigg_ids":[
"14mhdACP_c"
]
},
"annotation":{
"bigg.metabolite":[
"14mhdACP"
],
"sbo":"SBO:0000247"
}
},
{
"id":"34hpp_c",
"name":"3-(4-Hydroxyphenyl)pyruvate",
"compartment":"c",
"charge":-1,
"formula":"C9H7O4",
"notes":{
"original_bigg_ids":[
"34hpp_c"
]
},
"annotation":{
"bigg.metabolite":[
"34hpp"
],
"biocyc":[
"META:P-HYDROXY-PHENYLPYRUVATE"
],
"chebi":[
"CHEBI:36242",
"CHEBI:20425",
"CHEBI:20426",
"CHEBI:12016",
"CHEBI:15999",
"CHEBI:11725",
"CHEBI:594665",
"CHEBI:11727",
"CHEBI:42422",
"CHEBI:1431"
],
"envipath":[
"32de3cf4-e3e6-4168-956e-32fa5ddb0ce1/compound/f2e806ef-76ea-4ddf-bf89-db7737caa79b"
],
"hmdb":[
"HMDB00707"
],
"inchi_key":[
"KKADPXVIOXHVKN-UHFFFAOYSA-M"
],
"kegg.compound":[
"C01179"
],
"metanetx.chemical":[
"MNXM153"
],
"reactome.compound":[
"31365"
],
"sabiork":[
"5423"
],
"sbo":"SBO:0000247",
"seed.compound":[
"cpd00868"
]
}
},
{
"id":"14mhdACP_e",
"name":"14-methyl-hexa-decanoyl-ACP",
"compartment":"e",
"charge":0,
"formula":"C28H53N2O8PRS",
"notes":{
"original_bigg_ids":[
"14mhdACP_e"
]
},
"annotation":{
"bigg.metabolite":[
"14mhdACP"
],
"sbo":"SBO:0000247"
}
},
{
"id":"38ch2gtp_c",
"name":"(8S)-3',8-cyclo-7,8-dihydroguanosine 5'-triphosphate",
"compartment":"c",
"charge":-3,
"formula":"C10H12N5O14P3",
"notes":{
"original_bigg_ids":[
"38ch2gtp_c"
]
},
"annotation":{
"bigg.metabolite":[
"38ch2gtp"
],
"sbo":"SBO:0000247"
}
},
{
"id":"14mpACP_c",
"name":"14-methyl-pentadecanoyl-ACP",
"compartment":"c",
"charge":0,
"formula":"C27H51N2O8PRS",
"notes":{
"original_bigg_ids":[
"14mpACP_c"
]
},
"annotation":{
"bigg.metabolite":[
"14mpACP"
],
"sbo":"SBO:0000247"
}
},
{
"id":"14mpACP_e",
"name":"14-methyl-pentadecanoyl-ACP",
"compartment":"e",
"charge":0,
"formula":"C27H51N2O8PRS",
"notes":{
"original_bigg_ids":[
"14mpACP_e"
]
},
"annotation":{
"bigg.metabolite":[
"14mpACP"
],
"sbo":"SBO:0000247"
}
},
{
"id":"4ahmmp_e",
"name":"4-Amino-5-hydroxymethyl-2-methylpyrimidine",
"compartment":"e",
"charge":0,
"formula":"C6H9N3O",
"notes":{
"original_bigg_ids":[
"4ahmmp_e"
]
},
"annotation":{
"bigg.metabolite":[
"4ahmmp"
],
"biocyc":[
"META:HMP"
],
"chebi":[
"CHEBI:43206",
"CHEBI:11957",
"CHEBI:1781",
"CHEBI:16892",
"CHEBI:20312"
],
"envipath":[
"32de3cf4-e3e6-4168-956e-32fa5ddb0ce1/compound/05e806c1-5e9c-4cd7-b31a-1cff94880c8a"
],
"inchi_key":[
"VUTBELPREDJDDH-UHFFFAOYSA-N"
],
"kegg.compound":[
"C01279"
],
"metanetx.chemical":[
"MNXM874"
],
"sabiork":[
"5497"
],
"sbo":"SBO:0000247",
"seed.compound":[
"cpd00939"
]
}
},
{
"id":"3amp_c",
"name":"3  AMP C10H12N5O7P",
"compartment":"c",
"charge":-2,
"formula":"C10H12N5O7P",
"notes":{
"original_bigg_ids":[
"3amp_c"
]
},
"annotation":{
"bigg.metabolite":[
"3amp"
],
"biocyc":[
"META:CPD-3706"
],
"chebi":[
"CHEBI:40872",
"CHEBI:28931",
"CHEBI:60880",
"CHEBI:22241",
"CHEBI:1333"
],
"hmdb":[
"HMDB06550",
"HMDB03540"
],
"inchi_key":[
"LNQVTSROQXJCDD-KQYNXXCUSA-L"
],
"kegg.compound":[
"C01367"
],
"metanetx.chemical":[
"MNXM1985"
],
"sabiork":[
"1715"
],
"sbo":"SBO:0000247",
"seed.compound":[
"cpd00988"
]
}
},
{
"id":"4ampm_c",
"name":"4-Amino-2-methyl-5-phosphomethylpyrimidine",
"compartment":"c",
"charge":-2,
"formula":"C6H8N3O4P",
"notes":{
"original_bigg_ids":[
"4ampm_c"
]
},
"annotation":{
"bigg.metabolite":[
"4ampm"
],
"chebi":[
"CHEBI:44219"
],
"inchi_key":[
"SSWDVESQMBHOQT-UHFFFAOYSA-N"
],
"metanetx.chemical":[
"MNXM31161"
],
"sabiork":[
"7398"
],
"sbo":"SBO:0000247",
"seed.compound":[
"cpd02775"
]
}
},
{
"id":"14mthdeACP_c",
"name":"14-methyl-trans-hexa-dec-2-enoyl-ACP",
"compartment":"c",
"charge":0,
"formula":"C28H51N2O8PRS",
"notes":{
"original_bigg_ids":[
"14mthdeACP_c"
]
},
"annotation":{
"bigg.metabolite":[
"14mthdeACP"
],
"sbo":"SBO:0000247"
}
},
{
"id":"14mtp2eACP_c",
"name":"14-methyl-trans-pentadec-2-enoyl-ACP",
"compartment":"c",
"charge":0,
"formula":"C27H49N2O8PRS",
"notes":{
"original_bigg_ids":[
"14mtp2eACP_c"
]
},
"annotation":{
"bigg.metabolite":[
"14mtp2eACP"
],
"sbo":"SBO:0000247"
}
},
{
"id":"3amp_e",
"name":"3  AMP C10H12N5O7P",
"compartment":"e",
"charge":-2,
"formula":"C10H12N5O7P",
"notes":{
"original_bigg_ids":[
"3amp_e"
]
},
"annotation":{
"bigg.metabolite":[
"3amp"
],
"biocyc":[
"META:CPD-3706"
],
"chebi":[
"CHEBI:40872",
"CHEBI:28931",
"CHEBI:60880",
"CHEBI:22241",
"CHEBI:1333"
],
"hmdb":[
"HMDB06550",
"HMDB03540"
],
"inchi_key":[
"LNQVTSROQXJCDD-KQYNXXCUSA-L"
],
"kegg.compound":[
"C01367"
],
"metanetx.chemical":[
"MNXM1985"
],
"sabiork":[
"1715"
],
"sbo":"SBO:0000247",
"seed.compound":[
"cpd00988"
]
}
},
{
"id":"15m3hdACP_c",
"name":"15-methyl-3-hydroxy-hexa-decanoyl-ACP",
"compartment":"c",
"charge":0,
"formula":"C28H53N2O9PRS",
"notes":{
"original_bigg_ids":[
"15m3hdACP_c"
]
},
"annotation":{
"bigg.metabolite":[
"15m3hdACP"
],
"sbo":"SBO:0000247"
}
},
{
"id":"15m3ohdACP_c",
"name":"15-methyl-3-oxo-hexa-decanoyl-ACP",
"compartment":"c",
"charge":0,
"formula":"C28H51N2O9PRS",
"notes":{
"original_bigg_ids":[
"15m3ohdACP_c"
]
},
"annotation":{
"bigg.metabolite":[
"15m3ohdACP"
],
"sbo":"SBO:0000247"
}
},
{
"id":"4c2me_c",
"name":"4-(cytidine 5'-diphospho)-2-C-methyl-D-erythritol",
"compartment":"c",
"charge":-2,
"formula":"C14H23N3O14P2",
"notes":{
"original_bigg_ids":[
"4c2me_c"
]
},
"annotation":{
"bigg.metabolite":[
"4c2me"
],
"biocyc":[
"META:4-CYTIDINE-5-DIPHOSPHO-2-C"
],
"chebi":[
"CHEBI:16578",
"CHEBI:1770",
"CHEBI:57823",
"CHEBI:11938"
],
"inchi_key":[
"YFAUKWZNPVBCFF-XHIBXCGHSA-L"
],
"kegg.compound":[
"C11435"
],
"metanetx.chemical":[
"MNXM1642"
],
"sabiork":[
"13502"
],
"sbo":"SBO:0000247",
"seed.compound":[
"cpd08287"
]
}
},
{
"id":"4fe4s_c",
"name":"[4Fe-4S] iron-sulfur cluster",
"compartment":"c",
"formula":"S4Fe4",
"notes":{
"original_bigg_ids":[
"4fe4s_c"
]
},
"annotation":{
"bigg.metabolite":[
"4fe4s"
],
"biocyc":[
"META:CPD-7"
],
"chebi":[
"CHEBI:33725"
],
"inchi_key":[
"LJBDFODJNLIPKO-UHFFFAOYSA-N"
],
"metanetx.chemical":[
"MNXM37766"
],
"sbo":"SBO:0000247"
}
},
{
"id":"15methexeACP_c",
"name":"15-methyl-trans-hexa-dec-2-enoyl-ACP",
"compartment":"c",
"charge":0,
"formula":"C28H51N2O8PRS",
"notes":{
"original_bigg_ids":[
"15methexeACP_c"
]
},
"annotation":{
"bigg.metabolite":[
"15methexeACP"
],
"sbo":"SBO:0000247"
}
},
{
"id":"3c1ht_c",
"name":"3-Carboxy-1-hydroxypropyl-ThPP",
"compartment":"c",
"charge":-2,
"notes":{
"original_bigg_ids":[
"3c1ht_c"
]
},
"annotation":{
"bigg.metabolite":[
"3c1ht"
],
"sbo":"SBO:0000247"
}
},
{
"id":"15mhdACP_c",
"name":"15-methyl-hexa-decanoyl-ACP",
"compartment":"c",
"charge":0,
"formula":"C28H53N2O8PRS",
"notes":{
"original_bigg_ids":[
"15mhdACP_c"
]
},
"annotation":{
"bigg.metabolite":[
"15mhdACP"
],
"sbo":"SBO:0000247"
}
},
{
"id":"3c2hmp_c",
"name":"3-Carboxy-2-hydroxy-4-methylpentanoate",
"compartment":"c",
"charge":-2,
"formula":"C7H10O5",
"notes":{
"original_bigg_ids":[
"3c2hmp_c"
]
},
"annotation":{
"bigg.metabolite":[
"3c2hmp"
],
"biocyc":[
"META:2-D-THREO-HYDROXY-3-CARBOXY-ISOCAPROATE"
],
"chebi":[
"CHEBI:35120",
"CHEBI:20094",
"CHEBI:35121",
"CHEBI:15592",
"CHEBI:35122",
"CHEBI:35114",
"CHEBI:43468",
"CHEBI:11843",
"CHEBI:11760",
"CHEBI:43465",
"CHEBI:1565"
],
"hmdb":[
"HMDB12156"
],
"inchi_key":[
"RNQHMTFBUSSBJQ-CRCLSJGQSA-L"
],
"kegg.compound":[
"C04411"
],
"metanetx.chemical":[
"MNXM891"
],
"sabiork":[
"7292"
],
"sbo":"SBO:0000247",
"seed.compound":[
"cpd02693"
]
}
},
{
"id":"15mhdACP_e",
"name":"15-methyl-hexa-decanoyl-ACP",
"compartment":"e",
"charge":0,
"formula":"C28H53N2O8PRS",
"notes":{
"original_bigg_ids":[
"15mhdACP_e"
]
},
"annotation":{
"bigg.metabolite":[
"15mhdACP"
],
"sbo":"SBO:0000247"
}
},
{
"id":"3c3hmp_c",
"name":"3-Carboxy-3-hydroxy-4-methylpentanoate",
"compartment":"c",
"charge":-2,
"formula":"C7H10O5",
"notes":{
"original_bigg_ids":[
"3c3hmp_c"
]
},
"annotation":{
"bigg.metabolite":[
"3c3hmp"
],
"biocyc":[
"META:3-CARBOXY-3-HYDROXY-ISOCAPROATE"
],
"chebi":[
"CHEBI:35128",
"CHEBI:1178"
],
"hmdb":[
"HMDB00402"
],
"inchi_key":[
"BITYXLXUCSKTJS-ZETCQYMHSA-L"
],
"kegg.compound":[
"C02504"
],
"lipidmaps":[
"LMFA01170083"
],
"metanetx.chemical":[
"MNXM985"
],
"sbo":"SBO:0000247",
"seed.compound":[
"cpd01646"
]
}
},
{
"id":"16m3hdACP_c",
"name":"16-methyl-3-hydroxy-hexa-decanoyl-ACP",
"compartment":"c",
"charge":0,
"formula":"C30H57N2O9PRS",
"notes":{
"original_bigg_ids":[
"16m3hdACP_c"
]
},
"annotation":{
"bigg.metabolite":[
"16m3hdACP"
],
"sbo":"SBO:0000247"
}
},
{
"id":"16m3hpACP_c",
"name":"16-methyl-3-hydroxy-pentadecanoyl-ACP",
"compartment":"c",
"charge":0,
"formula":"C29H55N2O9PRS",
"notes":{
"original_bigg_ids":[
"16m3hpACP_c"
]
},
"annotation":{
"bigg.metabolite":[
"16m3hpACP"
],
"sbo":"SBO:0000247"
}
},
{
"id":"16m3ohdACP_c",
"name":"16-methyl-3-oxo-hexa-decanoyl-ACP",
"compartment":"c",
"charge":0,
"formula":"C30H55N2O9PRS",
"notes":{
"original_bigg_ids":[
"16m3ohdACP_c"
]
},
"annotation":{
"bigg.metabolite":[
"16m3ohdACP"
],
"sbo":"SBO:0000247"
}
},
{
"id":"4gudbd_c",
"name":"4 Guanidinobutanamide C5H13N4O",
"compartment":"c",
"charge":1,
"formula":"C5H13N4O",
"notes":{
"original_bigg_ids":[
"4gudbd_c"
]
},
"annotation":{
"bigg.metabolite":[
"4gudbd"
],
"biocyc":[
"META:4-GUANIDO-BUTYRAMIDE"
],
"chebi":[
"CHEBI:58365",
"CHEBI:11990",
"CHEBI:1833",
"CHEBI:18062",
"CHEBI:20371"
],
"inchi_key":[
"YHVFECVVGNXFKO-UHFFFAOYSA-O"
],
"kegg.compound":[
"C03078"
],
"metanetx.chemical":[
"MNXM2617"
],
"sbo":"SBO:0000247",
"seed.compound":[
"cpd01973"
]
}
},
{
"id":"4gudbutn_c",
"name":"4 Guanidinobutanoate C5H11N3O2",
"compartment":"c",
"charge":0,
"formula":"C5H11N3O2",
"notes":{
"original_bigg_ids":[
"4gudbutn_c"
]
},
"annotation":{
"bigg.metabolite":[
"4gudbutn"
],
"biocyc":[
"META:CPD-592"
],
"chebi":[
"CHEBI:86392",
"CHEBI:11991",
"CHEBI:57486",
"CHEBI:86564",
"CHEBI:15728",
"CHEBI:1834",
"CHEBI:20372"
],
"hmdb":[
"HMDB03464",
"HMDB05991"
],
"inchi_key":[
"TUHVEAJXIMEOSA-UHFFFAOYSA-N"
],
"kegg.compound":[
"C01035"
],
"metanetx.chemical":[
"MNXM1312"
],
"sabiork":[
"5368"
],
"sbo":"SBO:0000247",
"seed.compound":[
"cpd00762"
]
}
},
{
"id":"4h2oglt_c",
"name":"4 Hydroxy 2 oxoglutarate C5H4O6",
"compartment":"c",
"charge":-2,
"formula":"C5H4O6",
"notes":{
"original_bigg_ids":[
"4h2oglt_c"
]
},
"annotation":{
"bigg.metabolite":[
"4h2oglt"
],
"biocyc":[
"META:CPD-15015"
],
"chebi":[
"CHEBI:20375",
"CHEBI:20374",
"CHEBI:11993",
"CHEBI:17742",
"CHEBI:36148",
"CHEBI:30923",
"CHEBI:1838"
],
"envipath":[
"4fd7f3e0-dd25-43ac-9453-dda3e52396e4/compound/900696f3-15af-4276-a971-cc6603cd87a8"
],
"hmdb":[
"HMDB02070",
"HMDB01479"
],
"inchi_key":[
"WXSKVKPSMAHCSG-UHFFFAOYSA-L"
],
"kegg.compound":[
"C01127"
],
"metanetx.chemical":[
"MNXM894"
],
"sabiork":[
"2252"
],
"sbo":"SBO:0000247",
"seed.compound":[
"cpd00830"
]
}
},
{
"id":"3cmp_c",
"name":"3  CMP C9H12N3O8P",
"compartment":"c",
"charge":-2,
"formula":"C9H12N3O8P",
"notes":{
"original_bigg_ids":[
"3cmp_c"
]
},
"annotation":{
"bigg.metabolite":[
"3cmp"
],
"biocyc":[
"META:CPD-3711"
],
"chebi":[
"CHEBI:28929",
"CHEBI:53013",
"CHEBI:41615",
"CHEBI:41345",
"CHEBI:1335",
"CHEBI:60875",
"CHEBI:23517"
],
"inchi_key":[
"UOOOPKANIPLQPU-XVFCMESISA-L"
],
"kegg.compound":[
"C05822"
],
"metanetx.chemical":[
"MNXM2182"
],
"sabiork":[
"1848"
],
"sbo":"SBO:0000247",
"seed.compound":[
"cpd03454"
]
}
},
{
"id":"3dhq_c",
"name":"3-Dehydroquinate",
"compartment":"c",
"charge":-1,
"formula":"C7H9O6",
"notes":{
"original_bigg_ids":[
"3dhq_c"
]
},
"annotation":{
"bigg.metabolite":[
"3dhq"
],
"biocyc":[
"META:DEHYDROQUINATE"
],
"chebi":[
"CHEBI:19997",
"CHEBI:32364",
"CHEBI:1487",
"CHEBI:12122",
"CHEBI:17947",
"CHEBI:11781",
"CHEBI:42078"
],
"hmdb":[
"HMDB12710"
],
"inchi_key":[
"WVMWZWGZRAXUBK-SYTVJDICSA-M"
],
"kegg.compound":[
"C00944"
],
"metanetx.chemical":[
"MNXM478"
],
"reactome.compound":[
"964921"
],
"sabiork":[
"27311",
"5328"
],
"sbo":"SBO:0000247",
"seed.compound":[
"cpd00699"
]
}
},
{
"id":"4hba_c",
"name":"4-Hydroxy-benzyl alcohol",
"compartment":"c",
"charge":0,
"formula":"C7H8O2",
"notes":{
"original_bigg_ids":[
"4hba_c"
]
},
"annotation":{
"bigg.metabolite":[
"4hba"
],
"biocyc":[
"META:4-HYDROXY-BENZYL-ALCOHOL"
],
"chebi":[
"CHEBI:67410"
],
"envipath":[
"650babc9-9d68-4b73-9332-11972ca26f7b/compound/5fccc743-f94b-40f9-9c78-5f38cf50d217"
],
"hmdb":[
"HMDB11724"
],
"inchi_key":[
"BVJSUAQZOZWCKN-UHFFFAOYSA-N"
],
"kegg.compound":[
"C17467"
],
"metanetx.chemical":[
"MNXM107505"
],
"sabiork":[
"26558"
],
"sbo":"SBO:0000247",
"seed.compound":[
"cpd17595",
"cpd15378"
]
}
},
{
"id":"16m3opACP_c",
"name":"16-methyl-3-oxo-pentadecanoyl-ACP",
"compartment":"c",
"charge":0,
"formula":"C29H53N2O9PRS",
"notes":{
"original_bigg_ids":[
"16m3opACP_c"
]
},
"annotation":{
"bigg.metabolite":[
"16m3opACP"
],
"sbo":"SBO:0000247"
}
},
{
"id":"3dhsk_c",
"name":"3-Dehydroshikimate",
"compartment":"c",
"charge":-1,
"formula":"C7H7O5",
"notes":{
"original_bigg_ids":[
"3dhsk_c"
]
},
"annotation":{
"bigg.metabolite":[
"3dhsk"
],
"biocyc":[
"META:3-DEHYDRO-SHIKIMATE"
],
"chebi":[
"CHEBI:1488",
"CHEBI:2052",
"CHEBI:12123",
"CHEBI:30918",
"CHEBI:17841",
"CHEBI:20566",
"CHEBI:19998",
"CHEBI:19999",
"CHEBI:11782",
"CHEBI:16630",
"CHEBI:42005"
],
"inchi_key":[
"SLWWJZMPHJJOPH-PHDIDXHHSA-M"
],
"kegg.compound":[
"C02637"
],
"metanetx.chemical":[
"MNXM611"
],
"reactome.compound":[
"964941"
],
"sabiork":[
"6290",
"27313"
],
"sbo":"SBO:0000247",
"seed.compound":[
"cpd01716"
]
}
},
{
"id":"3g12dgr_MRSA_c",
"name":"1,2-diacyl-3-O-(beta-D-glucopyranosyl-(1->6)-O-beta-D-glucopyranosyl)-sn-glycerol",
"compartment":"c",
"charge":4,
"formula":"C65H125N2O23",
"notes":{
"original_bigg_ids":[
"3g12dgr_MRSA_c"
]
},
"annotation":{
"bigg.metabolite":[
"3g12dgr_MRSA"
],
"sbo":"SBO:0000247"
}
},
{
"id":"16mhdACP_c",
"name":"16-methyl-hexa-decanoyl-ACP",
"compartment":"c",
"charge":0,
"formula":"C30H57N2O8PRS",
"notes":{
"original_bigg_ids":[
"16mhdACP_c"
]
},
"annotation":{
"bigg.metabolite":[
"16mhdACP"
],
"sbo":"SBO:0000247"
}
},
{
"id":"16mhdACP_e",
"name":"16-methyl-hexa-decanoyl-ACP",
"compartment":"e",
"charge":0,
"formula":"C30H57N2O8PRS",
"notes":{
"original_bigg_ids":[
"16mhdACP_e"
]
},
"annotation":{
"bigg.metabolite":[
"16mhdACP"
],
"sbo":"SBO:0000247"
}
},
{
"id":"3g12dgr_MRSA_w",
"name":"1,2-diacyl-3-O-(beta-D-glucopyranosyl-(1->6)-O-beta-D-glucopyranosyl)-sn-glycerol",
"compartment":"w",
"charge":4,
"formula":"C65H125N2O23",
"notes":{
"original_bigg_ids":[
"3g12dgr_MRSA_w"
]
},
"annotation":{
"bigg.metabolite":[
"3g12dgr_MRSA"
],
"sbo":"SBO:0000247"
}
},
{
"id":"16mpACP_c",
"name":"16-methyl-pentadecanoyl-ACP",
"compartment":"c",
"charge":0,
"formula":"C29H55N2O8PRS",
"notes":{
"original_bigg_ids":[
"16mpACP_c"
]
},
"annotation":{
"bigg.metabolite":[
"16mpACP"
],
"sbo":"SBO:0000247"
}
},
{
"id":"3gmp_c",
"name":"Guanosine 3  phosphate C10H12N5O8P",
"compartment":"c",
"charge":-2,
"formula":"C10H12N5O8P",
"notes":{
"original_bigg_ids":[
"3gmp_c"
]
},
"annotation":{
"bigg.metabolite":[
"3gmp"
],
"biocyc":[
"META:CPD-3708"
],
"chebi":[
"CHEBI:5567",
"CHEBI:24447",
"CHEBI:60732",
"CHEBI:28072",
"CHEBI:39948",
"CHEBI:42888"
],
"inchi_key":[
"ZDPUTNZENXVHJC-UUOKFMHZSA-L"
],
"kegg.compound":[
"C06193"
],
"metanetx.chemical":[
"MNXM2183"
],
"sabiork":[
"1857"
],
"sbo":"SBO:0000247",
"seed.compound":[
"cpd03701"
]
}
},
{
"id":"16mpACP_e",
"name":"16-methyl-pentadecanoyl-ACP",
"compartment":"e",
"charge":0,
"formula":"C29H55N2O8PRS",
"notes":{
"original_bigg_ids":[
"16mpACP_e"
]
},
"annotation":{
"bigg.metabolite":[
"16mpACP"
],
"sbo":"SBO:0000247"
}
},
{
"id":"3gmp_e",
"name":"Guanosine 3  phosphate C10H12N5O8P",
"compartment":"e",
"charge":-2,
"formula":"C10H12N5O8P",
"notes":{
"original_bigg_ids":[
"3gmp_e"
]
},
"annotation":{
"bigg.metabolite":[
"3gmp"
],
"biocyc":[
"META:CPD-3708"
],
"chebi":[
"CHEBI:5567",
"CHEBI:24447",
"CHEBI:60732",
"CHEBI:28072",
"CHEBI:39948",
"CHEBI:42888"
],
"inchi_key":[
"ZDPUTNZENXVHJC-UUOKFMHZSA-L"
],
"kegg.compound":[
"C06193"
],
"metanetx.chemical":[
"MNXM2183"
],
"sabiork":[
"1857"
],
"sbo":"SBO:0000247",
"seed.compound":[
"cpd03701"
]
}
},
{
"id":"16mthdeACP_c",
"name":"16-methyl-trans-hexa-dec-2-enoyl-ACP",
"compartment":"c",
"charge":0,
"formula":"C30H55N2O8PRS",
"notes":{
"original_bigg_ids":[
"16mthdeACP_c"
]
},
"annotation":{
"bigg.metabolite":[
"16mthdeACP"
],
"sbo":"SBO:0000247"
}
},
{
"id":"4hba_e",
"name":"4-Hydroxy-benzyl alcohol",
"compartment":"e",
"charge":0,
"formula":"C7H8O2",
"notes":{
"original_bigg_ids":[
"4hba_e"
]
},
"annotation":{
"bigg.metabolite":[
"4hba"
],
"biocyc":[
"META:4-HYDROXY-BENZYL-ALCOHOL"
],
"chebi":[
"CHEBI:67410"
],
"envipath":[
"650babc9-9d68-4b73-9332-11972ca26f7b/compound/5fccc743-f94b-40f9-9c78-5f38cf50d217"
],
"hmdb":[
"HMDB11724"
],
"inchi_key":[
"BVJSUAQZOZWCKN-UHFFFAOYSA-N"
],
"kegg.compound":[
"C17467"
],
"metanetx.chemical":[
"MNXM107505"
],
"sabiork":[
"26558"
],
"sbo":"SBO:0000247",
"seed.compound":[
"cpd17595",
"cpd15378"
]
}
},
{
"id":"3h3mop_c",
"name":"(R)-3-Hydroxy-3-methyl-2-oxopentanoate",
"compartment":"c",
"charge":-1,
"formula":"C6H9O4",
"notes":{
"original_bigg_ids":[
"3h3mop_c"
]
},
"annotation":{
"bigg.metabolite":[
"3h3mop"
],
"sbo":"SBO:0000247"
}
},
{
"id":"4hmsial_c",
"name":"4-Hydroxymethylsalicylate",
"compartment":"c",
"charge":-1,
"notes":{
"original_bigg_ids":[
"4hmsial_c"
]
},
"annotation":{
"bigg.metabolite":[
"4hmsial"
],
"sbo":"SBO:0000247"
}
},
{
"id":"16mtp2eACP_c",
"name":"16-methyl-trans-pentadec-2-enoyl-ACP NAD oxidoreductase A-specific ",
"compartment":"c",
"charge":0,
"formula":"C29H53N2O8PRS",
"notes":{
"original_bigg_ids":[
"16mtp2eACP_c"
]
},
"annotation":{
"bigg.metabolite":[
"16mtp2eACP"
],
"sbo":"SBO:0000247"
}
},
{
"id":"3hbcoa_c",
"name":"(S)-3-Hydroxybutanoyl-CoA",
"compartment":"c",
"charge":-4,
"formula":"C25H38N7O18P3S",
"notes":{
"original_bigg_ids":[
"3hbcoa_c"
]
},
"annotation":{
"bigg.metabolite":[
"3hbcoa"
],
"biocyc":[
"META:S-3-HYDROXYBUTANOYL-COA"
],
"chebi":[
"CHEBI:18749",
"CHEBI:394",
"CHEBI:15453",
"CHEBI:11048",
"CHEBI:39978",
"CHEBI:57316"
],
"envipath":[
"32de3cf4-e3e6-4168-956e-32fa5ddb0ce1/compound/52913599-1749-4913-8cc4-b6c15d72ad5e"
],
"hmdb":[
"HMDB62259"
],
"inchi_key":[
"QHHKKMYHDBRONY-VKBDFPRVSA-J"
],
"kegg.compound":[
"C01144"
],
"lipidmaps":[
"LMFA07050153"
],
"metanetx.chemical":[
"MNXM446"
],
"reactome.compound":[
"77251"
],
"sabiork":[
"2254"
],
"sbo":"SBO:0000247",
"seed.compound":[
"cpd00842"
],
"slm":[
"000001032"
]
}
},
{
"id":"17m3hdACP_c",
"name":"17-methyl-3-hydroxy-hexa-decanoyl-ACP",
"compartment":"c",
"charge":0,
"formula":"C30H57N2O9PRS",
"notes":{
"original_bigg_ids":[
"17m3hdACP_c"
]
},
"annotation":{
"bigg.metabolite":[
"17m3hdACP"
],
"sbo":"SBO:0000247"
}
},
{
"id":"3hddcoa_c",
"name":"(S)-3-Hydroxydodecanoyl-CoA",
"compartment":"c",
"charge":-4,
"formula":"C33H54N7O18P3S",
"notes":{
"original_bigg_ids":[
"3hddcoa_c"
]
},
"annotation":{
"bigg.metabolite":[
"3hddcoa"
],
"biocyc":[
"META:CPD0-2107"
],
"chebi":[
"CHEBI:396",
"CHEBI:62558",
"CHEBI:18751",
"CHEBI:27668"
],
"hmdb":[
"HMDB62260",
"HMDB03936"
],
"inchi_key":[
"IJFLXRCJWPKGKJ-LXIXEQKWSA-J"
],
"kegg.compound":[
"C05262"
],
"lipidmaps":[
"LMFA07050158",
"LMFA07050012"
],
"metanetx.chemical":[
"MNXM733"
],
"reactome.compound":[
"77252"
],
"sabiork":[
"2739"
],
"sbo":"SBO:0000247",
"seed.compound":[
"cpd03116"
],
"slm":[
"000001023"
]
}
},
{
"id":"17m3ohdACP_c",
"name":"17-methyl-3-oxo-hexa-decanoyl-ACP",
"compartment":"c",
"charge":0,
"formula":"C30H55N2O9PRS",
"notes":{
"original_bigg_ids":[
"17m3ohdACP_c"
]
},
"annotation":{
"bigg.metabolite":[
"17m3ohdACP"
],
"sbo":"SBO:0000247"
}
},
{
"id":"17mhdACP_c",
"name":"17-methyl-hexa-decanoyl-ACP",
"compartment":"c",
"charge":0,
"formula":"C30H57N2O8PRS",
"notes":{
"original_bigg_ids":[
"17mhdACP_c"
]
},
"annotation":{
"bigg.metabolite":[
"17mhdACP"
],
"sbo":"SBO:0000247"
}
},
{
"id":"3hddecACP_c",
"name":"(R)-3-Hydroxydodecanoyl-[acyl-carrier protein]",
"compartment":"c",
"charge":0,
"formula":"C23H43N2O9PRS",
"notes":{
"original_bigg_ids":[
"3hddecACP_c"
]
},
"annotation":{
"bigg.metabolite":[
"3hddecACP"
],
"chebi":[
"CHEBI:325"
],
"kegg.compound":[
"C05757"
],
"lipidmaps":[
"LMFA07060015"
],
"metanetx.chemical":[
"MNXM27066"
],
"sbo":"SBO:0000247",
"seed.compound":[
"cpd11480"
]
}
},
{
"id":"17mhdACP_e",
"name":"17-methyl-hexa-decanoyl-ACP",
"compartment":"e",
"charge":0,
"formula":"C30H57N2O8PRS",
"notes":{
"original_bigg_ids":[
"17mhdACP_e"
]
},
"annotation":{
"bigg.metabolite":[
"17mhdACP"
],
"sbo":"SBO:0000247"
}
},
{
"id":"4hoxpacd_e",
"name":"4-Hydroxyphenylacetaldehyde",
"compartment":"e",
"charge":0,
"formula":"C8H8O2",
"notes":{
"original_bigg_ids":[
"4hoxpacd_e"
]
},
"annotation":{
"bigg.metabolite":[
"4hoxpacd"
],
"biocyc":[
"META:HYDRPHENYLAC-CPD"
],
"chebi":[
"CHEBI:10899",
"CHEBI:15621",
"CHEBI:20417",
"CHEBI:1872",
"CHEBI:12012"
],
"envipath":[
"4fd7f3e0-dd25-43ac-9453-dda3e52396e4/compound/64f3ce8a-986e-4632-b8ba-601157cdee93",
"650babc9-9d68-4b73-9332-11972ca26f7b/compound/8613d957-a29b-4d3e-b6b0-daaaecd2fc96"
],
"hmdb":[
"HMDB03767"
],
"inchi_key":[
"IPRPPFIAVHPVJH-UHFFFAOYSA-N"
],
"kegg.compound":[
"C03765"
],
"metanetx.chemical":[
"MNXM479"
],
"reactome.compound":[
"5696178",
"500608"
],
"sabiork":[
"6840"
],
"sbo":"SBO:0000247",
"seed.compound":[
"cpd02361"
]
}
},
{
"id":"3hdecACP_c",
"name":"(R)-3-Hydroxydecanoyl-[acyl-carrier protein]",
"compartment":"c",
"charge":0,
"formula":"C21H39N2O9PRS",
"notes":{
"original_bigg_ids":[
"3hdecACP_c"
]
},
"annotation":{
"bigg.metabolite":[
"3hdecACP"
],
"biocyc":[
"META:Beta-hydroxydecanoyl-ACPs"
],
"kegg.compound":[
"C04619"
],
"metanetx.chemical":[
"MNXM7127"
],
"sbo":"SBO:0000247",
"seed.compound":[
"cpd11482"
]
}
},
{
"id":"17mthdeACP_c",
"name":"17-methyl-trans-hexa-dec-2-enoyl-ACP",
"compartment":"c",
"charge":0,
"formula":"C30H55N2O8PRS",
"notes":{
"original_bigg_ids":[
"17mthdeACP_c"
]
},
"annotation":{
"bigg.metabolite":[
"17mthdeACP"
],
"sbo":"SBO:0000247"
}
},
{
"id":"3hgmeACP_c",
"name":"3-Hydroxyglutaryl-ACP methyl ester",
"compartment":"c",
"charge":1,
"formula":"C17H29N2O11PRS",
"notes":{
"original_bigg_ids":[
"3hgmeACP_c"
]
},
"annotation":{
"bigg.metabolite":[
"3hgmeACP"
],
"sbo":"SBO:0000247"
}
},
{
"id":"1ag3p_c",
"name":"1-Acyl-sn-glycerol 3-phosphate",
"compartment":"c",
"charge":0,
"formula":"C28H54NO9P",
"notes":{
"original_bigg_ids":[
"1ag3p_c"
]
},
"annotation":{
"bigg.metabolite":[
"1ag3p"
],
"sbo":"SBO:0000247"
}
},
{
"id":"4hpro_LT_c",
"name":"Trans 4 Hydroxy L proline C5H9NO3",
"compartment":"c",
"charge":-1,
"formula":"C5H9NO3",
"notes":{
"original_bigg_ids":[
"4hpro__LT_c"
]
},
"annotation":{
"bigg.metabolite":[
"4hpro_LT"
],
"biocyc":[
"META:4-HYDROXY-L-PROLINE",
"META:CPD-17742"
],
"chebi":[
"CHEBI:62978",
"CHEBI:43318",
"CHEBI:18095",
"CHEBI:20392",
"CHEBI:27060",
"CHEBI:27059",
"CHEBI:49360",
"CHEBI:12864",
"CHEBI:43172",
"CHEBI:10714",
"CHEBI:43210",
"CHEBI:58375",
"CHEBI:27992",
"CHEBI:43227",
"CHEBI:10713",
"CHEBI:63137"
],
"hmdb":[
"HMDB00725",
"HMDB36576"
],
"inchi_key":[
"PMMYEEVYMWASQN-DMTCNVIQSA-N"
],
"kegg.compound":[
"C03651",
"C01157"
],
"metanetx.chemical":[
"MNXM87584"
],
"sbo":"SBO:0000247",
"seed.compound":[
"cpd00851",
"cpd02291",
"cpd29317"
]
}
},
{
"id":"3hhdcoa_c",
"name":"(S)-3-Hydroxyhexadecanoyl-CoA",
"compartment":"c",
"charge":-4,
"formula":"C37H62N7O18P3S",
"notes":{
"original_bigg_ids":[
"3hhdcoa_c"
]
},
"annotation":{
"bigg.metabolite":[
"3hhdcoa"
],
"biocyc":[
"META:CPD0-2232"
],
"chebi":[
"CHEBI:397",
"CHEBI:27402",
"CHEBI:18752",
"CHEBI:62613"
],
"hmdb":[
"HMDB03932"
],
"inchi_key":[
"DEHLMTDDPWDRDR-BCIKBWLNSA-J"
],
"kegg.compound":[
"C05258"
],
"lipidmaps":[
"LMFA07050161"
],
"metanetx.chemical":[
"MNXM825"
],
"reactome.compound":[
"77300"
],
"sabiork":[
"2735"
],
"sbo":"SBO:0000247",
"seed.compound":[
"cpd03113"
],
"slm":[
"000000868"
]
}
},
{
"id":"3hhexACP_c",
"name":"(R)-3-Hydroxyhexanoyl-[acyl-carrier protein]",
"compartment":"c",
"charge":0,
"formula":"C17H31N2O9PRS",
"notes":{
"original_bigg_ids":[
"3hhexACP_c"
]
},
"annotation":{
"bigg.metabolite":[
"3hhexACP"
],
"chebi":[
"CHEBI:326"
],
"kegg.compound":[
"C05747"
],
"lipidmaps":[
"LMFA07060006"
],
"metanetx.chemical":[
"MNXM25370"
],
"sbo":"SBO:0000247",
"seed.compound":[
"cpd11479"
]
}
},
{
"id":"4hthr_c",
"name":"4-Hydroxy-L-threonine",
"compartment":"c",
"charge":0,
"formula":"C4H9NO4",
"notes":{
"original_bigg_ids":[
"4hthr_c"
]
},
"annotation":{
"bigg.metabolite":[
"4hthr"
],
"biocyc":[
"META:CPD0-2189"
],
"chebi":[
"CHEBI:60904",
"CHEBI:28330",
"CHEBI:20393",
"CHEBI:1853"
],
"inchi_key":[
"JBNUARFQOCGDRK-GBXIJSLDSA-N"
],
"kegg.compound":[
"C06056"
],
"metanetx.chemical":[
"MNXM1802"
],
"sbo":"SBO:0000247",
"seed.compound":[
"cpd03608"
]
}
},
{
"id":"3hmcat_c",
"name":"4-Hydroxymethylcatechol",
"compartment":"c",
"charge":0,
"notes":{
"original_bigg_ids":[
"3hmcat_c"
]
},
"annotation":{
"bigg.metabolite":[
"3hmcat"
],
"sbo":"SBO:0000247"
}
},
{
"id":"3hmrsACP_c",
"name":"(R)-3-Hydroxytetradecanoyl-[acyl-carrier protein]",
"compartment":"c",
"charge":0,
"formula":"C25H47N2O9PRS",
"notes":{
"original_bigg_ids":[
"3hmrsACP_c"
]
},
"annotation":{
"bigg.metabolite":[
"3hmrsACP"
],
"biocyc":[
"META:R-3-hydroxymyristoyl-ACPs"
],
"kegg.compound":[
"C04688"
],
"metanetx.chemical":[
"MNXM7733"
],
"sbo":"SBO:0000247",
"seed.compound":[
"cpd11484"
]
}
},
{
"id":"3hocACP_c",
"name":"R-3-Hydroxyoctanoyl-acyl-carrier protein",
"compartment":"c",
"charge":0,
"formula":"C19H35N2O9PRS",
"notes":{
"original_bigg_ids":[
"3hocACP_c"
]
},
"annotation":{
"bigg.metabolite":[
"3hocACP"
],
"sbo":"SBO:0000247"
}
},
{
"id":"4izp_c",
"name":"4-Imidazolone-5-propanoate",
"compartment":"c",
"charge":-1,
"formula":"C6H7N2O3",
"notes":{
"original_bigg_ids":[
"4izp_c"
]
},
"annotation":{
"bigg.metabolite":[
"4izp"
],
"biocyc":[
"META:4-IMIDAZOLONE-5-PROPIONATE"
],
"chebi":[
"CHEBI:11730",
"CHEBI:27384",
"CHEBI:58508",
"CHEBI:57255",
"CHEBI:77893",
"CHEBI:11041",
"CHEBI:1886",
"CHEBI:20430",
"CHEBI:20431"
],
"hmdb":[
"HMDB01014",
"HMDB62719"
],
"inchi_key":[
"MYNHYKDPSRPBNZ-UHFFFAOYSA-N"
],
"kegg.compound":[
"C03680"
],
"metanetx.chemical":[
"MNXM90394"
],
"reactome.compound":[
"34979"
],
"sbo":"SBO:0000247",
"seed.compound":[
"cpd02311"
]
}
},
{
"id":"3hodACP_c",
"name":"3-Hydroxyoctodecanoyl-ACP",
"compartment":"c",
"charge":0,
"formula":"C29H55N2O9PRS",
"notes":{
"original_bigg_ids":[
"3hodACP_c"
]
},
"annotation":{
"bigg.metabolite":[
"3hodACP"
],
"sbo":"SBO:0000247"
}
},
{
"id":"4m3hhexACP_c",
"name":"4-methyl-3-hydroxy-hexanoyl-ACP",
"compartment":"c",
"charge":0,
"formula":"C18H33N2O9PRS",
"notes":{
"original_bigg_ids":[
"4m3hhexACP_c"
]
},
"annotation":{
"bigg.metabolite":[
"4m3hhexACP"
],
"sbo":"SBO:0000247"
}
},
{
"id":"3hoddecACP_c",
"name":"10-methyl-3-hydroxy-dodecanoyl-ACP",
"compartment":"c",
"charge":0,
"formula":"C24H45N2O9PRS",
"notes":{
"original_bigg_ids":[
"3hoddecACP_c"
]
},
"annotation":{
"bigg.metabolite":[
"3hoddecACP"
],
"sbo":"SBO:0000247"
}
},
{
"id":"4m3hpAPC_c",
"name":"4-methyl-3-hydroxy-pentanoyl-ACP",
"compartment":"c",
"charge":0,
"formula":"C17H31N2O9PRS",
"notes":{
"original_bigg_ids":[
"4m3hpAPC_c"
]
},
"annotation":{
"bigg.metabolite":[
"4m3hpAPC"
],
"sbo":"SBO:0000247"
}
},
{
"id":"4m3ohexACP_c",
"name":"4-methyl-3-oxo-hexanoyl-ACP",
"compartment":"c",
"charge":0,
"formula":"C18H31N2O9PRS",
"notes":{
"original_bigg_ids":[
"4m3ohexACP_c"
]
},
"annotation":{
"bigg.metabolite":[
"4m3ohexACP"
],
"sbo":"SBO:0000247"
}
},
{
"id":"3hpaACP_c",
"name":"R-3-hydroxypalmitoyl-acyl-carrierprotein-",
"compartment":"c",
"charge":0,
"formula":"C27H51N2O9PRS",
"notes":{
"original_bigg_ids":[
"3hpaACP_c"
]
},
"annotation":{
"bigg.metabolite":[
"3hpaACP"
],
"sbo":"SBO:0000247"
}
},
{
"id":"4m3opACP_c",
"name":"4-methyl-3-oxo-pentanoyl-ACP",
"compartment":"c",
"charge":0,
"formula":"C17H29N2O9PRS",
"notes":{
"original_bigg_ids":[
"4m3opACP_c"
]
},
"annotation":{
"bigg.metabolite":[
"4m3opACP"
],
"sbo":"SBO:0000247"
}
},
{
"id":"3hpmeACP_c",
"name":"3-Hydroxypimeloyl-ACP methyl ester",
"compartment":"c",
"charge":1,
"formula":"C19H33N2O11PRS",
"notes":{
"original_bigg_ids":[
"3hpmeACP_c"
]
},
"annotation":{
"bigg.metabolite":[
"3hpmeACP"
],
"sbo":"SBO:0000247"
}
},
{
"id":"3hvegACP_c",
"name":"3-Hydroxyveganoyl-ACP",
"compartment":"c",
"charge":0,
"formula":"C31H59N2O9PRS",
"notes":{
"original_bigg_ids":[
"3hvegACP_c"
]
},
"annotation":{
"bigg.metabolite":[
"3hvegACP"
],
"sbo":"SBO:0000247"
}
},
{
"id":"3ig3p_c",
"name":"C'-(3-Indolyl)-glycerol 3-phosphate",
"compartment":"c",
"charge":-2,
"formula":"C11H12NO6P",
"notes":{
"original_bigg_ids":[
"3ig3p_c"
]
},
"annotation":{
"bigg.metabolite":[
"3ig3p"
],
"biocyc":[
"META:INDOLE-3-GLYCEROL-P"
],
"chebi":[
"CHEBI:58866",
"CHEBI:51793"
],
"inchi_key":[
"NQEQTYPJSIEPHW-MNOVXSKESA-L"
],
"kegg.compound":[
"C03506"
],
"metanetx.chemical":[
"MNXM866"
],
"sbo":"SBO:0000247",
"seed.compound":[
"cpd02210",
"cpd29667"
]
}
},
{
"id":"3m1hbtpp_c",
"name":"3-Methyl-1-hydroxybutyl-TPP",
"compartment":"c",
"charge":-1,
"notes":{
"original_bigg_ids":[
"3m1hbtpp_c"
]
},
"annotation":{
"bigg.metabolite":[
"3m1hbtpp"
],
"sbo":"SBO:0000247"
}
},
{
"id":"3mbdhl_c",
"name":"S-(3-Methylbutanoyl)-dihydrolipoamide",
"compartment":"c",
"charge":0,
"formula":"C13H25NO2S2",
"notes":{
"original_bigg_ids":[
"3mbdhl_c"
]
},
"annotation":{
"bigg.metabolite":[
"3mbdhl"
],
"chebi":[
"CHEBI:22014",
"CHEBI:8931",
"CHEBI:27462"
],
"hmdb":[
"HMDB06867"
],
"inchi_key":[
"KMUSXGCRMMQDBP-UHFFFAOYSA-N"
],
"kegg.compound":[
"C05119"
],
"metanetx.chemical":[
"MNXM5589"
],
"sabiork":[
"7748"
],
"sbo":"SBO:0000247",
"seed.compound":[
"cpd03046",
"cpd14699"
]
}
},
{
"id":"4mcat_c",
"name":"4-Methylcatechol",
"compartment":"c",
"charge":0,
"formula":"C7H8O2",
"notes":{
"original_bigg_ids":[
"4mcat_c"
]
},
"annotation":{
"bigg.metabolite":[
"4mcat"
],
"biocyc":[
"META:4-METHYLCATECHOL"
],
"chebi":[
"CHEBI:20442",
"CHEBI:1897",
"CHEBI:17254",
"CHEBI:12025",
"CHEBI:43962"
],
"envipath":[
"32de3cf4-e3e6-4168-956e-32fa5ddb0ce1/compound/2d2657ba-99f3-4d58-acb6-d2d72fc6e104"
],
"hmdb":[
"HMDB00873"
],
"inchi_key":[
"ZBCATMYQYDCTIZ-UHFFFAOYSA-N"
],
"kegg.compound":[
"C06730"
],
"metanetx.chemical":[
"MNXM961"
],
"sabiork":[
"8874"
],
"sbo":"SBO:0000247",
"seed.compound":[
"cpd04117"
]
}
},
{
"id":"3mcat_c",
"name":"3-Methylcatechol",
"compartment":"c",
"charge":0,
"formula":"C7H8O2",
"notes":{
"original_bigg_ids":[
"3mcat_c"
]
},
"annotation":{
"bigg.metabolite":[
"3mcat"
],
"biocyc":[
"META:CPD-111"
],
"chebi":[
"CHEBI:887",
"CHEBI:18404",
"CHEBI:20127",
"CHEBI:43829",
"CHEBI:11857"
],
"envipath":[
"650babc9-9d68-4b73-9332-11972ca26f7b/compound/d50c1c5f-3814-4209-845f-65d095831986",
"650babc9-9d68-4b73-9332-11972ca26f7b/compound/4e3902df-968c-4e35-b879-85588caf482a",
"650babc9-9d68-4b73-9332-11972ca26f7b/compound/aa7d2b57-1bdf-42f5-850b-b9533813b5e8",
"32de3cf4-e3e6-4168-956e-32fa5ddb0ce1/compound/dc45d3c6-7856-4768-8cf3-555064a8f8f4",
"650babc9-9d68-4b73-9332-11972ca26f7b/compound/038ca820-67a1-429a-9635-d01703279465",
"650babc9-9d68-4b73-9332-11972ca26f7b/compound/eef67319-a04e-4f54-b699-4b790fb57594"
],
"inchi_key":[
"PGSWEKYNAOWQDF-UHFFFAOYSA-N"
],
"kegg.compound":[
"C02923"
],
"metanetx.chemical":[
"MNXM1064"
],
"sabiork":[
"2587"
],
"sbo":"SBO:0000247",
"seed.compound":[
"cpd01871"
]
}
},
{
"id":"4methex2eACP_c",
"name":"4-methyl-trans-hex-2-enoyl-ACP",
"compartment":"c",
"charge":0,
"formula":"C18H31N2O8PRS",
"notes":{
"original_bigg_ids":[
"4methex2eACP_c"
]
},
"annotation":{
"bigg.metabolite":[
"4methex2eACP"
],
"sbo":"SBO:0000247"
}
},
{
"id":"1agpe181_c",
"name":"1-Acyl-sn-glycero-3-phosphoethanolamine (n-C18:1)",
"compartment":"c",
"charge":0,
"formula":"C23H46NO7P1",
"notes":{
"original_bigg_ids":[
"1agpe181_c"
]
},
"annotation":{
"bigg.metabolite":[
"1agpe181"
],
"metanetx.chemical":[
"MNXM9584"
],
"sbo":"SBO:0000247"
}
},
{
"id":"3mehacp_c",
"name":"5-methyl-hexanoyl-ACP",
"compartment":"c",
"charge":0,
"formula":"C18H33N2O8PRS",
"notes":{
"original_bigg_ids":[
"3mehacp_c"
]
},
"annotation":{
"bigg.metabolite":[
"3mehacp"
],
"sbo":"SBO:0000247"
}
},
{
"id":"4methexACP_c",
"name":"4-methyl-hexanoyl-ACP",
"compartment":"c",
"charge":0,
"formula":"C18H33N2O8PRS",
"notes":{
"original_bigg_ids":[
"4methexACP_c"
]
},
"annotation":{
"bigg.metabolite":[
"4methexACP"
],
"sbo":"SBO:0000247"
}
},
{
"id":"3mob_c",
"name":"3-Methyl-2-oxobutanoate",
"compartment":"c",
"charge":0,
"formula":"C5H7O3",
"notes":{
"original_bigg_ids":[
"3mob_c"
]
},
"annotation":{
"bigg.metabolite":[
"3mob"
],
"biocyc":[
"META:2-KETO-ISOVALERATE"
],
"chebi":[
"CHEBI:11851",
"CHEBI:43714",
"CHEBI:132177",
"CHEBI:20115",
"CHEBI:1584",
"CHEBI:16530"
],
"envipath":[
"650babc9-9d68-4b73-9332-11972ca26f7b/compound/dee66401-4b7f-4203-8ee3-fa61f1f45f03"
],
"hmdb":[
"HMDB04260",
"HMDB00019"
],
"inchi_key":[
"QHKABHOOEWYVLI-UHFFFAOYSA-M"
],
"kegg.compound":[
"C00141"
],
"lipidmaps":[
"LMFA01020274"
],
"metanetx.chemical":[
"MNXM238"
],
"sabiork":[
"1945"
],
"sbo":"SBO:0000247",
"seed.compound":[
"cpd00123"
]
}
},
{
"id":"4mhetz_c",
"name":"4-Methyl-5-(2-hydroxyethyl)-thiazole",
"compartment":"c",
"charge":0,
"formula":"C6H9NOS",
"notes":{
"original_bigg_ids":[
"4mhetz_c"
]
},
"annotation":{
"bigg.metabolite":[
"4mhetz"
],
"biocyc":[
"META:THZ"
],
"chebi":[
"CHEBI:46320",
"CHEBI:12021",
"CHEBI:17957",
"CHEBI:12086",
"CHEBI:20522",
"CHEBI:12022",
"CHEBI:2011"
],
"hmdb":[
"HMDB32985"
],
"inchi_key":[
"BKAWJIRCKVUVED-UHFFFAOYSA-N"
],
"kegg.compound":[
"C04294"
],
"metanetx.chemical":[
"MNXM962"
],
"sbo":"SBO:0000247",
"seed.compound":[
"cpd02636"
]
}
},
{
"id":"4mop_c",
"name":"4-Methyl-2-oxopentanoate",
"compartment":"c",
"charge":0,
"formula":"C6H9O3",
"notes":{
"original_bigg_ids":[
"4mop_c"
]
},
"annotation":{
"bigg.metabolite":[
"4mop"
],
"biocyc":[
"META:2K-4CH3-PENTANOATE"
],
"chebi":[
"CHEBI:1891",
"CHEBI:12020",
"CHEBI:20438",
"CHEBI:48430",
"CHEBI:41619",
"CHEBI:17865"
],
"hmdb":[
"HMDB00695",
"HMDB00762"
],
"inchi_key":[
"BKAJNAXTPSGJCU-UHFFFAOYSA-M"
],
"kegg.compound":[
"C00233"
],
"metanetx.chemical":[
"MNXM404"
],
"sabiork":[
"1985"
],
"sbo":"SBO:0000247",
"seed.compound":[
"cpd00200"
]
}
},
{
"id":"3mop_c",
"name":"(S)-3-Methyl-2-oxopentanoate",
"compartment":"c",
"charge":0,
"formula":"C6H9O3",
"notes":{
"original_bigg_ids":[
"3mop_c"
]
},
"annotation":{
"bigg.metabolite":[
"3mop"
],
"biocyc":[
"META:2-KETO-3-METHYL-VALERATE"
],
"chebi":[
"CHEBI:18568",
"CHEBI:401",
"CHEBI:213",
"CHEBI:18567",
"CHEBI:35146",
"CHEBI:18755",
"CHEBI:11049",
"CHEBI:10888",
"CHEBI:15614"
],
"inchi_key":[
"JVQYSWDUAOAHFM-BYPYZUCNSA-M"
],
"kegg.compound":[
"C00671"
],
"lipidmaps":[
"LMFA01020275"
],
"metanetx.chemical":[
"MNXM439"
],
"sabiork":[
"5174"
],
"sbo":"SBO:0000247",
"seed.compound":[
"cpd00508"
]
}
},
{
"id":"4mpACP_c",
"name":"4-methyl-pentanoyl-ACP",
"compartment":"c",
"charge":0,
"formula":"C17H31N2O8PRS",
"notes":{
"original_bigg_ids":[
"4mpACP_c"
]
},
"annotation":{
"bigg.metabolite":[
"4mpACP"
],
"sbo":"SBO:0000247"
}
},
{
"id":"1agpg181_c",
"name":"1-Acyl-sn-glycero-3-phosphoglycerol (n-C18:1)",
"compartment":"c",
"charge":-1,
"formula":"C24H46O9P",
"notes":{
"original_bigg_ids":[
"1agpg181_c"
]
},
"annotation":{
"bigg.metabolite":[
"1agpg181"
],
"biocyc":[
"META:CPD-8365"
],
"chebi":[
"CHEBI:72828",
"CHEBI:72952"
],
"inchi_key":[
"FQQQKGAFQIIGLQ-SNZQZGEVSA-M"
],
"lipidmaps":[
"LMGP04050006"
],
"metanetx.chemical":[
"MNXM73868"
],
"sbo":"SBO:0000247",
"seed.compound":[
"cpd25202"
],
"slm":[
"000000847"
]
}
},
{
"id":"3oddcoa_c",
"name":"3-Oxododecanoyl-CoA",
"compartment":"c",
"charge":-4,
"formula":"C33H52N7O18P3S",
"notes":{
"original_bigg_ids":[
"3oddcoa_c"
]
},
"annotation":{
"bigg.metabolite":[
"3oddcoa"
],
"biocyc":[
"META:CPD0-2105"
],
"chebi":[
"CHEBI:1636",
"CHEBI:20169",
"CHEBI:62615",
"CHEBI:27868"
],
"hmdb":[
"HMDB62368",
"HMDB06350",
"HMDB03937"
],
"inchi_key":[
"HQANBZHVWIDNQZ-GMHMEAMDSA-J"
],
"kegg.compound":[
"C05263"
],
"lipidmaps":[
"LMFA07050013",
"LMFA07050247"
],
"metanetx.chemical":[
"MNXM705"
],
"reactome.compound":[
"77253"
],
"sabiork":[
"2740"
],
"sbo":"SBO:0000247",
"seed.compound":[
"cpd03117"
],
"slm":[
"000001024"
]
}
},
{
"id":"4mpetz_c",
"name":"4-Methyl-5-(2-phosphoethyl)-thiazole",
"compartment":"c",
"charge":-2,
"formula":"C6H8NO4PS",
"notes":{
"original_bigg_ids":[
"4mpetz_c"
]
},
"annotation":{
"bigg.metabolite":[
"4mpetz"
],
"biocyc":[
"META:THZ-P"
],
"chebi":[
"CHEBI:12024",
"CHEBI:58296",
"CHEBI:1892",
"CHEBI:12023",
"CHEBI:46182",
"CHEBI:17857",
"CHEBI:20439",
"CHEBI:30638"
],
"inchi_key":[
"OCYMERZCMYJQQO-UHFFFAOYSA-L"
],
"kegg.compound":[
"C04327"
],
"metanetx.chemical":[
"MNXM960"
],
"sabiork":[
"7237"
],
"sbo":"SBO:0000247",
"seed.compound":[
"cpd02654"
]
}
},
{
"id":"1gCELLWALL2_c",
"name":"",
"compartment":"c",
"notes":{
"original_bigg_ids":[
"1gCELLWALL2_c"
]
},
"annotation":{
"bigg.metabolite":[
"1gCELLWALL2"
],
"sbo":"SBO:0000247"
}
},
{
"id":"3oddecACP_c",
"name":"3-Oxododecanoyl-[acyl-carrier protein]",
"compartment":"c",
"charge":0,
"formula":"C24H43N2O9PRS",
"notes":{
"original_bigg_ids":[
"3oddecACP_c"
]
},
"annotation":{
"bigg.metabolite":[
"3oddecACP"
],
"biocyc":[
"META:3-oxo-dodecanoyl-ACPs"
],
"chebi":[
"CHEBI:1637"
],
"kegg.compound":[
"C05756"
],
"lipidmaps":[
"LMFA07060014"
],
"metanetx.chemical":[
"MNXM28933"
],
"sabiork":[
"8116"
],
"sbo":"SBO:0000247",
"seed.compound":[
"cpd11489"
]
}
},
{
"id":"1gCELLWALL_c",
"name":"",
"compartment":"c",
"notes":{
"original_bigg_ids":[
"1gCELLWALL_c"
]
},
"annotation":{
"bigg.metabolite":[
"1gCELLWALL"
],
"sbo":"SBO:0000247"
}
},
{
"id":"4mtpACP_c",
"name":"4-methyl-trans-pent-2-enoyl-ACP",
"compartment":"c",
"charge":0,
"formula":"C17H29N2O8PRS",
"notes":{
"original_bigg_ids":[
"4mtpACP_c"
]
},
"annotation":{
"bigg.metabolite":[
"4mtpACP"
],
"sbo":"SBO:0000247"
}
},
{
"id":"3odecACP_c",
"name":"3-Oxodecanoyl-[acyl-carrier protein]",
"compartment":"c",
"charge":0,
"formula":"C21H37N2O9PRS",
"notes":{
"original_bigg_ids":[
"3odecACP_c"
]
},
"annotation":{
"bigg.metabolite":[
"3odecACP"
],
"biocyc":[
"META:3-oxo-decanoyl-ACPs"
],
"chebi":[
"CHEBI:1634"
],
"kegg.compound":[
"C05753"
],
"lipidmaps":[
"LMFA07060011"
],
"metanetx.chemical":[
"MNXM26616"
],
"sabiork":[
"8113"
],
"sbo":"SBO:0000247",
"seed.compound":[
"cpd11487"
]
}
},
{
"id":"1gDNA2_c",
"name":"",
"compartment":"c",
"notes":{
"original_bigg_ids":[
"1gDNA2_c"
]
},
"annotation":{
"bigg.metabolite":[
"1gDNA2"
],
"sbo":"SBO:0000247"
}
},
{
"id":"3ohdcoa_c",
"name":"3-Oxohexadecanoyl-CoA",
"compartment":"c",
"charge":-4,
"formula":"C37H60N7O18P3S",
"notes":{
"original_bigg_ids":[
"3ohdcoa_c"
]
},
"annotation":{
"bigg.metabolite":[
"3ohdcoa"
],
"biocyc":[
"META:3-OXOPALMITOYL-COA"
],
"chebi":[
"CHEBI:1647",
"CHEBI:20176",
"CHEBI:57349",
"CHEBI:11875",
"CHEBI:15491"
],
"hmdb":[
"HMDB06402"
],
"inchi_key":[
"NQMPLXPCRJOSHL-BBECNAHFSA-J"
],
"kegg.compound":[
"C05259"
],
"lipidmaps":[
"LMFA07050250"
],
"metanetx.chemical":[
"MNXM738"
],
"reactome.compound":[
"77302"
],
"sabiork":[
"2736"
],
"sbo":"SBO:0000247",
"seed.compound":[
"cpd03114"
],
"slm":[
"000000869"
]
}
},
{
"id":"1gDNA_c",
"name":"",
"compartment":"c",
"notes":{
"original_bigg_ids":[
"1gDNA_c"
]
},
"annotation":{
"bigg.metabolite":[
"1gDNA"
],
"sbo":"SBO:0000247"
}
},
{
"id":"3ohexACP_c",
"name":"3-Oxohexanoyl-[acyl-carrier protein]",
"compartment":"c",
"charge":0,
"formula":"C17H29N2O9PRS",
"notes":{
"original_bigg_ids":[
"3ohexACP_c"
]
},
"annotation":{
"bigg.metabolite":[
"3ohexACP"
],
"biocyc":[
"META:3-oxo-hexanoyl-ACPs"
],
"chebi":[
"CHEBI:1642"
],
"kegg.compound":[
"C05746"
],
"lipidmaps":[
"LMFA07060005"
],
"metanetx.chemical":[
"MNXM25602"
],
"sabiork":[
"8106"
],
"sbo":"SBO:0000247",
"seed.compound":[
"cpd11486"
]
}
},
{
"id":"1gLIPIDS2_c",
"name":"",
"compartment":"c",
"notes":{
"original_bigg_ids":[
"1gLIPIDS2_c"
]
},
"annotation":{
"bigg.metabolite":[
"1gLIPIDS2"
],
"sbo":"SBO:0000247"
}
},
{
"id":"3omrsACP_c",
"name":"3-Oxotetradecanoyl-[acyl-carrier protein]",
"compartment":"c",
"charge":0,
"formula":"C25H45N2O9PRS",
"notes":{
"original_bigg_ids":[
"3omrsACP_c"
]
},
"annotation":{
"bigg.metabolite":[
"3omrsACP"
],
"biocyc":[
"META:3-oxo-myristoyl-ACPs"
],
"chebi":[
"CHEBI:1655"
],
"kegg.compound":[
"C05759"
],
"lipidmaps":[
"LMFA07060017"
],
"metanetx.chemical":[
"MNXM26095"
],
"sabiork":[
"8119"
],
"sbo":"SBO:0000247",
"seed.compound":[
"cpd11491"
]
}
},
{
"id":"1gLIPIDS_c",
"name":"",
"compartment":"c",
"notes":{
"original_bigg_ids":[
"1gLIPIDS_c"
]
},
"annotation":{
"bigg.metabolite":[
"1gLIPIDS"
],
"sbo":"SBO:0000247"
}
},
{
"id":"3oodACP_c",
"name":"3-Oxooctodecanoyl-ACP",
"compartment":"c",
"charge":0,
"formula":"C29H53N2O9PRS",
"notes":{
"original_bigg_ids":[
"3oodACP_c"
]
},
"annotation":{
"bigg.metabolite":[
"3oodACP"
],
"sbo":"SBO:0000247"
}
},
{
"id":"1gMeasuredSolutes2_c",
"name":"",
"compartment":"c",
"notes":{
"original_bigg_ids":[
"1gMeasuredSolutes2_c"
]
},
"annotation":{
"bigg.metabolite":[
"1gMeasuredSolutes2"
],
"sbo":"SBO:0000247"
}
},
{
"id":"4nph_c",
"name":"4-Nitrophenol",
"compartment":"c",
"charge":-1,
"formula":"C6H5NO3",
"notes":{
"original_bigg_ids":[
"4nph_c"
]
},
"annotation":{
"bigg.metabolite":[
"4nph"
],
"metanetx.chemical":[
"MNXM162908"
],
"sbo":"SBO:0000247"
}
},
{
"id":"4nphp_c",
"name":"4-Nitrophenyl phosphate",
"compartment":"c",
"charge":-1,
"formula":"C6H4NO6P",
"notes":{
"original_bigg_ids":[
"4nphp_c"
]
},
"annotation":{
"bigg.metabolite":[
"4nphp"
],
"sbo":"SBO:0000247"
}
},
{
"id":"3otdcoa_c",
"name":"3-Oxotetradecanoyl-CoA",
"compartment":"c",
"charge":-4,
"formula":"C35H56N7O18P3S",
"notes":{
"original_bigg_ids":[
"3otdcoa_c"
]
},
"annotation":{
"bigg.metabolite":[
"3otdcoa"
],
"biocyc":[
"META:CPD-10284"
],
"chebi":[
"CHEBI:62543",
"CHEBI:1654",
"CHEBI:20183",
"CHEBI:28726"
],
"hmdb":[
"HMDB03935",
"HMDB06527"
],
"inchi_key":[
"IQNFBGHLIVBNOU-QSGBVPJFSA-J"
],
"kegg.compound":[
"C05261"
],
"lipidmaps":[
"LMFA07050256"
],
"metanetx.chemical":[
"MNXM707"
],
"reactome.compound":[
"77269"
],
"sabiork":[
"2738"
],
"sbo":"SBO:0000247",
"seed.compound":[
"cpd12689"
],
"slm":[
"000001022"
]
}
},
{
"id":"4pasp_c",
"name":"4-Phospho-L-aspartate",
"compartment":"c",
"charge":-2,
"formula":"C4H6NO7P",
"notes":{
"original_bigg_ids":[
"4pasp_c"
]
},
"annotation":{
"bigg.metabolite":[
"4pasp"
],
"biocyc":[
"META:L-BETA-ASPARTYL-P"
],
"chebi":[
"CHEBI:13062",
"CHEBI:12042",
"CHEBI:20471",
"CHEBI:21246",
"CHEBI:1925",
"CHEBI:20472",
"CHEBI:30407",
"CHEBI:15836",
"CHEBI:57535"
],
"hmdb":[
"HMDB12250"
],
"inchi_key":[
"IXZNKTPIYKDIGG-REOHCLBHSA-L"
],
"kegg.compound":[
"C03082"
],
"metanetx.chemical":[
"MNXM1177"
],
"sabiork":[
"1733"
],
"sbo":"SBO:0000247",
"seed.compound":[
"cpd01977"
]
}
},
{
"id":"1gMeasuredSolutes_c",
"name":"",
"compartment":"c",
"notes":{
"original_bigg_ids":[
"1gMeasuredSolutes_c"
]
},
"annotation":{
"bigg.metabolite":[
"1gMeasuredSolutes"
],
"sbo":"SBO:0000247"
}
},
{
"id":"3ovegACP_c",
"name":"3-Oxo-veganoyl-ACP",
"compartment":"c",
"charge":0,
"formula":"C31H57N2O9PRS",
"notes":{
"original_bigg_ids":[
"3ovegACP_c"
]
},
"annotation":{
"bigg.metabolite":[
"3ovegACP"
],
"sbo":"SBO:0000247"
}
},
{
"id":"1gOtherSolutes2_c",
"name":"",
"compartment":"c",
"notes":{
"original_bigg_ids":[
"1gOtherSolutes2_c"
]
},
"annotation":{
"bigg.metabolite":[
"1gOtherSolutes2"
],
"sbo":"SBO:0000247"
}
},
{
"id":"1gPROTEIN2_c",
"name":"",
"compartment":"c",
"notes":{
"original_bigg_ids":[
"1gPROTEIN2_c"
]
},
"annotation":{
"bigg.metabolite":[
"1gPROTEIN2"
],
"sbo":"SBO:0000247"
}
},
{
"id":"4per_c",
"name":"4-Phospho-D-erythronate",
"compartment":"c",
"charge":-3,
"formula":"C4H6O8P",
"notes":{
"original_bigg_ids":[
"4per_c"
]
},
"annotation":{
"bigg.metabolite":[
"4per"
],
"biocyc":[
"META:ERYTHRONATE-4P"
],
"chebi":[
"CHEBI:49055",
"CHEBI:58766",
"CHEBI:41926",
"CHEBI:49003",
"CHEBI:1924"
],
"inchi_key":[
"ZCZXOHUILRHRQJ-PWNYCUMCSA-K"
],
"kegg.compound":[
"C03393"
],
"metanetx.chemical":[
"MNXM1407"
],
"sabiork":[
"6597"
],
"sbo":"SBO:0000247",
"seed.compound":[
"cpd02147"
]
}
},
{
"id":"3oxddACP_c",
"name":"3-oxododecanoyl-acp",
"compartment":"c",
"charge":0,
"formula":"C23H41N2O9PRS",
"notes":{
"original_bigg_ids":[
"3oxddACP_c"
]
},
"annotation":{
"bigg.metabolite":[
"3oxddACP"
],
"sbo":"SBO:0000247"
}
},
{
"id":"4ppan_c",
"name":"D-4'-Phosphopantothenate",
"compartment":"c",
"charge":-3,
"formula":"C9H15NO8P",
"notes":{
"original_bigg_ids":[
"4ppan_c"
]
},
"annotation":{
"bigg.metabolite":[
"4ppan"
],
"biocyc":[
"META:4-P-PANTOTHENATE"
],
"chebi":[
"CHEBI:20891",
"CHEBI:15905",
"CHEBI:4082",
"CHEBI:12886",
"CHEBI:18702",
"CHEBI:10986"
],
"hmdb":[
"HMDB01016",
"HMDB62700"
],
"inchi_key":[
"XHFVGHPGDLDEQO-ZETCQYMHSA-K"
],
"kegg.compound":[
"C03492"
],
"metanetx.chemical":[
"MNXM415"
],
"reactome.compound":[
"196786"
],
"sabiork":[
"6663"
],
"sbo":"SBO:0000247",
"seed.compound":[
"cpd02201"
]
}
},
{
"id":"4ppcys_c",
"name":"N-((R)-4-Phosphopantothenoyl)-L-cysteine",
"compartment":"c",
"charge":-3,
"formula":"C12H20N2O9PS",
"notes":{
"original_bigg_ids":[
"4ppcys_c"
]
},
"annotation":{
"bigg.metabolite":[
"4ppcys"
],
"biocyc":[
"META:R-4-PHOSPHOPANTOTHENOYL-L-CYSTEINE"
],
"chebi":[
"CHEBI:15769",
"CHEBI:12438",
"CHEBI:10987",
"CHEBI:57507",
"CHEBI:59458",
"CHEBI:328",
"CHEBI:21461"
],
"hmdb":[
"HMDB01117"
],
"inchi_key":[
"XQYALQVLCNHCFT-CBAPKCEASA-K"
],
"kegg.compound":[
"C04352"
],
"metanetx.chemical":[
"MNXM483"
],
"reactome.compound":[
"196834"
],
"sabiork":[
"7255"
],
"sbo":"SBO:0000247",
"seed.compound":[
"cpd02666"
]
}
},
{
"id":"4r5au_c",
"name":"4-(1-D-Ribitylamino)-5-aminouracil",
"compartment":"c",
"charge":0,
"formula":"C9H16N4O6",
"notes":{
"original_bigg_ids":[
"4r5au_c"
]
},
"annotation":{
"bigg.metabolite":[
"4r5au"
],
"biocyc":[
"META:AMINO-RIBOSYLAMINO-1H-3H-PYR-DIONE"
],
"chebi":[
"CHEBI:20283",
"CHEBI:11929",
"CHEBI:57573",
"CHEBI:1761",
"CHEBI:15934",
"CHEBI:52403"
],
"inchi_key":[
"XKQZIXVJVUPORE-RPDRRWSUSA-N"
],
"kegg.compound":[
"C04732"
],
"metanetx.chemical":[
"MNXM791"
],
"sabiork":[
"7525"
],
"sbo":"SBO:0000247",
"seed.compound":[
"cpd29668",
"cpd02882"
]
}
},
{
"id":"1gPROTEIN_c",
"name":"",
"compartment":"c",
"notes":{
"original_bigg_ids":[
"1gPROTEIN_c"
]
},
"annotation":{
"bigg.metabolite":[
"1gPROTEIN"
],
"sbo":"SBO:0000247"
}
},
{
"id":"1gRNA2_c",
"name":"",
"compartment":"c",
"notes":{
"original_bigg_ids":[
"1gRNA2_c"
]
},
"annotation":{
"bigg.metabolite":[
"1gRNA2"
],
"sbo":"SBO:0000247"
}
},
{
"id":"3oxhdACP_c",
"name":"3-oxohexadecanoyl-acp",
"compartment":"c",
"charge":0,
"formula":"C27H49N2O9PRS",
"notes":{
"original_bigg_ids":[
"3oxhdACP_c"
]
},
"annotation":{
"bigg.metabolite":[
"3oxhdACP"
],
"sbo":"SBO:0000247"
}
},
{
"id":"1gRNA_c",
"name":"",
"compartment":"c",
"notes":{
"original_bigg_ids":[
"1gRNA_c"
]
},
"annotation":{
"bigg.metabolite":[
"1gRNA"
],
"sbo":"SBO:0000247"
}
},
{
"id":"1gUnmeasuredSolutes_c",
"name":"",
"compartment":"c",
"notes":{
"original_bigg_ids":[
"1gUnmeasuredSolutes_c"
]
},
"annotation":{
"bigg.metabolite":[
"1gUnmeasuredSolutes"
],
"sbo":"SBO:0000247"
}
},
{
"id":"5aizc_c",
"name":"5-amino-1-(5-phospho-D-ribosyl)imidazole-4-carboxylate",
"compartment":"c",
"charge":-2,
"formula":"C9H11N3O9P",
"notes":{
"original_bigg_ids":[
"5aizc_c"
]
},
"annotation":{
"bigg.metabolite":[
"5aizc"
],
"biocyc":[
"META:PHOSPHORIBOSYL-CARBOXY-AMINOIMIDAZOLE"
],
"chebi":[
"CHEBI:77657",
"CHEBI:12103",
"CHEBI:575",
"CHEBI:18968",
"CHEBI:58564",
"CHEBI:28413",
"CHEBI:41336"
],
"hmdb":[
"HMDB06273",
"HMDB62424"
],
"inchi_key":[
"XFVULMDJZXYMSG-ZIYNGMLESA-L"
],
"kegg.compound":[
"C04751"
],
"metanetx.chemical":[
"MNXM507"
],
"reactome.compound":[
"111395"
],
"sbo":"SBO:0000247",
"seed.compound":[
"cpd02893"
]
}
},
{
"id":"5aop_c",
"name":"5-Amino-4-oxopentanoate",
"compartment":"c",
"charge":0,
"formula":"C5H9NO3",
"notes":{
"original_bigg_ids":[
"5aop_c"
]
},
"annotation":{
"bigg.metabolite":[
"5aop"
],
"biocyc":[
"META:5-AMINO-LEVULINATE"
],
"chebi":[
"CHEBI:20547",
"CHEBI:356416",
"CHEBI:132970",
"CHEBI:12109",
"CHEBI:2034",
"CHEBI:17549"
],
"hmdb":[
"HMDB01149"
],
"inchi_key":[
"ZGXJTSGNIOSYLO-UHFFFAOYSA-N"
],
"kegg.compound":[
"C00430"
],
"kegg.drug":[
"D07567"
],
"lipidmaps":[
"LMFA01100055"
],
"metanetx.chemical":[
"MNXM405"
],
"reactome.compound":[
"189489",
"189466"
],
"sbo":"SBO:0000247",
"seed.compound":[
"cpd00338"
]
}
},
{
"id":"3oxocACP_c",
"name":"3-oxooctanoyl-acp",
"compartment":"c",
"charge":0,
"formula":"C19H33N2O9PRS",
"notes":{
"original_bigg_ids":[
"3oxocACP_c"
]
},
"annotation":{
"bigg.metabolite":[
"3oxocACP"
],
"sbo":"SBO:0000247"
}
},
{
"id":"5aprbu_c",
"name":"5-Amino-6-(5'-phosphoribitylamino)uracil",
"compartment":"c",
"charge":-2,
"formula":"C9H15N4O9P",
"notes":{
"original_bigg_ids":[
"5aprbu_c"
]
},
"annotation":{
"bigg.metabolite":[
"5aprbu"
],
"biocyc":[
"META:CPD-1086"
],
"chebi":[
"CHEBI:2031",
"CHEBI:58421",
"CHEBI:12107",
"CHEBI:18247"
],
"hmdb":[
"HMDB03841"
],
"inchi_key":[
"RQRINYISXYAZKL-RPDRRWSUSA-L"
],
"kegg.compound":[
"C04454"
],
"metanetx.chemical":[
"MNXM1178"
],
"sbo":"SBO:0000247",
"seed.compound":[
"cpd02720"
]
}
},
{
"id":"1h2nap_c",
"name":"1-Hydroxy-2-naphthoate",
"compartment":"c",
"charge":-1,
"notes":{
"original_bigg_ids":[
"1h2nap_c"
]
},
"annotation":{
"bigg.metabolite":[
"1h2nap"
],
"sbo":"SBO:0000247"
}
},
{
"id":"3pg_c",
"name":"3-Phospho-D-glycerate",
"compartment":"c",
"charge":-3,
"formula":"C3H4O7P",
"notes":{
"original_bigg_ids":[
"3pg_c"
]
},
"annotation":{
"bigg.metabolite":[
"3pg"
],
"biocyc":[
"META:G3P"
],
"chebi":[
"CHEBI:11879",
"CHEBI:11880",
"CHEBI:17794",
"CHEBI:21029",
"CHEBI:1657",
"CHEBI:58272",
"CHEBI:12987"
],
"hmdb":[
"HMDB60180"
],
"inchi_key":[
"OSJPPGNTCRNQQC-UWTATZPHSA-K"
],
"kegg.compound":[
"C00197"
],
"metanetx.chemical":[
"MNXM126"
],
"reactome.compound":[
"6799493",
"29728"
],
"sabiork":[
"21216"
],
"sbo":"SBO:0000247",
"seed.compound":[
"cpd00169"
]
}
},
{
"id":"5apru_c",
"name":"5-Amino-6-(5'-phosphoribosylamino)uracil",
"compartment":"c",
"charge":-2,
"formula":"C9H13N4O9P",
"notes":{
"original_bigg_ids":[
"5apru_c"
]
},
"annotation":{
"bigg.metabolite":[
"5apru"
],
"biocyc":[
"META:CPD-602"
],
"chebi":[
"CHEBI:12108",
"CHEBI:58453",
"CHEBI:18337",
"CHEBI:2032",
"CHEBI:20546",
"CHEBI:59550",
"CHEBI:59551"
],
"inchi_key":[
"LZEXYCAGPMYXLX-UMMCILCDSA-L"
],
"kegg.compound":[
"C01268"
],
"metanetx.chemical":[
"MNXM1532"
],
"sbo":"SBO:0000247",
"seed.compound":[
"cpd00931"
]
}
},
{
"id":"3php_c",
"name":"3-Phosphohydroxypyruvate",
"compartment":"c",
"charge":-3,
"formula":"C3H2O7P",
"notes":{
"original_bigg_ids":[
"3php_c"
]
},
"annotation":{
"bigg.metabolite":[
"3php"
],
"biocyc":[
"META:3-P-HYDROXYPYRUVATE"
],
"chebi":[
"CHEBI:11883",
"CHEBI:11884",
"CHEBI:18110",
"CHEBI:1661",
"CHEBI:20192",
"CHEBI:20191",
"CHEBI:30933"
],
"hmdb":[
"HMDB60175",
"HMDB01024"
],
"inchi_key":[
"LFLUCDOSQPJJBE-UHFFFAOYSA-K"
],
"kegg.compound":[
"C03232"
],
"metanetx.chemical":[
"MNXM541"
],
"reactome.compound":[
"977329"
],
"sabiork":[
"2712"
],
"sbo":"SBO:0000247",
"seed.compound":[
"cpd02069"
]
}
},
{
"id":"5caiz_c",
"name":"5-phosphoribosyl-5-carboxyaminoimidazole",
"compartment":"c",
"charge":-3,
"formula":"C9H11N3O9P",
"notes":{
"original_bigg_ids":[
"5caiz_c"
]
},
"annotation":{
"bigg.metabolite":[
"5caiz"
],
"biocyc":[
"META:CPD0-181"
],
"chebi":[
"CHEBI:48000",
"CHEBI:58730"
],
"hmdb":[
"HMDB12268"
],
"inchi_key":[
"JHLXDWGVSYMXPL-XVFCMESISA-K"
],
"kegg.compound":[
"C15667"
],
"metanetx.chemical":[
"MNXM1409"
],
"sbo":"SBO:0000247",
"seed.compound":[
"cpd25523",
"cpd11310"
]
}
},
{
"id":"3psme_c",
"name":"5-O-(1-Carboxyvinyl)-3-phosphoshikimate",
"compartment":"c",
"charge":-4,
"formula":"C10H9O10P",
"notes":{
"original_bigg_ids":[
"3psme_c"
]
},
"annotation":{
"bigg.metabolite":[
"3psme"
],
"biocyc":[
"META:3-ENOLPYRUVYL-SHIKIMATE-5P"
],
"chebi":[
"CHEBI:20533",
"CHEBI:57701",
"CHEBI:2104",
"CHEBI:12094",
"CHEBI:12097",
"CHEBI:16257"
],
"inchi_key":[
"QUTYKIXIUDQOLK-PRJMDXOYSA-J"
],
"kegg.compound":[
"C01269"
],
"metanetx.chemical":[
"MNXM1365"
],
"reactome.compound":[
"964900"
],
"sabiork":[
"5488"
],
"sbo":"SBO:0000247",
"seed.compound":[
"cpd00932"
]
}
},
{
"id":"5dglcn_e",
"name":"5-Dehydro-D-gluconate",
"compartment":"e",
"charge":-1,
"formula":"C6H9O7",
"notes":{
"original_bigg_ids":[
"5dglcn_e"
]
},
"annotation":{
"bigg.metabolite":[
"5dglcn"
],
"biocyc":[
"META:5-DEHYDROGLUCONATE"
],
"chebi":[
"CHEBI:12121",
"CHEBI:20564",
"CHEBI:2051",
"CHEBI:17426",
"CHEBI:12120",
"CHEBI:58143"
],
"inchi_key":[
"IZSRJDGCGRAUAR-MROZADKFSA-M"
],
"kegg.compound":[
"C01062"
],
"metanetx.chemical":[
"MNXM963"
],
"sabiork":[
"2233"
],
"sbo":"SBO:0000247",
"seed.compound":[
"cpd00781"
]
}
},
{
"id":"3ump_c",
"name":"3  UMP C9H11N2O9P",
"compartment":"c",
"charge":-2,
"formula":"C9H11N2O9P",
"notes":{
"original_bigg_ids":[
"3ump_c"
]
},
"annotation":{
"bigg.metabolite":[
"3ump"
],
"biocyc":[
"META:CPD-3724"
],
"chebi":[
"CHEBI:1361",
"CHEBI:28895",
"CHEBI:27229",
"CHEBI:556513",
"CHEBI:60784",
"CHEBI:46259"
],
"hmdb":[
"HMDB60282"
],
"inchi_key":[
"FOGRQMPFHUHIGU-XVFCMESISA-L"
],
"kegg.compound":[
"C01368"
],
"metanetx.chemical":[
"MNXM2184"
],
"sabiork":[
"1716"
],
"sbo":"SBO:0000247",
"seed.compound":[
"cpd00989"
]
}
},
{
"id":"5dh4dglc_c",
"name":"5-Dehydro-4-deoxy-D-glucarate",
"compartment":"c",
"charge":-2,
"formula":"C6H6O7",
"notes":{
"original_bigg_ids":[
"5dh4dglc_c"
]
},
"annotation":{
"bigg.metabolite":[
"5dh4dglc"
],
"biocyc":[
"META:5-KETO-4-DEOXY-D-GLUCARATE"
],
"chebi":[
"CHEBI:35453",
"CHEBI:16369",
"CHEBI:12117",
"CHEBI:20561",
"CHEBI:35454",
"CHEBI:42815",
"CHEBI:42819",
"CHEBI:2048",
"CHEBI:43704"
],
"inchi_key":[
"QUURPCHWPQNNGL-ZAFYKAAXSA-L"
],
"kegg.compound":[
"C00679"
],
"metanetx.chemical":[
"MNXM854"
],
"sabiork":[
"5177"
],
"sbo":"SBO:0000247",
"seed.compound":[
"cpd00515"
]
}
},
{
"id":"1p3h5c_c",
"name":"L 1 Pyrroline 3 hydroxy 5 carboxylate C5H6NO3",
"compartment":"c",
"charge":-1,
"formula":"C5H6NO3",
"notes":{
"original_bigg_ids":[
"1p3h5c_c"
]
},
"annotation":{
"bigg.metabolite":[
"1p3h5c"
],
"biocyc":[
"META:PYRROLINE-HYDROXY-CARBOXYLATE"
],
"chebi":[
"CHEBI:6151",
"CHEBI:62612"
],
"hmdb":[
"HMDB62585"
],
"inchi_key":[
"WFOFKRKDDKGRIK-DMTCNVIQSA-M"
],
"kegg.compound":[
"C04281"
],
"metanetx.chemical":[
"MNXM114091"
],
"sbo":"SBO:0000247",
"seed.compound":[
"cpd02625"
]
}
},
{
"id":"44dpc_c",
"name":"All-trans-4,4'-diapo-zeta-carotene",
"compartment":"c",
"formula":"C30H44",
"notes":{
"original_bigg_ids":[
"44dpc_c"
]
},
"annotation":{
"bigg.metabolite":[
"44dpc"
],
"sbo":"SBO:0000247"
}
},
{
"id":"1pyr5c_c",
"name":"1-Pyrroline-5-carboxylate",
"compartment":"c",
"charge":-1,
"formula":"C5H6NO2",
"notes":{
"original_bigg_ids":[
"1pyr5c_c"
]
},
"annotation":{
"bigg.metabolite":[
"1pyr5c"
],
"biocyc":[
"META:L-DELTA1-PYRROLINE_5-CARBOXYLATE"
],
"chebi":[
"CHEBI:11297",
"CHEBI:26458",
"CHEBI:18727",
"CHEBI:371",
"CHEBI:15893",
"CHEBI:29066",
"CHEBI:11689",
"CHEBI:1372",
"CHEBI:17388",
"CHEBI:12409",
"CHEBI:19873",
"CHEBI:19095"
],
"hmdb":[
"HMDB01301",
"HMDB02240"
],
"inchi_key":[
"DWAKNKKXGALPNW-UHFFFAOYSA-M"
],
"kegg.compound":[
"C03912",
"C04322"
],
"metanetx.chemical":[
"MNXM1617"
],
"reactome.compound":[
"113590",
"35305"
],
"sabiork":[
"6942",
"7234"
],
"sbo":"SBO:0000247",
"seed.compound":[
"cpd29655",
"cpd02651",
"cpd02431"
]
}
},
{
"id":"5dpmev_c",
"name":" R  5 Diphosphomevalonate C6H10O10P2",
"compartment":"c",
"charge":-4,
"formula":"C6H10O10P2",
"notes":{
"original_bigg_ids":[
"5dpmev_c"
]
},
"annotation":{
"bigg.metabolite":[
"5dpmev"
],
"biocyc":[
"META:CPD-641"
],
"chebi":[
"CHEBI:332",
"CHEBI:57557",
"CHEBI:18674",
"CHEBI:10989",
"CHEBI:15899"
],
"hmdb":[
"HMDB01090"
],
"inchi_key":[
"SIGQQUBJQXSAMW-ZCFIWIBFSA-J"
],
"kegg.compound":[
"C01143"
],
"lipidmaps":[
"LMFA01050416"
],
"metanetx.chemical":[
"MNXM689"
],
"reactome.compound":[
"191403"
],
"sabiork":[
"5408"
],
"sbo":"SBO:0000247",
"seed.compound":[
"cpd00841"
]
}
},
{
"id":"44dpnp_c",
"name":"All-trans-4,4'-diaponeurosporene",
"compartment":"c",
"formula":"C30H42",
"notes":{
"original_bigg_ids":[
"44dpnp_c"
]
},
"annotation":{
"bigg.metabolite":[
"44dpnp"
],
"sbo":"SBO:0000247"
}
},
{
"id":"5drib_c",
"name":"5'-deoxyribose",
"compartment":"c",
"formula":"C5H10O4",
"notes":{
"original_bigg_ids":[
"5drib_c"
]
},
"annotation":{
"bigg.metabolite":[
"5drib"
],
"biocyc":[
"META:CPD0-2167"
],
"chebi":[
"CHEBI:62012"
],
"inchi_key":[
"WDRISBUVHBMJEF-MROZADKFSA-N"
],
"metanetx.chemical":[
"MNXM4391"
],
"sbo":"SBO:0000247",
"seed.compound":[
"cpd17002",
"cpd15380"
]
}
},
{
"id":"1tdecg3p_c",
"name":"1-tetradecanoyl-sn-glycerol 3-phosphate",
"compartment":"c",
"charge":-2,
"formula":"C17H33O7P1",
"notes":{
"original_bigg_ids":[
"1tdecg3p_c"
]
},
"annotation":{
"bigg.metabolite":[
"1tdecg3p"
],
"biocyc":[
"META:CPD-18379"
],
"chebi":[
"CHEBI:62833",
"CHEBI:72683"
],
"hmdb":[
"HMDB62321"
],
"inchi_key":[
"FAZBDRGXCKPVJU-MRXNPFEDSA-L"
],
"lipidmaps":[
"LMGP10050007"
],
"metanetx.chemical":[
"MNXM3426"
],
"reactome.compound":[
"8878649"
],
"sabiork":[
"26679"
],
"sbo":"SBO:0000247",
"seed.compound":[
"cpd15331"
],
"slm":[
"000000647"
]
}
},
{
"id":"44dpnsp_c",
"name":"4,4'-diaponeurosporenal",
"compartment":"c",
"formula":"C30H40O",
"notes":{
"original_bigg_ids":[
"44dpnsp_c"
]
},
"annotation":{
"bigg.metabolite":[
"44dpnsp"
],
"sbo":"SBO:0000247"
}
},
{
"id":"23camp_c",
"name":"2',3'-Cyclic AMP",
"compartment":"c",
"charge":-1,
"formula":"C10H11N5O6P",
"notes":{
"original_bigg_ids":[
"23camp_c"
]
},
"annotation":{
"bigg.metabolite":[
"23camp"
],
"biocyc":[
"META:CPD-3707"
],
"chebi":[
"CHEBI:823",
"CHEBI:60879",
"CHEBI:19212",
"CHEBI:40469",
"CHEBI:27844"
],
"inchi_key":[
"KMYWVDDIPVNLME-KQYNXXCUSA-M"
],
"kegg.compound":[
"C02353"
],
"metanetx.chemical":[
"MNXM2598"
],
"sabiork":[
"1882"
],
"sbo":"SBO:0000247",
"seed.compound":[
"cpd01570"
]
}
},
{
"id":"5fthf_c",
"name":"5-Formyltetrahydrofolate",
"compartment":"c",
"charge":-2,
"formula":"C20H21N7O7",
"notes":{
"original_bigg_ids":[
"5fthf_c"
]
},
"annotation":{
"bigg.metabolite":[
"5fthf"
],
"biocyc":[
"META:5-FORMYL-THF"
],
"chebi":[
"CHEBI:2057",
"CHEBI:18607",
"CHEBI:63606",
"CHEBI:12127",
"CHEBI:15640",
"CHEBI:65340",
"CHEBI:57457"
],
"hmdb":[
"HMDB06206",
"HMDB01562",
"HMDB62757"
],
"inchi_key":[
"VVIAGPKUTFNRDU-STQMWFEESA-L"
],
"kegg.compound":[
"C03479"
],
"kegg.drug":[
"D07986"
],
"metanetx.chemical":[
"MNXM1392"
],
"sabiork":[
"6654"
],
"sbo":"SBO:0000247",
"seed.compound":[
"cpd02197"
]
}
},
{
"id":"44dpnspo_c",
"name":"4,4'-diaponeurosporenoate",
"compartment":"c",
"formula":"C30H39O2",
"notes":{
"original_bigg_ids":[
"44dpnspo_c"
]
},
"annotation":{
"bigg.metabolite":[
"44dpnspo"
],
"sbo":"SBO:0000247"
}
},
{
"id":"5m3hACP_c",
"name":"5-methyl-3-hydroxy-hexanoyl-ACP",
"compartment":"c",
"charge":0,
"formula":"C18H33N2O9PRS",
"notes":{
"original_bigg_ids":[
"5m3hACP_c"
]
},
"annotation":{
"bigg.metabolite":[
"5m3hACP"
],
"sbo":"SBO:0000247"
}
},
{
"id":"44dpptf_c",
"name":"All-trans-4,4'-diapophytofluene",
"compartment":"c",
"formula":"C30H46",
"notes":{
"original_bigg_ids":[
"44dpptf_c"
]
},
"annotation":{
"bigg.metabolite":[
"44dpptf"
],
"sbo":"SBO:0000247"
}
},
{
"id":"5m3hhACP_c",
"name":"5-methyl-3-oxo-hexanoyl-ACP",
"compartment":"c",
"charge":0,
"formula":"C18H31N2O9PRS",
"notes":{
"original_bigg_ids":[
"5m3hhACP_c"
]
},
"annotation":{
"bigg.metabolite":[
"5m3hhACP"
],
"sbo":"SBO:0000247"
}
},
{
"id":"4aabutn_c",
"name":"4 Acetamidobutanoate C6H10NO3",
"compartment":"c",
"formula":"C6H10NO3",
"notes":{
"original_bigg_ids":[
"4aabutn_c"
]
},
"annotation":{
"bigg.metabolite":[
"4aabutn"
],
"biocyc":[
"META:CPD-35"
],
"chebi":[
"CHEBI:11951",
"CHEBI:17645",
"CHEBI:20303",
"CHEBI:1777"
],
"hmdb":[
"HMDB03681",
"HMDB60265",
"HMDB06238"
],
"inchi_key":[
"UZTFMUBKZQVKLK-UHFFFAOYSA-M"
],
"kegg.compound":[
"C02946"
],
"metanetx.chemical":[
"MNXM2083"
],
"sabiork":[
"2601"
],
"sbo":"SBO:0000247",
"seed.compound":[
"cpd01889"
]
}
},
{
"id":"5mdr1p_c",
"name":"5-Methylthio-5-deoxy-D-ribose 1-phosphate",
"compartment":"c",
"charge":-2,
"formula":"C6H11O7PS",
"notes":{
"original_bigg_ids":[
"5mdr1p_c"
]
},
"annotation":{
"bigg.metabolite":[
"5mdr1p"
],
"biocyc":[
"META:CPD-444"
],
"chebi":[
"CHEBI:20614",
"CHEBI:12769",
"CHEBI:12767",
"CHEBI:20616",
"CHEBI:30310",
"CHEBI:30311",
"CHEBI:58533",
"CHEBI:2102",
"CHEBI:27859",
"CHEBI:12770",
"CHEBI:30309"
],
"inchi_key":[
"JTFITTQBRJDSTL-KVTDHHQDSA-L"
],
"kegg.compound":[
"C04188"
],
"metanetx.chemical":[
"MNXM407"
],
"reactome.compound":[
"1237165"
],
"sabiork":[
"1642"
],
"sbo":"SBO:0000247",
"seed.compound":[
"cpd02574",
"cpd29669"
]
}
},
{
"id":"4abut_c",
"name":"4-Aminobutanoate",
"compartment":"c",
"charge":0,
"formula":"C4H9NO2",
"notes":{
"original_bigg_ids":[
"4abut_c"
]
},
"annotation":{
"bigg.metabolite":[
"4abut"
],
"biocyc":[
"META:4-AMINO-BUTYRATE"
],
"chebi":[
"CHEBI:40483",
"CHEBI:20317",
"CHEBI:1786",
"CHEBI:16865",
"CHEBI:30566",
"CHEBI:193777",
"CHEBI:11961",
"CHEBI:59888",
"CHEBI:20318"
],
"envipath":[
"32de3cf4-e3e6-4168-956e-32fa5ddb0ce1/compound/e90ecce1-b9b5-49f9-85d9-b83421426cbb"
],
"hmdb":[
"HMDB00112"
],
"inchi_key":[
"BTCSSZJGUNDROE-UHFFFAOYSA-N"
],
"kegg.compound":[
"C00334"
],
"kegg.drug":[
"D00058"
],
"lipidmaps":[
"LMFA01100039"
],
"metanetx.chemical":[
"MNXM192"
],
"reactome.compound":[
"428571",
"352011",
"916850",
"352003"
],
"sabiork":[
"2021"
],
"sbo":"SBO:0000247",
"seed.compound":[
"cpd00281"
]
}
},
{
"id":"5mhACP_c",
"name":"5-methyl-trans-hex-2-enoyl-ACP",
"compartment":"c",
"charge":0,
"formula":"C18H31N2O8PRS",
"notes":{
"original_bigg_ids":[
"5mhACP_c"
]
},
"annotation":{
"bigg.metabolite":[
"5mhACP"
],
"sbo":"SBO:0000247"
}
},
{
"id":"23ccmp_c",
"name":"2',3'-Cyclic CMP",
"compartment":"c",
"charge":-1,
"formula":"C9H11N3O7P",
"notes":{
"original_bigg_ids":[
"23ccmp_c"
]
},
"annotation":{
"bigg.metabolite":[
"23ccmp"
],
"biocyc":[
"META:CPD-3713"
],
"chebi":[
"CHEBI:824",
"CHEBI:60877",
"CHEBI:27652",
"CHEBI:19213"
],
"inchi_key":[
"NMPZCCZXCOMSDQ-XVFCMESISA-M"
],
"kegg.compound":[
"C02354"
],
"metanetx.chemical":[
"MNXM3148"
],
"sabiork":[
"2406"
],
"sbo":"SBO:0000247",
"seed.compound":[
"cpd01571"
]
}
},
{
"id":"4abut_e",
"name":"4-Aminobutanoate",
"compartment":"e",
"charge":0,
"formula":"C4H9NO2",
"notes":{
"original_bigg_ids":[
"4abut_e"
]
},
"annotation":{
"bigg.metabolite":[
"4abut"
],
"biocyc":[
"META:4-AMINO-BUTYRATE"
],
"chebi":[
"CHEBI:40483",
"CHEBI:20317",
"CHEBI:1786",
"CHEBI:16865",
"CHEBI:30566",
"CHEBI:193777",
"CHEBI:11961",
"CHEBI:59888",
"CHEBI:20318"
],
"envipath":[
"32de3cf4-e3e6-4168-956e-32fa5ddb0ce1/compound/e90ecce1-b9b5-49f9-85d9-b83421426cbb"
],
"hmdb":[
"HMDB00112"
],
"inchi_key":[
"BTCSSZJGUNDROE-UHFFFAOYSA-N"
],
"kegg.compound":[
"C00334"
],
"kegg.drug":[
"D00058"
],
"lipidmaps":[
"LMFA01100039"
],
"metanetx.chemical":[
"MNXM192"
],
"reactome.compound":[
"428571",
"352011",
"916850",
"352003"
],
"sabiork":[
"2021"
],
"sbo":"SBO:0000247",
"seed.compound":[
"cpd00281"
]
}
},
{
"id":"23ccmp_e",
"name":"2',3'-Cyclic CMP",
"compartment":"e",
"charge":-1,
"formula":"C9H11N3O7P",
"notes":{
"original_bigg_ids":[
"23ccmp_e"
]
},
"annotation":{
"bigg.metabolite":[
"23ccmp"
],
"biocyc":[
"META:CPD-3713"
],
"chebi":[
"CHEBI:824",
"CHEBI:60877",
"CHEBI:27652",
"CHEBI:19213"
],
"inchi_key":[
"NMPZCCZXCOMSDQ-XVFCMESISA-M"
],
"kegg.compound":[
"C02354"
],
"metanetx.chemical":[
"MNXM3148"
],
"sabiork":[
"2406"
],
"sbo":"SBO:0000247",
"seed.compound":[
"cpd01571"
]
}
},
{
"id":"5mta_c",
"name":"5-Methylthioadenosine",
"compartment":"c",
"charge":0,
"formula":"C11H15N5O3S",
"notes":{
"original_bigg_ids":[
"5mta_c"
]
},
"annotation":{
"bigg.metabolite":[
"5mta"
],
"biocyc":[
"META:5-METHYLTHIOADENOSINE"
],
"chebi":[
"CHEBI:1966",
"CHEBI:18175",
"CHEBI:12064",
"CHEBI:14605",
"CHEBI:20494",
"CHEBI:12055",
"CHEBI:20491",
"CHEBI:17509",
"CHEBI:44181",
"CHEBI:1986",
"CHEBI:12771"
],
"hmdb":[
"HMDB01173"
],
"inchi_key":[
"WUUGFSXJNOTRMR-IOSLPCCCSA-N"
],
"kegg.compound":[
"C00170"
],
"metanetx.chemical":[
"MNXM150"
],
"reactome.compound":[
"5279412",
"353106"
],
"sabiork":[
"1960"
],
"sbo":"SBO:0000247",
"seed.compound":[
"cpd00147"
]
}
},
{
"id":"5mthf_c",
"name":"5-Methyltetrahydrofolate",
"compartment":"c",
"charge":-2,
"formula":"C20H24N7O6",
"notes":{
"original_bigg_ids":[
"5mthf_c"
]
},
"annotation":{
"bigg.metabolite":[
"5mthf"
],
"biocyc":[
"META:5-METHYL-THF"
],
"chebi":[
"CHEBI:18608",
"CHEBI:12146",
"CHEBI:136009",
"CHEBI:2097",
"CHEBI:20612",
"CHEBI:15641"
],
"hmdb":[
"HMDB01396"
],
"inchi_key":[
"ZNOVTXRBGFNYRX-STQMWFEESA-L"
],
"kegg.compound":[
"C00440"
],
"kegg.drug":[
"D09353"
],
"metanetx.chemical":[
"MNXM318"
],
"reactome.compound":[
"200709",
"200665"
],
"sabiork":[
"2051"
],
"sbo":"SBO:0000247",
"seed.compound":[
"cpd00345"
]
}
},
{
"id":"4abutn_c",
"name":"4-Aminobutanal",
"compartment":"c",
"charge":1,
"formula":"C4H10NO",
"notes":{
"original_bigg_ids":[
"4abutn_c"
]
},
"annotation":{
"bigg.metabolite":[
"4abutn"
],
"biocyc":[
"META:4-AMINO-BUTYRALDEHYDE"
],
"chebi":[
"CHEBI:11960",
"CHEBI:20316",
"CHEBI:58264",
"CHEBI:17769",
"CHEBI:1785"
],
"hmdb":[
"HMDB60247",
"HMDB01080"
],
"inchi_key":[
"DZQLQEYLEYWJIB-UHFFFAOYSA-O"
],
"kegg.compound":[
"C00555"
],
"metanetx.chemical":[
"MNXM422"
],
"sabiork":[
"2092"
],
"sbo":"SBO:0000247",
"seed.compound":[
"cpd00434",
"cpd12219"
]
}
},
{
"id":"5mtr_c",
"name":"5-Methylthio-D-ribose",
"compartment":"c",
"charge":0,
"formula":"C6H12O4S",
"notes":{
"original_bigg_ids":[
"5mtr_c"
]
},
"annotation":{
"bigg.metabolite":[
"5mtr"
],
"biocyc":[
"META:CPD-560"
],
"chebi":[
"CHEBI:16895",
"CHEBI:2101",
"CHEBI:78440",
"CHEBI:22007",
"CHEBI:57941",
"CHEBI:12148"
],
"inchi_key":[
"ACWASDPGAVYCNI-JKUQZMGJSA-N"
],
"kegg.compound":[
"C03089"
],
"metanetx.chemical":[
"MNXM1592"
],
"sabiork":[
"1638"
],
"sbo":"SBO:0000247",
"seed.compound":[
"cpd01981"
]
}
},
{
"id":"23cgmp_c",
"name":"2',3'-Cyclic GMP",
"compartment":"c",
"charge":-1,
"formula":"C10H11N5O7P",
"notes":{
"original_bigg_ids":[
"23cgmp_c"
]
},
"annotation":{
"bigg.metabolite":[
"23cgmp"
],
"biocyc":[
"META:CPD-3709"
],
"chebi":[
"CHEBI:28181",
"CHEBI:19214",
"CHEBI:60837",
"CHEBI:825"
],
"inchi_key":[
"UASRYODFRYWBRC-UUOKFMHZSA-M"
],
"kegg.compound":[
"C06194"
],
"metanetx.chemical":[
"MNXM3149"
],
"sabiork":[
"1900"
],
"sbo":"SBO:0000247",
"seed.compound":[
"cpd03702"
]
}
},
{
"id":"4abz_c",
"name":"4-Aminobenzoate",
"compartment":"c",
"charge":-1,
"formula":"C7H6NO2",
"notes":{
"original_bigg_ids":[
"4abz_c"
]
},
"annotation":{
"bigg.metabolite":[
"4abz"
],
"biocyc":[
"META:P-AMINO-BENZOATE"
],
"chebi":[
"CHEBI:30753",
"CHEBI:20314",
"CHEBI:44778",
"CHEBI:11959",
"CHEBI:113372",
"CHEBI:20315",
"CHEBI:17836",
"CHEBI:1783"
],
"envipath":[
"32de3cf4-e3e6-4168-956e-32fa5ddb0ce1/compound/a5ad09dc-a75c-4ad4-8917-a62ebefdc941"
],
"hmdb":[
"HMDB01392"
],
"inchi_key":[
"ALYNCZNDIQEVRV-UHFFFAOYSA-M"
],
"kegg.compound":[
"C00568"
],
"kegg.drug":[
"D02456"
],
"metanetx.chemical":[
"MNXM421"
],
"sabiork":[
"2099"
],
"sbo":"SBO:0000247",
"seed.compound":[
"cpd00443"
]
}
},
{
"id":"23cump_c",
"name":"2',3'-Cyclic UMP",
"compartment":"c",
"charge":-1,
"formula":"C9H10N2O8P",
"notes":{
"original_bigg_ids":[
"23cump_c"
]
},
"annotation":{
"bigg.metabolite":[
"23cump"
],
"biocyc":[
"META:CPD-3725"
],
"chebi":[
"CHEBI:28637",
"CHEBI:826",
"CHEBI:60873",
"CHEBI:19215"
],
"hmdb":[
"HMDB11640"
],
"inchi_key":[
"HWDMHJDYMFRXOX-XVFCMESISA-M"
],
"kegg.compound":[
"C02355"
],
"metanetx.chemical":[
"MNXM3150"
],
"sabiork":[
"2407"
],
"sbo":"SBO:0000247",
"seed.compound":[
"cpd01572"
]
}
},
{
"id":"5mtr_e",
"name":"5-Methylthio-D-ribose",
"compartment":"e",
"charge":0,
"formula":"C6H12O4S",
"notes":{
"original_bigg_ids":[
"5mtr_e"
]
},
"annotation":{
"bigg.metabolite":[
"5mtr"
],
"biocyc":[
"META:CPD-560"
],
"chebi":[
"CHEBI:16895",
"CHEBI:2101",
"CHEBI:78440",
"CHEBI:22007",
"CHEBI:57941",
"CHEBI:12148"
],
"inchi_key":[
"ACWASDPGAVYCNI-JKUQZMGJSA-N"
],
"kegg.compound":[
"C03089"
],
"metanetx.chemical":[
"MNXM1592"
],
"sabiork":[
"1638"
],
"sbo":"SBO:0000247",
"seed.compound":[
"cpd01981"
]
}
},
{
"id":"4abz_e",
"name":"4-Aminobenzoate",
"compartment":"e",
"charge":-1,
"formula":"C7H6NO2",
"notes":{
"original_bigg_ids":[
"4abz_e"
]
},
"annotation":{
"bigg.metabolite":[
"4abz"
],
"biocyc":[
"META:P-AMINO-BENZOATE"
],
"chebi":[
"CHEBI:30753",
"CHEBI:20314",
"CHEBI:44778",
"CHEBI:11959",
"CHEBI:113372",
"CHEBI:20315",
"CHEBI:17836",
"CHEBI:1783"
],
"envipath":[
"32de3cf4-e3e6-4168-956e-32fa5ddb0ce1/compound/a5ad09dc-a75c-4ad4-8917-a62ebefdc941"
],
"hmdb":[
"HMDB01392"
],
"inchi_key":[
"ALYNCZNDIQEVRV-UHFFFAOYSA-M"
],
"kegg.compound":[
"C00568"
],
"kegg.drug":[
"D02456"
],
"metanetx.chemical":[
"MNXM421"
],
"sabiork":[
"2099"
],
"sbo":"SBO:0000247",
"seed.compound":[
"cpd00443"
]
}
},
{
"id":"5pmev_c",
"name":" R  5 Phosphomevalonate C6H10O7P",
"compartment":"c",
"charge":-3,
"formula":"C6H10O7P",
"notes":{
"original_bigg_ids":[
"5pmev_c"
]
},
"annotation":{
"bigg.metabolite":[
"5pmev"
],
"biocyc":[
"META:CPD-499"
],
"chebi":[
"CHEBI:10990",
"CHEBI:333",
"CHEBI:10991",
"CHEBI:58146",
"CHEBI:18675",
"CHEBI:17436"
],
"hmdb":[
"HMDB01343"
],
"inchi_key":[
"OKZYCXHTTZZYSK-ZCFIWIBFSA-K"
],
"kegg.compound":[
"C01107"
],
"lipidmaps":[
"LMFA01050415"
],
"metanetx.chemical":[
"MNXM567"
],
"sabiork":[
"5389"
],
"sbo":"SBO:0000247",
"seed.compound":[
"cpd00812"
]
}
},
{
"id":"23dappa_c",
"name":"2,3-diaminopropionate",
"compartment":"c",
"formula":"C3H9N2O2",
"notes":{
"original_bigg_ids":[
"23dappa_c"
]
},
"annotation":{
"bigg.metabolite":[
"23dappa"
],
"biocyc":[
"META:L-23-DIAMINOPROPANOATE",
"META:23-Diaminopropanoate"
],
"chebi":[
"CHEBI:19309",
"CHEBI:16303",
"CHEBI:18383",
"CHEBI:11419",
"CHEBI:84374",
"CHEBI:42159",
"CHEBI:58468",
"CHEBI:6153",
"CHEBI:876",
"CHEBI:42164",
"CHEBI:13043",
"CHEBI:49983",
"CHEBI:57721",
"CHEBI:21190"
],
"hmdb":[
"HMDB02006"
],
"inchi_key":[
"PECYZEOJVXMISF-REOHCLBHSA-N"
],
"kegg.compound":[
"C06393",
"C03401"
],
"lipidmaps":[
"LMFA01100051"
],
"metanetx.chemical":[
"MNXM91374"
],
"sabiork":[
"8608",
"6603"
],
"sbo":"SBO:0000247",
"seed.compound":[
"cpd02150",
"cpd21925",
"cpd03828"
]
}
},
{
"id":"4adcho_c",
"name":"4-amino-4-deoxychorismate",
"compartment":"c",
"charge":-1,
"formula":"C10H10NO5",
"notes":{
"original_bigg_ids":[
"4adcho_c"
]
},
"annotation":{
"bigg.metabolite":[
"4adcho"
],
"biocyc":[
"META:4-AMINO-4-DEOXYCHORISMATE"
],
"chebi":[
"CHEBI:35181",
"CHEBI:11956",
"CHEBI:18198",
"CHEBI:58406",
"CHEBI:1943",
"CHEBI:35180"
],
"inchi_key":[
"OIUJHGOLFKDBSU-HTQZYQBOSA-M"
],
"kegg.compound":[
"C11355"
],
"metanetx.chemical":[
"MNXM1458"
],
"sabiork":[
"13425"
],
"sbo":"SBO:0000247",
"seed.compound":[
"cpd08210"
]
}
},
{
"id":"23ddhb_c",
"name":"2,3-Dihydro-2,3-dihydroxybenzoate",
"compartment":"c",
"charge":-1,
"formula":"C7H7O4",
"notes":{
"original_bigg_ids":[
"23ddhb_c"
]
},
"annotation":{
"bigg.metabolite":[
"23ddhb"
],
"biocyc":[
"META:DIHYDRO-DIOH-BENZOATE"
],
"chebi":[
"CHEBI:11420",
"CHEBI:19311",
"CHEBI:57576",
"CHEBI:58764",
"CHEBI:15941",
"CHEBI:48968",
"CHEBI:11423",
"CHEBI:877"
],
"inchi_key":[
"INCSWYKICIYAHB-WDSKDSINSA-M"
],
"kegg.compound":[
"C04171"
],
"metanetx.chemical":[
"MNXM114261"
],
"sabiork":[
"7130"
],
"sbo":"SBO:0000247",
"seed.compound":[
"cpd02566",
"cpd29666"
]
}
},
{
"id":"6hmhpt_c",
"name":"6-hydroxymethyl dihydropterin",
"compartment":"c",
"charge":0,
"formula":"C7H9N5O2",
"notes":{
"original_bigg_ids":[
"6hmhpt_c"
]
},
"annotation":{
"bigg.metabolite":[
"6hmhpt"
],
"biocyc":[
"META:AMINO-OH-HYDROXYMETHYL-DIHYDROPTERIDINE"
],
"chebi":[
"CHEBI:19456",
"CHEBI:1003",
"CHEBI:11511",
"CHEBI:17083",
"CHEBI:44841"
],
"inchi_key":[
"CQQNNQTXUGLUEV-UHFFFAOYSA-N"
],
"kegg.compound":[
"C01300"
],
"metanetx.chemical":[
"MNXM937"
],
"sabiork":[
"5516"
],
"sbo":"SBO:0000247",
"seed.compound":[
"cpd29670",
"cpd00954"
]
}
},
{
"id":"4ahmmp_c",
"name":"4-Amino-5-hydroxymethyl-2-methylpyrimidine",
"compartment":"c",
"charge":0,
"formula":"C6H9N3O",
"notes":{
"original_bigg_ids":[
"4ahmmp_c"
]
},
"annotation":{
"bigg.metabolite":[
"4ahmmp"
],
"biocyc":[
"META:HMP"
],
"chebi":[
"CHEBI:43206",
"CHEBI:11957",
"CHEBI:1781",
"CHEBI:16892",
"CHEBI:20312"
],
"envipath":[
"32de3cf4-e3e6-4168-956e-32fa5ddb0ce1/compound/05e806c1-5e9c-4cd7-b31a-1cff94880c8a"
],
"inchi_key":[
"VUTBELPREDJDDH-UHFFFAOYSA-N"
],
"kegg.compound":[
"C01279"
],
"metanetx.chemical":[
"MNXM874"
],
"sabiork":[
"5497"
],
"sbo":"SBO:0000247",
"seed.compound":[
"cpd00939"
]
}
},
{
"id":"6hmhptpp_c",
"name":"6-hydroxymethyl-dihydropterin pyrophosphate",
"compartment":"c",
"charge":-3,
"formula":"C7H8N5O8P2",
"notes":{
"original_bigg_ids":[
"6hmhptpp_c"
]
},
"annotation":{
"bigg.metabolite":[
"6hmhptpp"
],
"biocyc":[
"META:DIHYDROPTERIN-CH2OH-PP"
],
"chebi":[
"CHEBI:15998",
"CHEBI:11512",
"CHEBI:11517",
"CHEBI:72950",
"CHEBI:73083",
"CHEBI:1011",
"CHEBI:57602",
"CHEBI:19465"
],
"inchi_key":[
"FCQGJGLSOWZZON-UHFFFAOYSA-K"
],
"kegg.compound":[
"C04807"
],
"metanetx.chemical":[
"MNXM1160"
],
"sbo":"SBO:0000247",
"seed.compound":[
"cpd16760"
]
}
},
{
"id":"PG_ST_w",
"name":"Acetylglucosamine--N-acetylmuramoyl-(tetrapeptide) diphospho-undecaprenol dimer with L-(gly)5-D cross-link strand length 6",
"compartment":"w",
"charge":9,
"formula":"C607H983N144O280P2",
"notes":{
"original_bigg_ids":[
"PG_ST_w"
]
},
"annotation":{
"bigg.metabolite":[
"PG_ST"
],
"sbo":"SBO:0000247"
}
},
{
"id":"6m3hhACP_c",
"name":"6-methyl-3-hydroxy-heptanoyl-ACP",
"compartment":"c",
"charge":0,
"formula":"C19H35N2O9PRS",
"notes":{
"original_bigg_ids":[
"6m3hhACP_c"
]
},
"annotation":{
"bigg.metabolite":[
"6m3hhACP"
],
"sbo":"SBO:0000247"
}
},
{
"id":"6m3hoACP_c",
"name":"6-methyl-3-hydroxy-octanoyl-ACP",
"compartment":"c",
"charge":0,
"formula":"C20H37N2O9PRS",
"notes":{
"original_bigg_ids":[
"6m3hoACP_c"
]
},
"annotation":{
"bigg.metabolite":[
"6m3hoACP"
],
"sbo":"SBO:0000247"
}
},
{
"id":"6m3oACP_c",
"name":"6-methyl-3-oxo-octanoyl-ACP",
"compartment":"c",
"charge":0,
"formula":"C20H35N2O9PRS",
"notes":{
"original_bigg_ids":[
"6m3oACP_c"
]
},
"annotation":{
"bigg.metabolite":[
"6m3oACP"
],
"sbo":"SBO:0000247"
}
},
{
"id":"23dhdp_c",
"name":"2,3-Dihydrodipicolinate",
"compartment":"c",
"charge":-2,
"formula":"C7H5NO4",
"notes":{
"original_bigg_ids":[
"23dhdp_c"
]
},
"annotation":{
"bigg.metabolite":[
"23dhdp"
],
"biocyc":[
"META:2-3-DIHYDRODIPICOLINATE"
],
"chebi":[
"CHEBI:18042",
"CHEBI:23739",
"CHEBI:878",
"CHEBI:48052",
"CHEBI:30620",
"CHEBI:19312",
"CHEBI:29048",
"CHEBI:11421"
],
"hmdb":[
"HMDB12247"
],
"inchi_key":[
"UWOCFOFVIBZJGH-YFKPBYRVSA-L"
],
"kegg.compound":[
"C03340"
],
"metanetx.chemical":[
"MNXM807"
],
"sabiork":[
"6562"
],
"sbo":"SBO:0000247",
"seed.compound":[
"cpd02120"
]
}
},
{
"id":"23dhmb_c",
"name":"(R)-2,3-Dihydroxy-3-methylbutanoate",
"compartment":"c",
"charge":0,
"formula":"C5H9O4",
"notes":{
"original_bigg_ids":[
"23dhmb_c"
]
},
"annotation":{
"bigg.metabolite":[
"23dhmb"
],
"biocyc":[
"META:CPD-13357"
],
"chebi":[
"CHEBI:10966",
"CHEBI:18645",
"CHEBI:49072",
"CHEBI:15684",
"CHEBI:305"
],
"hmdb":[
"HMDB12141"
],
"inchi_key":[
"JTEYKUFKXGDTEU-VKHMYHEASA-M"
],
"kegg.compound":[
"C04272"
],
"lipidmaps":[
"LMFA01050453"
],
"metanetx.chemical":[
"MNXM114097"
],
"sbo":"SBO:0000247",
"seed.compound":[
"cpd19030"
]
}
},
{
"id":"23dhmp_c",
"name":"(R)-2,3-Dihydroxy-3-methylpentanoate",
"compartment":"c",
"charge":-1,
"formula":"C6H11O4",
"notes":{
"original_bigg_ids":[
"23dhmp_c"
]
},
"annotation":{
"bigg.metabolite":[
"23dhmp"
],
"biocyc":[
"META:1-KETO-2-METHYLVALERATE"
],
"chebi":[
"CHEBI:18646",
"CHEBI:49258",
"CHEBI:306",
"CHEBI:27512"
],
"hmdb":[
"HMDB12140"
],
"inchi_key":[
"PDGXJDXVGMHUIR-UJURSFKZSA-M"
],
"kegg.compound":[
"C06007"
],
"lipidmaps":[
"LMFA01050452"
],
"metanetx.chemical":[
"MNXM1202"
],
"sbo":"SBO:0000247",
"seed.compound":[
"cpd19046"
]
}
},
{
"id":"6m3ohACP_c",
"name":"6-methyl-3-oxo-heptanoyl-ACP",
"compartment":"c",
"charge":0,
"formula":"C19H33N2O9PRS",
"notes":{
"original_bigg_ids":[
"6m3ohACP_c"
]
},
"annotation":{
"bigg.metabolite":[
"6m3ohACP"
],
"sbo":"SBO:0000247"
}
},
{
"id":"ST_xan_c",
"name":"Staphyloxanthin; beta-D-glucopyranosyl 1-O-(4,4'-diaponeurosporen-4-oate)-6-O-(12-methyltetradecanoate)",
"compartment":"c",
"formula":"C51H78O8",
"notes":{
"original_bigg_ids":[
"ST_xan_c"
]
},
"annotation":{
"bigg.metabolite":[
"ST_xan"
],
"sbo":"SBO:0000247"
}
},
{
"id":"6mhACP_c",
"name":"6-methyl-heptanoyl-ACP",
"compartment":"c",
"charge":0,
"formula":"C19H35N2O8PRS",
"notes":{
"original_bigg_ids":[
"6mhACP_c"
]
},
"annotation":{
"bigg.metabolite":[
"6mhACP"
],
"sbo":"SBO:0000247"
}
},
{
"id":"25aics_c",
"name":"(S)-2-[5-Amino-1-(5-phospho-D-ribosyl)imidazole-4-carboxamido]succinate",
"compartment":"c",
"charge":-4,
"formula":"C13H15N4O12P",
"notes":{
"original_bigg_ids":[
"25aics_c"
]
},
"annotation":{
"bigg.metabolite":[
"25aics"
],
"biocyc":[
"META:P-RIBOSYL-4-SUCCCARB-AMINOIMIDAZOLE"
],
"chebi":[
"CHEBI:78110",
"CHEBI:18319",
"CHEBI:58443",
"CHEBI:11028",
"CHEBI:18965",
"CHEBI:572"
],
"hmdb":[
"HMDB00797",
"HMDB06274"
],
"inchi_key":[
"NAQGHJTUZRHGAC-ZZZDFHIKSA-J"
],
"kegg.compound":[
"C04823"
],
"metanetx.chemical":[
"MNXM607"
],
"reactome.compound":[
"111399"
],
"sabiork":[
"1893"
],
"sbo":"SBO:0000247",
"seed.compound":[
"cpd19032"
]
}
},
{
"id":"25dhpp_c",
"name":"2 5 Diamino 6 hydroxy 4  5  phosphoribosylamino  pyrimidine C9H14N5O8P",
"compartment":"c",
"charge":-1,
"formula":"C9H14N5O8P",
"notes":{
"original_bigg_ids":[
"25dhpp_c"
]
},
"annotation":{
"bigg.metabolite":[
"25dhpp"
],
"metanetx.chemical":[
"MNXM90906"
],
"sbo":"SBO:0000247"
}
},
{
"id":"WTA40rPG_w",
"name":"Peptidoglycan bound wall teichoic acid",
"compartment":"w",
"formula":"C323H549N60O213P15",
"notes":{
"original_bigg_ids":[
"WTA40rPG_w"
]
},
"annotation":{
"bigg.metabolite":[
"WTA40rPG"
],
"sbo":"SBO:0000247"
}
},
{
"id":"6moACP_c",
"name":"6-methyl-octanoyl-ACP",
"compartment":"c",
"charge":0,
"formula":"C20H37N2O8PRS",
"notes":{
"original_bigg_ids":[
"6moACP_c"
]
},
"annotation":{
"bigg.metabolite":[
"6moACP"
],
"sbo":"SBO:0000247"
}
},
{
"id":"WTA40r_ala_w",
"name":"",
"compartment":"w",
"charge":18,
"formula":"C266H532N20O310P42",
"notes":{
"original_bigg_ids":[
"WTA40r_ala_w"
]
},
"annotation":{
"bigg.metabolite":[
"WTA40r_ala"
],
"sbo":"SBO:0000247"
}
},
{
"id":"6mth2eACP_c",
"name":"6-methyl-trans-hept-2-enoyl-ACP",
"compartment":"c",
"charge":0,
"formula":"C19H33N2O8PRS",
"notes":{
"original_bigg_ids":[
"6mth2eACP_c"
]
},
"annotation":{
"bigg.metabolite":[
"6mth2eACP"
],
"sbo":"SBO:0000247"
}
},
{
"id":"6mto2eACP_c",
"name":"6-methyl-trans-oct-2-enoyl-ACP",
"compartment":"c",
"charge":0,
"formula":"C20H35N2O8PRS",
"notes":{
"original_bigg_ids":[
"6mto2eACP_c"
]
},
"annotation":{
"bigg.metabolite":[
"6mto2eACP"
],
"sbo":"SBO:0000247"
}
},
{
"id":"26dap_LL_c",
"name":"LL-2,6-Diaminoheptanedioate",
"compartment":"c",
"charge":0,
"formula":"C7H14N2O4",
"notes":{
"original_bigg_ids":[
"26dap__LL_c"
]
},
"annotation":{
"bigg.metabolite":[
"26dap_LL"
],
"biocyc":[
"META:LL-DIAMINOPIMELATE"
],
"chebi":[
"CHEBI:21428",
"CHEBI:6341",
"CHEBI:21429",
"CHEBI:16026",
"CHEBI:57609",
"CHEBI:13192",
"CHEBI:47031"
],
"hmdb":[
"HMDB01370"
],
"inchi_key":[
"GMKMEZVLHJARHF-WHFBIAKZSA-N"
],
"kegg.compound":[
"C00666"
],
"lipidmaps":[
"LMFA01170102"
],
"metanetx.chemical":[
"MNXM644"
],
"sabiork":[
"5171"
],
"sbo":"SBO:0000247",
"seed.compound":[
"cpd00504"
]
}
},
{
"id":"WTA40r_c",
"name":"(Rbo-P)40-[2-(alphaGlcNac)-Rbo-P]-Gro-P-Gro-P-ManNAc-GlcNAc-PP-undecaprenol",
"compartment":"c",
"charge":-2,
"formula":"C206H412O290P42",
"notes":{
"original_bigg_ids":[
"WTA40r_c"
]
},
"annotation":{
"bigg.metabolite":[
"WTA40r"
],
"sbo":"SBO:0000247"
}
},
{
"id":"26dap__M_c",
"name":"Meso-2,6-Diaminoheptanedioate",
"compartment":"c",
"charge":0,
"formula":"C7H14N2O4",
"notes":{
"original_bigg_ids":[
"26dap__M_c"
]
},
"annotation":{
"bigg.metabolite":[
"26dap__M"
],
"biocyc":[
"META:MESO-DIAMINOPIMELATE"
],
"chebi":[
"CHEBI:40838",
"CHEBI:12823",
"CHEBI:30308",
"CHEBI:57791",
"CHEBI:10598",
"CHEBI:25203",
"CHEBI:12825",
"CHEBI:12822",
"CHEBI:25204",
"CHEBI:16488"
],
"inchi_key":[
"GMKMEZVLHJARHF-SYDPRGILSA-N"
],
"kegg.compound":[
"C00680"
],
"metanetx.chemical":[
"MNXM529"
],
"sbo":"SBO:0000247",
"seed.compound":[
"cpd00516"
]
}
},
{
"id":"WTA40r_glcnac_c",
"name":"[2-(betaGlcNac)-Rbo-P]n-[2-(alphaGlcNac)-Rbo-P]-Gro-P-Gro-P-ManNAc-GlcNAc-PP-undecaprenol",
"compartment":"c",
"charge":18,
"formula":"C366H691N20O390P42",
"notes":{
"original_bigg_ids":[
"WTA40r_glcnac_c"
]
},
"annotation":{
"bigg.metabolite":[
"WTA40r_glcnac"
],
"sbo":"SBO:0000247"
}
},
{
"id":"26dap__M_e",
"name":"Meso-2,6-Diaminoheptanedioate",
"compartment":"e",
"charge":0,
"formula":"C7H14N2O4",
"notes":{
"original_bigg_ids":[
"26dap__M_e"
]
},
"annotation":{
"bigg.metabolite":[
"26dap__M"
],
"biocyc":[
"META:MESO-DIAMINOPIMELATE"
],
"chebi":[
"CHEBI:40838",
"CHEBI:12823",
"CHEBI:30308",
"CHEBI:57791",
"CHEBI:10598",
"CHEBI:25203",
"CHEBI:12825",
"CHEBI:12822",
"CHEBI:25204",
"CHEBI:16488"
],
"inchi_key":[
"GMKMEZVLHJARHF-SYDPRGILSA-N"
],
"kegg.compound":[
"C00680"
],
"metanetx.chemical":[
"MNXM529"
],
"sbo":"SBO:0000247",
"seed.compound":[
"cpd00516"
]
}
},
{
"id":"6pgc_c",
"name":"6-Phospho-D-gluconate",
"compartment":"c",
"charge":-3,
"formula":"C6H10O10P",
"notes":{
"original_bigg_ids":[
"6pgc_c"
]
},
"annotation":{
"bigg.metabolite":[
"6pgc"
],
"biocyc":[
"META:CPD-2961"
],
"chebi":[
"CHEBI:33851",
"CHEBI:2231",
"CHEBI:16863",
"CHEBI:40282",
"CHEBI:12232",
"CHEBI:48928",
"CHEBI:58759"
],
"hmdb":[
"HMDB01316",
"HMDB62800"
],
"inchi_key":[
"BIRSGZKFKXLSJQ-SQOUGZDYSA-K"
],
"kegg.compound":[
"C00345"
],
"metanetx.chemical":[
"MNXM325"
],
"reactome.compound":[
"29996"
],
"sabiork":[
"22801",
"2024"
],
"sbo":"SBO:0000247",
"seed.compound":[
"cpd00284"
]
}
},
{
"id":"6pgl_c",
"name":"6-phospho-D-glucono-1,5-lactone",
"compartment":"c",
"charge":-2,
"formula":"C6H9O9P",
"notes":{
"original_bigg_ids":[
"6pgl_c"
]
},
"annotation":{
"bigg.metabolite":[
"6pgl"
],
"biocyc":[
"META:D-6-P-GLUCONO-DELTA-LACTONE"
],
"chebi":[
"CHEBI:12233",
"CHEBI:4160",
"CHEBI:57955",
"CHEBI:16938",
"CHEBI:20989",
"CHEBI:12958"
],
"hmdb":[
"HMDB62628",
"HMDB01127"
],
"inchi_key":[
"IJOJIVNDFQSGAB-SQOUGZDYSA-L"
],
"kegg.compound":[
"C01236"
],
"metanetx.chemical":[
"MNXM429"
],
"reactome.compound":[
"31467"
],
"sabiork":[
"1366"
],
"sbo":"SBO:0000247",
"seed.compound":[
"cpd00911"
]
}
},
{
"id":"2agpe141_c",
"name":"2-Acyl-sn-glycero-3-phosphoethanolamine (n-C14:1)",
"compartment":"c",
"charge":0,
"formula":"C19H38NO7P1",
"notes":{
"original_bigg_ids":[
"2agpe141_c"
]
},
"annotation":{
"bigg.metabolite":[
"2agpe141"
],
"metanetx.chemical":[
"MNXM3447"
],
"sbo":"SBO:0000247"
}
},
{
"id":"WTA40r_glcnac_w",
"name":"[2-(betaGlcNac)-Rbo-P]n-[2-(alphaGlcNac)-Rbo-P]-Gro-P-Gro-P-ManNAc-GlcNAc-PP-undecaprenol",
"compartment":"w",
"charge":18,
"formula":"C366H691N20O390P42",
"notes":{
"original_bigg_ids":[
"WTA40r_glcnac_w"
]
},
"annotation":{
"bigg.metabolite":[
"WTA40r_glcnac"
],
"sbo":"SBO:0000247"
}
},
{
"id":"2agpg160_c",
"name":"2-Acyl-sn-glycero-3-phosphoglycerol (n-C16:0)",
"compartment":"c",
"charge":-1,
"formula":"C22H44O9P1",
"notes":{
"original_bigg_ids":[
"2agpg160_c"
]
},
"annotation":{
"bigg.metabolite":[
"2agpg160"
],
"biocyc":[
"META:CPD-8363"
],
"inchi_key":[
"ODJYINYQGFIIRK-UHFFFAOYSA-M"
],
"metanetx.chemical":[
"MNXM34740"
],
"sbo":"SBO:0000247",
"seed.compound":[
"cpd25200"
],
"slm":[
"000046415"
]
}
},
{
"id":"6pthp_c",
"name":"6-Pyruvoyl-5,6,7,8-tetrahydropterin",
"compartment":"c",
"charge":0,
"formula":"C9H11N5O3",
"notes":{
"original_bigg_ids":[
"6pthp_c"
]
},
"annotation":{
"bigg.metabolite":[
"6pthp"
],
"biocyc":[
"META:6-PYRUVOYL-5678-TETRAHYDROPTERIN"
],
"chebi":[
"CHEBI:136564",
"CHEBI:12236",
"CHEBI:17804",
"CHEBI:12235",
"CHEBI:12234",
"CHEBI:2235",
"CHEBI:20757"
],
"hmdb":[
"HMDB01195"
],
"inchi_key":[
"WBJZXBUVECZHCE-SCSAIBSYSA-N"
],
"kegg.compound":[
"C03684"
],
"metanetx.chemical":[
"MNXM722720"
],
"reactome.compound":[
"1474179"
],
"sabiork":[
"6793"
],
"sbo":"SBO:0000247",
"seed.compound":[
"cpd02315"
]
}
},
{
"id":"7am7dgtrna_c",
"name":"7-aminomethyl-7-deazaguanosine34 in tRNA",
"compartment":"c",
"formula":"C2H3O2R",
"notes":{
"original_bigg_ids":[
"7am7dgtrna_c"
]
},
"annotation":{
"bigg.metabolite":[
"7am7dgtrna"
],
"sbo":"SBO:0000247"
}
},
{
"id":"WTA40raPG_w",
"name":"Peptidoglycan bound wall teichoic acid (alanine charged)",
"compartment":"w",
"formula":"C343H588N67O220P15",
"notes":{
"original_bigg_ids":[
"WTA40raPG_w"
]
},
"annotation":{
"bigg.metabolite":[
"WTA40raPG"
],
"sbo":"SBO:0000247"
}
},
{
"id":"7m3hoACP_c",
"name":"7-methyl-3-hydroxy-octanoyl-ACP",
"compartment":"c",
"charge":0,
"formula":"C20H37N2O9PRS",
"notes":{
"original_bigg_ids":[
"7m3hoACP_c"
]
},
"annotation":{
"bigg.metabolite":[
"7m3hoACP"
],
"sbo":"SBO:0000247"
}
},
{
"id":"2ahbut_c",
"name":"(S)-2-Aceto-2-hydroxybutanoate",
"compartment":"c",
"charge":-1,
"formula":"C6H9O4",
"notes":{
"original_bigg_ids":[
"2ahbut_c"
]
},
"annotation":{
"bigg.metabolite":[
"2ahbut"
],
"biocyc":[
"META:2-ACETO-2-HYDROXY-BUTYRATE"
],
"chebi":[
"CHEBI:27681",
"CHEBI:49256",
"CHEBI:18730",
"CHEBI:373"
],
"hmdb":[
"HMDB06854",
"HMDB06900"
],
"inchi_key":[
"VUQLHQFKACOHNZ-LURJTMIESA-M"
],
"kegg.compound":[
"C06006"
],
"lipidmaps":[
"LMFA01050383"
],
"metanetx.chemical":[
"MNXM114220"
],
"sabiork":[
"2852"
],
"sbo":"SBO:0000247",
"seed.compound":[
"cpd19045"
]
}
},
{
"id":"WTA40rgPG_w",
"name":"Peptidoglycan bound wall teichoic acid (N-acetyl-glucosamine charged)",
"compartment":"w",
"formula":"C376H641N67O246P15",
"notes":{
"original_bigg_ids":[
"WTA40rgPG_w"
]
},
"annotation":{
"bigg.metabolite":[
"WTA40rgPG"
],
"sbo":"SBO:0000247"
}
},
{
"id":"2aobut_c",
"name":"L-2-Amino-3-oxobutanoate",
"compartment":"c",
"charge":0,
"formula":"C4H7NO3",
"notes":{
"original_bigg_ids":[
"2aobut_c"
]
},
"annotation":{
"bigg.metabolite":[
"2aobut"
],
"biocyc":[
"META:AMINO-OXOBUT"
],
"chebi":[
"CHEBI:6156",
"CHEBI:78948",
"CHEBI:35229",
"CHEBI:40668",
"CHEBI:21195",
"CHEBI:13048",
"CHEBI:40673",
"CHEBI:16944"
],
"hmdb":[
"HMDB06454"
],
"inchi_key":[
"SAUCHDKDCUROAO-VKHMYHEASA-N"
],
"kegg.compound":[
"C03508"
],
"lipidmaps":[
"LMFA01060172"
],
"metanetx.chemical":[
"MNXM114087"
],
"reactome.compound":[
"6798652"
],
"sabiork":[
"6672"
],
"sbo":"SBO:0000247",
"seed.compound":[
"cpd02211"
]
}
},
{
"id":"2bdgsglyc_e",
"name":"2-beta-D-Glucosyl-sn-glycerol",
"compartment":"e",
"charge":0,
"notes":{
"original_bigg_ids":[
"2bdgsglyc_e"
]
},
"annotation":{
"bigg.metabolite":[
"2bdgsglyc"
],
"sbo":"SBO:0000247"
}
},
{
"id":"7me3oxoacp_c",
"name":"7-methyl-3-oxo-octanoyl-ACP",
"compartment":"c",
"charge":0,
"formula":"C20H35N2O9PRS",
"notes":{
"original_bigg_ids":[
"7me3oxoacp_c"
]
},
"annotation":{
"bigg.metabolite":[
"7me3oxoacp"
],
"sbo":"SBO:0000247"
}
},
{
"id":"7moACP_c",
"name":"7-methyl-octanoyl-ACP",
"compartment":"c",
"charge":0,
"formula":"C20H37N2O8PRS",
"notes":{
"original_bigg_ids":[
"7moACP_c"
]
},
"annotation":{
"bigg.metabolite":[
"7moACP"
],
"sbo":"SBO:0000247"
}
},
{
"id":"7mto2eACP_c",
"name":"7-methyl-trans-oct-2-enoyl-ACP",
"compartment":"c",
"charge":0,
"formula":"C20H35N2O8PRS",
"notes":{
"original_bigg_ids":[
"7mto2eACP_c"
]
},
"annotation":{
"bigg.metabolite":[
"7mto2eACP"
],
"sbo":"SBO:0000247"
}
},
{
"id":"2cpr5p_c",
"name":"1-(2-Carboxyphenylamino)-1-deoxy-D-ribulose 5-phosphate",
"compartment":"c",
"charge":-3,
"formula":"C12H13NO9P",
"notes":{
"original_bigg_ids":[
"2cpr5p_c"
]
},
"annotation":{
"bigg.metabolite":[
"2cpr5p"
],
"biocyc":[
"META:CARBOXYPHENYLAMINO-DEOXYRIBULOSE-P"
],
"chebi":[
"CHEBI:11186",
"CHEBI:566",
"CHEBI:18959",
"CHEBI:565",
"CHEBI:29112",
"CHEBI:58613",
"CHEBI:28625"
],
"inchi_key":[
"QKMBYNRMPRKVTO-MNOVXSKESA-K"
],
"kegg.compound":[
"C01302"
],
"metanetx.chemical":[
"MNXM1455"
],
"sbo":"SBO:0000247",
"seed.compound":[
"cpd00956"
]
}
},
{
"id":"WTA_PG_w",
"name":"Peptidoglycan bound wall teichoic acid ",
"compartment":"w",
"charge":45,
"formula":"C1390H2529N184O1266P127",
"notes":{
"original_bigg_ids":[
"WTA_PG_w"
]
},
"annotation":{
"bigg.metabolite":[
"WTA_PG"
],
"sbo":"SBO:0000247"
}
},
{
"id":"2dda7p_c",
"name":"2-Dehydro-3-deoxy-D-arabino-heptonate 7-phosphate",
"compartment":"c",
"charge":-3,
"formula":"C7H10O10P",
"notes":{
"original_bigg_ids":[
"2dda7p_c"
]
},
"annotation":{
"bigg.metabolite":[
"2dda7p"
],
"biocyc":[
"META:3-DEOXY-D-ARABINO-HEPTULOSONATE-7-P"
],
"chebi":[
"CHEBI:1053",
"CHEBI:18150",
"CHEBI:11544",
"CHEBI:11785",
"CHEBI:19523",
"CHEBI:58394",
"CHEBI:20003",
"CHEBI:11786",
"CHEBI:29477"
],
"inchi_key":[
"PJWIPEXIFFQAQZ-PUFIMZNGSA-K"
],
"kegg.compound":[
"C04691"
],
"metanetx.chemical":[
"MNXM1219"
],
"reactome.compound":[
"964909"
],
"sabiork":[
"1828"
],
"sbo":"SBO:0000247",
"seed.compound":[
"cpd02857"
]
}
},
{
"id":"8aonn_c",
"name":"8-Amino-7-oxononanoate",
"compartment":"c",
"charge":0,
"formula":"C9H17NO3",
"notes":{
"original_bigg_ids":[
"8aonn_c"
]
},
"annotation":{
"bigg.metabolite":[
"8aonn"
],
"biocyc":[
"META:8-AMINO-7-OXONONANOATE"
],
"chebi":[
"CHEBI:57532",
"CHEBI:15830",
"CHEBI:12266",
"CHEBI:20808",
"CHEBI:2308"
],
"hmdb":[
"HMDB37790"
],
"inchi_key":[
"GUAHPAJOXVYFON-UHFFFAOYSA-N"
],
"kegg.compound":[
"C01092"
],
"lipidmaps":[
"LMFA01100058",
"LMFA01060168"
],
"metanetx.chemical":[
"MNXM1141"
],
"sabiork":[
"5387"
],
"sbo":"SBO:0000247",
"seed.compound":[
"cpd00800"
]
}
},
{
"id":"aa_c",
"name":"Acrylamide",
"compartment":"c",
"charge":0,
"formula":"C3H5NO",
"notes":{
"original_bigg_ids":[
"aa_c"
]
},
"annotation":{
"bigg.metabolite":[
"aa"
],
"biocyc":[
"META:ACRYLAMIDE"
],
"chebi":[
"CHEBI:28619",
"CHEBI:2441",
"CHEBI:22215"
],
"envipath":[
"32de3cf4-e3e6-4168-956e-32fa5ddb0ce1/compound/28517d60-d7a7-4ef3-8f0a-d8aa0f1b9879"
],
"hmdb":[
"HMDB04296"
],
"inchi_key":[
"HRPVXLWXLXDGHG-UHFFFAOYSA-N"
],
"kegg.compound":[
"C01659"
],
"metanetx.chemical":[
"MNXM3208"
],
"sabiork":[
"2305"
],
"sbo":"SBO:0000247",
"seed.compound":[
"cpd01150"
]
}
},
{
"id":"8m3hdACP_c",
"name":"8-methyl-3-hydroxy-decanoyl-ACP",
"compartment":"c",
"charge":0,
"formula":"C22H41N2O9PRS",
"notes":{
"original_bigg_ids":[
"8m3hdACP_c"
]
},
"annotation":{
"bigg.metabolite":[
"8m3hdACP"
],
"sbo":"SBO:0000247"
}
},
{
"id":"8m3hnACP_c",
"name":"8-methyl-3-hydroxy-nonanoyl-ACP",
"compartment":"c",
"charge":0,
"formula":"C21H39N2O9PRS",
"notes":{
"original_bigg_ids":[
"8m3hnACP_c"
]
},
"annotation":{
"bigg.metabolite":[
"8m3hnACP"
],
"sbo":"SBO:0000247"
}
},
{
"id":"2ddg6p_c",
"name":"2-Dehydro-3-deoxy-D-gluconate 6-phosphate",
"compartment":"c",
"charge":-3,
"formula":"C6H8O9P",
"notes":{
"original_bigg_ids":[
"2ddg6p_c"
]
},
"annotation":{
"bigg.metabolite":[
"2ddg6p"
],
"biocyc":[
"META:2-KETO-3-DEOXY-6-P-GLUCONATE"
],
"chebi":[
"CHEBI:57569",
"CHEBI:11551",
"CHEBI:15925",
"CHEBI:11543",
"CHEBI:1051",
"CHEBI:12227",
"CHEBI:19522"
],
"hmdb":[
"HMDB01376"
],
"inchi_key":[
"OVPRPPOVAXRCED-WVZVXSGGSA-K"
],
"kegg.compound":[
"C04442"
],
"metanetx.chemical":[
"MNXM649"
],
"sbo":"SBO:0000247",
"seed.compound":[
"cpd02711"
]
}
},
{
"id":"aacald_c",
"name":"Aminoacetaldehyde",
"compartment":"c",
"charge":1,
"formula":"C2H6NO",
"notes":{
"original_bigg_ids":[
"aacald_c"
]
},
"annotation":{
"bigg.metabolite":[
"aacald"
],
"biocyc":[
"META:CPD-1772"
],
"chebi":[
"CHEBI:58213",
"CHEBI:2647",
"CHEBI:17628",
"CHEBI:42833",
"CHEBI:22486",
"CHEBI:13766"
],
"envipath":[
"650babc9-9d68-4b73-9332-11972ca26f7b/compound/f730ed9b-d11c-482f-a9ba-ac22fc782cc2"
],
"inchi_key":[
"LYIIBVSRGJSHAV-UHFFFAOYSA-O"
],
"kegg.compound":[
"C06735"
],
"metanetx.chemical":[
"MNXM2212"
],
"sabiork":[
"2912"
],
"sbo":"SBO:0000247",
"seed.compound":[
"cpd04122"
]
}
},
{
"id":"2ddglcn_c",
"name":"2-Dehydro-3-deoxy-D-gluconate",
"compartment":"c",
"charge":-1,
"formula":"C6H9O6",
"notes":{
"original_bigg_ids":[
"2ddglcn_c"
]
},
"annotation":{
"bigg.metabolite":[
"2ddglcn"
],
"biocyc":[
"META:2-DEHYDRO-3-DEOXY-D-GLUCONATE"
],
"chebi":[
"CHEBI:1059",
"CHEBI:11550",
"CHEBI:19530",
"CHEBI:17032",
"CHEBI:57990"
],
"inchi_key":[
"WPAMZTWLKIDIOP-WVZVXSGGSA-M"
],
"kegg.compound":[
"C00204"
],
"lipidmaps":[
"LMFA01050475"
],
"metanetx.chemical":[
"MNXM440"
],
"sabiork":[
"1973",
"21127"
],
"sbo":"SBO:0000247",
"seed.compound":[
"cpd00176"
]
}
},
{
"id":"8m3odACP_c",
"name":"8-methyl-3-oxo-decanoyl-ACP",
"compartment":"c",
"charge":0,
"formula":"C22H39N2O9PRS",
"notes":{
"original_bigg_ids":[
"8m3odACP_c"
]
},
"annotation":{
"bigg.metabolite":[
"8m3odACP"
],
"sbo":"SBO:0000247"
}
},
{
"id":"aacoa_c",
"name":"Acetoacetyl-CoA",
"compartment":"c",
"charge":-4,
"formula":"C25H36N7O18P3S",
"notes":{
"original_bigg_ids":[
"aacoa_c"
]
},
"annotation":{
"bigg.metabolite":[
"aacoa"
],
"biocyc":[
"META:ACETOACETYL-COA"
],
"chebi":[
"CHEBI:22173",
"CHEBI:15345",
"CHEBI:2392",
"CHEBI:13706",
"CHEBI:11756",
"CHEBI:41333",
"CHEBI:57286"
],
"envipath":[
"32de3cf4-e3e6-4168-956e-32fa5ddb0ce1/compound/e8a0c5c5-e9b1-4f85-94c1-d3d04866d6c9"
],
"hmdb":[
"HMDB01484",
"HMDB11665"
],
"inchi_key":[
"OJFDKHTZOUZBOS-CITAKDKDSA-J"
],
"kegg.compound":[
"C00332"
],
"lipidmaps":[
"LMFA07050030"
],
"metanetx.chemical":[
"MNXM133"
],
"reactome.compound":[
"191293",
"73871"
],
"sabiork":[
"2019"
],
"sbo":"SBO:0000247",
"seed.compound":[
"cpd00279"
],
"slm":[
"000000298"
]
}
},
{
"id":"8m3oxACP_c",
"name":"8-methyl-3-oxo-nonanoyl-ACP",
"compartment":"c",
"charge":0,
"formula":"C21H37N2O9PRS",
"notes":{
"original_bigg_ids":[
"8m3oxACP_c"
]
},
"annotation":{
"bigg.metabolite":[
"8m3oxACP"
],
"sbo":"SBO:0000247"
}
},
{
"id":"8mcACP_c",
"name":"8-methyl-nonanoyl-ACP",
"compartment":"c",
"charge":0,
"formula":"C21H39N2O8PRS",
"notes":{
"original_bigg_ids":[
"8mcACP_c"
]
},
"annotation":{
"bigg.metabolite":[
"8mcACP"
],
"sbo":"SBO:0000247"
}
},
{
"id":"2dhp_c",
"name":"2-Dehydropantoate",
"compartment":"c",
"charge":-1,
"formula":"C6H9O4",
"notes":{
"original_bigg_ids":[
"2dhp_c"
]
},
"annotation":{
"bigg.metabolite":[
"2dhp"
],
"biocyc":[
"META:2-DEHYDROPANTOATE"
],
"chebi":[
"CHEBI:1071",
"CHEBI:11561",
"CHEBI:19545",
"CHEBI:17094"
],
"inchi_key":[
"PKVVTUWHANFMQC-UHFFFAOYSA-M"
],
"kegg.compound":[
"C00966"
],
"metanetx.chemical":[
"MNXM959"
],
"sabiork":[
"5342"
],
"sbo":"SBO:0000247",
"seed.compound":[
"cpd00712"
]
}
},
{
"id":"aact_c",
"name":"Aminoacetone",
"compartment":"c",
"charge":1,
"formula":"C3H8NO",
"notes":{
"original_bigg_ids":[
"aact_c"
]
},
"annotation":{
"bigg.metabolite":[
"aact"
],
"biocyc":[
"META:AMINO-ACETONE"
],
"chebi":[
"CHEBI:42749",
"CHEBI:58320",
"CHEBI:2648",
"CHEBI:19025",
"CHEBI:17906",
"CHEBI:13767",
"CHEBI:42849"
],
"envipath":[
"5882df9c-dae1-4d80-a40e-db4724271456/compound/c7d3904a-a2ab-4e04-8933-d57d61dca653"
],
"hmdb":[
"HMDB60177",
"HMDB02134"
],
"inchi_key":[
"BCDGQXUMWHRQCB-UHFFFAOYSA-O"
],
"kegg.compound":[
"C01888"
],
"metanetx.chemical":[
"MNXM1106"
],
"sbo":"SBO:0000247",
"seed.compound":[
"cpd01298"
]
}
},
{
"id":"2dmmq7_c",
"name":"2 Demethylmenaquinone 7 C45H62O2",
"compartment":"c",
"charge":-2,
"formula":"C45H62O2",
"notes":{
"original_bigg_ids":[
"2dmmq7_c"
]
},
"annotation":{
"bigg.metabolite":[
"2dmmq7"
],
"metanetx.chemical":[
"MNXM164125"
],
"sbo":"SBO:0000247",
"seed.compound":[
"cpd29732"
]
}
},
{
"id":"8mdACP_c",
"name":"8-methyl-decanoyl-ACP",
"compartment":"c",
"charge":0,
"formula":"C22H41N2O8PRS",
"notes":{
"original_bigg_ids":[
"8mdACP_c"
]
},
"annotation":{
"bigg.metabolite":[
"8mdACP"
],
"sbo":"SBO:0000247"
}
},
{
"id":"abt_c",
"name":"L Arabinitol C5H12O5",
"compartment":"c",
"charge":0,
"formula":"C5H12O5",
"notes":{
"original_bigg_ids":[
"abt_c"
]
},
"annotation":{
"bigg.metabolite":[
"abt"
],
"biocyc":[
"META:L-ARABITOL"
],
"chebi":[
"CHEBI:6184",
"CHEBI:18403",
"CHEBI:13073",
"CHEBI:21234"
],
"hmdb":[
"HMDB00199",
"HMDB01851"
],
"inchi_key":[
"HEBKCHPVOIAQTA-IMJSIDKUSA-N"
],
"kegg.compound":[
"C00532"
],
"metanetx.chemical":[
"MNXM801"
],
"sabiork":[
"2078"
],
"sbo":"SBO:0000247",
"seed.compound":[
"cpd00417"
]
}
},
{
"id":"8mtd2eACP_c",
"name":"8-methyl-trans-dec-2-enoyl-ACP",
"compartment":"c",
"charge":0,
"formula":"C22H39N2O8PRS",
"notes":{
"original_bigg_ids":[
"8mtd2eACP_c"
]
},
"annotation":{
"bigg.metabolite":[
"8mtd2eACP"
],
"sbo":"SBO:0000247"
}
},
{
"id":"2dr1p_c",
"name":"2-Deoxy-D-ribose 1-phosphate",
"compartment":"c",
"charge":-2,
"formula":"C5H9O7P",
"notes":{
"original_bigg_ids":[
"2dr1p_c"
]
},
"annotation":{
"bigg.metabolite":[
"2dr1p"
],
"biocyc":[
"META:DEOXY-D-RIBOSE-1-PHOSPHATE"
],
"chebi":[
"CHEBI:28542",
"CHEBI:1081",
"CHEBI:11563",
"CHEBI:19558",
"CHEBI:58576",
"CHEBI:57259"
],
"hmdb":[
"HMDB01351"
],
"inchi_key":[
"KBDKAJNTYKVSEK-VPENINKCSA-L"
],
"kegg.compound":[
"C00672"
],
"metanetx.chemical":[
"MNXM789"
],
"reactome.compound":[
"112032"
],
"sabiork":[
"1345"
],
"sbo":"SBO:0000247",
"seed.compound":[
"cpd00509",
"cpd26845"
]
}
},
{
"id":"acACP_MRSA_c",
"name":"Average acyl ACP molecule",
"compartment":"c",
"charge":0,
"formula":"C27H51N2O8PRS",
"notes":{
"original_bigg_ids":[
"acACP_MRSA_c"
]
},
"annotation":{
"bigg.metabolite":[
"acACP_MRSA"
],
"sbo":"SBO:0000247"
}
},
{
"id":"2dr5p_c",
"name":"2-Deoxy-D-ribose 5-phosphate",
"compartment":"c",
"charge":-2,
"formula":"C5H9O7P",
"notes":{
"original_bigg_ids":[
"2dr5p_c"
]
},
"annotation":{
"bigg.metabolite":[
"2dr5p"
],
"biocyc":[
"META:DEOXY-RIBOSE-5P"
],
"chebi":[
"CHEBI:40516",
"CHEBI:16132",
"CHEBI:40921",
"CHEBI:55513",
"CHEBI:57651",
"CHEBI:19559",
"CHEBI:40923",
"CHEBI:62877",
"CHEBI:11566",
"CHEBI:1082",
"CHEBI:42055"
],
"hmdb":[
"HMDB01031"
],
"inchi_key":[
"ALQNUOMIEBHXQG-CRCLSJGQSA-L"
],
"kegg.compound":[
"C00673"
],
"metanetx.chemical":[
"MNXM2179"
],
"reactome.compound":[
"6787328"
],
"sabiork":[
"1346"
],
"sbo":"SBO:0000247",
"seed.compound":[
"cpd26846",
"cpd00510"
]
}
},
{
"id":"8mtn2eACP_c",
"name":"8-methyl-trans-non-2-enoyl-ACP",
"compartment":"c",
"charge":0,
"formula":"C21H37N2O8PRS",
"notes":{
"original_bigg_ids":[
"8mtn2eACP_c"
]
},
"annotation":{
"bigg.metabolite":[
"8mtn2eACP"
],
"sbo":"SBO:0000247"
}
},
{
"id":"9m3hdACP_c",
"name":"9-methyl-3-hydroxy-decanoyl-ACP",
"compartment":"c",
"charge":0,
"formula":"C22H41N2O9PRS",
"notes":{
"original_bigg_ids":[
"9m3hdACP_c"
]
},
"annotation":{
"bigg.metabolite":[
"9m3hdACP"
],
"sbo":"SBO:0000247"
}
},
{
"id":"2fe1s_c",
"name":"[2Fe-1S] desulfurated iron-sulfur cluster",
"compartment":"c",
"formula":"SFe2",
"notes":{
"original_bigg_ids":[
"2fe1s_c"
]
},
"annotation":{
"bigg.metabolite":[
"2fe1s"
],
"metanetx.chemical":[
"MNXM147395"
],
"sbo":"SBO:0000247"
}
},
{
"id":"acACP_MRSA_e",
"name":"Average acyl ACP molecule",
"compartment":"e",
"charge":0,
"formula":"C27H51N2O8PRS",
"notes":{
"original_bigg_ids":[
"acACP_MRSA_e"
]
},
"annotation":{
"bigg.metabolite":[
"acACP_MRSA"
],
"sbo":"SBO:0000247"
}
},
{
"id":"2fe2s_c",
"name":"[2Fe-2S] iron-sulfur cluster",
"compartment":"c",
"formula":"S2Fe2",
"notes":{
"original_bigg_ids":[
"2fe2s_c"
]
},
"annotation":{
"bigg.metabolite":[
"2fe2s"
],
"chebi":[
"CHEBI:21134",
"CHEBI:64605",
"CHEBI:49600",
"CHEBI:49601"
],
"metanetx.chemical":[
"MNXM151647"
],
"sbo":"SBO:0000247",
"seed.compound":[
"cpd24604"
]
}
},
{
"id":"9m3odACP_c",
"name":"9-methyl-3-oxo-decanoyl-ACP",
"compartment":"c",
"charge":0,
"formula":"C22H39N2O9PRS",
"notes":{
"original_bigg_ids":[
"9m3odACP_c"
]
},
"annotation":{
"bigg.metabolite":[
"9m3odACP"
],
"sbo":"SBO:0000247"
}
},
{
"id":"acACP_c",
"name":"Acetyl-ACP",
"compartment":"c",
"charge":0,
"formula":"C13H23N2O8PRS",
"notes":{
"original_bigg_ids":[
"acACP_c"
]
},
"annotation":{
"bigg.metabolite":[
"acACP"
],
"biocyc":[
"META:ACETYL-ACP"
],
"chebi":[
"CHEBI:13713",
"CHEBI:2409",
"CHEBI:17093"
],
"kegg.compound":[
"C03939"
],
"metanetx.chemical":[
"MNXM1269"
],
"sbo":"SBO:0000247",
"seed.compound":[
"cpd11494"
]
}
},
{
"id":"9mdACP_c",
"name":"9-methyl-decanoyl-ACP",
"compartment":"c",
"charge":0,
"formula":"C22H41N2O8PRS",
"notes":{
"original_bigg_ids":[
"9mdACP_c"
]
},
"annotation":{
"bigg.metabolite":[
"9mdACP"
],
"sbo":"SBO:0000247"
}
},
{
"id":"2h3oppan_c",
"name":"2-Hydroxy-3-oxopropanoate",
"compartment":"c",
"charge":-1,
"formula":"C3H3O4",
"notes":{
"original_bigg_ids":[
"2h3oppan_c"
]
},
"annotation":{
"bigg.metabolite":[
"2h3oppan"
],
"biocyc":[
"META:TARTRONATE-S-ALD"
],
"chebi":[
"CHEBI:57978",
"CHEBI:11583",
"CHEBI:16992",
"CHEBI:19605",
"CHEBI:1123",
"CHEBI:15194"
],
"envipath":[
"650babc9-9d68-4b73-9332-11972ca26f7b/compound/8d90d1ea-105d-4bc4-aa70-509cf924dde0",
"5882df9c-dae1-4d80-a40e-db4724271456/compound/41dfb598-597f-4cf0-9667-c2b6573aef5c"
],
"hmdb":[
"HMDB06781",
"HMDB06938"
],
"inchi_key":[
"QWBAFPFNGRFSFB-UHFFFAOYSA-M"
],
"kegg.compound":[
"C01146"
],
"metanetx.chemical":[
"MNXM475"
],
"sbo":"SBO:0000247",
"seed.compound":[
"cpd00843"
]
}
},
{
"id":"ac_c",
"name":"Acetate",
"compartment":"c",
"charge":-1,
"formula":"C2H3O2",
"notes":{
"original_bigg_ids":[
"ac_c"
]
},
"annotation":{
"bigg.metabolite":[
"ac"
],
"biocyc":[
"META:ACET"
],
"chebi":[
"CHEBI:13704",
"CHEBI:22165",
"CHEBI:22169",
"CHEBI:40480",
"CHEBI:15366",
"CHEBI:2387",
"CHEBI:30089",
"CHEBI:40486"
],
"envipath":[
"5882df9c-dae1-4d80-a40e-db4724271456/compound/9e26dcbe-4db9-46a0-8614-9f03545032d2",
"5882df9c-dae1-4d80-a40e-db4724271456/compound/5e4989fc-13d3-45d4-ad57-3be380a9d3c0",
"650babc9-9d68-4b73-9332-11972ca26f7b/compound/a8f0be58-24e8-441b-8d81-a516a0ead4b3",
"4fd7f3e0-dd25-43ac-9453-dda3e52396e4/compound/d45256fe-61fa-4f5b-bb16-91a3d615e3d8",
"32de3cf4-e3e6-4168-956e-32fa5ddb0ce1/compound/b545cabc-8c9e-4b20-8848-efa015b481ea",
"650babc9-9d68-4b73-9332-11972ca26f7b/compound/3e2d750f-df31-4445-9255-163c627e9b4a"
],
"hmdb":[
"HMDB00042"
],
"inchi_key":[
"QTBSBXVTEAMEQO-UHFFFAOYSA-M"
],
"kegg.compound":[
"C00033"
],
"kegg.drug":[
"D00010"
],
"lipidmaps":[
"LMFA01010002"
],
"metanetx.chemical":[
"MNXM26"
],
"reactome.compound":[
"1524044",
"390305",
"113539",
"2022890",
"29416"
],
"sabiork":[
"1278"
],
"sbo":"SBO:0000247",
"seed.compound":[
"cpd00029"
],
"slm":[
"000000449"
]
}
},
{
"id":"9mtd2eACP_c",
"name":"9-methyl-trans-dec-2-enoyl-ACP",
"compartment":"c",
"charge":0,
"formula":"C22H39N2O8PRS",
"notes":{
"original_bigg_ids":[
"9mtd2eACP_c"
]
},
"annotation":{
"bigg.metabolite":[
"9mtd2eACP"
],
"sbo":"SBO:0000247"
}
},
{
"id":"ac_e",
"name":"Acetate",
"compartment":"e",
"charge":-1,
"formula":"C2H3O2",
"notes":{
"original_bigg_ids":[
"ac_e"
]
},
"annotation":{
"bigg.metabolite":[
"ac"
],
"biocyc":[
"META:ACET"
],
"chebi":[
"CHEBI:13704",
"CHEBI:22165",
"CHEBI:22169",
"CHEBI:40480",
"CHEBI:15366",
"CHEBI:2387",
"CHEBI:30089",
"CHEBI:40486"
],
"envipath":[
"5882df9c-dae1-4d80-a40e-db4724271456/compound/9e26dcbe-4db9-46a0-8614-9f03545032d2",
"5882df9c-dae1-4d80-a40e-db4724271456/compound/5e4989fc-13d3-45d4-ad57-3be380a9d3c0",
"650babc9-9d68-4b73-9332-11972ca26f7b/compound/a8f0be58-24e8-441b-8d81-a516a0ead4b3",
"4fd7f3e0-dd25-43ac-9453-dda3e52396e4/compound/d45256fe-61fa-4f5b-bb16-91a3d615e3d8",
"32de3cf4-e3e6-4168-956e-32fa5ddb0ce1/compound/b545cabc-8c9e-4b20-8848-efa015b481ea",
"650babc9-9d68-4b73-9332-11972ca26f7b/compound/3e2d750f-df31-4445-9255-163c627e9b4a"
],
"hmdb":[
"HMDB00042"
],
"inchi_key":[
"QTBSBXVTEAMEQO-UHFFFAOYSA-M"
],
"kegg.compound":[
"C00033"
],
"kegg.drug":[
"D00010"
],
"lipidmaps":[
"LMFA01010002"
],
"metanetx.chemical":[
"MNXM26"
],
"reactome.compound":[
"1524044",
"390305",
"113539",
"2022890",
"29416"
],
"sabiork":[
"1278"
],
"sbo":"SBO:0000247",
"seed.compound":[
"cpd00029"
],
"slm":[
"000000449"
]
}
},
{
"id":"ACP_c",
"name":"Acyl carrier protein",
"compartment":"c",
"charge":0,
"formula":"C11H21N2O7PRS",
"notes":{
"original_bigg_ids":[
"ACP_c"
]
},
"annotation":{
"bigg.metabolite":[
"ACP"
],
"biocyc":[
"META:ACP"
],
"chebi":[
"CHEBI:14405",
"CHEBI:18359",
"CHEBI:2458"
],
"kegg.compound":[
"C00229"
],
"metanetx.chemical":[
"MNXM925"
],
"sabiork":[
"2186"
],
"sbo":"SBO:0000247",
"seed.compound":[
"cpd11493"
]
}
},
{
"id":"acac_e",
"name":"Acetoacetate",
"compartment":"e",
"charge":-1,
"formula":"C4H5O3",
"notes":{
"original_bigg_ids":[
"acac_e"
]
},
"annotation":{
"bigg.metabolite":[
"acac"
],
"biocyc":[
"META:3-KETOBUTYRATE"
],
"chebi":[
"CHEBI:40507",
"CHEBI:131367",
"CHEBI:15344",
"CHEBI:13705",
"CHEBI:2391",
"CHEBI:22172"
],
"envipath":[
"650babc9-9d68-4b73-9332-11972ca26f7b/compound/924da7cc-7d56-4de8-8fc5-6750e564b19d",
"650babc9-9d68-4b73-9332-11972ca26f7b/compound/fb4f33dd-4427-4324-bdc3-c9e1f3655a36",
"4fd7f3e0-dd25-43ac-9453-dda3e52396e4/compound/c0d6192a-b52c-4bd4-a5ef-f1b459bc5a3f",
"5882df9c-dae1-4d80-a40e-db4724271456/compound/1d5be1e0-4890-4396-a3bf-af5789c697c6",
"32de3cf4-e3e6-4168-956e-32fa5ddb0ce1/compound/6fdb8e86-869c-43e6-a53f-5be3d9719096"
],
"hmdb":[
"HMDB00060"
],
"inchi_key":[
"WDJHALXBUFZDSR-UHFFFAOYSA-M"
],
"kegg.compound":[
"C00164"
],
"lipidmaps":[
"LMFA01060003"
],
"metanetx.chemical":[
"MNXM154"
],
"reactome.compound":[
"73909",
"29666"
],
"sabiork":[
"1956"
],
"sbo":"SBO:0000247",
"seed.compound":[
"cpd00142"
]
}
},
{
"id":"Cit_Mg_c",
"name":"Citrate-Mg",
"compartment":"c",
"charge":-1,
"formula":"C6H5O7Mg",
"notes":{
"original_bigg_ids":[
"Cit__Mg_c"
]
},
"annotation":{
"bigg.metabolite":[
"Cit_Mg"
],
"metanetx.chemical":[
"MNXM93259"
],
"sbo":"SBO:0000247",
"seed.compound":[
"cpd16062"
]
}
},
{
"id":"acadl_c",
"name":"Acetyl adenylate",
"compartment":"c",
"charge":-1,
"notes":{
"original_bigg_ids":[
"acadl_c"
]
},
"annotation":{
"bigg.metabolite":[
"acadl"
],
"sbo":"SBO:0000247"
}
},
{
"id":"Cit_Mg_e",
"name":"Citrate-Mg",
"compartment":"e",
"charge":10000000,
"formula":"C6H5O7Mg",
"notes":{
"original_bigg_ids":[
"Cit__Mg_e"
]
},
"annotation":{
"bigg.metabolite":[
"Cit_Mg"
],
"metanetx.chemical":[
"MNXM93259"
],
"sbo":"SBO:0000247",
"seed.compound":[
"cpd16062"
]
}
},
{
"id":"ala_his_c",
"name":"Ala-His",
"compartment":"c",
"charge":0,
"notes":{
"original_bigg_ids":[
"ala_his_c"
]
},
"annotation":{
"bigg.metabolite":[
"ala_his"
],
"sbo":"SBO:0000247"
}
},
{
"id":"acald_c",
"name":"Acetaldehyde",
"compartment":"c",
"charge":0,
"formula":"C2H4O",
"notes":{
"original_bigg_ids":[
"acald_c"
]
},
"annotation":{
"bigg.metabolite":[
"acald"
],
"biocyc":[
"META:ACETALD"
],
"chebi":[
"CHEBI:40533",
"CHEBI:13703",
"CHEBI:2383",
"CHEBI:22158",
"CHEBI:15343"
],
"envipath":[
"4fd7f3e0-dd25-43ac-9453-dda3e52396e4/compound/9c8865b2-a99d-42e4-a042-c88504f04b51",
"5882df9c-dae1-4d80-a40e-db4724271456/compound/47aa8e53-36ae-4be3-987c-c1cfab66af78",
"650babc9-9d68-4b73-9332-11972ca26f7b/compound/ee2c714d-ff9d-4df8-b343-48c1ec76ef0e",
"32de3cf4-e3e6-4168-956e-32fa5ddb0ce1/compound/78f3645f-408e-4001-9dda-a52ea62a15d4"
],
"hmdb":[
"HMDB00990"
],
"inchi_key":[
"IKHGUXGNUITLKF-UHFFFAOYSA-N"
],
"kegg.compound":[
"C00084"
],
"metanetx.chemical":[
"MNXM75"
],
"reactome.compound":[
"113532",
"29510",
"113681",
"113745"
],
"sabiork":[
"1292"
],
"sbo":"SBO:0000247",
"seed.compound":[
"cpd00071"
]
}
},
{
"id":"ala_his_e",
"name":"Ala-His",
"compartment":"e",
"charge":0,
"notes":{
"original_bigg_ids":[
"ala_his_e"
]
},
"annotation":{
"bigg.metabolite":[
"ala_his"
],
"sbo":"SBO:0000247"
}
},
{
"id":"LTA_MRSA_w",
"name":"Lipoteichoic acid ",
"compartment":"w",
"charge":-106,
"formula":"C386H754N8O555P120",
"notes":{
"original_bigg_ids":[
"LTA_MRSA_w"
]
},
"annotation":{
"bigg.metabolite":[
"LTA_MRSA"
],
"sbo":"SBO:0000247"
}
},
{
"id":"LTA_ala_w",
"name":"Alanylated type 1 lipoteichoic acid; 1,2-diacyl-3-O-[6-O-(2-O-N-acetyl-alpha-D-glucosamine-sn-glycerol phospho)n-(2-O-D-alanyl-sn-glycerol phospho)m(sn-glycerol phospho)-(beta-D-glucopyranosyl-(1->6)-O-beta-D-glucopyranosyl)]-sn-glycerol\ntype I LTA",
"compartment":"w",
"charge":-35,
"formula":"C128H251N3O184P40",
"notes":{
"original_bigg_ids":[
"LTA_ala_w"
]
},
"annotation":{
"bigg.metabolite":[
"LTA_ala"
],
"sbo":"SBO:0000247"
}
},
{
"id":"ala_leu_c",
"name":"Ala-Leu",
"compartment":"c",
"charge":0,
"notes":{
"original_bigg_ids":[
"ala_leu_c"
]
},
"annotation":{
"bigg.metabolite":[
"ala_leu"
],
"sbo":"SBO:0000247"
}
},
{
"id":"acald_e",
"name":"Acetaldehyde",
"compartment":"e",
"formula":"C2H4O",
"notes":{
"original_bigg_ids":[
"acald_e"
]
},
"annotation":{
"bigg.metabolite":[
"acald"
],
"biocyc":[
"META:ACETALD"
],
"chebi":[
"CHEBI:40533",
"CHEBI:13703",
"CHEBI:2383",
"CHEBI:22158",
"CHEBI:15343"
],
"envipath":[
"4fd7f3e0-dd25-43ac-9453-dda3e52396e4/compound/9c8865b2-a99d-42e4-a042-c88504f04b51",
"5882df9c-dae1-4d80-a40e-db4724271456/compound/47aa8e53-36ae-4be3-987c-c1cfab66af78",
"650babc9-9d68-4b73-9332-11972ca26f7b/compound/ee2c714d-ff9d-4df8-b343-48c1ec76ef0e",
"32de3cf4-e3e6-4168-956e-32fa5ddb0ce1/compound/78f3645f-408e-4001-9dda-a52ea62a15d4"
],
"hmdb":[
"HMDB00990"
],
"inchi_key":[
"IKHGUXGNUITLKF-UHFFFAOYSA-N"
],
"kegg.compound":[
"C00084"
],
"metanetx.chemical":[
"MNXM75"
],
"reactome.compound":[
"113532",
"29510",
"113681",
"113745"
],
"sabiork":[
"1292"
],
"sbo":"SBO:0000247",
"seed.compound":[
"cpd00071"
]
}
},
{
"id":"ala_leu_e",
"name":"Ala-Leu",
"compartment":"e",
"charge":0,
"notes":{
"original_bigg_ids":[
"ala_leu_e"
]
},
"annotation":{
"bigg.metabolite":[
"ala_leu"
],
"sbo":"SBO:0000247"
}
},
{
"id":"LTA_w",
"name":"Lipoteichoic acid; 1,2-diacyl-3-O-[6-O-(sn-glycerol phospho)n-(sn-glycerol phospho)-(beta-D-glucopyranosyl-(1->6)-O-beta-D-glucopyranosyl)]-sn-glycerol",
"compartment":"w",
"charge":-36,
"formula":"C125H245N2O183P40",
"notes":{
"original_bigg_ids":[
"LTA_w"
]
},
"annotation":{
"bigg.metabolite":[
"LTA"
],
"sbo":"SBO:0000247"
}
},
{
"id":"accoa_c",
"name":"Acetyl-CoA",
"compartment":"c",
"charge":0,
"formula":"C23H34N7O17P3S",
"notes":{
"original_bigg_ids":[
"accoa_c"
]
},
"annotation":{
"bigg.metabolite":[
"accoa"
],
"biocyc":[
"META:ACETYL-COA"
],
"chebi":[
"CHEBI:57288",
"CHEBI:22192",
"CHEBI:15351",
"CHEBI:13712",
"CHEBI:2408",
"CHEBI:40470"
],
"envipath":[
"32de3cf4-e3e6-4168-956e-32fa5ddb0ce1/compound/57bd5e24-9d14-4b91-bc60-64c8ea6c2d11"
],
"hmdb":[
"HMDB01206"
],
"inchi_key":[
"ZSLZBFCDCINBPY-ZSJPKINUSA-J"
],
"kegg.compound":[
"C00024"
],
"lipidmaps":[
"LMFA07050029",
"LMFA07050281"
],
"metanetx.chemical":[
"MNXM21"
],
"reactome.compound":[
"727753",
"76183",
"113560",
"353123",
"113559"
],
"sabiork":[
"1276"
],
"sbo":"SBO:0000247",
"seed.compound":[
"cpd00022"
],
"slm":[
"000000297"
]
}
},
{
"id":"LTAglcnac_w",
"name":"1,2-diacyl-3-O-[6-O-(2-O-N-acetyl-alpha-D-glucosamine-sn-glycerol phospho)n-(sn-glycerol phospho)-(beta-D-glucopyranosyl-(1->6)-O-beta-D-glucopyranosyl)]-sn-glycerol",
"compartment":"w",
"charge":-35,
"formula":"C133H258N3O188P40",
"notes":{
"original_bigg_ids":[
"LTAglcnac_w"
]
},
"annotation":{
"bigg.metabolite":[
"LTAglcnac"
],
"sbo":"SBO:0000247"
}
},
{
"id":"accoa_w",
"name":"Acetyl-CoA",
"compartment":"w",
"charge":-4,
"formula":"C23H34N7O17P3S",
"notes":{
"original_bigg_ids":[
"accoa_w"
]
},
"annotation":{
"bigg.metabolite":[
"accoa"
],
"biocyc":[
"META:ACETYL-COA"
],
"chebi":[
"CHEBI:57288",
"CHEBI:22192",
"CHEBI:15351",
"CHEBI:13712",
"CHEBI:2408",
"CHEBI:40470"
],
"envipath":[
"32de3cf4-e3e6-4168-956e-32fa5ddb0ce1/compound/57bd5e24-9d14-4b91-bc60-64c8ea6c2d11"
],
"hmdb":[
"HMDB01206"
],
"inchi_key":[
"ZSLZBFCDCINBPY-ZSJPKINUSA-J"
],
"kegg.compound":[
"C00024"
],
"lipidmaps":[
"LMFA07050029",
"LMFA07050281"
],
"metanetx.chemical":[
"MNXM21"
],
"reactome.compound":[
"727753",
"76183",
"113560",
"353123",
"113559"
],
"sabiork":[
"1276"
],
"sbo":"SBO:0000247",
"seed.compound":[
"cpd00022"
],
"slm":[
"000000297"
]
}
},
{
"id":"acg5p_c",
"name":"N-Acetyl-L-glutamyl 5-phosphate",
"compartment":"c",
"charge":-3,
"formula":"C7H9NO8P",
"notes":{
"original_bigg_ids":[
"acg5p_c"
]
},
"annotation":{
"bigg.metabolite":[
"acg5p"
],
"biocyc":[
"META:N-ACETYL-GLUTAMYL-P"
],
"chebi":[
"CHEBI:21550",
"CHEBI:12576",
"CHEBI:16878",
"CHEBI:12441",
"CHEBI:7151",
"CHEBI:57936"
],
"hmdb":[
"HMDB06456"
],
"inchi_key":[
"FCVIHFVSXHOPSW-YFKPBYRVSA-K"
],
"kegg.compound":[
"C04133"
],
"metanetx.chemical":[
"MNXM1384"
],
"sabiork":[
"1790"
],
"sbo":"SBO:0000247",
"seed.compound":[
"cpd02552"
]
}
},
{
"id":"alaala_c",
"name":"D-Alanyl-D-alanine",
"compartment":"c",
"charge":0,
"formula":"C6H12N2O3",
"notes":{
"original_bigg_ids":[
"alaala_c"
]
},
"annotation":{
"bigg.metabolite":[
"alaala"
],
"biocyc":[
"META:D-ALA-D-ALA"
],
"chebi":[
"CHEBI:13749",
"CHEBI:4088",
"CHEBI:16576",
"CHEBI:57822",
"CHEBI:12900",
"CHEBI:20894"
],
"hmdb":[
"HMDB03459"
],
"inchi_key":[
"DEFJQIDDEAULHB-QWWZWVQMSA-N"
],
"kegg.compound":[
"C00993"
],
"metanetx.chemical":[
"MNXM669"
],
"sabiork":[
"2204"
],
"sbo":"SBO:0000247",
"seed.compound":[
"cpd00731"
]
}
},
{
"id":"acg5sa_c",
"name":"N-Acetyl-L-glutamate 5-semialdehyde",
"compartment":"c",
"charge":-1,
"formula":"C7H10NO4",
"notes":{
"original_bigg_ids":[
"acg5sa_c"
]
},
"annotation":{
"bigg.metabolite":[
"acg5sa"
],
"biocyc":[
"META:CPD-469"
],
"chebi":[
"CHEBI:16319",
"CHEBI:11493",
"CHEBI:12577",
"CHEBI:7152",
"CHEBI:29123",
"CHEBI:12461",
"CHEBI:21551"
],
"hmdb":[
"HMDB06488"
],
"inchi_key":[
"BCPSFKBPHHBDAI-LURJTMIESA-M"
],
"kegg.compound":[
"C01250"
],
"metanetx.chemical":[
"MNXM1062"
],
"sabiork":[
"2267"
],
"sbo":"SBO:0000247",
"seed.compound":[
"cpd00918"
]
}
},
{
"id":"alac__S_c",
"name":"(S)-2-Acetolactate",
"compartment":"c",
"charge":0,
"formula":"C5H7O4",
"notes":{
"original_bigg_ids":[
"alac__S_c"
]
},
"annotation":{
"bigg.metabolite":[
"alac__S"
],
"biocyc":[
"META:2-ACETO-LACTATE"
],
"chebi":[
"CHEBI:11033",
"CHEBI:374",
"CHEBI:18409",
"CHEBI:18731",
"CHEBI:58476"
],
"hmdb":[
"HMDB06855"
],
"inchi_key":[
"NMDWGEGFJUBKLB-YFKPBYRVSA-M"
],
"kegg.compound":[
"C06010"
],
"lipidmaps":[
"LMFA01050460"
],
"metanetx.chemical":[
"MNXM114079"
],
"sabiork":[
"2855"
],
"sbo":"SBO:0000247",
"seed.compound":[
"cpd19047"
]
}
},
{
"id":"Largn_c",
"name":"L-Arogenate",
"compartment":"c",
"charge":-1,
"formula":"C10H13NO5",
"notes":{
"original_bigg_ids":[
"Largn_c"
]
},
"annotation":{
"bigg.metabolite":[
"Largn"
],
"biocyc":[
"META:CPD-659"
],
"chebi":[
"CHEBI:21239",
"CHEBI:6190",
"CHEBI:58180",
"CHEBI:21238",
"CHEBI:17530",
"CHEBI:13081"
],
"inchi_key":[
"MIEILDYWGANZNH-DSQUFTABSA-M"
],
"kegg.compound":[
"C00826"
],
"metanetx.chemical":[
"MNXM696"
],
"sabiork":[
"5256"
],
"sbo":"SBO:0000247",
"seed.compound":[
"cpd00616"
]
}
},
{
"id":"acgal_e",
"name":"N-Acetyl-D-galactosamine",
"compartment":"e",
"charge":0,
"formula":"C8H15NO6",
"notes":{
"original_bigg_ids":[
"acgal_e"
]
},
"annotation":{
"bigg.metabolite":[
"acgal"
],
"biocyc":[
"META:N-acetyl-D-galactosamine"
],
"chebi":[
"CHEBI:21502",
"CHEBI:7110",
"CHEBI:28800",
"CHEBI:7201",
"CHEBI:21600",
"CHEBI:28037",
"CHEBI:546804"
],
"inchi_key":[
"OVRNDRQMDRJTHS-KEWYIRBNSA-N"
],
"kegg.compound":[
"C01132"
],
"metanetx.chemical":[
"MNXM395"
],
"reactome.compound":[
"1605658"
],
"sabiork":[
"1573"
],
"sbo":"SBO:0000247",
"seed.compound":[
"cpd27607",
"cpd00832"
]
}
},
{
"id":"alagly_c",
"name":"L-alanylglycine",
"compartment":"c",
"charge":0,
"notes":{
"original_bigg_ids":[
"alagly_c"
]
},
"annotation":{
"bigg.metabolite":[
"alagly"
],
"sbo":"SBO:0000247"
}
},
{
"id":"acgam1p_c",
"name":"N-Acetyl-D-glucosamine 1-phosphate",
"compartment":"c",
"charge":-2,
"formula":"C8H14NO9P",
"notes":{
"original_bigg_ids":[
"acgam1p_c"
]
},
"annotation":{
"bigg.metabolite":[
"acgam1p"
],
"chebi":[
"CHEBI:7125"
],
"hmdb":[
"HMDB01367"
],
"inchi_key":[
"FZLJPEPAYPUMMR-RTRLPJTCSA-L"
],
"kegg.compound":[
"C04256"
],
"metanetx.chemical":[
"MNXM91871"
],
"reactome.compound":[
"532204"
],
"sabiork":[
"1801",
"26400"
],
"sbo":"SBO:0000247",
"seed.compound":[
"cpd02611"
]
}
},
{
"id":"alagly_e",
"name":"L-alanylglycine",
"compartment":"e",
"charge":0,
"notes":{
"original_bigg_ids":[
"alagly_e"
]
},
"annotation":{
"bigg.metabolite":[
"alagly"
],
"sbo":"SBO:0000247"
}
},
{
"id":"acgam6p_c",
"name":"N-Acetyl-D-glucosamine 6-phosphate",
"compartment":"c",
"charge":-2,
"formula":"C8H14NO9P",
"notes":{
"original_bigg_ids":[
"acgam6p_c"
]
},
"annotation":{
"bigg.metabolite":[
"acgam6p"
],
"biocyc":[
"META:CPD-16168",
"META:N-ACETYL-D-GLUCOSAMINE-6-P"
],
"chebi":[
"CHEBI:49353",
"CHEBI:57513",
"CHEBI:49359",
"CHEBI:12456",
"CHEBI:15784",
"CHEBI:21521",
"CHEBI:7127",
"CHEBI:39577",
"CHEBI:12564"
],
"hmdb":[
"HMDB01062",
"HMDB02817"
],
"inchi_key":[
"BRGMHAYQAZFZDJ-RTRLPJTCSA-L"
],
"kegg.compound":[
"C00357"
],
"metanetx.chemical":[
"MNXM63556"
],
"reactome.compound":[
"449703"
],
"sabiork":[
"1676"
],
"sbo":"SBO:0000247",
"seed.compound":[
"cpd00293"
]
}
},
{
"id":"alatrna_c",
"name":"L-Alanyl-tRNA(Ala)",
"compartment":"c",
"charge":1,
"formula":"C3H6NOR",
"notes":{
"original_bigg_ids":[
"alatrna_c"
]
},
"annotation":{
"bigg.metabolite":[
"alatrna"
],
"chebi":[
"CHEBI:17732",
"CHEBI:13070",
"CHEBI:6172",
"CHEBI:13071"
],
"metanetx.chemical":[
"MNXM89815"
],
"reactome.compound":[
"379700",
"379730"
],
"sabiork":[
"3861"
],
"sbo":"SBO:0000247",
"seed.compound":[
"cpd16181"
]
}
},
{
"id":"N1aspmd_c",
"name":"N1-Acetylspermidine",
"compartment":"c",
"charge":2,
"formula":"C9H23N3O",
"notes":{
"original_bigg_ids":[
"N1aspmd_c"
]
},
"annotation":{
"bigg.metabolite":[
"N1aspmd"
],
"biocyc":[
"META:CPD-568"
],
"chebi":[
"CHEBI:12625",
"CHEBI:58324",
"CHEBI:21798",
"CHEBI:17927",
"CHEBI:7356"
],
"hmdb":[
"HMDB01276"
],
"inchi_key":[
"MQTAVJHICJWXBR-UHFFFAOYSA-P"
],
"kegg.compound":[
"C00612"
],
"metanetx.chemical":[
"MNXM501"
],
"reactome.compound":[
"353555",
"141349"
],
"sabiork":[
"5158"
],
"sbo":"SBO:0000247",
"seed.compound":[
"cpd00470"
]
}
},
{
"id":"acgam_c",
"name":"N-Acetyl-D-glucosamine",
"compartment":"c",
"charge":0,
"formula":"C8H15NO6",
"notes":{
"original_bigg_ids":[
"acgam_c"
]
},
"annotation":{
"bigg.metabolite":[
"acgam"
],
"biocyc":[
"META:N-acetyl-D-glucosamine"
],
"chebi":[
"CHEBI:21517",
"CHEBI:12455",
"CHEBI:506227",
"CHEBI:12563",
"CHEBI:7123",
"CHEBI:17411",
"CHEBI:58134"
],
"hmdb":[
"HMDB62641",
"HMDB00215",
"HMDB14288",
"HMDB00533"
],
"inchi_key":[
"OVRNDRQMDRJTHS-RTRLPJTCSA-N"
],
"kegg.compound":[
"C00140"
],
"metanetx.chemical":[
"MNXM143"
],
"reactome.compound":[
"2162231",
"1678743"
],
"sabiork":[
"95"
],
"sbo":"SBO:0000247",
"seed.compound":[
"cpd27608",
"cpd00122"
]
}
},
{
"id":"PG__L_w",
"name":"Acetylglucosamine--N-acetylmuramoyl-(tetrapeptide) diphospho-undecaprenol dimer with L-(gly)5-D cross-link strand length 26",
"compartment":"w",
"charge":49,
"formula":"C2321H3747N582O1145P2",
"notes":{
"original_bigg_ids":[
"PG_L_w"
]
},
"annotation":{
"bigg.metabolite":[
"PG__L"
],
"sbo":"SBO:0000247"
}
},
{
"id":"all__D_e",
"name":"D-Allose",
"compartment":"e",
"charge":0,
"formula":"C6H12O6",
"notes":{
"original_bigg_ids":[
"all__D_e"
]
},
"annotation":{
"bigg.metabolite":[
"all__D"
],
"biocyc":[
"META:D-Allopyranose",
"META:ALLOSE"
],
"chebi":[
"CHEBI:4093"
],
"inchi_key":[
"WQZGKKKJIJFFOK-IVMDWMLBSA-N"
],
"kegg.compound":[
"C01487"
],
"metanetx.chemical":[
"MNXM1919"
],
"sbo":"SBO:0000247",
"seed.compound":[
"cpd01055"
]
}
},
{
"id":"acgam_e",
"name":"N-Acetyl-D-glucosamine",
"compartment":"e",
"charge":0,
"formula":"C8H15NO6",
"notes":{
"original_bigg_ids":[
"acgam_e"
]
},
"annotation":{
"bigg.metabolite":[
"acgam"
],
"biocyc":[
"META:N-acetyl-D-glucosamine"
],
"chebi":[
"CHEBI:21517",
"CHEBI:12455",
"CHEBI:506227",
"CHEBI:12563",
"CHEBI:7123",
"CHEBI:17411",
"CHEBI:58134"
],
"hmdb":[
"HMDB62641",
"HMDB00215",
"HMDB14288",
"HMDB00533"
],
"inchi_key":[
"OVRNDRQMDRJTHS-RTRLPJTCSA-N"
],
"kegg.compound":[
"C00140"
],
"metanetx.chemical":[
"MNXM143"
],
"reactome.compound":[
"2162231",
"1678743"
],
"sabiork":[
"95"
],
"sbo":"SBO:0000247",
"seed.compound":[
"cpd27608",
"cpd00122"
]
}
},
{
"id":"acgam_w",
"name":"N-Acetyl-D-glucosamine",
"compartment":"w",
"charge":0,
"formula":"C8H15NO6",
"notes":{
"original_bigg_ids":[
"acgam_w"
]
},
"annotation":{
"bigg.metabolite":[
"acgam"
],
"biocyc":[
"META:N-acetyl-D-glucosamine"
],
"chebi":[
"CHEBI:21517",
"CHEBI:12455",
"CHEBI:506227",
"CHEBI:12563",
"CHEBI:7123",
"CHEBI:17411",
"CHEBI:58134"
],
"hmdb":[
"HMDB62641",
"HMDB00215",
"HMDB14288",
"HMDB00533"
],
"inchi_key":[
"OVRNDRQMDRJTHS-RTRLPJTCSA-N"
],
"kegg.compound":[
"C00140"
],
"metanetx.chemical":[
"MNXM143"
],
"reactome.compound":[
"2162231",
"1678743"
],
"sabiork":[
"95"
],
"sbo":"SBO:0000247",
"seed.compound":[
"cpd27608",
"cpd00122"
]
}
},
{
"id":"acgamm_c",
"name":"N-acetylglucosaminylmalate",
"compartment":"c",
"charge":-2,
"formula":"C12H17NO10",
"notes":{
"original_bigg_ids":[
"acgamm_c"
]
},
"annotation":{
"bigg.metabolite":[
"acgamm"
],
"sbo":"SBO:0000247"
}
},
{
"id":"allphn_c",
"name":"Allophanate C2H3N2O3",
"compartment":"c",
"charge":-1,
"formula":"C2H3N2O3",
"notes":{
"original_bigg_ids":[
"allphn_c"
]
},
"annotation":{
"bigg.metabolite":[
"allphn"
],
"biocyc":[
"META:CPD-578"
],
"chebi":[
"CHEBI:27219",
"CHEBI:15293",
"CHEBI:9889",
"CHEBI:15832"
],
"envipath":[
"32de3cf4-e3e6-4168-956e-32fa5ddb0ce1/compound/4014b049-cfa2-4aa3-856f-bb0016fb5cd0"
],
"inchi_key":[
"AVWRKZWQTYIKIY-UHFFFAOYSA-M"
],
"kegg.compound":[
"C01010"
],
"metanetx.chemical":[
"MNXM1122"
],
"sabiork":[
"5356"
],
"sbo":"SBO:0000247",
"seed.compound":[
"cpd00742"
]
}
},
{
"id":"acglu_c",
"name":"N-Acetyl-L-glutamate",
"compartment":"c",
"charge":-2,
"formula":"C7H9NO5",
"notes":{
"original_bigg_ids":[
"acglu_c"
]
},
"annotation":{
"bigg.metabolite":[
"acglu"
],
"biocyc":[
"META:ACETYL-GLU"
],
"chebi":[
"CHEBI:7150",
"CHEBI:17533",
"CHEBI:44337",
"CHEBI:44335",
"CHEBI:21549",
"CHEBI:87274",
"CHEBI:64040",
"CHEBI:12575",
"CHEBI:21552"
],
"inchi_key":[
"RFMMMVDNIPUKGG-YFKPBYRVSA-L"
],
"kegg.compound":[
"C00624"
],
"metanetx.chemical":[
"MNXM730"
],
"reactome.compound":[
"30471"
],
"sabiork":[
"2120"
],
"sbo":"SBO:0000247",
"seed.compound":[
"cpd00477"
]
}
},
{
"id":"alltn_e",
"name":"Allantoin",
"compartment":"e",
"charge":0,
"formula":"C4H6N4O3",
"notes":{
"original_bigg_ids":[
"alltn_e"
]
},
"annotation":{
"bigg.metabolite":[
"alltn"
],
"biocyc":[
"META:ALLANTOIN"
],
"chebi":[
"CHEBI:15676",
"CHEBI:74345",
"CHEBI:2594",
"CHEBI:13761",
"CHEBI:22354"
],
"hmdb":[
"HMDB00462"
],
"inchi_key":[
"POJWUDADGALRAB-UHFFFAOYSA-N"
],
"kegg.compound":[
"C01551"
],
"kegg.drug":[
"D00121"
],
"metanetx.chemical":[
"MNXM612"
],
"sabiork":[
"5655"
],
"sbo":"SBO:0000247",
"seed.compound":[
"cpd01092"
]
}
},
{
"id":"chol_e",
"name":"Choline C5H14NO",
"compartment":"e",
"charge":1,
"formula":"C5H14NO",
"notes":{
"original_bigg_ids":[
"chol_e"
]
},
"annotation":{
"bigg.metabolite":[
"chol"
],
"biocyc":[
"META:CHOLINE"
],
"chebi":[
"CHEBI:41524",
"CHEBI:23212",
"CHEBI:15354",
"CHEBI:13985",
"CHEBI:72322",
"CHEBI:3665"
],
"hmdb":[
"HMDB00097"
],
"inchi_key":[
"OEYIOHPDSNJKLS-UHFFFAOYSA-N"
],
"kegg.compound":[
"C00114"
],
"kegg.drug":[
"D10498",
"D07690"
],
"metanetx.chemical":[
"MNXM90"
],
"reactome.compound":[
"264618",
"264638",
"6798162"
],
"sabiork":[
"1935"
],
"sbo":"SBO:0000247",
"seed.compound":[
"cpd00098"
]
}
},
{
"id":"achms_c",
"name":"O Acetyl L homoserine C6H11NO4",
"compartment":"c",
"charge":0,
"formula":"C6H11NO4",
"notes":{
"original_bigg_ids":[
"achms_c"
]
},
"annotation":{
"bigg.metabolite":[
"achms"
],
"biocyc":[
"META:CPD-667"
],
"chebi":[
"CHEBI:12709",
"CHEBI:21937",
"CHEBI:16288",
"CHEBI:7667",
"CHEBI:12684",
"CHEBI:57716"
],
"inchi_key":[
"FCXZBWSIAGGPCB-YFKPBYRVSA-N"
],
"kegg.compound":[
"C01077"
],
"metanetx.chemical":[
"MNXM699"
],
"sbo":"SBO:0000247",
"seed.compound":[
"cpd00790"
]
}
},
{
"id":"amdglc_c",
"name":"Alpha-Methyl-D-glucoside",
"compartment":"c",
"charge":0,
"notes":{
"original_bigg_ids":[
"amdglc_c"
]
},
"annotation":{
"bigg.metabolite":[
"amdglc"
],
"sbo":"SBO:0000247"
}
},
{
"id":"acmalt_c",
"name":"Acetyl-maltose",
"compartment":"c",
"charge":0,
"formula":"C14H24O12",
"notes":{
"original_bigg_ids":[
"acmalt_c"
]
},
"annotation":{
"bigg.metabolite":[
"acmalt"
],
"biocyc":[
"META:CPD-18529"
],
"inchi_key":[
"IJVLHLCOMOKFHH-DURRTVQMSA-N"
],
"kegg.compound":[
"C02130"
],
"kegg.glycan":[
"G10592"
],
"metanetx.chemical":[
"MNXM3135"
],
"sbo":"SBO:0000247",
"seed.compound":[
"cpd01441"
]
}
},
{
"id":"amet_c",
"name":"S-Adenosyl-L-methionine",
"compartment":"c",
"charge":1,
"formula":"C15H23N6O5S",
"notes":{
"original_bigg_ids":[
"amet_c"
]
},
"annotation":{
"bigg.metabolite":[
"amet"
],
"biocyc":[
"META:S-ADENOSYLMETHIONINE"
],
"chebi":[
"CHEBI:33442",
"CHEBI:12757",
"CHEBI:10833",
"CHEBI:59789",
"CHEBI:67040",
"CHEBI:8946",
"CHEBI:12742",
"CHEBI:12760",
"CHEBI:10786",
"CHEBI:22036",
"CHEBI:527887",
"CHEBI:15414",
"CHEBI:45607"
],
"hmdb":[
"HMDB01185",
"HMDB62709"
],
"inchi_key":[
"MEFKEPWMEQBLKI-AIRLBKTGSA-O"
],
"kegg.compound":[
"C00019"
],
"metanetx.chemical":[
"MNXM16"
],
"reactome.compound":[
"2162265",
"5279190",
"77087",
"71284",
"353113"
],
"sabiork":[
"1272"
],
"sbo":"SBO:0000247",
"seed.compound":[
"cpd00017"
]
}
},
{
"id":"cholate_c",
"name":"Cholate c",
"compartment":"c",
"charge":-1,
"formula":"C24H39O5",
"notes":{
"original_bigg_ids":[
"cholate_c"
]
},
"annotation":{
"bigg.metabolite":[
"cholate"
],
"biocyc":[
"META:CHOLATE"
],
"chebi":[
"CHEBI:23168",
"CHEBI:29077",
"CHEBI:29747",
"CHEBI:1694",
"CHEBI:16359",
"CHEBI:11895",
"CHEBI:13978",
"CHEBI:20216",
"CHEBI:23210",
"CHEBI:41494",
"CHEBI:20223",
"CHEBI:57748"
],
"hmdb":[
"HMDB00619"
],
"inchi_key":[
"BHQCQFFYRZLCQQ-OELDTZBJSA-M"
],
"kegg.compound":[
"C00695"
],
"kegg.drug":[
"D10699"
],
"lipidmaps":[
"LMST04010001"
],
"metanetx.chemical":[
"MNXM450"
],
"reactome.compound":[
"193451"
],
"sabiork":[
"5188"
],
"sbo":"SBO:0000247",
"seed.compound":[
"cpd00526"
],
"slm":[
"000000859"
]
}
},
{
"id":"acmam_c",
"name":"N-Acetyl-D-muramoate",
"compartment":"c",
"charge":-1,
"formula":"C11H18NO8",
"notes":{
"original_bigg_ids":[
"acmam_c"
]
},
"annotation":{
"bigg.metabolite":[
"acmam"
],
"metanetx.chemical":[
"MNXM12354"
],
"sbo":"SBO:0000247",
"seed.compound":[
"cpd03485"
]
}
},
{
"id":"chols_c",
"name":"Choline sulfate",
"compartment":"c",
"charge":0,
"formula":"C5H13NO4S",
"notes":{
"original_bigg_ids":[
"chols_c"
]
},
"annotation":{
"bigg.metabolite":[
"chols"
],
"biocyc":[
"META:CPD-543"
],
"chebi":[
"CHEBI:13987",
"CHEBI:23215",
"CHEBI:3669",
"CHEBI:16822",
"CHEBI:52859"
],
"inchi_key":[
"WXCQAWGXWVRCGP-UHFFFAOYSA-N"
],
"kegg.compound":[
"C00919"
],
"metanetx.chemical":[
"MNXM1547"
],
"sbo":"SBO:0000247",
"seed.compound":[
"cpd00681"
]
}
},
{
"id":"acmama_c",
"name":"N-Acetyl-D-muramoyl-L-alanine",
"compartment":"c",
"charge":-1,
"formula":"C14H23N2O9",
"notes":{
"original_bigg_ids":[
"acmama_c"
]
},
"annotation":{
"bigg.metabolite":[
"acmama"
],
"chebi":[
"CHEBI:83941",
"CHEBI:84933"
],
"inchi_key":[
"ICMUIFDBEVJCQA-HAFAVUGZSA-M"
],
"metanetx.chemical":[
"MNXM4053"
],
"sbo":"SBO:0000247"
}
},
{
"id":"chols_e",
"name":"Choline sulfate",
"compartment":"e",
"charge":0,
"formula":"C5H13NO4S",
"notes":{
"original_bigg_ids":[
"chols_e"
]
},
"annotation":{
"bigg.metabolite":[
"chols"
],
"biocyc":[
"META:CPD-543"
],
"chebi":[
"CHEBI:13987",
"CHEBI:23215",
"CHEBI:3669",
"CHEBI:16822",
"CHEBI:52859"
],
"inchi_key":[
"WXCQAWGXWVRCGP-UHFFFAOYSA-N"
],
"kegg.compound":[
"C00919"
],
"metanetx.chemical":[
"MNXM1547"
],
"sbo":"SBO:0000247",
"seed.compound":[
"cpd00681"
]
}
},
{
"id":"ammp_c",
"name":"Aminomethylpyrimidine",
"compartment":"c",
"formula":"C6H11N4",
"notes":{
"original_bigg_ids":[
"ammp_c"
]
},
"annotation":{
"bigg.metabolite":[
"ammp"
],
"sbo":"SBO:0000247"
}
},
{
"id":"acmana_c",
"name":"N-Acetyl-D-mannosamine",
"compartment":"c",
"charge":0,
"formula":"C8H15NO6",
"notes":{
"original_bigg_ids":[
"acmana_c"
]
},
"annotation":{
"bigg.metabolite":[
"acmana"
],
"biocyc":[
"META:N-acetyl-D-mannosamine"
],
"chebi":[
"CHEBI:7141",
"CHEBI:12459",
"CHEBI:12573",
"CHEBI:58019",
"CHEBI:17122",
"CHEBI:63153",
"CHEBI:21538"
],
"hmdb":[
"HMDB62724"
],
"inchi_key":[
"MBLBDJOUHNCFQT-XAMCCFCMSA-N"
],
"kegg.compound":[
"C00645"
],
"metanetx.chemical":[
"MNXM2403"
],
"reactome.compound":[
"4085214"
],
"sabiork":[
"25302",
"1583"
],
"sbo":"SBO:0000247",
"seed.compound":[
"cpd00492"
]
}
},
{
"id":"amob_c",
"name":"S-Adenosyl-4-methylthio-2-oxobutanoate",
"compartment":"c",
"charge":0,
"formula":"C15H19N5O6S",
"notes":{
"original_bigg_ids":[
"amob_c"
]
},
"annotation":{
"bigg.metabolite":[
"amob"
],
"biocyc":[
"META:S-ADENOSYL-4-METHYLTHIO-2-OXOBUTANOATE"
],
"chebi":[
"CHEBI:12758",
"CHEBI:16490",
"CHEBI:8944",
"CHEBI:22033"
],
"inchi_key":[
"UOKVQQMBGVMXPU-CJPDYEHRSA-N"
],
"kegg.compound":[
"C04425"
],
"metanetx.chemical":[
"MNXM3090"
],
"sabiork":[
"7304"
],
"sbo":"SBO:0000247",
"seed.compound":[
"cpd02701"
]
}
},
{
"id":"chor_c",
"name":"Chorismate",
"compartment":"c",
"charge":-2,
"formula":"C10H8O6",
"notes":{
"original_bigg_ids":[
"chor_c"
]
},
"annotation":{
"bigg.metabolite":[
"chor"
],
"biocyc":[
"META:CHORISMATE"
],
"chebi":[
"CHEBI:23225",
"CHEBI:3677",
"CHEBI:23227",
"CHEBI:17333",
"CHEBI:29748",
"CHEBI:13993"
],
"hmdb":[
"HMDB12199"
],
"inchi_key":[
"WTFXTQVDAKGDEY-HTQZYQBOSA-L"
],
"kegg.compound":[
"C00251"
],
"metanetx.chemical":[
"MNXM337"
],
"reactome.compound":[
"964856"
],
"sabiork":[
"1992"
],
"sbo":"SBO:0000247",
"seed.compound":[
"cpd00216"
]
}
},
{
"id":"acmana_e",
"name":"N-Acetyl-D-mannosamine",
"compartment":"e",
"charge":0,
"formula":"C8H15NO6",
"notes":{
"original_bigg_ids":[
"acmana_e"
]
},
"annotation":{
"bigg.metabolite":[
"acmana"
],
"biocyc":[
"META:N-acetyl-D-mannosamine"
],
"chebi":[
"CHEBI:7141",
"CHEBI:12459",
"CHEBI:12573",
"CHEBI:58019",
"CHEBI:17122",
"CHEBI:63153",
"CHEBI:21538"
],
"hmdb":[
"HMDB62724"
],
"inchi_key":[
"MBLBDJOUHNCFQT-XAMCCFCMSA-N"
],
"kegg.compound":[
"C00645"
],
"metanetx.chemical":[
"MNXM2403"
],
"reactome.compound":[
"4085214"
],
"sabiork":[
"25302",
"1583"
],
"sbo":"SBO:0000247",
"seed.compound":[
"cpd00492"
]
}
},
{
"id":"cit_c",
"name":"Citrate",
"compartment":"c",
"charge":-3,
"formula":"C6H5O7",
"notes":{
"original_bigg_ids":[
"cit_c"
]
},
"annotation":{
"bigg.metabolite":[
"cit"
],
"biocyc":[
"META:CIT"
],
"chebi":[
"CHEBI:35802",
"CHEBI:133748",
"CHEBI:35809",
"CHEBI:76049",
"CHEBI:41523",
"CHEBI:35810",
"CHEBI:30769",
"CHEBI:13999",
"CHEBI:23322",
"CHEBI:35808",
"CHEBI:42563",
"CHEBI:16947",
"CHEBI:132362",
"CHEBI:35804",
"CHEBI:23321",
"CHEBI:3727",
"CHEBI:35806"
],
"hmdb":[
"HMDB00094"
],
"inchi_key":[
"KRKNYBCHXYNGOX-UHFFFAOYSA-K"
],
"kegg.compound":[
"C00158"
],
"kegg.drug":[
"D00037"
],
"metanetx.chemical":[
"MNXM131"
],
"reactome.compound":[
"29654",
"433138",
"76190"
],
"sabiork":[
"1952"
],
"sbo":"SBO:0000247",
"seed.compound":[
"cpd00137"
]
}
},
{
"id":"amp_c",
"name":"AMP C10H12N5O7P",
"compartment":"c",
"charge":-2,
"formula":"C10H12N5O7P",
"notes":{
"original_bigg_ids":[
"amp_c"
]
},
"annotation":{
"bigg.metabolite":[
"amp"
],
"biocyc":[
"META:AMP-GROUP",
"META:AMP"
],
"chebi":[
"CHEBI:13736",
"CHEBI:2356",
"CHEBI:13234",
"CHEBI:22242",
"CHEBI:40786",
"CHEBI:16027",
"CHEBI:40721",
"CHEBI:40510",
"CHEBI:456215",
"CHEBI:13235",
"CHEBI:22245",
"CHEBI:40726",
"CHEBI:47222",
"CHEBI:13740",
"CHEBI:40826",
"CHEBI:12056"
],
"hmdb":[
"HMDB00045"
],
"inchi_key":[
"UDMBCSSLTHHNCD-KQYNXXCUSA-L"
],
"kegg.compound":[
"C00020"
],
"kegg.drug":[
"D02769"
],
"metanetx.chemical":[
"MNXM14"
],
"reactome.compound":[
"389620",
"159448",
"76577",
"109275",
"164121"
],
"sabiork":[
"1273"
],
"sbo":"SBO:0000247",
"seed.compound":[
"cpd22272",
"cpd00018"
]
}
},
{
"id":"acmanap_c",
"name":"N-Acetyl-D-mannosamine 6-phosphate",
"compartment":"c",
"charge":-2,
"formula":"C8H14NO9P",
"notes":{
"original_bigg_ids":[
"acmanap_c"
]
},
"annotation":{
"bigg.metabolite":[
"acmanap"
],
"biocyc":[
"META:N-ACETYL-D-MANNOSAMINE-6P"
],
"chebi":[
"CHEBI:62165",
"CHEBI:62168",
"CHEBI:58557",
"CHEBI:7142",
"CHEBI:21539",
"CHEBI:28273"
],
"hmdb":[
"HMDB01121"
],
"inchi_key":[
"QDSLHWJDSQGPEE-WCTZXXKLSA-L"
],
"kegg.compound":[
"C04257"
],
"metanetx.chemical":[
"MNXM4708"
],
"reactome.compound":[
"4085225"
],
"sabiork":[
"1802"
],
"sbo":"SBO:0000247",
"seed.compound":[
"cpd02612"
]
}
},
{
"id":"amp_e",
"name":"AMP C10H12N5O7P",
"compartment":"e",
"charge":-2,
"formula":"C10H12N5O7P",
"notes":{
"original_bigg_ids":[
"amp_e"
]
},
"annotation":{
"bigg.metabolite":[
"amp"
],
"biocyc":[
"META:AMP-GROUP",
"META:AMP"
],
"chebi":[
"CHEBI:13736",
"CHEBI:2356",
"CHEBI:13234",
"CHEBI:22242",
"CHEBI:40786",
"CHEBI:16027",
"CHEBI:40721",
"CHEBI:40510",
"CHEBI:456215",
"CHEBI:13235",
"CHEBI:22245",
"CHEBI:40726",
"CHEBI:47222",
"CHEBI:13740",
"CHEBI:40826",
"CHEBI:12056"
],
"hmdb":[
"HMDB00045"
],
"inchi_key":[
"UDMBCSSLTHHNCD-KQYNXXCUSA-L"
],
"kegg.compound":[
"C00020"
],
"kegg.drug":[
"D02769"
],
"metanetx.chemical":[
"MNXM14"
],
"reactome.compound":[
"389620",
"159448",
"76577",
"109275",
"164121"
],
"sabiork":[
"1273"
],
"sbo":"SBO:0000247",
"seed.compound":[
"cpd22272",
"cpd00018"
]
}
},
{
"id":"cit_e",
"name":"Citrate",
"compartment":"e",
"charge":-3,
"formula":"C6H5O7",
"notes":{
"original_bigg_ids":[
"cit_e"
]
},
"annotation":{
"bigg.metabolite":[
"cit"
],
"biocyc":[
"META:CIT"
],
"chebi":[
"CHEBI:35802",
"CHEBI:133748",
"CHEBI:35809",
"CHEBI:76049",
"CHEBI:41523",
"CHEBI:35810",
"CHEBI:30769",
"CHEBI:13999",
"CHEBI:23322",
"CHEBI:35808",
"CHEBI:42563",
"CHEBI:16947",
"CHEBI:132362",
"CHEBI:35804",
"CHEBI:23321",
"CHEBI:3727",
"CHEBI:35806"
],
"hmdb":[
"HMDB00094"
],
"inchi_key":[
"KRKNYBCHXYNGOX-UHFFFAOYSA-K"
],
"kegg.compound":[
"C00158"
],
"kegg.drug":[
"D00037"
],
"metanetx.chemical":[
"MNXM131"
],
"reactome.compound":[
"29654",
"433138",
"76190"
],
"sabiork":[
"1952"
],
"sbo":"SBO:0000247",
"seed.compound":[
"cpd00137"
]
}
},
{
"id":"anhgm_w",
"name":"N-Acetyl-D-glucosamine(anhydrous)N-Acetylmuramic acid",
"compartment":"w",
"charge":-1,
"formula":"C19H29N2O12",
"notes":{
"original_bigg_ids":[
"anhgm_w"
]
},
"annotation":{
"bigg.metabolite":[
"anhgm"
],
"metanetx.chemical":[
"MNXM3060"
],
"sbo":"SBO:0000247",
"seed.compound":[
"cpd15396"
]
}
},
{
"id":"acmum6p_c",
"name":"N-acetylmuramate 6-phosphate",
"compartment":"c",
"charge":-3,
"formula":"C11H17NO11P",
"notes":{
"original_bigg_ids":[
"acmum6p_c"
]
},
"annotation":{
"bigg.metabolite":[
"acmum6p"
],
"chebi":[
"CHEBI:47968",
"CHEBI:58722"
],
"inchi_key":[
"NMEMTQKUEVNSPV-MKFCKLDKSA-K"
],
"kegg.compound":[
"C16698"
],
"metanetx.chemical":[
"MNXM90332"
],
"sabiork":[
"28082"
],
"sbo":"SBO:0000247",
"seed.compound":[
"cpd15391"
]
}
},
{
"id":"anhm_w",
"name":"1,6-anhydrous-N-Acetylmuramate",
"compartment":"w",
"charge":-1,
"formula":"C11H16NO7",
"notes":{
"original_bigg_ids":[
"anhm_w"
]
},
"annotation":{
"bigg.metabolite":[
"anhm"
],
"metanetx.chemical":[
"MNXM90585"
],
"sbo":"SBO:0000247",
"seed.compound":[
"cpd15399"
]
}
},
{
"id":"ant24Nacds_c",
"name":"Anteisoheptadecanoyllipoteichoic acid n=24  linked  N-acetyl-D-glucosamine",
"compartment":"c",
"charge":-24,
"notes":{
"original_bigg_ids":[
"ant24Nacds_c"
]
},
"annotation":{
"bigg.metabolite":[
"ant24Nacds"
],
"sbo":"SBO:0000247"
}
},
{
"id":"citdae_c",
"name":"Citrl-diaminoethane",
"compartment":"c",
"formula":"C8H14N2O7",
"notes":{
"original_bigg_ids":[
"citdae_c"
]
},
"annotation":{
"bigg.metabolite":[
"citdae"
],
"sbo":"SBO:0000247"
}
},
{
"id":"acnam_c",
"name":"N-Acetylneuraminate",
"compartment":"c",
"charge":-1,
"formula":"C11H18NO9",
"notes":{
"original_bigg_ids":[
"acnam_c"
]
},
"annotation":{
"bigg.metabolite":[
"acnam"
],
"biocyc":[
"META:N-ACETYLNEURAMINATE",
"META:CPD0-1123"
],
"chebi":[
"CHEBI:12471",
"CHEBI:45744",
"CHEBI:58705",
"CHEBI:17012",
"CHEBI:29087",
"CHEBI:7214",
"CHEBI:12579",
"CHEBI:35418",
"CHEBI:21617",
"CHEBI:21620",
"CHEBI:33987"
],
"hmdb":[
"HMDB00800",
"HMDB00230"
],
"inchi_key":[
"SQVRNKJHWKZAKO-LUWBGTNYSA-M"
],
"kegg.compound":[
"C00270",
"C19910"
],
"metanetx.chemical":[
"MNXM227"
],
"sabiork":[
"22759",
"2006"
],
"sbo":"SBO:0000247",
"seed.compound":[
"cpd27569",
"cpd21149",
"cpd00232"
]
}
},
{
"id":"citdapp_c",
"name":"Citryl-L2,3-diamino-propionic acid",
"compartment":"c",
"formula":"C9H14N2O9",
"notes":{
"original_bigg_ids":[
"citdapp_c"
]
},
"annotation":{
"bigg.metabolite":[
"citdapp"
],
"sbo":"SBO:0000247"
}
},
{
"id":"ant24glcs_c",
"name":"Anteisopentadecanoyllipoteichoic acid n=24  linked  glucose substituted",
"compartment":"c",
"charge":-24,
"notes":{
"original_bigg_ids":[
"ant24glcs_c"
]
},
"annotation":{
"bigg.metabolite":[
"ant24glcs"
],
"sbo":"SBO:0000247"
}
},
{
"id":"acnam_e",
"name":"N-Acetylneuraminate",
"compartment":"e",
"charge":-1,
"formula":"C11H18NO9",
"notes":{
"original_bigg_ids":[
"acnam_e"
]
},
"annotation":{
"bigg.metabolite":[
"acnam"
],
"biocyc":[
"META:N-ACETYLNEURAMINATE",
"META:CPD0-1123"
],
"chebi":[
"CHEBI:12471",
"CHEBI:45744",
"CHEBI:58705",
"CHEBI:17012",
"CHEBI:29087",
"CHEBI:7214",
"CHEBI:12579",
"CHEBI:35418",
"CHEBI:21617",
"CHEBI:21620",
"CHEBI:33987"
],
"hmdb":[
"HMDB00800",
"HMDB00230"
],
"inchi_key":[
"SQVRNKJHWKZAKO-LUWBGTNYSA-M"
],
"kegg.compound":[
"C00270",
"C19910"
],
"metanetx.chemical":[
"MNXM227"
],
"sabiork":[
"22759",
"2006"
],
"sbo":"SBO:0000247",
"seed.compound":[
"cpd27569",
"cpd21149",
"cpd00232"
]
}
},
{
"id":"antcard_c",
"name":"Anteisoheptadecanoylcardiolipin B. subtilis",
"compartment":"c",
"charge":-2,
"notes":{
"original_bigg_ids":[
"antcard_c"
]
},
"annotation":{
"bigg.metabolite":[
"antcard"
],
"sbo":"SBO:0000247"
}
},
{
"id":"citr__L_c",
"name":"L-Citrulline",
"compartment":"c",
"charge":0,
"formula":"C6H13N3O3",
"notes":{
"original_bigg_ids":[
"citr__L_c"
]
},
"annotation":{
"bigg.metabolite":[
"citr__L"
],
"biocyc":[
"META:L-CITRULLINE"
],
"chebi":[
"CHEBI:41489",
"CHEBI:3730",
"CHEBI:18211",
"CHEBI:21257",
"CHEBI:16349",
"CHEBI:13092",
"CHEBI:6203",
"CHEBI:66922",
"CHEBI:14002",
"CHEBI:57743"
],
"hmdb":[
"HMDB00904"
],
"inchi_key":[
"RHGKLRLOHDJJDR-BYPYZUCNSA-N"
],
"kegg.compound":[
"C00327"
],
"kegg.drug":[
"D07706"
],
"metanetx.chemical":[
"MNXM211"
],
"reactome.compound":[
"113567",
"29968"
],
"sabiork":[
"1329"
],
"sbo":"SBO:0000247",
"seed.compound":[
"cpd00274"
]
}
},
{
"id":"acon_C_c",
"name":"Cis-Aconitate",
"compartment":"c",
"charge":-3,
"formula":"C6H3O6",
"notes":{
"original_bigg_ids":[
"acon__C_c"
]
},
"annotation":{
"bigg.metabolite":[
"acon_C"
],
"biocyc":[
"META:CIS-ACONITATE"
],
"chebi":[
"CHEBI:23306",
"CHEBI:16383",
"CHEBI:12798",
"CHEBI:32805",
"CHEBI:23308",
"CHEBI:10482"
],
"envipath":[
"32de3cf4-e3e6-4168-956e-32fa5ddb0ce1/compound/643481e5-a35b-477e-8665-70f4dca66baa"
],
"hmdb":[
"HMDB00461",
"HMDB00072"
],
"inchi_key":[
"GTZCVFVGUGFEME-IWQZZHSRSA-K"
],
"kegg.compound":[
"C00417"
],
"metanetx.chemical":[
"MNXM813"
],
"sabiork":[
"2043"
],
"sbo":"SBO:0000247",
"seed.compound":[
"cpd00331"
]
}
},
{
"id":"cl_c",
"name":"Chloride",
"compartment":"c",
"charge":-1,
"formula":"Cl",
"notes":{
"original_bigg_ids":[
"cl_c"
]
},
"annotation":{
"bigg.metabolite":[
"cl"
],
"biocyc":[
"META:HCL",
"META:CL-"
],
"chebi":[
"CHEBI:24635",
"CHEBI:3731",
"CHEBI:13364",
"CHEBI:3616",
"CHEBI:13291",
"CHEBI:17883",
"CHEBI:48804",
"CHEBI:13970",
"CHEBI:5590",
"CHEBI:50315",
"CHEBI:17996"
],
"envipath":[
"5882df9c-dae1-4d80-a40e-db4724271456/compound/8797b51e-be83-48e1-82db-612c84006fdf",
"32de3cf4-e3e6-4168-956e-32fa5ddb0ce1/compound/b3225d45-6d2f-4312-a60d-70c87b617ad4"
],
"hmdb":[
"HMDB00492",
"HMDB02073",
"HMDB02306",
"HMDB02162"
],
"inchi_key":[
"VEXZGXHMUGYJMC-UHFFFAOYSA-M"
],
"kegg.compound":[
"C00698",
"C01327"
],
"kegg.drug":[
"D02057"
],
"metanetx.chemical":[
"MNXM43"
],
"reactome.compound":[
"29572",
"188972",
"3301973",
"352022",
"2731020",
"2731008",
"2730999"
],
"sabiork":[
"2270",
"51"
],
"sbo":"SBO:0000247",
"seed.compound":[
"cpd00099"
]
}
},
{
"id":"anth_c",
"name":"Anthranilate",
"compartment":"c",
"charge":-1,
"formula":"C7H6NO2",
"notes":{
"original_bigg_ids":[
"anth_c"
]
},
"annotation":{
"bigg.metabolite":[
"anth"
],
"biocyc":[
"META:ANTHRANILATE"
],
"chebi":[
"CHEBI:30754",
"CHEBI:22575",
"CHEBI:16567",
"CHEBI:40980",
"CHEBI:22578",
"CHEBI:13841",
"CHEBI:22577",
"CHEBI:2757"
],
"envipath":[
"32de3cf4-e3e6-4168-956e-32fa5ddb0ce1/compound/ec511e59-d2cf-482d-ae9f-7f4dd74818c2"
],
"hmdb":[
"HMDB01123"
],
"inchi_key":[
"RWZYAGGXGHYGMB-UHFFFAOYSA-M"
],
"kegg.compound":[
"C00108"
],
"metanetx.chemical":[
"MNXM188"
],
"sabiork":[
"5005"
],
"sbo":"SBO:0000247",
"seed.compound":[
"cpd00093"
]
}
},
{
"id":"acorn_c",
"name":"N2-Acetyl-L-ornithine",
"compartment":"c",
"charge":0,
"formula":"C7H14N2O3",
"notes":{
"original_bigg_ids":[
"acorn_c"
]
},
"annotation":{
"bigg.metabolite":[
"acorn"
],
"biocyc":[
"META:N-ALPHA-ACETYLORNITHINE"
],
"chebi":[
"CHEBI:21814",
"CHEBI:7368",
"CHEBI:16543",
"CHEBI:57805",
"CHEBI:40771",
"CHEBI:12634"
],
"hmdb":[
"HMDB06489",
"HMDB03357"
],
"inchi_key":[
"JRLGPAXAGHMNOL-LURJTMIESA-N"
],
"kegg.compound":[
"C00437"
],
"metanetx.chemical":[
"MNXM817"
],
"sabiork":[
"2048"
],
"sbo":"SBO:0000247",
"seed.compound":[
"cpd00342"
]
}
},
{
"id":"antla24s_c",
"name":"Anteisoheptadecanoyllipoteichoic acid n=24  linked  glucose substituted",
"compartment":"c",
"charge":-24,
"notes":{
"original_bigg_ids":[
"antla24s_c"
]
},
"annotation":{
"bigg.metabolite":[
"antla24s"
],
"sbo":"SBO:0000247"
}
},
{
"id":"cl_e",
"name":"Chloride",
"compartment":"e",
"charge":-1,
"formula":"Cl",
"notes":{
"original_bigg_ids":[
"cl_e"
]
},
"annotation":{
"bigg.metabolite":[
"cl"
],
"biocyc":[
"META:HCL",
"META:CL-"
],
"chebi":[
"CHEBI:24635",
"CHEBI:3731",
"CHEBI:13364",
"CHEBI:3616",
"CHEBI:13291",
"CHEBI:17883",
"CHEBI:48804",
"CHEBI:13970",
"CHEBI:5590",
"CHEBI:50315",
"CHEBI:17996"
],
"envipath":[
"5882df9c-dae1-4d80-a40e-db4724271456/compound/8797b51e-be83-48e1-82db-612c84006fdf",
"32de3cf4-e3e6-4168-956e-32fa5ddb0ce1/compound/b3225d45-6d2f-4312-a60d-70c87b617ad4"
],
"hmdb":[
"HMDB00492",
"HMDB02073",
"HMDB02306",
"HMDB02162"
],
"inchi_key":[
"VEXZGXHMUGYJMC-UHFFFAOYSA-M"
],
"kegg.compound":[
"C00698",
"C01327"
],
"kegg.drug":[
"D02057"
],
"metanetx.chemical":[
"MNXM43"
],
"reactome.compound":[
"29572",
"188972",
"3301973",
"352022",
"2731020",
"2731008",
"2730999"
],
"sabiork":[
"2270",
"51"
],
"sbo":"SBO:0000247",
"seed.compound":[
"cpd00099"
]
}
},
{
"id":"antp24u_c",
"name":"Anteisopentadecanoyllipoteichoic acid n=24  linked  unsubstituted",
"compartment":"c",
"charge":-24,
"notes":{
"original_bigg_ids":[
"antp24u_c"
]
},
"annotation":{
"bigg.metabolite":[
"antp24u"
],
"sbo":"SBO:0000247"
}
},
{
"id":"acryl_c",
"name":"Acrylic acid",
"compartment":"c",
"charge":-1,
"formula":"C3H4O2",
"notes":{
"original_bigg_ids":[
"acryl_c"
]
},
"annotation":{
"bigg.metabolite":[
"acryl"
],
"biocyc":[
"META:ACRYLATE"
],
"chebi":[
"CHEBI:35938",
"CHEBI:40714",
"CHEBI:13721",
"CHEBI:19768",
"CHEBI:19766",
"CHEBI:35937",
"CHEBI:8487",
"CHEBI:37080",
"CHEBI:18308",
"CHEBI:35853"
],
"envipath":[
"32de3cf4-e3e6-4168-956e-32fa5ddb0ce1/compound/9eb60547-4518-49ba-990c-a107e207755d",
"650babc9-9d68-4b73-9332-11972ca26f7b/compound/f752844c-7433-4a07-acba-e09a0e560b39"
],
"hmdb":[
"HMDB31647"
],
"inchi_key":[
"NIXOWILDQLNWCW-UHFFFAOYSA-M"
],
"kegg.compound":[
"C00511"
],
"lipidmaps":[
"LMFA01030193"
],
"metanetx.chemical":[
"MNXM1368"
],
"sabiork":[
"2066"
],
"sbo":"SBO:0000247",
"seed.compound":[
"cpd00400"
]
}
},
{
"id":"clpn_MRSA_c",
"name":"Cardiolipin (MRSA); bisphosphatidylglycerol",
"compartment":"c",
"charge":0,
"formula":"C53H101N2O18P2",
"notes":{
"original_bigg_ids":[
"clpn_MRSA_c"
]
},
"annotation":{
"bigg.metabolite":[
"clpn_MRSA"
],
"sbo":"SBO:0000247"
}
},
{
"id":"acser_c",
"name":"O-Acetyl-L-serine",
"compartment":"c",
"charge":0,
"formula":"C5H9NO4",
"notes":{
"original_bigg_ids":[
"acser_c"
]
},
"annotation":{
"bigg.metabolite":[
"acser"
],
"biocyc":[
"META:ACETYLSERINE"
],
"chebi":[
"CHEBI:44568",
"CHEBI:58340",
"CHEBI:7668",
"CHEBI:21938",
"CHEBI:12724",
"CHEBI:17981",
"CHEBI:12710",
"CHEBI:12685"
],
"hmdb":[
"HMDB03011"
],
"inchi_key":[
"VZXPDPZARILFQX-BYPYZUCNSA-N"
],
"kegg.compound":[
"C00979"
],
"metanetx.chemical":[
"MNXM418"
],
"reactome.compound":[
"936709"
],
"sabiork":[
"2202"
],
"sbo":"SBO:0000247",
"seed.compound":[
"cpd00722"
]
}
},
{
"id":"cmp_c",
"name":"CMP C9H12N3O8P",
"compartment":"c",
"charge":-2,
"formula":"C9H12N3O8P",
"notes":{
"original_bigg_ids":[
"cmp_c"
]
},
"annotation":{
"bigg.metabolite":[
"cmp"
],
"biocyc":[
"META:CMP"
],
"chebi":[
"CHEBI:60377",
"CHEBI:41312",
"CHEBI:58120",
"CHEBI:3275",
"CHEBI:41691",
"CHEBI:41319",
"CHEBI:23520",
"CHEBI:17361",
"CHEBI:13274",
"CHEBI:47362",
"CHEBI:48799",
"CHEBI:41666"
],
"hmdb":[
"HMDB00095"
],
"inchi_key":[
"IERHLVCPSMICTF-XVFCMESISA-L"
],
"kegg.compound":[
"C00055"
],
"kegg.glycan":[
"G10621"
],
"metanetx.chemical":[
"MNXM31"
],
"reactome.compound":[
"1524067",
"727810",
"109395"
],
"sabiork":[
"1284"
],
"sbo":"SBO:0000247",
"seed.compound":[
"cpd00046"
]
}
},
{
"id":"apoACP_c",
"name":"Apoprotein [acyl carrier protein]",
"compartment":"c",
"charge":0,
"formula":"RHO",
"notes":{
"original_bigg_ids":[
"apoACP_c"
]
},
"annotation":{
"bigg.metabolite":[
"apoACP"
],
"metanetx.chemical":[
"MNXM2214"
],
"sbo":"SBO:0000247",
"seed.compound":[
"cpd29672",
"cpd12370"
]
}
},
{
"id":"actACP_c",
"name":"Acetoacetyl-ACP",
"compartment":"c",
"charge":0,
"formula":"C15H25N2O9PRS",
"notes":{
"original_bigg_ids":[
"actACP_c"
]
},
"annotation":{
"bigg.metabolite":[
"actACP"
],
"biocyc":[
"META:Acetoacetyl-ACPs",
"META:Acetoacetyl-ACP"
],
"chebi":[
"CHEBI:2393"
],
"kegg.compound":[
"C05744"
],
"metanetx.chemical":[
"MNXM1223"
],
"sabiork":[
"8104"
],
"sbo":"SBO:0000247",
"seed.compound":[
"cpd11488"
]
}
},
{
"id":"aproa_c",
"name":"3 Aminopropanal C3H8NO",
"compartment":"c",
"formula":"C3H8NO",
"notes":{
"original_bigg_ids":[
"aproa_c"
]
},
"annotation":{
"bigg.metabolite":[
"aproa"
],
"biocyc":[
"META:CPD-6082"
],
"chebi":[
"CHEBI:19966",
"CHEBI:18090",
"CHEBI:11758",
"CHEBI:1455",
"CHEBI:58374"
],
"envipath":[
"650babc9-9d68-4b73-9332-11972ca26f7b/compound/5aea91e0-170d-471e-bbd0-bd4810838960"
],
"hmdb":[
"HMDB62210",
"HMDB01106"
],
"inchi_key":[
"PCXDJQZLDDHMGX-UHFFFAOYSA-O"
],
"kegg.compound":[
"C05665"
],
"metanetx.chemical":[
"MNXM493"
],
"reactome.compound":[
"141328"
],
"sabiork":[
"2389"
],
"sbo":"SBO:0000247",
"seed.compound":[
"cpd28660",
"cpd01504"
]
}
},
{
"id":"co2_c",
"name":"CO2 CO2",
"compartment":"c",
"charge":0,
"formula":"CO2",
"notes":{
"original_bigg_ids":[
"co2_c"
]
},
"annotation":{
"bigg.metabolite":[
"co2"
],
"biocyc":[
"META:CARBON-DIOXIDE"
],
"chebi":[
"CHEBI:23011",
"CHEBI:3283",
"CHEBI:48829",
"CHEBI:16526",
"CHEBI:13283",
"CHEBI:13285",
"CHEBI:13284",
"CHEBI:13282"
],
"envipath":[
"650babc9-9d68-4b73-9332-11972ca26f7b/compound/2ec3da94-5f50-4525-81b1-5607c5c7a3d3",
"32de3cf4-e3e6-4168-956e-32fa5ddb0ce1/compound/05f60af4-0a3f-4ead-9a29-33bb0f123379"
],
"hmdb":[
"HMDB01967"
],
"inchi_key":[
"CURLTUGMZLYLDI-UHFFFAOYSA-N"
],
"kegg.compound":[
"C00011"
],
"kegg.drug":[
"D00004"
],
"metanetx.chemical":[
"MNXM13"
],
"reactome.compound":[
"29376",
"5668565",
"189480",
"1132345",
"113528",
"1237009",
"159751",
"389536",
"159942"
],
"sabiork":[
"1266"
],
"sbo":"SBO:0000247",
"seed.compound":[
"cpd00011"
]
}
},
{
"id":"act_c",
"name":"Average acetyl-PO4- molecule",
"compartment":"c",
"charge":0,
"formula":"C25H48NO7PR0S0",
"notes":{
"original_bigg_ids":[
"act_c"
]
},
"annotation":{
"bigg.metabolite":[
"act"
],
"sbo":"SBO:0000247"
}
},
{
"id":"co2_e",
"name":"CO2 CO2",
"compartment":"e",
"charge":0,
"formula":"CO2",
"notes":{
"original_bigg_ids":[
"co2_e"
]
},
"annotation":{
"bigg.metabolite":[
"co2"
],
"biocyc":[
"META:CARBON-DIOXIDE"
],
"chebi":[
"CHEBI:23011",
"CHEBI:3283",
"CHEBI:48829",
"CHEBI:16526",
"CHEBI:13283",
"CHEBI:13285",
"CHEBI:13284",
"CHEBI:13282"
],
"envipath":[
"650babc9-9d68-4b73-9332-11972ca26f7b/compound/2ec3da94-5f50-4525-81b1-5607c5c7a3d3",
"32de3cf4-e3e6-4168-956e-32fa5ddb0ce1/compound/05f60af4-0a3f-4ead-9a29-33bb0f123379"
],
"hmdb":[
"HMDB01967"
],
"inchi_key":[
"CURLTUGMZLYLDI-UHFFFAOYSA-N"
],
"kegg.compound":[
"C00011"
],
"kegg.drug":[
"D00004"
],
"metanetx.chemical":[
"MNXM13"
],
"reactome.compound":[
"29376",
"5668565",
"189480",
"1132345",
"113528",
"1237009",
"159751",
"389536",
"159942"
],
"sabiork":[
"1266"
],
"sbo":"SBO:0000247",
"seed.compound":[
"cpd00011"
]
}
},
{
"id":"aprut_c",
"name":"N Acetylputrescine C6H15N2O",
"compartment":"c",
"formula":"C6H15N2O",
"notes":{
"original_bigg_ids":[
"aprut_c"
]
},
"annotation":{
"bigg.metabolite":[
"aprut"
],
"biocyc":[
"META:CPD-569"
],
"chebi":[
"CHEBI:12473",
"CHEBI:58263",
"CHEBI:7222",
"CHEBI:21629",
"CHEBI:17768"
],
"hmdb":[
"HMDB60268",
"HMDB02064"
],
"inchi_key":[
"KLZGKIDSEJWEDW-UHFFFAOYSA-O"
],
"kegg.compound":[
"C02714"
],
"metanetx.chemical":[
"MNXM1153"
],
"sbo":"SBO:0000247",
"seed.compound":[
"cpd01758"
]
}
},
{
"id":"actn__R_c",
"name":" R  Acetoin C4H8O2",
"compartment":"c",
"charge":0,
"formula":"C4H8O2",
"notes":{
"original_bigg_ids":[
"actn__R_c"
]
},
"annotation":{
"bigg.metabolite":[
"actn__R"
],
"biocyc":[
"META:CPD-10353"
],
"chebi":[
"CHEBI:335",
"CHEBI:43026",
"CHEBI:10968",
"CHEBI:10996",
"CHEBI:18680",
"CHEBI:15686"
],
"inchi_key":[
"ROWKJAVDOGWPAT-GSVOUGTGSA-N"
],
"kegg.compound":[
"C00810"
],
"lipidmaps":[
"LMFA12000064"
],
"metanetx.chemical":[
"MNXM664"
],
"sbo":"SBO:0000247",
"seed.compound":[
"cpd19008"
]
}
},
{
"id":"aps_c",
"name":"Adenosine 5'-phosphosulfate",
"compartment":"c",
"charge":-2,
"formula":"C10H12N5O10PS",
"notes":{
"original_bigg_ids":[
"aps_c"
]
},
"annotation":{
"bigg.metabolite":[
"aps"
],
"biocyc":[
"META:APS"
],
"chebi":[
"CHEBI:22247",
"CHEBI:58243",
"CHEBI:13743",
"CHEBI:2486",
"CHEBI:13741",
"CHEBI:12059",
"CHEBI:17709",
"CHEBI:40562"
],
"hmdb":[
"HMDB01003"
],
"inchi_key":[
"IRLPACMLTUPBCL-KQYNXXCUSA-L"
],
"kegg.compound":[
"C00224"
],
"metanetx.chemical":[
"MNXM287"
],
"reactome.compound":[
"174370"
],
"sabiork":[
"1803"
],
"sbo":"SBO:0000247",
"seed.compound":[
"cpd00193"
]
}
},
{
"id":"actp_c",
"name":"Acetyl phosphate",
"compartment":"c",
"charge":-2,
"formula":"C2H3O5P",
"notes":{
"original_bigg_ids":[
"actp_c"
]
},
"annotation":{
"bigg.metabolite":[
"actp"
],
"biocyc":[
"META:ACETYL-P"
],
"chebi":[
"CHEBI:13711",
"CHEBI:46262",
"CHEBI:15350",
"CHEBI:22191",
"CHEBI:2407"
],
"hmdb":[
"HMDB01494"
],
"inchi_key":[
"LIPOUNRJVLNBCD-UHFFFAOYSA-L"
],
"kegg.compound":[
"C00227"
],
"metanetx.chemical":[
"MNXM280"
],
"sabiork":[
"1316"
],
"sbo":"SBO:0000247",
"seed.compound":[
"cpd00196"
]
}
},
{
"id":"arab__L_c",
"name":"L-Arabinose",
"compartment":"c",
"charge":0,
"formula":"C5H10O5",
"notes":{
"original_bigg_ids":[
"arab__L_c"
]
},
"annotation":{
"bigg.metabolite":[
"arab__L"
],
"biocyc":[
"META:CPD-15699",
"META:L-ARABINOSE"
],
"chebi":[
"CHEBI:6182"
],
"inchi_key":[
"PYMYPHUHKUWMLA-VAYJURFESA-N"
],
"kegg.compound":[
"C11476"
],
"metanetx.chemical":[
"MNXM91126"
],
"sabiork":[
"1477"
],
"sbo":"SBO:0000247",
"seed.compound":[
"cpd27351",
"cpd19109"
]
}
},
{
"id":"ad_c",
"name":"Acetamide",
"compartment":"c",
"charge":0,
"formula":"C2H5NO",
"notes":{
"original_bigg_ids":[
"ad_c"
]
},
"annotation":{
"bigg.metabolite":[
"ad"
],
"biocyc":[
"META:ACETAMIDE"
],
"chebi":[
"CHEBI:49028",
"CHEBI:22159",
"CHEBI:40563",
"CHEBI:27856",
"CHEBI:2385"
],
"envipath":[
"650babc9-9d68-4b73-9332-11972ca26f7b/compound/fb3914ab-ad9f-434c-bbdf-e681a2080333",
"32de3cf4-e3e6-4168-956e-32fa5ddb0ce1/compound/37e2b0d9-f547-4162-b254-d219af2c941a"
],
"hmdb":[
"HMDB31645"
],
"inchi_key":[
"DLFVBJFMPXGRIB-UHFFFAOYSA-N"
],
"kegg.compound":[
"C06244"
],
"metanetx.chemical":[
"MNXM4428"
],
"sabiork":[
"2879"
],
"sbo":"SBO:0000247",
"seed.compound":[
"cpd03734"
]
}
},
{
"id":"arab__L_e",
"name":"L-Arabinose",
"compartment":"e",
"charge":0,
"formula":"C5H10O5",
"notes":{
"original_bigg_ids":[
"arab__L_e"
]
},
"annotation":{
"bigg.metabolite":[
"arab__L"
],
"biocyc":[
"META:CPD-15699",
"META:L-ARABINOSE"
],
"chebi":[
"CHEBI:6182"
],
"inchi_key":[
"PYMYPHUHKUWMLA-VAYJURFESA-N"
],
"kegg.compound":[
"C11476"
],
"metanetx.chemical":[
"MNXM91126"
],
"sabiork":[
"1477"
],
"sbo":"SBO:0000247",
"seed.compound":[
"cpd27351",
"cpd19109"
]
}
},
{
"id":"arbt6p_c",
"name":"Arbutin 6-phosphate",
"compartment":"c",
"charge":-2,
"formula":"C12H15O10P",
"notes":{
"original_bigg_ids":[
"arbt6p_c"
]
},
"annotation":{
"bigg.metabolite":[
"arbt6p"
],
"biocyc":[
"META:CPD-1162"
],
"chebi":[
"CHEBI:2807",
"CHEBI:60929"
],
"inchi_key":[
"FBHYCDOVYMVLEN-RMPHRYRLSA-L"
],
"kegg.compound":[
"C06187"
],
"metanetx.chemical":[
"MNXM2806"
],
"sabiork":[
"1855"
],
"sbo":"SBO:0000247",
"seed.compound":[
"cpd03697"
]
}
},
{
"id":"co_c",
"name":"Carbon monoxide",
"compartment":"c",
"formula":"CO",
"notes":{
"original_bigg_ids":[
"co_c"
]
},
"annotation":{
"bigg.metabolite":[
"co"
],
"biocyc":[
"META:CARBON-MONOXIDE"
],
"chebi":[
"CHEBI:23013",
"CHEBI:17245",
"CHEBI:3282",
"CHEBI:41526",
"CHEBI:58072",
"CHEBI:13281"
],
"envipath":[
"32de3cf4-e3e6-4168-956e-32fa5ddb0ce1/compound/a0a5ff93-8a43-48da-aab5-cef2c628da42"
],
"hmdb":[
"HMDB01361"
],
"inchi_key":[
"UGFAIRIUMAVXCW-UHFFFAOYSA-N"
],
"kegg.compound":[
"C00237"
],
"kegg.drug":[
"D03398",
"D09706"
],
"metanetx.chemical":[
"MNXM10881"
],
"reactome.compound":[
"189385"
],
"sabiork":[
"1987"
],
"sbo":"SBO:0000247",
"seed.compound":[
"cpd00204"
]
}
},
{
"id":"adcobdam_c",
"name":"Adenosyl cobyrinate diamide",
"compartment":"c",
"charge":-4,
"formula":"C55H68CoN11O15",
"notes":{
"original_bigg_ids":[
"adcobdam_c"
]
},
"annotation":{
"bigg.metabolite":[
"adcobdam"
],
"inchi_key":[
"OCNLJCZKGHKJGF-QOCQOLRHSA-N"
],
"metanetx.chemical":[
"MNXM92085"
],
"sbo":"SBO:0000247",
"seed.compound":[
"cpd03916"
]
}
},
{
"id":"coa2s_c",
"name":"Coenzyme A disulfide",
"compartment":"c",
"formula":"C42H70N14O32P6S2",
"notes":{
"original_bigg_ids":[
"coa2s_c"
]
},
"annotation":{
"bigg.metabolite":[
"coa2s"
],
"sbo":"SBO:0000247"
}
},
{
"id":"arbt_c",
"name":"Arbutin C12H16O7",
"compartment":"c",
"charge":0,
"formula":"C12H16O7",
"notes":{
"original_bigg_ids":[
"arbt_c"
]
},
"annotation":{
"bigg.metabolite":[
"arbt"
],
"biocyc":[
"META:HYDROQUINONE-O-BETA-D-GLUCOPYRANOSIDE"
],
"chebi":[
"CHEBI:2806",
"CHEBI:18305",
"CHEBI:14417"
],
"hmdb":[
"HMDB29943"
],
"inchi_key":[
"BJRNKVDFDLYUGJ-RMPHRYRLSA-N"
],
"kegg.compound":[
"C06186"
],
"metanetx.chemical":[
"MNXM2683"
],
"sabiork":[
"3779"
],
"sbo":"SBO:0000247",
"seed.compound":[
"cpd03696"
]
}
},
{
"id":"coa_c",
"name":"Coenzyme A",
"compartment":"c",
"charge":0,
"formula":"C21H32N7O16P3S",
"notes":{
"original_bigg_ids":[
"coa_c"
]
},
"annotation":{
"bigg.metabolite":[
"coa"
],
"biocyc":[
"META:COA-GROUP",
"META:CO-A"
],
"chebi":[
"CHEBI:41631",
"CHEBI:41597",
"CHEBI:741566",
"CHEBI:23355",
"CHEBI:13295",
"CHEBI:13298",
"CHEBI:57287",
"CHEBI:15346",
"CHEBI:3771",
"CHEBI:13294"
],
"envipath":[
"32de3cf4-e3e6-4168-956e-32fa5ddb0ce1/compound/19310484-6aa5-4dcf-b1da-855a8c21ecfd"
],
"hmdb":[
"HMDB01423",
"HMDB62184"
],
"inchi_key":[
"RGJOEKWQDUBAIZ-IBOSZNHHSA-J"
],
"kegg.compound":[
"C00010"
],
"metanetx.chemical":[
"MNXM12"
],
"reactome.compound":[
"193514",
"162743",
"2485002",
"1678675",
"29374",
"76194",
"8939024"
],
"sabiork":[
"1265"
],
"sbo":"SBO:0000247",
"seed.compound":[
"cpd22528",
"cpd00010"
]
}
},
{
"id":"adcobhex_c",
"name":"Adenosyl-cobyric acid",
"compartment":"c",
"charge":0,
"formula":"C55H76CoN15O11",
"notes":{
"original_bigg_ids":[
"adcobhex_c"
]
},
"annotation":{
"bigg.metabolite":[
"adcobhex"
],
"biocyc":[
"META:CPD-691"
],
"chebi":[
"CHEBI:2483",
"CHEBI:58504"
],
"inchi_key":[
"AXZSUSWNAXMBBB-NQYRMHKHSA-L"
],
"kegg.compound":[
"C06507"
],
"metanetx.chemical":[
"MNXM877"
],
"sbo":"SBO:0000247",
"seed.compound":[
"cpd03917"
]
}
},
{
"id":"coa_w",
"name":"Coenzyme A",
"compartment":"w",
"charge":-4,
"formula":"C21H32N7O16P3S",
"notes":{
"original_bigg_ids":[
"coa_w"
]
},
"annotation":{
"bigg.metabolite":[
"coa"
],
"biocyc":[
"META:COA-GROUP",
"META:CO-A"
],
"chebi":[
"CHEBI:41631",
"CHEBI:41597",
"CHEBI:741566",
"CHEBI:23355",
"CHEBI:13295",
"CHEBI:13298",
"CHEBI:57287",
"CHEBI:15346",
"CHEBI:3771",
"CHEBI:13294"
],
"envipath":[
"32de3cf4-e3e6-4168-956e-32fa5ddb0ce1/compound/19310484-6aa5-4dcf-b1da-855a8c21ecfd"
],
"hmdb":[
"HMDB01423",
"HMDB62184"
],
"inchi_key":[
"RGJOEKWQDUBAIZ-IBOSZNHHSA-J"
],
"kegg.compound":[
"C00010"
],
"metanetx.chemical":[
"MNXM12"
],
"reactome.compound":[
"193514",
"162743",
"2485002",
"1678675",
"29374",
"76194",
"8939024"
],
"sabiork":[
"1265"
],
"sbo":"SBO:0000247",
"seed.compound":[
"cpd22528",
"cpd00010"
]
}
},
{
"id":"arbt_e",
"name":"Arbutin C12H16O7",
"compartment":"e",
"charge":0,
"formula":"C12H16O7",
"notes":{
"original_bigg_ids":[
"arbt_e"
]
},
"annotation":{
"bigg.metabolite":[
"arbt"
],
"biocyc":[
"META:HYDROQUINONE-O-BETA-D-GLUCOPYRANOSIDE"
],
"chebi":[
"CHEBI:2806",
"CHEBI:18305",
"CHEBI:14417"
],
"hmdb":[
"HMDB29943"
],
"inchi_key":[
"BJRNKVDFDLYUGJ-RMPHRYRLSA-N"
],
"kegg.compound":[
"C06186"
],
"metanetx.chemical":[
"MNXM2683"
],
"sabiork":[
"3779"
],
"sbo":"SBO:0000247",
"seed.compound":[
"cpd03696"
]
}
},
{
"id":"ade_c",
"name":"Adenine",
"compartment":"c",
"charge":0,
"formula":"C5H5N5",
"notes":{
"original_bigg_ids":[
"ade_c"
]
},
"annotation":{
"bigg.metabolite":[
"ade"
],
"biocyc":[
"META:ADENINE",
"META:ADENINE-RING"
],
"chebi":[
"CHEBI:16708",
"CHEBI:22236",
"CHEBI:40579",
"CHEBI:13733",
"CHEBI:2470"
],
"hmdb":[
"HMDB00034"
],
"inchi_key":[
"GFFGJBXGBJISGV-UHFFFAOYSA-N"
],
"kegg.compound":[
"C00147"
],
"kegg.drug":[
"D00034"
],
"metanetx.chemical":[
"MNXM168"
],
"reactome.compound":[
"83951"
],
"sabiork":[
"57"
],
"sbo":"SBO:0000247",
"seed.compound":[
"cpd00128",
"cpd22238"
]
}
},
{
"id":"arg__L_c",
"name":"L-Arginine",
"compartment":"c",
"charge":1,
"formula":"C6H15N4O2",
"notes":{
"original_bigg_ids":[
"arg__L_c"
]
},
"annotation":{
"bigg.metabolite":[
"arg__L"
],
"biocyc":[
"META:ARG"
],
"chebi":[
"CHEBI:32683",
"CHEBI:22616",
"CHEBI:2643",
"CHEBI:32681",
"CHEBI:13077",
"CHEBI:32682",
"CHEBI:16467",
"CHEBI:21235",
"CHEBI:42927",
"CHEBI:6185",
"CHEBI:32696",
"CHEBI:32695",
"CHEBI:29016",
"CHEBI:32697",
"CHEBI:133495"
],
"hmdb":[
"HMDB62762",
"HMDB00517"
],
"inchi_key":[
"ODKSFYDXXFIFQN-BYPYZUCNSA-O"
],
"kegg.compound":[
"C02385",
"C00062"
],
"kegg.drug":[
"D02982"
],
"metanetx.chemical":[
"MNXM70"
],
"reactome.compound":[
"351977",
"29468",
"374064",
"113530"
],
"sabiork":[
"2410",
"23080",
"80"
],
"sbo":"SBO:0000247",
"seed.compound":[
"cpd00051",
"cpd19021"
]
}
},
{
"id":"cobalt2_c",
"name":"Co2+",
"compartment":"c",
"charge":2,
"formula":"Co",
"notes":{
"original_bigg_ids":[
"cobalt2_c"
]
},
"annotation":{
"bigg.metabolite":[
"cobalt2"
],
"biocyc":[
"META:CO+2"
],
"chebi":[
"CHEBI:48828",
"CHEBI:48827",
"CHEBI:23337"
],
"hmdb":[
"HMDB00608"
],
"inchi_key":[
"XLJKHNWPARRRJB-UHFFFAOYSA-N"
],
"kegg.compound":[
"C00175"
],
"metanetx.chemical":[
"MNXM90960"
],
"sabiork":[
"23"
],
"sbo":"SBO:0000247",
"seed.compound":[
"cpd00149"
]
}
},
{
"id":"ade_e",
"name":"Adenine",
"compartment":"e",
"charge":0,
"formula":"C5H5N5",
"notes":{
"original_bigg_ids":[
"ade_e"
]
},
"annotation":{
"bigg.metabolite":[
"ade"
],
"biocyc":[
"META:ADENINE",
"META:ADENINE-RING"
],
"chebi":[
"CHEBI:16708",
"CHEBI:22236",
"CHEBI:40579",
"CHEBI:13733",
"CHEBI:2470"
],
"hmdb":[
"HMDB00034"
],
"inchi_key":[
"GFFGJBXGBJISGV-UHFFFAOYSA-N"
],
"kegg.compound":[
"C00147"
],
"kegg.drug":[
"D00034"
],
"metanetx.chemical":[
"MNXM168"
],
"reactome.compound":[
"83951"
],
"sabiork":[
"57"
],
"sbo":"SBO:0000247",
"seed.compound":[
"cpd00128",
"cpd22238"
]
}
},
{
"id":"cobalt2_e",
"name":"Co2+",
"compartment":"e",
"charge":2,
"formula":"Co",
"notes":{
"original_bigg_ids":[
"cobalt2_e"
]
},
"annotation":{
"bigg.metabolite":[
"cobalt2"
],
"biocyc":[
"META:CO+2"
],
"chebi":[
"CHEBI:48828",
"CHEBI:48827",
"CHEBI:23337"
],
"hmdb":[
"HMDB00608"
],
"inchi_key":[
"XLJKHNWPARRRJB-UHFFFAOYSA-N"
],
"kegg.compound":[
"C00175"
],
"metanetx.chemical":[
"MNXM90960"
],
"sabiork":[
"23"
],
"sbo":"SBO:0000247",
"seed.compound":[
"cpd00149"
]
}
},
{
"id":"arg__L_e",
"name":"L-Arginine",
"compartment":"e",
"charge":1,
"formula":"C6H15N4O2",
"notes":{
"original_bigg_ids":[
"arg__L_e"
]
},
"annotation":{
"bigg.metabolite":[
"arg__L"
],
"biocyc":[
"META:ARG"
],
"chebi":[
"CHEBI:32683",
"CHEBI:22616",
"CHEBI:2643",
"CHEBI:32681",
"CHEBI:13077",
"CHEBI:32682",
"CHEBI:16467",
"CHEBI:21235",
"CHEBI:42927",
"CHEBI:6185",
"CHEBI:32696",
"CHEBI:32695",
"CHEBI:29016",
"CHEBI:32697",
"CHEBI:133495"
],
"hmdb":[
"HMDB62762",
"HMDB00517"
],
"inchi_key":[
"ODKSFYDXXFIFQN-BYPYZUCNSA-O"
],
"kegg.compound":[
"C02385",
"C00062"
],
"kegg.drug":[
"D02982"
],
"metanetx.chemical":[
"MNXM70"
],
"reactome.compound":[
"351977",
"29468",
"374064",
"113530"
],
"sabiork":[
"2410",
"23080",
"80"
],
"sbo":"SBO:0000247",
"seed.compound":[
"cpd00051",
"cpd19021"
]
}
},
{
"id":"adhlam_c",
"name":"S-Acetyldihydrolipoamide",
"compartment":"c",
"charge":0,
"formula":"C10H19NO2S2",
"notes":{
"original_bigg_ids":[
"adhlam_c"
]
},
"annotation":{
"bigg.metabolite":[
"adhlam"
],
"biocyc":[
"META:S-ACETYLDIHYDROLIPOAMIDE"
],
"chebi":[
"CHEBI:22029",
"CHEBI:8940",
"CHEBI:16807",
"CHEBI:12738"
],
"hmdb":[
"HMDB06951",
"HMDB01526"
],
"inchi_key":[
"ARGXEXVCHMNAQU-UHFFFAOYSA-N"
],
"kegg.compound":[
"C01136"
],
"lipidmaps":[
"LMFA08010023"
],
"metanetx.chemical":[
"MNXM4815"
],
"sabiork":[
"1354"
],
"sbo":"SBO:0000247",
"seed.compound":[
"cpd00836"
]
}
},
{
"id":"argsuc_c",
"name":"N(omega)-(L-Arginino)succinate",
"compartment":"c",
"charge":-1,
"formula":"C10H17N4O6",
"notes":{
"original_bigg_ids":[
"argsuc_c"
]
},
"annotation":{
"bigg.metabolite":[
"argsuc"
],
"biocyc":[
"META:L-ARGININO-SUCCINATE"
],
"chebi":[
"CHEBI:7098",
"CHEBI:57472",
"CHEBI:15682",
"CHEBI:10960",
"CHEBI:21475"
],
"hmdb":[
"HMDB00052",
"HMDB01006"
],
"inchi_key":[
"KDZOASGQNOPSCU-ZBHICJROSA-M"
],
"kegg.compound":[
"C03406"
],
"metanetx.chemical":[
"MNXM722743"
],
"reactome.compound":[
"34575"
],
"sabiork":[
"4057"
],
"sbo":"SBO:0000247",
"seed.compound":[
"cpd02152",
"cpd29673"
]
}
},
{
"id":"adn_c",
"name":"Adenosine",
"compartment":"c",
"charge":0,
"formula":"C10H13N5O4",
"notes":{
"original_bigg_ids":[
"adn_c"
]
},
"annotation":{
"bigg.metabolite":[
"adn"
],
"biocyc":[
"META:ADENOSINE"
],
"chebi":[
"CHEBI:22237",
"CHEBI:13734",
"CHEBI:40558",
"CHEBI:16335",
"CHEBI:40906",
"CHEBI:40911",
"CHEBI:40825",
"CHEBI:2472"
],
"hmdb":[
"HMDB04402",
"HMDB00050",
"HMDB04421",
"HMDB04401"
],
"inchi_key":[
"OIRDTQYFTABQOQ-KQYNXXCUSA-N"
],
"kegg.compound":[
"C00212"
],
"kegg.drug":[
"D00045"
],
"metanetx.chemical":[
"MNXM212"
],
"reactome.compound":[
"83908",
"83909",
"8857850"
],
"sabiork":[
"1402"
],
"sbo":"SBO:0000247",
"seed.compound":[
"cpd00182"
]
}
},
{
"id":"argtrna_c",
"name":"L-Arginyl-tRNA(Arg)",
"compartment":"c",
"charge":2,
"formula":"C6H14N4OR",
"notes":{
"original_bigg_ids":[
"argtrna_c"
]
},
"annotation":{
"bigg.metabolite":[
"argtrna"
],
"chebi":[
"CHEBI:18366",
"CHEBI:13079",
"CHEBI:13080",
"CHEBI:6189"
],
"kegg.compound":[
"C02163"
],
"metanetx.chemical":[
"MNXM89870"
],
"reactome.compound":[
"379720",
"379708"
],
"sabiork":[
"3858"
],
"sbo":"SBO:0000247",
"seed.compound":[
"cpd12036"
]
}
},
{
"id":"cph4_c",
"name":"6-carboxy-5,6,7,8-tetrahydropterin",
"compartment":"c",
"formula":"C7H8N5O3",
"notes":{
"original_bigg_ids":[
"cph4_c"
]
},
"annotation":{
"bigg.metabolite":[
"cph4"
],
"biocyc":[
"META:CPD0-1699"
],
"chebi":[
"CHEBI:61032",
"CHEBI:61126"
],
"hmdb":[
"HMDB60410"
],
"inchi_key":[
"QSIYONWVWDSRRO-UHFFFAOYSA-M"
],
"kegg.compound":[
"C20239"
],
"metanetx.chemical":[
"MNXM3194"
],
"sbo":"SBO:0000247",
"seed.compound":[
"cpd21472"
]
}
},
{
"id":"adn_e",
"name":"Adenosine",
"compartment":"e",
"charge":0,
"formula":"C10H13N5O4",
"notes":{
"original_bigg_ids":[
"adn_e"
]
},
"annotation":{
"bigg.metabolite":[
"adn"
],
"biocyc":[
"META:ADENOSINE"
],
"chebi":[
"CHEBI:22237",
"CHEBI:13734",
"CHEBI:40558",
"CHEBI:16335",
"CHEBI:40906",
"CHEBI:40911",
"CHEBI:40825",
"CHEBI:2472"
],
"hmdb":[
"HMDB04402",
"HMDB00050",
"HMDB04421",
"HMDB04401"
],
"inchi_key":[
"OIRDTQYFTABQOQ-KQYNXXCUSA-N"
],
"kegg.compound":[
"C00212"
],
"kegg.drug":[
"D00045"
],
"metanetx.chemical":[
"MNXM212"
],
"reactome.compound":[
"83908",
"83909",
"8857850"
],
"sabiork":[
"1402"
],
"sbo":"SBO:0000247",
"seed.compound":[
"cpd00182"
]
}
},
{
"id":"cpmp_c",
"name":"Cyclic pyranopterin monophosphate",
"compartment":"c",
"formula":"C10H13N5O8P",
"notes":{
"original_bigg_ids":[
"cpmp_c"
]
},
"annotation":{
"bigg.metabolite":[
"cpmp"
],
"hmdb":[
"HMDB59639"
],
"inchi_key":[
"CZAKJJUNKNPTTO-AJFJRRQVSA-N"
],
"metanetx.chemical":[
"MNXM725870"
],
"sbo":"SBO:0000247",
"seed.compound":[
"cpd19505"
]
}
},
{
"id":"arsbet_c",
"name":"ARSENOBETAINE",
"compartment":"c",
"charge":0,
"notes":{
"original_bigg_ids":[
"arsbet_c"
]
},
"annotation":{
"bigg.metabolite":[
"arsbet"
],
"sbo":"SBO:0000247"
}
},
{
"id":"arsbet_e",
"name":"ARSENOBETAINE",
"compartment":"e",
"charge":0,
"notes":{
"original_bigg_ids":[
"arsbet_e"
]
},
"annotation":{
"bigg.metabolite":[
"arsbet"
],
"sbo":"SBO:0000247"
}
},
{
"id":"adp_c",
"name":"ADP C10H12N5O10P2",
"compartment":"c",
"charge":-3,
"formula":"C10H12N5O10P2",
"notes":{
"original_bigg_ids":[
"adp_c"
]
},
"annotation":{
"bigg.metabolite":[
"adp"
],
"biocyc":[
"META:ADP"
],
"chebi":[
"CHEBI:2342",
"CHEBI:16761",
"CHEBI:456216",
"CHEBI:40553",
"CHEBI:22244",
"CHEBI:87518",
"CHEBI:13222"
],
"hmdb":[
"HMDB01341"
],
"inchi_key":[
"XTWYTFMLZFPYCI-KQYNXXCUSA-K"
],
"kegg.compound":[
"C00008"
],
"kegg.glycan":[
"G11113"
],
"metanetx.chemical":[
"MNXM7"
],
"reactome.compound":[
"114565",
"211606",
"114564",
"6798177",
"5632457",
"5696026",
"8869360",
"29370",
"113581",
"113582"
],
"sabiork":[
"35"
],
"sbo":"SBO:0000247",
"seed.compound":[
"cpd00008"
]
}
},
{
"id":"ascb6p_c",
"name":"L-ascorbate-6-phosphate",
"compartment":"c",
"charge":-3,
"formula":"C6H7O9P",
"notes":{
"original_bigg_ids":[
"ascb6p_c"
]
},
"annotation":{
"bigg.metabolite":[
"ascb6p"
],
"biocyc":[
"META:L-ASCORBATE-6-PHOSPHATE"
],
"chebi":[
"CHEBI:80368",
"CHEBI:61698",
"CHEBI:61701"
],
"inchi_key":[
"KIENGQUGHPTFGC-JLAZNSOCSA-K"
],
"kegg.compound":[
"C16186"
],
"metanetx.chemical":[
"MNXM2689"
],
"sbo":"SBO:0000247",
"seed.compound":[
"cpd14905"
]
}
},
{
"id":"cpp3_c",
"name":"Coproporphyrin III",
"compartment":"c",
"charge":-5,
"formula":"C36H38N4O8",
"notes":{
"original_bigg_ids":[
"cpp3_c"
]
},
"annotation":{
"bigg.metabolite":[
"cpp3"
],
"metanetx.chemical":[
"MNXM167474"
],
"sbo":"SBO:0000247"
}
},
{
"id":"adpglc_c",
"name":"ADPglucose C16H23N5O15P2",
"compartment":"c",
"charge":-2,
"formula":"C16H23N5O15P2",
"notes":{
"original_bigg_ids":[
"adpglc_c"
]
},
"annotation":{
"bigg.metabolite":[
"adpglc"
],
"biocyc":[
"META:ADP-D-GLUCOSE"
],
"chebi":[
"CHEBI:40615",
"CHEBI:20846",
"CHEBI:57498",
"CHEBI:13230",
"CHEBI:15751",
"CHEBI:2349"
],
"hmdb":[
"HMDB62621",
"HMDB06557",
"HMDB12186"
],
"inchi_key":[
"WFPZSXYXPSUOPY-ROYWQJLOSA-L"
],
"kegg.compound":[
"C00498"
],
"kegg.glycan":[
"G11109"
],
"metanetx.chemical":[
"MNXM561"
],
"sabiork":[
"3922"
],
"sbo":"SBO:0000247",
"seed.compound":[
"cpd00387"
]
}
},
{
"id":"ascb__L_e",
"name":"L-Ascorbate",
"compartment":"e",
"formula":"C6H8O6",
"notes":{
"original_bigg_ids":[
"ascb__L_e"
]
},
"annotation":{
"bigg.metabolite":[
"ascb__L"
],
"biocyc":[
"META:ASCORBATE"
],
"chebi":[
"CHEBI:29073",
"CHEBI:38290",
"CHEBI:40892",
"CHEBI:17208",
"CHEBI:2868",
"CHEBI:21240",
"CHEBI:13861",
"CHEBI:43473",
"CHEBI:13082"
],
"hmdb":[
"HMDB29945",
"HMDB00044",
"HMDB14273"
],
"inchi_key":[
"CIWBSHSKHKDKBQ-JLAZNSOCSA-M"
],
"kegg.compound":[
"C20364",
"C00072"
],
"kegg.drug":[
"D00018"
],
"metanetx.chemical":[
"MNXM129"
],
"reactome.compound":[
"198816",
"351595",
"198836"
],
"sabiork":[
"1929"
],
"sbo":"SBO:0000247",
"seed.compound":[
"cpd00059"
]
}
},
{
"id":"adphep_DD_c",
"name":"ADP-D-glycero-D-manno-heptose",
"compartment":"c",
"charge":-2,
"formula":"C17H25N5O16P2",
"notes":{
"original_bigg_ids":[
"adphep__DD_c"
]
},
"annotation":{
"bigg.metabolite":[
"adphep_DD"
],
"biocyc":[
"META:ADP-D-GLYCERO-D-MANNO-HEPTOSE"
],
"chebi":[
"CHEBI:57863",
"CHEBI:59966",
"CHEBI:13223",
"CHEBI:59967",
"CHEBI:16693",
"CHEBI:2343",
"CHEBI:20842"
],
"inchi_key":[
"KMSFWBYFWSKGGR-FQBROAFUSA-L"
],
"kegg.compound":[
"C06397"
],
"metanetx.chemical":[
"MNXM1648"
],
"sabiork":[
"1588"
],
"sbo":"SBO:0000247",
"seed.compound":[
"cpd03830",
"cpd29671"
]
}
},
{
"id":"asn__L_c",
"name":"L-Asparagine",
"compartment":"c",
"charge":0,
"formula":"C4H8N2O3",
"notes":{
"original_bigg_ids":[
"asn__L_c"
]
},
"annotation":{
"bigg.metabolite":[
"asn__L"
],
"biocyc":[
"META:ASN"
],
"chebi":[
"CHEBI:6191",
"CHEBI:22653",
"CHEBI:32651",
"CHEBI:58048",
"CHEBI:40902",
"CHEBI:21242",
"CHEBI:32661",
"CHEBI:13083",
"CHEBI:17196",
"CHEBI:32660",
"CHEBI:32650"
],
"hmdb":[
"HMDB00168"
],
"inchi_key":[
"DCXYFEDJOCDNAF-REOHCLBHSA-N"
],
"kegg.compound":[
"C16438",
"C00152"
],
"metanetx.chemical":[
"MNXM147"
],
"reactome.compound":[
"29642",
"379703"
],
"sabiork":[
"21052",
"72"
],
"sbo":"SBO:0000247",
"seed.compound":[
"cpd00132",
"cpd15142"
]
}
},
{
"id":"adphep_LD_c",
"name":"ADP-L-glycero-D-manno-heptose",
"compartment":"c",
"charge":-2,
"formula":"C17H25N5O16P2",
"notes":{
"original_bigg_ids":[
"adphep__LD_c"
]
},
"annotation":{
"bigg.metabolite":[
"adphep_LD"
],
"biocyc":[
"META:ADP-L-GLYCERO-D-MANNO-HEPTOSE"
],
"chebi":[
"CHEBI:57564",
"CHEBI:15915",
"CHEBI:61506",
"CHEBI:20844",
"CHEBI:2347",
"CHEBI:61530",
"CHEBI:13226"
],
"inchi_key":[
"KMSFWBYFWSKGGR-DTBZDYEHSA-L"
],
"kegg.compound":[
"C06398"
],
"metanetx.chemical":[
"MNXM857"
],
"sabiork":[
"1589"
],
"sbo":"SBO:0000247",
"seed.compound":[
"cpd03831"
]
}
},
{
"id":"asn__L_e",
"name":"L-Asparagine",
"compartment":"e",
"charge":0,
"formula":"C4H8N2O3",
"notes":{
"original_bigg_ids":[
"asn__L_e"
]
},
"annotation":{
"bigg.metabolite":[
"asn__L"
],
"biocyc":[
"META:ASN"
],
"chebi":[
"CHEBI:6191",
"CHEBI:22653",
"CHEBI:32651",
"CHEBI:58048",
"CHEBI:40902",
"CHEBI:21242",
"CHEBI:32661",
"CHEBI:13083",
"CHEBI:17196",
"CHEBI:32660",
"CHEBI:32650"
],
"hmdb":[
"HMDB00168"
],
"inchi_key":[
"DCXYFEDJOCDNAF-REOHCLBHSA-N"
],
"kegg.compound":[
"C16438",
"C00152"
],
"metanetx.chemical":[
"MNXM147"
],
"reactome.compound":[
"29642",
"379703"
],
"sabiork":[
"21052",
"72"
],
"sbo":"SBO:0000247",
"seed.compound":[
"cpd00132",
"cpd15142"
]
}
},
{
"id":"cpppg1_c",
"name":"Coproporphyrinogen I",
"compartment":"c",
"charge":-4,
"formula":"C36H40N4O8",
"notes":{
"original_bigg_ids":[
"cpppg1_c"
]
},
"annotation":{
"bigg.metabolite":[
"cpppg1"
],
"biocyc":[
"META:COPROPORPHYRINOGEN_I"
],
"chebi":[
"CHEBI:23385",
"CHEBI:62631",
"CHEBI:39643",
"CHEBI:3879",
"CHEBI:28607"
],
"hmdb":[
"HMDB02158"
],
"inchi_key":[
"WIUGGJKHYQIGNH-UHFFFAOYSA-J"
],
"kegg.compound":[
"C05768"
],
"metanetx.chemical":[
"MNXM1322"
],
"reactome.compound":[
"190128"
],
"sbo":"SBO:0000247",
"seed.compound":[
"cpd03416"
]
}
},
{
"id":"adprib_c",
"name":"ADPribose C15H21N5O14P2",
"compartment":"c",
"charge":-2,
"formula":"C15H21N5O14P2",
"notes":{
"original_bigg_ids":[
"adprib_c"
]
},
"annotation":{
"bigg.metabolite":[
"adprib"
],
"biocyc":[
"META:ADENOSINE_DIPHOSPHATE_RIBOSE"
],
"chebi":[
"CHEBI:20850",
"CHEBI:16960",
"CHEBI:13231",
"CHEBI:40752",
"CHEBI:2351",
"CHEBI:57967",
"CHEBI:32889"
],
"inchi_key":[
"SRNWOUGRCWSEMX-TYASJMOZSA-L"
],
"kegg.compound":[
"C00301",
"C01882"
],
"metanetx.chemical":[
"MNXM48596"
],
"reactome.compound":[
"2393945",
"8870342",
"1131972"
],
"sabiork":[
"3120"
],
"sbo":"SBO:0000247",
"seed.compound":[
"cpd01296",
"cpd00251"
]
}
},
{
"id":"cpppg3_c",
"name":"Coproporphyrinogen III",
"compartment":"c",
"charge":-4,
"formula":"C36H40N4O8",
"notes":{
"original_bigg_ids":[
"cpppg3_c"
]
},
"annotation":{
"bigg.metabolite":[
"cpppg3"
],
"biocyc":[
"META:COPROPORPHYRINOGEN_III"
],
"chebi":[
"CHEBI:15439",
"CHEBI:3880",
"CHEBI:57309",
"CHEBI:41560",
"CHEBI:23386",
"CHEBI:14020"
],
"hmdb":[
"HMDB01261"
],
"inchi_key":[
"NIUVHXTXUXOFEB-UHFFFAOYSA-J"
],
"kegg.compound":[
"C03263"
],
"metanetx.chemical":[
"MNXM410"
],
"reactome.compound":[
"189455",
"189411"
],
"sabiork":[
"8129",
"6515"
],
"sbo":"SBO:0000247",
"seed.compound":[
"cpd02083"
]
}
},
{
"id":"asntrna_c",
"name":"L-Asparaginyl-tRNA(Asn)",
"compartment":"c",
"charge":1,
"formula":"C14H24N2O12PR2",
"notes":{
"original_bigg_ids":[
"asntrna_c"
]
},
"annotation":{
"bigg.metabolite":[
"asntrna"
],
"chebi":[
"CHEBI:13084",
"CHEBI:6192",
"CHEBI:29265",
"CHEBI:13251"
],
"kegg.compound":[
"C03402"
],
"metanetx.chemical":[
"MNXM89761"
],
"reactome.compound":[
"379718",
"379728"
],
"sbo":"SBO:0000247",
"seed.compound":[
"cpd16182",
"cpd12313"
]
}
},
{
"id":"aglaa_e",
"name":"L-Ala-gamma-D-Glu-L-lys-D-Ala (Extracellular)",
"compartment":"e",
"charge":-1,
"formula":"C85H143N11O20P2",
"notes":{
"original_bigg_ids":[
"aglaa_e"
]
},
"annotation":{
"bigg.metabolite":[
"aglaa"
],
"sbo":"SBO:0000247"
}
},
{
"id":"aso3_c",
"name":"Arsenite",
"compartment":"c",
"charge":-1,
"formula":"AsO3",
"notes":{
"original_bigg_ids":[
"aso3_c"
]
},
"annotation":{
"bigg.metabolite":[
"aso3"
],
"biocyc":[
"META:CPD0-2040",
"META:CPD-763"
],
"chebi":[
"CHEBI:2846",
"CHEBI:22635",
"CHEBI:49899",
"CHEBI:13857",
"CHEBI:49900",
"CHEBI:29243",
"CHEBI:29866",
"CHEBI:29242"
],
"envipath":[
"32de3cf4-e3e6-4168-956e-32fa5ddb0ce1/compound/42d95b9b-3aca-45eb-a99d-ef775cb20524"
],
"hmdb":[
"HMDB11620"
],
"inchi_key":[
"AQLMHYSWFMLWBS-UHFFFAOYSA-N"
],
"kegg.compound":[
"C06697"
],
"metanetx.chemical":[
"MNXM658"
],
"reactome.compound":[
"5696216"
],
"sabiork":[
"8854"
],
"sbo":"SBO:0000247",
"seed.compound":[
"cpd26385",
"cpd04098"
]
}
},
{
"id":"crn_c",
"name":"L-Carnitine",
"compartment":"c",
"charge":0,
"formula":"C7H15NO3",
"notes":{
"original_bigg_ids":[
"crn_c"
]
},
"annotation":{
"bigg.metabolite":[
"crn"
],
"biocyc":[
"META:CARNITINE"
],
"chebi":[
"CHEBI:29085",
"CHEBI:11817",
"CHEBI:6202",
"CHEBI:21256",
"CHEBI:16347",
"CHEBI:23038",
"CHEBI:13947",
"CHEBI:17126",
"CHEBI:39547",
"CHEBI:20047",
"CHEBI:3424",
"CHEBI:13091"
],
"hmdb":[
"HMDB62496",
"HMDB00062",
"HMDB01467"
],
"inchi_key":[
"PHIQHXFUZVPYII-ZCFIWIBFSA-N"
],
"kegg.compound":[
"C00487",
"C00318"
],
"kegg.drug":[
"D02176"
],
"metanetx.chemical":[
"MNXM173"
],
"reactome.compound":[
"201023",
"549207",
"164988",
"390294",
"30235"
],
"sabiork":[
"3872",
"1328"
],
"sbo":"SBO:0000247",
"seed.compound":[
"cpd19003",
"cpd00266"
]
}
},
{
"id":"aglaa_w",
"name":"L-Ala-gamma-D-Glu-L-lys-D-Ala (Extracellular)",
"compartment":"w",
"charge":-1,
"formula":"C85H143N11O20P2",
"notes":{
"original_bigg_ids":[
"aglaa_w"
]
},
"annotation":{
"bigg.metabolite":[
"aglaa"
],
"sbo":"SBO:0000247"
}
},
{
"id":"crn_e",
"name":"L-Carnitine",
"compartment":"e",
"charge":0,
"formula":"C7H15NO3",
"notes":{
"original_bigg_ids":[
"crn_e"
]
},
"annotation":{
"bigg.metabolite":[
"crn"
],
"biocyc":[
"META:CARNITINE"
],
"chebi":[
"CHEBI:29085",
"CHEBI:11817",
"CHEBI:6202",
"CHEBI:21256",
"CHEBI:16347",
"CHEBI:23038",
"CHEBI:13947",
"CHEBI:17126",
"CHEBI:39547",
"CHEBI:20047",
"CHEBI:3424",
"CHEBI:13091"
],
"hmdb":[
"HMDB62496",
"HMDB00062",
"HMDB01467"
],
"inchi_key":[
"PHIQHXFUZVPYII-ZCFIWIBFSA-N"
],
"kegg.compound":[
"C00487",
"C00318"
],
"kegg.drug":[
"D02176"
],
"metanetx.chemical":[
"MNXM173"
],
"reactome.compound":[
"201023",
"549207",
"164988",
"390294",
"30235"
],
"sabiork":[
"3872",
"1328"
],
"sbo":"SBO:0000247",
"seed.compound":[
"cpd19003",
"cpd00266"
]
}
},
{
"id":"aso3_e",
"name":"Arsenite",
"compartment":"e",
"charge":-1,
"formula":"AsO3",
"notes":{
"original_bigg_ids":[
"aso3_e"
]
},
"annotation":{
"bigg.metabolite":[
"aso3"
],
"biocyc":[
"META:CPD0-2040",
"META:CPD-763"
],
"chebi":[
"CHEBI:2846",
"CHEBI:22635",
"CHEBI:49899",
"CHEBI:13857",
"CHEBI:49900",
"CHEBI:29243",
"CHEBI:29866",
"CHEBI:29242"
],
"envipath":[
"32de3cf4-e3e6-4168-956e-32fa5ddb0ce1/compound/42d95b9b-3aca-45eb-a99d-ef775cb20524"
],
"hmdb":[
"HMDB11620"
],
"inchi_key":[
"AQLMHYSWFMLWBS-UHFFFAOYSA-N"
],
"kegg.compound":[
"C06697"
],
"metanetx.chemical":[
"MNXM658"
],
"reactome.compound":[
"5696216"
],
"sabiork":[
"8854"
],
"sbo":"SBO:0000247",
"seed.compound":[
"cpd26385",
"cpd04098"
]
}
},
{
"id":"agm_c",
"name":"Agmatine",
"compartment":"c",
"charge":2,
"formula":"C5H16N4",
"notes":{
"original_bigg_ids":[
"agm_c"
]
},
"annotation":{
"bigg.metabolite":[
"agm"
],
"biocyc":[
"META:AGMATHINE"
],
"chebi":[
"CHEBI:17431",
"CHEBI:2514",
"CHEBI:18576",
"CHEBI:13747",
"CHEBI:58145",
"CHEBI:40556"
],
"hmdb":[
"HMDB60259",
"HMDB01432"
],
"inchi_key":[
"QYPPJABKJHAVHS-UHFFFAOYSA-P"
],
"kegg.compound":[
"C00179"
],
"metanetx.chemical":[
"MNXM328"
],
"reactome.compound":[
"351164"
],
"sabiork":[
"4059"
],
"sbo":"SBO:0000247",
"seed.compound":[
"cpd00152"
]
}
},
{
"id":"aso4_c",
"name":"Arsenate",
"compartment":"c",
"charge":-2,
"formula":"AsO4",
"notes":{
"original_bigg_ids":[
"aso4_c"
]
},
"annotation":{
"bigg.metabolite":[
"aso4"
],
"biocyc":[
"META:ARSENATE"
],
"chebi":[
"CHEBI:48600",
"CHEBI:29125",
"CHEBI:22631",
"CHEBI:48597",
"CHEBI:2843",
"CHEBI:13856",
"CHEBI:2844",
"CHEBI:22629",
"CHEBI:18231"
],
"envipath":[
"32de3cf4-e3e6-4168-956e-32fa5ddb0ce1/compound/090d280e-0ebf-4fab-bb54-3a3933e7a5fe"
],
"hmdb":[
"HMDB12190"
],
"inchi_key":[
"DJHGAFSJWGLOIV-UHFFFAOYSA-L"
],
"kegg.compound":[
"C01478",
"C11215"
],
"metanetx.chemical":[
"MNXM970"
],
"sabiork":[
"20046"
],
"sbo":"SBO:0000247",
"seed.compound":[
"cpd01048"
]
}
},
{
"id":"csn_c",
"name":"Cytosine",
"compartment":"c",
"charge":0,
"formula":"C4H5N3O",
"notes":{
"original_bigg_ids":[
"csn_c"
]
},
"annotation":{
"bigg.metabolite":[
"csn"
],
"biocyc":[
"META:CYTOSINE"
],
"chebi":[
"CHEBI:23531",
"CHEBI:4072",
"CHEBI:14066",
"CHEBI:16040",
"CHEBI:41732"
],
"hmdb":[
"HMDB00630"
],
"inchi_key":[
"OPTASPLRGRRNAP-UHFFFAOYSA-N"
],
"kegg.compound":[
"C00380"
],
"metanetx.chemical":[
"MNXM761"
],
"sabiork":[
"58"
],
"sbo":"SBO:0000247",
"seed.compound":[
"cpd00307"
]
}
},
{
"id":"agm_e",
"name":"Agmatine",
"compartment":"e",
"charge":2,
"formula":"C5H16N4",
"notes":{
"original_bigg_ids":[
"agm_e"
]
},
"annotation":{
"bigg.metabolite":[
"agm"
],
"biocyc":[
"META:AGMATHINE"
],
"chebi":[
"CHEBI:17431",
"CHEBI:2514",
"CHEBI:18576",
"CHEBI:13747",
"CHEBI:58145",
"CHEBI:40556"
],
"hmdb":[
"HMDB60259",
"HMDB01432"
],
"inchi_key":[
"QYPPJABKJHAVHS-UHFFFAOYSA-P"
],
"kegg.compound":[
"C00179"
],
"metanetx.chemical":[
"MNXM328"
],
"reactome.compound":[
"351164"
],
"sabiork":[
"4059"
],
"sbo":"SBO:0000247",
"seed.compound":[
"cpd00152"
]
}
},
{
"id":"ah6p__D_c",
"name":"Arabino-3-hexulose-6-P",
"compartment":"c",
"charge":-1,
"formula":"C6H11O9P",
"notes":{
"original_bigg_ids":[
"ah6p__D_c"
]
},
"annotation":{
"bigg.metabolite":[
"ah6p__D"
],
"metanetx.chemical":[
"MNXM148082"
],
"sbo":"SBO:0000247"
}
},
{
"id":"csn_e",
"name":"Cytosine",
"compartment":"e",
"charge":0,
"formula":"C4H5N3O",
"notes":{
"original_bigg_ids":[
"csn_e"
]
},
"annotation":{
"bigg.metabolite":[
"csn"
],
"biocyc":[
"META:CYTOSINE"
],
"chebi":[
"CHEBI:23531",
"CHEBI:4072",
"CHEBI:14066",
"CHEBI:16040",
"CHEBI:41732"
],
"hmdb":[
"HMDB00630"
],
"inchi_key":[
"OPTASPLRGRRNAP-UHFFFAOYSA-N"
],
"kegg.compound":[
"C00380"
],
"metanetx.chemical":[
"MNXM761"
],
"sabiork":[
"58"
],
"sbo":"SBO:0000247",
"seed.compound":[
"cpd00307"
]
}
},
{
"id":"ahcys_c",
"name":"S-Adenosyl-L-homocysteine",
"compartment":"c",
"charge":0,
"formula":"C14H20N6O5S",
"notes":{
"original_bigg_ids":[
"ahcys_c"
]
},
"annotation":{
"bigg.metabolite":[
"ahcys"
],
"biocyc":[
"META:ADENOSYL-HOMO-CYS"
],
"chebi":[
"CHEBI:12741",
"CHEBI:45495",
"CHEBI:8945",
"CHEBI:16680",
"CHEBI:67009",
"CHEBI:22034",
"CHEBI:57856",
"CHEBI:12761",
"CHEBI:12759"
],
"hmdb":[
"HMDB00939"
],
"inchi_key":[
"ZJUKTBDSGOFHSH-WFMPWKQPSA-N"
],
"kegg.compound":[
"C00021"
],
"metanetx.chemical":[
"MNXM19"
],
"reactome.compound":[
"2162252",
"77502",
"5278409",
"71285"
],
"sabiork":[
"1274"
],
"sbo":"SBO:0000247",
"seed.compound":[
"cpd00019"
]
}
},
{
"id":"ctbt_c",
"name":"Crotonobetaine",
"compartment":"c",
"charge":0,
"formula":"C7H13NO2",
"notes":{
"original_bigg_ids":[
"ctbt_c"
]
},
"annotation":{
"bigg.metabolite":[
"ctbt"
],
"biocyc":[
"META:CROTONO-BETAINE"
],
"chebi":[
"CHEBI:48867",
"CHEBI:17237",
"CHEBI:20299",
"CHEBI:1774",
"CHEBI:11946"
],
"inchi_key":[
"GUYHPGUANSLONG-SNAWJCMRSA-N"
],
"kegg.compound":[
"C04114"
],
"metanetx.chemical":[
"MNXM1607"
],
"sbo":"SBO:0000247",
"seed.compound":[
"cpd02543"
]
}
},
{
"id":"aso4_e",
"name":"Arsenate",
"compartment":"e",
"charge":-2,
"formula":"AsO4",
"notes":{
"original_bigg_ids":[
"aso4_e"
]
},
"annotation":{
"bigg.metabolite":[
"aso4"
],
"biocyc":[
"META:ARSENATE"
],
"chebi":[
"CHEBI:48600",
"CHEBI:29125",
"CHEBI:22631",
"CHEBI:48597",
"CHEBI:2843",
"CHEBI:13856",
"CHEBI:2844",
"CHEBI:22629",
"CHEBI:18231"
],
"envipath":[
"32de3cf4-e3e6-4168-956e-32fa5ddb0ce1/compound/090d280e-0ebf-4fab-bb54-3a3933e7a5fe"
],
"hmdb":[
"HMDB12190"
],
"inchi_key":[
"DJHGAFSJWGLOIV-UHFFFAOYSA-L"
],
"kegg.compound":[
"C01478",
"C11215"
],
"metanetx.chemical":[
"MNXM970"
],
"sabiork":[
"20046"
],
"sbo":"SBO:0000247",
"seed.compound":[
"cpd01048"
]
}
},
{
"id":"ahdt_c",
"name":"2-Amino-4-hydroxy-6-(erythro-1,2,3-trihydroxypropyl)dihydropteridine triphosphate",
"compartment":"c",
"charge":-4,
"formula":"C9H12N5O13P3",
"notes":{
"original_bigg_ids":[
"ahdt_c"
]
},
"annotation":{
"bigg.metabolite":[
"ahdt"
],
"biocyc":[
"META:DIHYDRONEOPTERIN-P3"
],
"chebi":[
"CHEBI:19455",
"CHEBI:18372",
"CHEBI:20684",
"CHEBI:28069",
"CHEBI:58462",
"CHEBI:1002",
"CHEBI:11509",
"CHEBI:12201"
],
"hmdb":[
"HMDB12181",
"HMDB01144",
"HMDB00980"
],
"inchi_key":[
"DGGUVLXVLHAAGT-XINAWCOVSA-J"
],
"kegg.compound":[
"C04895"
],
"metanetx.chemical":[
"MNXM397"
],
"reactome.compound":[
"1474124"
],
"sabiork":[
"7657",
"25345"
],
"sbo":"SBO:0000247",
"seed.compound":[
"cpd02978"
]
}
},
{
"id":"asp__L_c",
"name":"L-Aspartate",
"compartment":"c",
"charge":-1,
"formula":"C4H6NO4",
"notes":{
"original_bigg_ids":[
"asp__L_c"
]
},
"annotation":{
"bigg.metabolite":[
"asp__L"
],
"biocyc":[
"META:L-ASPARTATE"
],
"chebi":[
"CHEBI:17053",
"CHEBI:22659",
"CHEBI:6193",
"CHEBI:21247",
"CHEBI:29993",
"CHEBI:40942",
"CHEBI:29995",
"CHEBI:22660",
"CHEBI:29991",
"CHEBI:132943",
"CHEBI:35391",
"CHEBI:13085",
"CHEBI:40913",
"CHEBI:21244",
"CHEBI:40853",
"CHEBI:29992",
"CHEBI:40900"
],
"envipath":[
"32de3cf4-e3e6-4168-956e-32fa5ddb0ce1/compound/4b0cdcb0-137a-4ddc-8e5c-2b55ea238c15"
],
"hmdb":[
"HMDB62186",
"HMDB62501",
"HMDB00191"
],
"inchi_key":[
"CKLJMWTZIZZHCS-REOHCLBHSA-M"
],
"kegg.compound":[
"C00049",
"C16433"
],
"kegg.drug":[
"D00013"
],
"metanetx.chemical":[
"MNXM42"
],
"reactome.compound":[
"113553",
"29448"
],
"sabiork":[
"71"
],
"sbo":"SBO:0000247",
"seed.compound":[
"cpd00041",
"cpd19181"
]
}
},
{
"id":"aicar_c",
"name":"5-Amino-1-(5-Phospho-D-ribosyl)imidazole-4-carboxamide",
"compartment":"c",
"charge":-2,
"formula":"C9H13N4O8P",
"notes":{
"original_bigg_ids":[
"aicar_c"
]
},
"annotation":{
"bigg.metabolite":[
"aicar"
],
"biocyc":[
"META:AICAR"
],
"chebi":[
"CHEBI:573",
"CHEBI:12102",
"CHEBI:40739",
"CHEBI:58475",
"CHEBI:18406",
"CHEBI:18966"
],
"hmdb":[
"HMDB01517"
],
"inchi_key":[
"NOTGFIUVDGNKRI-UUOKFMHZSA-L"
],
"kegg.compound":[
"C04677"
],
"metanetx.chemical":[
"MNXM365"
],
"reactome.compound":[
"111409"
],
"sabiork":[
"1891"
],
"sbo":"SBO:0000247",
"seed.compound":[
"cpd02851"
]
}
},
{
"id":"asp__L_e",
"name":"L-Aspartate",
"compartment":"e",
"charge":-1,
"formula":"C4H6NO4",
"notes":{
"original_bigg_ids":[
"asp__L_e"
]
},
"annotation":{
"bigg.metabolite":[
"asp__L"
],
"biocyc":[
"META:L-ASPARTATE"
],
"chebi":[
"CHEBI:17053",
"CHEBI:22659",
"CHEBI:6193",
"CHEBI:21247",
"CHEBI:29993",
"CHEBI:40942",
"CHEBI:29995",
"CHEBI:22660",
"CHEBI:29991",
"CHEBI:132943",
"CHEBI:35391",
"CHEBI:13085",
"CHEBI:40913",
"CHEBI:21244",
"CHEBI:40853",
"CHEBI:29992",
"CHEBI:40900"
],
"envipath":[
"32de3cf4-e3e6-4168-956e-32fa5ddb0ce1/compound/4b0cdcb0-137a-4ddc-8e5c-2b55ea238c15"
],
"hmdb":[
"HMDB62186",
"HMDB62501",
"HMDB00191"
],
"inchi_key":[
"CKLJMWTZIZZHCS-REOHCLBHSA-M"
],
"kegg.compound":[
"C00049",
"C16433"
],
"kegg.drug":[
"D00013"
],
"metanetx.chemical":[
"MNXM42"
],
"reactome.compound":[
"113553",
"29448"
],
"sabiork":[
"71"
],
"sbo":"SBO:0000247",
"seed.compound":[
"cpd00041",
"cpd19181"
]
}
},
{
"id":"ctbt_e",
"name":"Crotonobetaine",
"compartment":"e",
"charge":0,
"formula":"C7H13NO2",
"notes":{
"original_bigg_ids":[
"ctbt_e"
]
},
"annotation":{
"bigg.metabolite":[
"ctbt"
],
"biocyc":[
"META:CROTONO-BETAINE"
],
"chebi":[
"CHEBI:48867",
"CHEBI:17237",
"CHEBI:20299",
"CHEBI:1774",
"CHEBI:11946"
],
"inchi_key":[
"GUYHPGUANSLONG-SNAWJCMRSA-N"
],
"kegg.compound":[
"C04114"
],
"metanetx.chemical":[
"MNXM1607"
],
"sbo":"SBO:0000247",
"seed.compound":[
"cpd02543"
]
}
},
{
"id":"aspsa_c",
"name":"L-Aspartate 4-semialdehyde",
"compartment":"c",
"charge":0,
"formula":"C4H7NO3",
"notes":{
"original_bigg_ids":[
"aspsa_c"
]
},
"annotation":{
"bigg.metabolite":[
"aspsa"
],
"biocyc":[
"META:L-ASPARTATE-SEMIALDEHYDE"
],
"chebi":[
"CHEBI:40847",
"CHEBI:18051",
"CHEBI:13087",
"CHEBI:13086",
"CHEBI:21245",
"CHEBI:6194",
"CHEBI:537519"
],
"hmdb":[
"HMDB12249"
],
"inchi_key":[
"HOSWPDPVFBCLSY-VKHMYHEASA-N"
],
"kegg.compound":[
"C00441"
],
"metanetx.chemical":[
"MNXM361"
],
"sabiork":[
"2052"
],
"sbo":"SBO:0000247",
"seed.compound":[
"cpd00346"
]
}
},
{
"id":"air_c",
"name":"5-amino-1-(5-phospho-D-ribosyl)imidazole",
"compartment":"c",
"charge":-1,
"formula":"C8H12N3O7P",
"notes":{
"original_bigg_ids":[
"air_c"
]
},
"annotation":{
"bigg.metabolite":[
"air"
],
"chebi":[
"CHEBI:28843",
"CHEBI:12101",
"CHEBI:18969",
"CHEBI:2655",
"CHEBI:58592"
],
"hmdb":[
"HMDB62575"
],
"inchi_key":[
"PDACUKOKVHBVHJ-ZRTZXPPTSA-M"
],
"metanetx.chemical":[
"MNXM162266"
],
"sbo":"SBO:0000247"
}
},
{
"id":"asptrna_c",
"name":"L-Aspartyl-tRNA(Asp)",
"compartment":"c",
"charge":0,
"formula":"C4H5NO3R",
"notes":{
"original_bigg_ids":[
"asptrna_c"
]
},
"annotation":{
"bigg.metabolite":[
"asptrna"
],
"kegg.compound":[
"C02984"
],
"metanetx.chemical":[
"MNXM90839"
],
"sabiork":[
"3866"
],
"sbo":"SBO:0000247",
"seed.compound":[
"cpd12226"
]
}
},
{
"id":"ctp_c",
"name":"CTP C9H12N3O14P3",
"compartment":"c",
"charge":-4,
"formula":"C9H12N3O14P3",
"notes":{
"original_bigg_ids":[
"ctp_c"
]
},
"annotation":{
"bigg.metabolite":[
"ctp"
],
"biocyc":[
"META:CTP"
],
"chebi":[
"CHEBI:3285",
"CHEBI:23522",
"CHEBI:41675",
"CHEBI:58231",
"CHEBI:37563",
"CHEBI:13286",
"CHEBI:17677"
],
"hmdb":[
"HMDB00082"
],
"inchi_key":[
"PCDQPRRSZKQHHS-XVFCMESISA-J"
],
"kegg.compound":[
"C00063"
],
"metanetx.chemical":[
"MNXM63"
],
"reactome.compound":[
"29470",
"110614",
"110577"
],
"sabiork":[
"1286"
],
"sbo":"SBO:0000247",
"seed.compound":[
"cpd00052"
]
}
},
{
"id":"akg_c",
"name":"2-Oxoglutarate",
"compartment":"c",
"charge":0,
"formula":"C5H4O5",
"notes":{
"original_bigg_ids":[
"akg_c"
]
},
"annotation":{
"bigg.metabolite":[
"akg"
],
"biocyc":[
"META:2-KETOGLUTARATE"
],
"chebi":[
"CHEBI:40661",
"CHEBI:16810",
"CHEBI:11638",
"CHEBI:30916",
"CHEBI:19749",
"CHEBI:1253",
"CHEBI:30915",
"CHEBI:19748"
],
"envipath":[
"32de3cf4-e3e6-4168-956e-32fa5ddb0ce1/compound/5b0a94f6-d411-44fd-bcc1-fb79b4e697f5",
"4fd7f3e0-dd25-43ac-9453-dda3e52396e4/compound/6557f3f2-0ab8-494b-a865-8ce0eae788a9"
],
"hmdb":[
"HMDB00208",
"HMDB02812",
"HMDB62781"
],
"inchi_key":[
"KPGXRSRHYNQIFN-UHFFFAOYSA-L"
],
"kegg.compound":[
"C00026"
],
"metanetx.chemical":[
"MNXM20"
],
"reactome.compound":[
"113594",
"561075",
"5278317",
"113671",
"29406",
"389537"
],
"sabiork":[
"1922"
],
"sbo":"SBO:0000247",
"seed.compound":[
"cpd00024"
]
}
},
{
"id":"cu2_c",
"name":"Copper",
"compartment":"c",
"charge":2,
"formula":"Cu",
"notes":{
"original_bigg_ids":[
"cu2_c"
]
},
"annotation":{
"bigg.metabolite":[
"cu2"
],
"biocyc":[
"META:CU+2"
],
"chebi":[
"CHEBI:29036",
"CHEBI:23380",
"CHEBI:49550",
"CHEBI:20882"
],
"hmdb":[
"HMDB00657"
],
"inchi_key":[
"JPVYNHNXODAKFH-UHFFFAOYSA-N"
],
"kegg.compound":[
"C00070"
],
"metanetx.chemical":[
"MNXM632"
],
"reactome.compound":[
"437295",
"936901",
"209799"
],
"sabiork":[
"19"
],
"sbo":"SBO:0000247",
"seed.compound":[
"cpd00058"
]
}
},
{
"id":"asptrnaasn_c",
"name":"L-Aspartyl-tRNA(Asn)",
"compartment":"c",
"formula":"C14H22NO13PR2",
"notes":{
"original_bigg_ids":[
"asptrnaasn_c"
]
},
"annotation":{
"bigg.metabolite":[
"asptrnaasn"
],
"sbo":"SBO:0000247"
}
},
{
"id":"akg_e",
"name":"2-Oxoglutarate",
"compartment":"e",
"charge":-2,
"formula":"C5H4O5",
"notes":{
"original_bigg_ids":[
"akg_e"
]
},
"annotation":{
"bigg.metabolite":[
"akg"
],
"biocyc":[
"META:2-KETOGLUTARATE"
],
"chebi":[
"CHEBI:40661",
"CHEBI:16810",
"CHEBI:11638",
"CHEBI:30916",
"CHEBI:19749",
"CHEBI:1253",
"CHEBI:30915",
"CHEBI:19748"
],
"envipath":[
"32de3cf4-e3e6-4168-956e-32fa5ddb0ce1/compound/5b0a94f6-d411-44fd-bcc1-fb79b4e697f5",
"4fd7f3e0-dd25-43ac-9453-dda3e52396e4/compound/6557f3f2-0ab8-494b-a865-8ce0eae788a9"
],
"hmdb":[
"HMDB00208",
"HMDB02812",
"HMDB62781"
],
"inchi_key":[
"KPGXRSRHYNQIFN-UHFFFAOYSA-L"
],
"kegg.compound":[
"C00026"
],
"metanetx.chemical":[
"MNXM20"
],
"reactome.compound":[
"113594",
"561075",
"5278317",
"113671",
"29406",
"389537"
],
"sabiork":[
"1922"
],
"sbo":"SBO:0000247",
"seed.compound":[
"cpd00024"
]
}
},
{
"id":"atp_c",
"name":"ATP C10H12N5O13P3",
"compartment":"c",
"charge":-4,
"formula":"C10H12N5O13P3",
"notes":{
"original_bigg_ids":[
"atp_c"
]
},
"annotation":{
"bigg.metabolite":[
"atp"
],
"biocyc":[
"META:ATP"
],
"chebi":[
"CHEBI:15422",
"CHEBI:10789",
"CHEBI:10841",
"CHEBI:2359",
"CHEBI:22249",
"CHEBI:13236",
"CHEBI:237958",
"CHEBI:30616",
"CHEBI:57299",
"CHEBI:40938"
],
"hmdb":[
"HMDB00538"
],
"inchi_key":[
"ZKHQWZAMYRWXGA-KQYNXXCUSA-J"
],
"kegg.compound":[
"C00002"
],
"kegg.drug":[
"D08646"
],
"metanetx.chemical":[
"MNXM3"
],
"reactome.compound":[
"8878982",
"389573",
"8938081",
"211579",
"113593",
"113592",
"5632460",
"5696069",
"29358",
"8869363",
"6798184"
],
"sabiork":[
"34"
],
"sbo":"SBO:0000247",
"seed.compound":[
"cpd00002"
]
}
},
{
"id":"cu2_e",
"name":"Copper",
"compartment":"e",
"charge":2,
"formula":"Cu",
"notes":{
"original_bigg_ids":[
"cu2_e"
]
},
"annotation":{
"bigg.metabolite":[
"cu2"
],
"biocyc":[
"META:CU+2"
],
"chebi":[
"CHEBI:29036",
"CHEBI:23380",
"CHEBI:49550",
"CHEBI:20882"
],
"hmdb":[
"HMDB00657"
],
"inchi_key":[
"JPVYNHNXODAKFH-UHFFFAOYSA-N"
],
"kegg.compound":[
"C00070"
],
"metanetx.chemical":[
"MNXM632"
],
"reactome.compound":[
"437295",
"936901",
"209799"
],
"sabiork":[
"19"
],
"sbo":"SBO:0000247",
"seed.compound":[
"cpd00058"
]
}
},
{
"id":"cys__D_e",
"name":"D-Cysteine",
"compartment":"e",
"charge":0,
"formula":"C3H7NO2S",
"notes":{
"original_bigg_ids":[
"cys__D_e"
]
},
"annotation":{
"bigg.metabolite":[
"cys__D"
],
"biocyc":[
"META:D-CYSTEINE"
],
"chebi":[
"CHEBI:41887",
"CHEBI:12919",
"CHEBI:32450",
"CHEBI:16375",
"CHEBI:20921",
"CHEBI:32451",
"CHEBI:32449",
"CHEBI:4111",
"CHEBI:35236"
],
"hmdb":[
"HMDB03417"
],
"inchi_key":[
"XUJNEKJLAYXESH-UWTATZPHSA-N"
],
"kegg.compound":[
"C00793"
],
"metanetx.chemical":[
"MNXM2112"
],
"sbo":"SBO:0000247",
"seed.compound":[
"cpd00587"
]
}
},
{
"id":"b12_e",
"name":"Vitamin B12",
"compartment":"e",
"charge":6,
"formula":"B12",
"notes":{
"original_bigg_ids":[
"b12_e"
]
},
"annotation":{
"bigg.metabolite":[
"b12"
],
"sbo":"SBO:0000247"
}
},
{
"id":"alaACP_c",
"name":" D-alanyl-[D-alanyl carrier protein]",
"compartment":"c",
"charge":1,
"formula":"C14H27N3O8PRS",
"notes":{
"original_bigg_ids":[
"alaACP_c"
]
},
"annotation":{
"bigg.metabolite":[
"alaACP"
],
"sbo":"SBO:0000247"
}
},
{
"id":"ala_B_c",
"name":"Beta-Alanine",
"compartment":"c",
"charge":0,
"formula":"C3H7NO2",
"notes":{
"original_bigg_ids":[
"ala__B_c"
]
},
"annotation":{
"bigg.metabolite":[
"ala_B"
],
"biocyc":[
"META:B-ALANINE"
],
"chebi":[
"CHEBI:12389",
"CHEBI:63070",
"CHEBI:16958",
"CHEBI:22821",
"CHEBI:10343",
"CHEBI:57966",
"CHEBI:41050"
],
"envipath":[
"650babc9-9d68-4b73-9332-11972ca26f7b/compound/0352ab69-1208-420e-b7c9-87b5b436f4df"
],
"hmdb":[
"HMDB00056"
],
"inchi_key":[
"UCMIRNVEIXFBKS-UHFFFAOYSA-N"
],
"kegg.compound":[
"C00099"
],
"kegg.drug":[
"D07561"
],
"metanetx.chemical":[
"MNXM144"
],
"reactome.compound":[
"73590",
"909777"
],
"sabiork":[
"1932"
],
"sbo":"SBO:0000247",
"seed.compound":[
"cpd00085"
]
}
},
{
"id":"betald_c",
"name":"Betaine aldehyde",
"compartment":"c",
"charge":1,
"formula":"C5H12NO",
"notes":{
"original_bigg_ids":[
"betald_c"
]
},
"annotation":{
"bigg.metabolite":[
"betald"
],
"biocyc":[
"META:BETAINE_ALDEHYDE"
],
"chebi":[
"CHEBI:22859",
"CHEBI:15710",
"CHEBI:41256",
"CHEBI:3074",
"CHEBI:13896"
],
"hmdb":[
"HMDB01252"
],
"inchi_key":[
"SXKNCCSPZDCRFD-UHFFFAOYSA-N"
],
"kegg.compound":[
"C00576"
],
"metanetx.chemical":[
"MNXM457"
],
"reactome.compound":[
"6798194"
],
"sabiork":[
"5144"
],
"sbo":"SBO:0000247",
"seed.compound":[
"cpd00447"
]
}
},
{
"id":"cys__L_c",
"name":"L-Cysteine",
"compartment":"c",
"charge":0,
"formula":"C3H7NO2S",
"notes":{
"original_bigg_ids":[
"cys__L_c"
]
},
"annotation":{
"bigg.metabolite":[
"cys__L"
],
"biocyc":[
"META:CYS"
],
"chebi":[
"CHEBI:32457",
"CHEBI:15356",
"CHEBI:4050",
"CHEBI:32456",
"CHEBI:21261",
"CHEBI:41811",
"CHEBI:14061",
"CHEBI:32443",
"CHEBI:32458",
"CHEBI:32442",
"CHEBI:13095",
"CHEBI:41768",
"CHEBI:23508",
"CHEBI:32445",
"CHEBI:35235",
"CHEBI:17561",
"CHEBI:41700",
"CHEBI:6207",
"CHEBI:41781",
"CHEBI:35237",
"CHEBI:41227"
],
"envipath":[
"650babc9-9d68-4b73-9332-11972ca26f7b/compound/1271bedc-d0c8-4aa1-83dc-571304dd14a8",
"650babc9-9d68-4b73-9332-11972ca26f7b/compound/02361658-c991-436f-ba62-fafbccfdae5e"
],
"hmdb":[
"HMDB00574"
],
"inchi_key":[
"XUJNEKJLAYXESH-REOHCLBHSA-N"
],
"kegg.compound":[
"C00736",
"C00097"
],
"kegg.drug":[
"D00026"
],
"metanetx.chemical":[
"MNXM55"
],
"reactome.compound":[
"352016",
"379721",
"111707",
"5668576"
],
"sabiork":[
"2142",
"78"
],
"sbo":"SBO:0000247",
"seed.compound":[
"cpd00084",
"cpd00547"
]
}
},
{
"id":"cys__L_e",
"name":"L-Cysteine",
"compartment":"e",
"charge":0,
"formula":"C3H7NO2S",
"notes":{
"original_bigg_ids":[
"cys__L_e"
]
},
"annotation":{
"bigg.metabolite":[
"cys__L"
],
"biocyc":[
"META:CYS"
],
"chebi":[
"CHEBI:32457",
"CHEBI:15356",
"CHEBI:4050",
"CHEBI:32456",
"CHEBI:21261",
"CHEBI:41811",
"CHEBI:14061",
"CHEBI:32443",
"CHEBI:32458",
"CHEBI:32442",
"CHEBI:13095",
"CHEBI:41768",
"CHEBI:23508",
"CHEBI:32445",
"CHEBI:35235",
"CHEBI:17561",
"CHEBI:41700",
"CHEBI:6207",
"CHEBI:41781",
"CHEBI:35237",
"CHEBI:41227"
],
"envipath":[
"650babc9-9d68-4b73-9332-11972ca26f7b/compound/1271bedc-d0c8-4aa1-83dc-571304dd14a8",
"650babc9-9d68-4b73-9332-11972ca26f7b/compound/02361658-c991-436f-ba62-fafbccfdae5e"
],
"hmdb":[
"HMDB00574"
],
"inchi_key":[
"XUJNEKJLAYXESH-REOHCLBHSA-N"
],
"kegg.compound":[
"C00736",
"C00097"
],
"kegg.drug":[
"D00026"
],
"metanetx.chemical":[
"MNXM55"
],
"reactome.compound":[
"352016",
"379721",
"111707",
"5668576"
],
"sabiork":[
"2142",
"78"
],
"sbo":"SBO:0000247",
"seed.compound":[
"cpd00084",
"cpd00547"
]
}
},
{
"id":"ala__D_c",
"name":"D-Alanine",
"compartment":"c",
"charge":0,
"formula":"C3H7NO2",
"notes":{
"original_bigg_ids":[
"ala__D_c"
]
},
"annotation":{
"bigg.metabolite":[
"ala__D"
],
"biocyc":[
"META:D-ALANINE"
],
"chebi":[
"CHEBI:12899",
"CHEBI:57416",
"CHEBI:41798",
"CHEBI:10840",
"CHEBI:20893",
"CHEBI:4087",
"CHEBI:32435",
"CHEBI:41848",
"CHEBI:41756",
"CHEBI:41877",
"CHEBI:15570",
"CHEBI:32436"
],
"hmdb":[
"HMDB01310"
],
"inchi_key":[
"QNAYBMKLOCPYGJ-UWTATZPHSA-N"
],
"kegg.compound":[
"C00133"
],
"metanetx.chemical":[
"MNXM156"
],
"sabiork":[
"1940"
],
"sbo":"SBO:0000247",
"seed.compound":[
"cpd00117"
]
}
},
{
"id":"ala__D_e",
"name":"D-Alanine",
"compartment":"e",
"charge":0,
"formula":"C3H7NO2",
"notes":{
"original_bigg_ids":[
"ala__D_e"
]
},
"annotation":{
"bigg.metabolite":[
"ala__D"
],
"biocyc":[
"META:D-ALANINE"
],
"chebi":[
"CHEBI:12899",
"CHEBI:57416",
"CHEBI:41798",
"CHEBI:10840",
"CHEBI:20893",
"CHEBI:4087",
"CHEBI:32435",
"CHEBI:41848",
"CHEBI:41756",
"CHEBI:41877",
"CHEBI:15570",
"CHEBI:32436"
],
"hmdb":[
"HMDB01310"
],
"inchi_key":[
"QNAYBMKLOCPYGJ-UWTATZPHSA-N"
],
"kegg.compound":[
"C00133"
],
"metanetx.chemical":[
"MNXM156"
],
"sabiork":[
"1940"
],
"sbo":"SBO:0000247",
"seed.compound":[
"cpd00117"
]
}
},
{
"id":"ala_L_asp__L_c",
"name":"Ala L asp L C7H11N2O5",
"compartment":"c",
"charge":-1,
"notes":{
"original_bigg_ids":[
"ala__L_asp__L_c"
]
},
"annotation":{
"bigg.metabolite":[
"ala_L_asp__L"
],
"biocyc":[
"META:CPD-13404"
],
"chebi":[
"CHEBI:74363",
"CHEBI:73803"
],
"inchi_key":[
"XAEWTDMGFGHWFK-IMJSIDKUSA-M"
],
"metanetx.chemical":[
"MNXM40494"
],
"sabiork":[
"22900"
],
"sbo":"SBO:0000247",
"seed.compound":[
"cpd11593"
]
}
},
{
"id":"cyst__L_c",
"name":"L-Cystathionine",
"compartment":"c",
"charge":0,
"formula":"C7H14N2O4S",
"notes":{
"original_bigg_ids":[
"cyst__L_c"
]
},
"annotation":{
"bigg.metabolite":[
"cyst__L"
],
"biocyc":[
"META:L-CYSTATHIONINE"
],
"chebi":[
"CHEBI:13093",
"CHEBI:17482",
"CHEBI:6205",
"CHEBI:21259",
"CHEBI:58161"
],
"hmdb":[
"HMDB00099",
"HMDB03614"
],
"inchi_key":[
"ILRYLPWNYFXEMH-WHFBIAKZSA-N"
],
"kegg.compound":[
"C02291"
],
"metanetx.chemical":[
"MNXM319"
],
"reactome.compound":[
"1614518"
],
"sabiork":[
"6114"
],
"sbo":"SBO:0000247",
"seed.compound":[
"cpd19019"
]
}
},
{
"id":"cystine__L_c",
"name":"L-cystine",
"compartment":"c",
"formula":"C6H12N2O4S2",
"notes":{
"original_bigg_ids":[
"cystine__L_c"
]
},
"annotation":{
"bigg.metabolite":[
"cystine__L"
],
"sbo":"SBO:0000247"
}
},
{
"id":"bgly_c",
"name":"N-Benzoylglycine",
"compartment":"c",
"charge":-1,
"formula":"C9H8NO3",
"notes":{
"original_bigg_ids":[
"bgly_c"
]
},
"annotation":{
"bigg.metabolite":[
"bgly"
],
"biocyc":[
"META:CPD-425"
],
"chebi":[
"CHEBI:5725",
"CHEBI:14400",
"CHEBI:24594",
"CHEBI:12492",
"CHEBI:24595",
"CHEBI:18089",
"CHEBI:606565"
],
"hmdb":[
"HMDB00714",
"HMDB62583"
],
"inchi_key":[
"QIAFMBKCNZACKA-UHFFFAOYSA-M"
],
"kegg.compound":[
"C01586"
],
"metanetx.chemical":[
"MNXM1577"
],
"reactome.compound":[
"159564"
],
"sbo":"SBO:0000247"
}
},
{
"id":"bsh_c",
"name":"Bacillithiol",
"compartment":"c",
"charge":-1,
"formula":"C13H21N2O10S",
"notes":{
"original_bigg_ids":[
"bsh_c"
]
},
"annotation":{
"bigg.metabolite":[
"bsh"
],
"sbo":"SBO:0000247"
}
},
{
"id":"btbet_c",
"name":"Butyro-betaine",
"compartment":"c",
"charge":1,
"notes":{
"original_bigg_ids":[
"btbet_c"
]
},
"annotation":{
"bigg.metabolite":[
"btbet"
],
"sbo":"SBO:0000247"
}
},
{
"id":"cystine__L_e",
"name":"L-cystine",
"compartment":"e",
"formula":"C6H12N2O4S2",
"notes":{
"original_bigg_ids":[
"cystine__L_e"
]
},
"annotation":{
"bigg.metabolite":[
"cystine__L"
],
"sbo":"SBO:0000247"
}
},
{
"id":"ala_L_asp__L_e",
"name":"Ala L asp L C7H11N2O5",
"compartment":"e",
"charge":-1,
"notes":{
"original_bigg_ids":[
"ala__L_asp__L_e"
]
},
"annotation":{
"bigg.metabolite":[
"ala_L_asp__L"
],
"biocyc":[
"META:CPD-13404"
],
"chebi":[
"CHEBI:74363",
"CHEBI:73803"
],
"inchi_key":[
"XAEWTDMGFGHWFK-IMJSIDKUSA-M"
],
"metanetx.chemical":[
"MNXM40494"
],
"sabiork":[
"22900"
],
"sbo":"SBO:0000247",
"seed.compound":[
"cpd11593"
]
}
},
{
"id":"cystrna_c",
"name":"L-Cysteinyl-tRNA(Cys)",
"compartment":"c",
"charge":1,
"formula":"C3H6NOSR",
"notes":{
"original_bigg_ids":[
"cystrna_c"
]
},
"annotation":{
"bigg.metabolite":[
"cystrna"
],
"chebi":[
"CHEBI:74764",
"CHEBI:29152",
"CHEBI:6208",
"CHEBI:13096"
],
"kegg.compound":[
"C03125"
],
"metanetx.chemical":[
"MNXM155005"
],
"reactome.compound":[
"379713",
"379719"
],
"sabiork":[
"3855"
],
"sbo":"SBO:0000247",
"seed.compound":[
"cpd12255"
]
}
},
{
"id":"btbet_e",
"name":"Butyro-betaine",
"compartment":"e",
"charge":1,
"notes":{
"original_bigg_ids":[
"btbet_e"
]
},
"annotation":{
"bigg.metabolite":[
"btbet"
],
"sbo":"SBO:0000247"
}
},
{
"id":"ala__L_c",
"name":"L-Alanine",
"compartment":"c",
"charge":0,
"formula":"C3H7NO2",
"notes":{
"original_bigg_ids":[
"ala__L_c"
]
},
"annotation":{
"bigg.metabolite":[
"ala__L"
],
"biocyc":[
"META:L-ALPHA-ALANINE"
],
"chebi":[
"CHEBI:21216",
"CHEBI:32440",
"CHEBI:2539",
"CHEBI:46308",
"CHEBI:40735",
"CHEBI:16977",
"CHEBI:22277",
"CHEBI:32439",
"CHEBI:57972",
"CHEBI:6171",
"CHEBI:16449",
"CHEBI:32431",
"CHEBI:32432",
"CHEBI:66916",
"CHEBI:40734",
"CHEBI:13069",
"CHEBI:76050",
"CHEBI:13748"
],
"envipath":[
"650babc9-9d68-4b73-9332-11972ca26f7b/compound/d80739c7-acbe-4c00-8ea2-e3d19a191be2",
"650babc9-9d68-4b73-9332-11972ca26f7b/compound/1aad160f-1c5e-48e0-9473-6305321b31ed"
],
"hmdb":[
"HMDB00161",
"HMDB62251"
],
"inchi_key":[
"QNAYBMKLOCPYGJ-REOHCLBHSA-N"
],
"kegg.compound":[
"C01401",
"C00041"
],
"kegg.drug":[
"D00012"
],
"metanetx.chemical":[
"MNXM32"
],
"reactome.compound":[
"389664",
"352036",
"29432",
"379697"
],
"sabiork":[
"2280",
"67"
],
"sbo":"SBO:0000247",
"seed.compound":[
"cpd00035",
"cpd01003"
]
}
},
{
"id":"btd_RR_c",
"name":" R R  2 3 Butanediol C4H10O2",
"compartment":"c",
"charge":0,
"formula":"C4H10O2",
"notes":{
"original_bigg_ids":[
"btd_RR_c"
]
},
"annotation":{
"bigg.metabolite":[
"btd_RR"
],
"metanetx.chemical":[
"MNXM163570"
],
"sbo":"SBO:0000247"
}
},
{
"id":"cytd_c",
"name":"Cytidine",
"compartment":"c",
"charge":0,
"formula":"C9H13N3O5",
"notes":{
"original_bigg_ids":[
"cytd_c"
]
},
"annotation":{
"bigg.metabolite":[
"cytd"
],
"biocyc":[
"META:CYTIDINE"
],
"chebi":[
"CHEBI:41686",
"CHEBI:41709",
"CHEBI:4053",
"CHEBI:23515",
"CHEBI:17562",
"CHEBI:14063",
"CHEBI:41649",
"CHEBI:41704"
],
"hmdb":[
"HMDB00089"
],
"inchi_key":[
"UHDGCWIWMRVCDJ-XVFCMESISA-N"
],
"kegg.compound":[
"C00475"
],
"kegg.drug":[
"D07769"
],
"metanetx.chemical":[
"MNXM338"
],
"sabiork":[
"1340"
],
"sbo":"SBO:0000247",
"seed.compound":[
"cpd00367"
]
}
},
{
"id":"ala__L_e",
"name":"L-Alanine",
"compartment":"e",
"charge":0,
"formula":"C3H7NO2",
"notes":{
"original_bigg_ids":[
"ala__L_e"
]
},
"annotation":{
"bigg.metabolite":[
"ala__L"
],
"biocyc":[
"META:L-ALPHA-ALANINE"
],
"chebi":[
"CHEBI:21216",
"CHEBI:32440",
"CHEBI:2539",
"CHEBI:46308",
"CHEBI:40735",
"CHEBI:16977",
"CHEBI:22277",
"CHEBI:32439",
"CHEBI:57972",
"CHEBI:6171",
"CHEBI:16449",
"CHEBI:32431",
"CHEBI:32432",
"CHEBI:66916",
"CHEBI:40734",
"CHEBI:13069",
"CHEBI:76050",
"CHEBI:13748"
],
"envipath":[
"650babc9-9d68-4b73-9332-11972ca26f7b/compound/d80739c7-acbe-4c00-8ea2-e3d19a191be2",
"650babc9-9d68-4b73-9332-11972ca26f7b/compound/1aad160f-1c5e-48e0-9473-6305321b31ed"
],
"hmdb":[
"HMDB00161",
"HMDB62251"
],
"inchi_key":[
"QNAYBMKLOCPYGJ-REOHCLBHSA-N"
],
"kegg.compound":[
"C01401",
"C00041"
],
"kegg.drug":[
"D00012"
],
"metanetx.chemical":[
"MNXM32"
],
"reactome.compound":[
"389664",
"352036",
"29432",
"379697"
],
"sabiork":[
"2280",
"67"
],
"sbo":"SBO:0000247",
"seed.compound":[
"cpd00035",
"cpd01003"
]
}
},
{
"id":"cytd_e",
"name":"Cytidine",
"compartment":"e",
"charge":0,
"formula":"C9H13N3O5",
"notes":{
"original_bigg_ids":[
"cytd_e"
]
},
"annotation":{
"bigg.metabolite":[
"cytd"
],
"biocyc":[
"META:CYTIDINE"
],
"chebi":[
"CHEBI:41686",
"CHEBI:41709",
"CHEBI:4053",
"CHEBI:23515",
"CHEBI:17562",
"CHEBI:14063",
"CHEBI:41649",
"CHEBI:41704"
],
"hmdb":[
"HMDB00089"
],
"inchi_key":[
"UHDGCWIWMRVCDJ-XVFCMESISA-N"
],
"kegg.compound":[
"C00475"
],
"kegg.drug":[
"D07769"
],
"metanetx.chemical":[
"MNXM338"
],
"sabiork":[
"1340"
],
"sbo":"SBO:0000247",
"seed.compound":[
"cpd00367"
]
}
},
{
"id":"btn_c",
"name":"Biotin",
"compartment":"c",
"charge":-1,
"formula":"C10H15N2O3S",
"notes":{
"original_bigg_ids":[
"btn_c"
]
},
"annotation":{
"bigg.metabolite":[
"btn"
],
"biocyc":[
"META:BIOTIN"
],
"chebi":[
"CHEBI:13905",
"CHEBI:57586",
"CHEBI:22884",
"CHEBI:3108",
"CHEBI:41236",
"CHEBI:15956",
"CHEBI:22882"
],
"hmdb":[
"HMDB00030"
],
"inchi_key":[
"YBJHBAHKTGYVGT-ZKWXMUAHSA-M"
],
"kegg.compound":[
"C00120"
],
"kegg.drug":[
"D00029"
],
"metanetx.chemical":[
"MNXM304"
],
"reactome.compound":[
"199238",
"29582",
"199207"
],
"sabiork":[
"1936"
],
"sbo":"SBO:0000247",
"seed.compound":[
"cpd00104"
]
}
},
{
"id":"ala_L_glu__L_c",
"name":"Ala L glu L C8H13N2O5",
"compartment":"c",
"charge":-1,
"notes":{
"original_bigg_ids":[
"ala__L_glu__L_c"
]
},
"annotation":{
"bigg.metabolite":[
"ala_L_glu__L"
],
"metanetx.chemical":[
"MNXM8263"
],
"sbo":"SBO:0000247",
"seed.compound":[
"cpd11586"
]
}
},
{
"id":"btn_e",
"name":"Biotin",
"compartment":"e",
"charge":-1,
"formula":"C10H15N2O3S",
"notes":{
"original_bigg_ids":[
"btn_e"
]
},
"annotation":{
"bigg.metabolite":[
"btn"
],
"biocyc":[
"META:BIOTIN"
],
"chebi":[
"CHEBI:13905",
"CHEBI:57586",
"CHEBI:22884",
"CHEBI:3108",
"CHEBI:41236",
"CHEBI:15956",
"CHEBI:22882"
],
"hmdb":[
"HMDB00030"
],
"inchi_key":[
"YBJHBAHKTGYVGT-ZKWXMUAHSA-M"
],
"kegg.compound":[
"C00120"
],
"kegg.drug":[
"D00029"
],
"metanetx.chemical":[
"MNXM304"
],
"reactome.compound":[
"199238",
"29582",
"199207"
],
"sabiork":[
"1936"
],
"sbo":"SBO:0000247",
"seed.compound":[
"cpd00104"
]
}
},
{
"id":"dad_2_c",
"name":"Deoxyadenosine",
"compartment":"c",
"charge":0,
"formula":"C10H13N5O3",
"notes":{
"original_bigg_ids":[
"dad__2_c"
]
},
"annotation":{
"bigg.metabolite":[
"dad_2"
],
"biocyc":[
"META:DEOXYADENOSINE"
],
"chebi":[
"CHEBI:19234",
"CHEBI:4405",
"CHEBI:40560",
"CHEBI:17256",
"CHEBI:14112",
"CHEBI:40535",
"CHEBI:40565",
"CHEBI:39863"
],
"hmdb":[
"HMDB05778",
"HMDB00101",
"HMDB11722"
],
"inchi_key":[
"OLXZPDWKRNYJJZ-RRKCRQDMSA-N"
],
"kegg.compound":[
"C00559"
],
"metanetx.chemical":[
"MNXM625"
],
"sabiork":[
"1874"
],
"sbo":"SBO:0000247",
"seed.compound":[
"cpd00438"
]
}
},
{
"id":"dad_2_e",
"name":"Deoxyadenosine",
"compartment":"e",
"charge":0,
"formula":"C10H13N5O3",
"notes":{
"original_bigg_ids":[
"dad__2_e"
]
},
"annotation":{
"bigg.metabolite":[
"dad_2"
],
"biocyc":[
"META:DEOXYADENOSINE"
],
"chebi":[
"CHEBI:19234",
"CHEBI:4405",
"CHEBI:40560",
"CHEBI:17256",
"CHEBI:14112",
"CHEBI:40535",
"CHEBI:40565",
"CHEBI:39863"
],
"hmdb":[
"HMDB05778",
"HMDB00101",
"HMDB11722"
],
"inchi_key":[
"OLXZPDWKRNYJJZ-RRKCRQDMSA-N"
],
"kegg.compound":[
"C00559"
],
"metanetx.chemical":[
"MNXM625"
],
"sabiork":[
"1874"
],
"sbo":"SBO:0000247",
"seed.compound":[
"cpd00438"
]
}
},
{
"id":"ala_L_glu__L_e",
"name":"Ala L glu L C8H13N2O5",
"compartment":"e",
"charge":-1,
"notes":{
"original_bigg_ids":[
"ala__L_glu__L_e"
]
},
"annotation":{
"bigg.metabolite":[
"ala_L_glu__L"
],
"metanetx.chemical":[
"MNXM8263"
],
"sbo":"SBO:0000247",
"seed.compound":[
"cpd11586"
]
}
},
{
"id":"but2eACP_c",
"name":"But-2-enoyl-[acyl-carrier protein]",
"compartment":"c",
"charge":-1,
"formula":"C15H25N2O8PRS",
"notes":{
"original_bigg_ids":[
"but2eACP_c"
]
},
"annotation":{
"bigg.metabolite":[
"but2eACP"
],
"kegg.compound":[
"C04246"
],
"metanetx.chemical":[
"MNXM3229"
],
"sbo":"SBO:0000247",
"seed.compound":[
"cpd11465"
]
}
},
{
"id":"ala_L_thr__L_c",
"name":"Ala-L-Thr-L",
"compartment":"c",
"charge":0,
"notes":{
"original_bigg_ids":[
"ala__L_thr__L_c"
]
},
"annotation":{
"bigg.metabolite":[
"ala_L_thr__L"
],
"sbo":"SBO:0000247"
}
},
{
"id":"butACP_c",
"name":"Butyryl-ACP (n-C4:0ACP)",
"compartment":"c",
"charge":0,
"formula":"C15H27N2O8PRS",
"notes":{
"original_bigg_ids":[
"butACP_c"
]
},
"annotation":{
"bigg.metabolite":[
"butACP"
],
"metanetx.chemical":[
"MNXM90458"
],
"sbo":"SBO:0000247"
}
},
{
"id":"dad_5_c",
"name":"5'-Deoxyadenosine",
"compartment":"c",
"charge":0,
"formula":"C10H13N5O3",
"notes":{
"original_bigg_ids":[
"dad__5_c"
]
},
"annotation":{
"bigg.metabolite":[
"dad_5"
],
"biocyc":[
"META:CH33ADO"
],
"chebi":[
"CHEBI:17319",
"CHEBI:12061",
"CHEBI:1960",
"CHEBI:40099",
"CHEBI:20493"
],
"hmdb":[
"HMDB01983"
],
"inchi_key":[
"XGYIMTFOTBMPFP-KQYNXXCUSA-N"
],
"kegg.compound":[
"C05198"
],
"metanetx.chemical":[
"MNXM316"
],
"reactome.compound":[
"1130791",
"947703"
],
"sabiork":[
"2720"
],
"sbo":"SBO:0000247",
"seed.compound":[
"cpd03091"
]
}
},
{
"id":"dadp_c",
"name":"DADP C10H12N5O9P2",
"compartment":"c",
"charge":-3,
"formula":"C10H12N5O9P2",
"notes":{
"original_bigg_ids":[
"dadp_c"
]
},
"annotation":{
"bigg.metabolite":[
"dadp"
],
"biocyc":[
"META:DADP"
],
"chebi":[
"CHEBI:10489",
"CHEBI:16174",
"CHEBI:57667",
"CHEBI:41890",
"CHEBI:19235",
"CHEBI:14067"
],
"hmdb":[
"HMDB01508"
],
"inchi_key":[
"DAEAPNUQQAICNR-RRKCRQDMSA-K"
],
"kegg.compound":[
"C00206"
],
"metanetx.chemical":[
"MNXM374"
],
"reactome.compound":[
"500087"
],
"sabiork":[
"1314"
],
"sbo":"SBO:0000247",
"seed.compound":[
"cpd00177"
]
}
},
{
"id":"ala_L_thr__L_e",
"name":"Ala-L-Thr-L",
"compartment":"e",
"charge":0,
"notes":{
"original_bigg_ids":[
"ala__L_thr__L_e"
]
},
"annotation":{
"bigg.metabolite":[
"ala_L_thr__L"
],
"sbo":"SBO:0000247"
}
},
{
"id":"dag_MRSA_c",
"name":"1,2-diacyl-sn-glycerol 3-phosphate (MRSA)",
"compartment":"c",
"charge":2,
"formula":"C53H103N2O13",
"notes":{
"original_bigg_ids":[
"dag_MRSA_c"
]
},
"annotation":{
"bigg.metabolite":[
"dag_MRSA"
],
"sbo":"SBO:0000247"
}
},
{
"id":"but_e",
"name":"Butyrate (n-C4:0)",
"compartment":"e",
"charge":-1,
"formula":"C4H7O2",
"notes":{
"original_bigg_ids":[
"but_e"
]
},
"annotation":{
"bigg.metabolite":[
"but"
],
"metanetx.chemical":[
"MNXM162281"
],
"sbo":"SBO:0000247"
}
},
{
"id":"butso3_e",
"name":"Butanesulfonate",
"compartment":"e",
"charge":-1,
"formula":"C4H9O3S",
"notes":{
"original_bigg_ids":[
"butso3_e"
]
},
"annotation":{
"bigg.metabolite":[
"butso3"
],
"metanetx.chemical":[
"MNXM7138"
],
"sbo":"SBO:0000247",
"seed.compound":[
"cpd11596"
]
}
},
{
"id":"ala_gln_c",
"name":"Ala-Gln",
"compartment":"c",
"charge":0,
"notes":{
"original_bigg_ids":[
"ala_gln_c"
]
},
"annotation":{
"bigg.metabolite":[
"ala_gln"
],
"sbo":"SBO:0000247"
}
},
{
"id":"damp_c",
"name":"DAMP C10H12N5O6P",
"compartment":"c",
"charge":-2,
"formula":"C10H12N5O6P",
"notes":{
"original_bigg_ids":[
"damp_c"
]
},
"annotation":{
"bigg.metabolite":[
"damp"
],
"biocyc":[
"META:DAMP"
],
"chebi":[
"CHEBI:17713",
"CHEBI:40544",
"CHEBI:40607",
"CHEBI:41815",
"CHEBI:40614",
"CHEBI:41870",
"CHEBI:58245",
"CHEBI:41864",
"CHEBI:10490",
"CHEBI:40505",
"CHEBI:40499",
"CHEBI:19236",
"CHEBI:14068",
"CHEBI:40419"
],
"hmdb":[
"HMDB00905"
],
"inchi_key":[
"KHWCHTKSEGGWEX-RRKCRQDMSA-L"
],
"kegg.compound":[
"C00360"
],
"metanetx.chemical":[
"MNXM432"
],
"reactome.compound":[
"500088",
"109386"
],
"sabiork":[
"62"
],
"sbo":"SBO:0000247",
"seed.compound":[
"cpd00294"
]
}
},
{
"id":"ala_gln_e",
"name":"Ala-Gln",
"compartment":"e",
"charge":0,
"notes":{
"original_bigg_ids":[
"ala_gln_e"
]
},
"annotation":{
"bigg.metabolite":[
"ala_gln"
],
"sbo":"SBO:0000247"
}
},
{
"id":"dann_c",
"name":"7,8-Diaminononanoate",
"compartment":"c",
"charge":1,
"formula":"C9H21N2O2",
"notes":{
"original_bigg_ids":[
"dann_c"
]
},
"annotation":{
"bigg.metabolite":[
"dann"
],
"biocyc":[
"META:DIAMINONONANOATE"
],
"chebi":[
"CHEBI:12242",
"CHEBI:17830",
"CHEBI:20765",
"CHEBI:2247",
"CHEBI:58500"
],
"inchi_key":[
"KCEGBPIYGIWCDH-UHFFFAOYSA-O"
],
"kegg.compound":[
"C01037"
],
"lipidmaps":[
"LMFA01100062"
],
"metanetx.chemical":[
"MNXM1140"
],
"sabiork":[
"5370"
],
"sbo":"SBO:0000247",
"seed.compound":[
"cpd00764"
]
}
},
{
"id":"bz_c",
"name":"Benzoate",
"compartment":"c",
"charge":-1,
"formula":"C7H5O2",
"notes":{
"original_bigg_ids":[
"bz_c"
]
},
"annotation":{
"bigg.metabolite":[
"bz"
],
"biocyc":[
"META:BENZOATE"
],
"chebi":[
"CHEBI:3029",
"CHEBI:22717",
"CHEBI:22722",
"CHEBI:13879",
"CHEBI:16150",
"CHEBI:30746",
"CHEBI:41051"
],
"envipath":[
"4fd7f3e0-dd25-43ac-9453-dda3e52396e4/compound/cdd00042-5c3e-4e42-bd2e-d98fd864baf2",
"32de3cf4-e3e6-4168-956e-32fa5ddb0ce1/compound/5f4c2b73-5f5e-40fe-8eb6-63ac4d9d4d4f",
"650babc9-9d68-4b73-9332-11972ca26f7b/compound/d37351f6-0937-4a6a-be39-fcfde47d1d15"
],
"hmdb":[
"HMDB01870"
],
"inchi_key":[
"WPYMKLBDIGXBTP-UHFFFAOYSA-M"
],
"kegg.compound":[
"C00180",
"C00539"
],
"kegg.drug":[
"D00038"
],
"metanetx.chemical":[
"MNXM217"
],
"reactome.compound":[
"159446"
],
"sabiork":[
"1912"
],
"sbo":"SBO:0000247",
"seed.compound":[
"cpd00153"
]
}
},
{
"id":"din_c",
"name":"Deoxyinosine",
"compartment":"c",
"charge":0,
"formula":"C10H12N4O4",
"notes":{
"original_bigg_ids":[
"din_c"
]
},
"annotation":{
"bigg.metabolite":[
"din"
],
"biocyc":[
"META:DEOXYINOSINE"
],
"chebi":[
"CHEBI:43437",
"CHEBI:28997",
"CHEBI:43436",
"CHEBI:39841",
"CHEBI:43293",
"CHEBI:23629",
"CHEBI:4413",
"CHEBI:19248"
],
"hmdb":[
"HMDB00071"
],
"inchi_key":[
"VGONTNSXDCQUGY-RRKCRQDMSA-N"
],
"kegg.compound":[
"C05512"
],
"metanetx.chemical":[
"MNXM935"
],
"sabiork":[
"1896"
],
"sbo":"SBO:0000247",
"seed.compound":[
"cpd03279"
]
}
},
{
"id":"bzmd_c",
"name":"Benzamide",
"compartment":"c",
"charge":0,
"formula":"C7H7NO",
"notes":{
"original_bigg_ids":[
"bzmd_c"
]
},
"annotation":{
"bigg.metabolite":[
"bzmd"
],
"sbo":"SBO:0000247"
}
},
{
"id":"c15811_c",
"name":"C15811",
"compartment":"c",
"charge":10000000,
"notes":{
"original_bigg_ids":[
"c15811_c"
]
},
"annotation":{
"bigg.metabolite":[
"c15811"
],
"sbo":"SBO:0000247"
}
},
{
"id":"datp_c",
"name":"DATP C10H12N5O12P3",
"compartment":"c",
"charge":-4,
"formula":"C10H12N5O12P3",
"notes":{
"original_bigg_ids":[
"datp_c"
]
},
"annotation":{
"bigg.metabolite":[
"datp"
],
"biocyc":[
"META:DATP"
],
"chebi":[
"CHEBI:495505",
"CHEBI:19238",
"CHEBI:42290",
"CHEBI:10491",
"CHEBI:61404",
"CHEBI:16284",
"CHEBI:14069"
],
"hmdb":[
"HMDB01532"
],
"inchi_key":[
"SUYVUBYJARFZHO-RRKCRQDMSA-J"
],
"kegg.compound":[
"C00131"
],
"metanetx.chemical":[
"MNXM286"
],
"reactome.compound":[
"110644"
],
"sabiork":[
"1307"
],
"sbo":"SBO:0000247",
"seed.compound":[
"cpd00115"
]
}
},
{
"id":"dattoo_c",
"name":"2 5-Diamino-6-5'-triphosphoryl-3' 4'-trihydroxy-2'-oxopentyl- amino-4-oxopyrimidine",
"compartment":"c",
"charge":-3,
"notes":{
"original_bigg_ids":[
"dattoo_c"
]
},
"annotation":{
"bigg.metabolite":[
"dattoo"
],
"sbo":"SBO:0000247"
}
},
{
"id":"din_e",
"name":"Deoxyinosine",
"compartment":"e",
"charge":0,
"formula":"C10H12N4O4",
"notes":{
"original_bigg_ids":[
"din_e"
]
},
"annotation":{
"bigg.metabolite":[
"din"
],
"biocyc":[
"META:DEOXYINOSINE"
],
"chebi":[
"CHEBI:43437",
"CHEBI:28997",
"CHEBI:43436",
"CHEBI:39841",
"CHEBI:43293",
"CHEBI:23629",
"CHEBI:4413",
"CHEBI:19248"
],
"hmdb":[
"HMDB00071"
],
"inchi_key":[
"VGONTNSXDCQUGY-RRKCRQDMSA-N"
],
"kegg.compound":[
"C05512"
],
"metanetx.chemical":[
"MNXM935"
],
"sabiork":[
"1896"
],
"sbo":"SBO:0000247",
"seed.compound":[
"cpd03279"
]
}
},
{
"id":"db4p_c",
"name":"3,4-dihydroxy-2-butanone 4-phosphate",
"compartment":"c",
"charge":-2,
"formula":"C4H7O6P",
"notes":{
"original_bigg_ids":[
"db4p_c"
]
},
"annotation":{
"bigg.metabolite":[
"db4p"
],
"chebi":[
"CHEBI:50606"
],
"inchi_key":[
"OKYHYXLCTGGOLM-UHFFFAOYSA-L"
],
"kegg.compound":[
"C15556"
],
"metanetx.chemical":[
"MNXM2323"
],
"sabiork":[
"23254"
],
"sbo":"SBO:0000247",
"seed.compound":[
"cpd11225"
]
}
},
{
"id":"c15812_c",
"name":"C15812",
"compartment":"c",
"charge":10000000,
"notes":{
"original_bigg_ids":[
"c15812_c"
]
},
"annotation":{
"bigg.metabolite":[
"c15812"
],
"sbo":"SBO:0000247"
}
},
{
"id":"ditp_c",
"name":"DITP(4-)",
"compartment":"c",
"charge":-4,
"formula":"C10H11N4O13P3",
"notes":{
"original_bigg_ids":[
"ditp_c"
]
},
"annotation":{
"bigg.metabolite":[
"ditp"
],
"biocyc":[
"META:DITP"
],
"chebi":[
"CHEBI:19251",
"CHEBI:28807",
"CHEBI:61382",
"CHEBI:10499"
],
"inchi_key":[
"UFJPAQSLHAGEBL-RRKCRQDMSA-J"
],
"kegg.compound":[
"C01345"
],
"metanetx.chemical":[
"MNXM1325"
],
"reactome.compound":[
"2509835"
],
"sabiork":[
"1713"
],
"sbo":"SBO:0000247",
"seed.compound":[
"cpd00977"
]
}
},
{
"id":"ca2_c",
"name":"Calcium",
"compartment":"c",
"charge":2,
"formula":"Ca",
"notes":{
"original_bigg_ids":[
"ca2_c"
]
},
"annotation":{
"bigg.metabolite":[
"ca2"
],
"biocyc":[
"META:CA+2"
],
"chebi":[
"CHEBI:29108",
"CHEBI:48760",
"CHEBI:39123",
"CHEBI:22988",
"CHEBI:3308"
],
"hmdb":[
"HMDB00464"
],
"inchi_key":[
"BHPQYMZQTOCNFJ-UHFFFAOYSA-N"
],
"kegg.compound":[
"C00076"
],
"metanetx.chemical":[
"MNXM128"
],
"reactome.compound":[
"111875",
"167012",
"139827",
"74016",
"74112",
"1606834",
"2855229"
],
"sabiork":[
"1289"
],
"sbo":"SBO:0000247",
"seed.compound":[
"cpd29674",
"cpd00063"
]
}
},
{
"id":"dcaACP_c",
"name":"Decanoyl-ACP (n-C10:0ACP)",
"compartment":"c",
"charge":0,
"formula":"C21H39N2O8PRS",
"notes":{
"original_bigg_ids":[
"dcaACP_c"
]
},
"annotation":{
"bigg.metabolite":[
"dcaACP"
],
"metanetx.chemical":[
"MNXM90236"
],
"sbo":"SBO:0000247"
}
},
{
"id":"ca2_e",
"name":"Calcium",
"compartment":"e",
"charge":2,
"formula":"Ca",
"notes":{
"original_bigg_ids":[
"ca2_e"
]
},
"annotation":{
"bigg.metabolite":[
"ca2"
],
"biocyc":[
"META:CA+2"
],
"chebi":[
"CHEBI:29108",
"CHEBI:48760",
"CHEBI:39123",
"CHEBI:22988",
"CHEBI:3308"
],
"hmdb":[
"HMDB00464"
],
"inchi_key":[
"BHPQYMZQTOCNFJ-UHFFFAOYSA-N"
],
"kegg.compound":[
"C00076"
],
"metanetx.chemical":[
"MNXM128"
],
"reactome.compound":[
"111875",
"167012",
"139827",
"74016",
"74112",
"1606834",
"2855229"
],
"sabiork":[
"1289"
],
"sbo":"SBO:0000247",
"seed.compound":[
"cpd29674",
"cpd00063"
]
}
},
{
"id":"dmlz_c",
"name":"6,7-Dimethyl-8-(1-D-ribityl)lumazine",
"compartment":"c",
"charge":-1,
"formula":"C13H18N4O6",
"notes":{
"original_bigg_ids":[
"dmlz_c"
]
},
"annotation":{
"bigg.metabolite":[
"dmlz"
],
"biocyc":[
"META:DIMETHYL-D-RIBITYL-LUMAZINE"
],
"chebi":[
"CHEBI:20682",
"CHEBI:58201",
"CHEBI:17601",
"CHEBI:2154",
"CHEBI:12185"
],
"hmdb":[
"HMDB03826"
],
"inchi_key":[
"SXDXRJZUAJBNFL-XKSSXDPKSA-M"
],
"kegg.compound":[
"C04332"
],
"metanetx.chemical":[
"MNXM1313"
],
"sabiork":[
"7240"
],
"sbo":"SBO:0000247",
"seed.compound":[
"cpd02656"
]
}
},
{
"id":"camp_c",
"name":"CAMP C10H11N5O6P",
"compartment":"c",
"charge":-1,
"formula":"C10H11N5O6P",
"notes":{
"original_bigg_ids":[
"camp_c"
]
},
"annotation":{
"bigg.metabolite":[
"camp"
],
"biocyc":[
"META:CAMP"
],
"chebi":[
"CHEBI:19827",
"CHEBI:11673",
"CHEBI:1325",
"CHEBI:17489",
"CHEBI:58165",
"CHEBI:41588"
],
"hmdb":[
"HMDB00058"
],
"inchi_key":[
"IVOMOUWHDPKRLL-KQYNXXCUSA-M"
],
"kegg.compound":[
"C00575"
],
"metanetx.chemical":[
"MNXM243"
],
"reactome.compound":[
"30389"
],
"sabiork":[
"1379"
],
"sbo":"SBO:0000247",
"seed.compound":[
"cpd00446"
]
}
},
{
"id":"dca_e",
"name":"Decanoate (n-C10:0)",
"compartment":"e",
"charge":-1,
"formula":"C10H19O2",
"notes":{
"original_bigg_ids":[
"dca_e"
]
},
"annotation":{
"bigg.metabolite":[
"dca"
],
"metanetx.chemical":[
"MNXM162295"
],
"sbo":"SBO:0000247"
}
},
{
"id":"dmpp_c",
"name":"Dimethylallyl diphosphate",
"compartment":"c",
"charge":-3,
"formula":"C5H9O7P2",
"notes":{
"original_bigg_ids":[
"dmpp_c"
]
},
"annotation":{
"bigg.metabolite":[
"dmpp"
],
"biocyc":[
"META:CPD-4211"
],
"chebi":[
"CHEBI:14883",
"CHEBI:57623",
"CHEBI:8394",
"CHEBI:12280",
"CHEBI:4616",
"CHEBI:23803",
"CHEBI:16057",
"CHEBI:26245",
"CHEBI:341937",
"CHEBI:14169",
"CHEBI:42074",
"CHEBI:18108"
],
"hmdb":[
"HMDB02101",
"HMDB01120"
],
"inchi_key":[
"CBIDRCWHNCKSTO-UHFFFAOYSA-K"
],
"kegg.compound":[
"C00235"
],
"lipidmaps":[
"LMPR01010001"
],
"metanetx.chemical":[
"MNXM132"
],
"reactome.compound":[
"1132235",
"6787596",
"191324"
],
"sabiork":[
"1986"
],
"sbo":"SBO:0000247",
"seed.compound":[
"cpd00202"
]
}
},
{
"id":"dcacoa_c",
"name":"Decanoyl-CoA (n-C10:0CoA)",
"compartment":"c",
"charge":-4,
"formula":"C31H50N7O17P3S",
"notes":{
"original_bigg_ids":[
"dcacoa_c"
]
},
"annotation":{
"bigg.metabolite":[
"dcacoa"
],
"hmdb":[
"HMDB06404"
],
"metanetx.chemical":[
"MNXM162283"
],
"sbo":"SBO:0000247"
}
},
{
"id":"carP_c",
"name":"Carboxybiotin-carboxyl-carrier protein",
"compartment":"c",
"charge":0,
"notes":{
"original_bigg_ids":[
"carP_c"
]
},
"annotation":{
"bigg.metabolite":[
"carP"
],
"sbo":"SBO:0000247"
}
},
{
"id":"dnad_c",
"name":"Deamino-NAD+",
"compartment":"c",
"charge":-2,
"formula":"C21H24N6O15P2",
"notes":{
"original_bigg_ids":[
"dnad_c"
]
},
"annotation":{
"bigg.metabolite":[
"dnad"
],
"biocyc":[
"META:DEAMIDO-NAD"
],
"chebi":[
"CHEBI:14104",
"CHEBI:58437",
"CHEBI:14103",
"CHEBI:4340",
"CHEBI:14105",
"CHEBI:18304",
"CHEBI:23567"
],
"hmdb":[
"HMDB01179"
],
"inchi_key":[
"SENPVEZBRZQVST-HISDBWNOSA-L"
],
"kegg.compound":[
"C00857"
],
"metanetx.chemical":[
"MNXM309"
],
"reactome.compound":[
"8938090",
"200499",
"197256"
],
"sabiork":[
"1349"
],
"sbo":"SBO:0000247",
"seed.compound":[
"cpd00638"
]
}
},
{
"id":"dcamp_c",
"name":"N6-(1,2-Dicarboxyethyl)-AMP",
"compartment":"c",
"charge":-4,
"formula":"C14H14N5O11P",
"notes":{
"original_bigg_ids":[
"dcamp_c"
]
},
"annotation":{
"bigg.metabolite":[
"dcamp"
],
"biocyc":[
"META:ADENYLOSUCC"
],
"chebi":[
"CHEBI:12657",
"CHEBI:39869",
"CHEBI:57567",
"CHEBI:21857",
"CHEBI:7405",
"CHEBI:12656",
"CHEBI:22262",
"CHEBI:15919"
],
"hmdb":[
"HMDB01332",
"HMDB11633",
"HMDB59653",
"HMDB00536"
],
"inchi_key":[
"OFBHPPMPBOJXRT-DPXQIYNJSA-J"
],
"kegg.compound":[
"C03794"
],
"metanetx.chemical":[
"MNXM565"
],
"reactome.compound":[
"35141"
],
"sabiork":[
"1886"
],
"sbo":"SBO:0000247",
"seed.compound":[
"cpd02375"
]
}
},
{
"id":"dnspal_c",
"name":"4,4'-diaponeurosporenal",
"compartment":"c",
"formula":"C30H40O",
"notes":{
"original_bigg_ids":[
"dnspal_c"
]
},
"annotation":{
"bigg.metabolite":[
"dnspal"
],
"sbo":"SBO:0000247"
}
},
{
"id":"dcdp_c",
"name":"DCDP C9H12N3O10P2",
"compartment":"c",
"charge":-3,
"formula":"C9H12N3O10P2",
"notes":{
"original_bigg_ids":[
"dcdp_c"
]
},
"annotation":{
"bigg.metabolite":[
"dcdp"
],
"biocyc":[
"META:DCDP"
],
"chebi":[
"CHEBI:19241",
"CHEBI:28846",
"CHEBI:58593",
"CHEBI:10492",
"CHEBI:49966"
],
"hmdb":[
"HMDB01245"
],
"inchi_key":[
"FTDHDKPUHBLBTL-SHYZEUOFSA-K"
],
"kegg.compound":[
"C00705"
],
"metanetx.chemical":[
"MNXM411"
],
"sabiork":[
"1347"
],
"sbo":"SBO:0000247",
"seed.compound":[
"cpd00533"
]
}
},
{
"id":"dnspate_c",
"name":"4,4'-diaponeurosporenoate",
"compartment":"c",
"formula":"C30H39O2",
"notes":{
"original_bigg_ids":[
"dnspate_c"
]
},
"annotation":{
"bigg.metabolite":[
"dnspate"
],
"sbo":"SBO:0000247"
}
},
{
"id":"dcmp_c",
"name":"DCMP C9H12N3O7P",
"compartment":"c",
"charge":-2,
"formula":"C9H12N3O7P",
"notes":{
"original_bigg_ids":[
"dcmp_c"
]
},
"annotation":{
"bigg.metabolite":[
"dcmp"
],
"biocyc":[
"META:DCMP"
],
"chebi":[
"CHEBI:15918",
"CHEBI:10493",
"CHEBI:41838",
"CHEBI:19242",
"CHEBI:14115",
"CHEBI:41875",
"CHEBI:14071",
"CHEBI:41881",
"CHEBI:57566",
"CHEBI:14070"
],
"hmdb":[
"HMDB01202"
],
"inchi_key":[
"NCMVOABPESMRCP-SHYZEUOFSA-L"
],
"kegg.compound":[
"C00239"
],
"metanetx.chemical":[
"MNXM266"
],
"reactome.compound":[
"109378",
"500828"
],
"sabiork":[
"63"
],
"sbo":"SBO:0000247",
"seed.compound":[
"cpd00206"
]
}
},
{
"id":"catechol_c",
"name":"Catechol",
"compartment":"c",
"charge":0,
"formula":"C6H6O2",
"notes":{
"original_bigg_ids":[
"catechol_c"
]
},
"annotation":{
"bigg.metabolite":[
"catechol"
],
"biocyc":[
"META:Catechols",
"META:CATECHOL"
],
"chebi":[
"CHEBI:41441",
"CHEBI:23054",
"CHEBI:32402",
"CHEBI:50524",
"CHEBI:3467",
"CHEBI:13950",
"CHEBI:135158",
"CHEBI:18135"
],
"envipath":[
"5882df9c-dae1-4d80-a40e-db4724271456/compound/79ddcf11-8d57-4a01-8c6a-5e02d735106f",
"650babc9-9d68-4b73-9332-11972ca26f7b/compound/64371775-2860-4356-88c5-60bffb10ca56",
"32de3cf4-e3e6-4168-956e-32fa5ddb0ce1/compound/c02e81e8-e71e-4b2a-b06f-509a386340db"
],
"hmdb":[
"HMDB00957"
],
"inchi_key":[
"YCIMNLLNPGFGHC-UHFFFAOYSA-N"
],
"kegg.compound":[
"C15571",
"C01785",
"C00090"
],
"metanetx.chemical":[
"MNXM181"
],
"sabiork":[
"5002"
],
"sbo":"SBO:0000247",
"seed.compound":[
"cpd01232",
"cpd00077"
]
}
},
{
"id":"dnspen_c",
"name":"All-trans-4,4'-diaponeurosporene",
"compartment":"c",
"formula":"C30H42",
"notes":{
"original_bigg_ids":[
"dnspen_c"
]
},
"annotation":{
"bigg.metabolite":[
"dnspen"
],
"sbo":"SBO:0000247"
}
},
{
"id":"cbasp_c",
"name":"N-Carbamoyl-L-aspartate",
"compartment":"c",
"charge":-2,
"formula":"C5H6N2O5",
"notes":{
"original_bigg_ids":[
"cbasp_c"
]
},
"annotation":{
"bigg.metabolite":[
"cbasp"
],
"biocyc":[
"META:CARBAMYUL-L-ASPARTATE"
],
"chebi":[
"CHEBI:12593",
"CHEBI:21687",
"CHEBI:21688",
"CHEBI:44316",
"CHEBI:12496",
"CHEBI:7257",
"CHEBI:32814",
"CHEBI:15859"
],
"hmdb":[
"HMDB00828"
],
"inchi_key":[
"HLKXYZVTANABHZ-REOHCLBHSA-L"
],
"kegg.compound":[
"C00438"
],
"metanetx.chemical":[
"MNXM465"
],
"reactome.compound":[
"111628"
],
"sabiork":[
"2049"
],
"sbo":"SBO:0000247",
"seed.compound":[
"cpd00343"
]
}
},
{
"id":"dctp_c",
"name":"DCTP C9H12N3O13P3",
"compartment":"c",
"charge":-4,
"formula":"C9H12N3O13P3",
"notes":{
"original_bigg_ids":[
"dctp_c"
]
},
"annotation":{
"bigg.metabolite":[
"dctp"
],
"biocyc":[
"META:DCTP"
],
"chebi":[
"CHEBI:19243",
"CHEBI:10494",
"CHEBI:61481",
"CHEBI:16311",
"CHEBI:14072",
"CHEBI:57724"
],
"hmdb":[
"HMDB00998"
],
"inchi_key":[
"RGWHQCVHVJXOKC-SHYZEUOFSA-J"
],
"kegg.compound":[
"C00458"
],
"metanetx.chemical":[
"MNXM360"
],
"sabiork":[
"1678"
],
"sbo":"SBO:0000247",
"seed.compound":[
"cpd00356"
]
}
},
{
"id":"dcyt_c",
"name":"Deoxycytidine",
"compartment":"c",
"charge":0,
"formula":"C9H13N3O4",
"notes":{
"original_bigg_ids":[
"dcyt_c"
]
},
"annotation":{
"bigg.metabolite":[
"dcyt"
],
"biocyc":[
"META:DEOXYCYTIDINE"
],
"chebi":[
"CHEBI:41434",
"CHEBI:15698",
"CHEBI:41430",
"CHEBI:4407",
"CHEBI:19240",
"CHEBI:41806",
"CHEBI:41417"
],
"hmdb":[
"HMDB00014"
],
"inchi_key":[
"CKTSBUTUHBMZGZ-SHYZEUOFSA-N"
],
"kegg.compound":[
"C00881"
],
"metanetx.chemical":[
"MNXM704"
],
"reactome.compound":[
"500829"
],
"sabiork":[
"2178"
],
"sbo":"SBO:0000247",
"seed.compound":[
"cpd00654"
]
}
},
{
"id":"dpcoa_c",
"name":"Dephospho-CoA",
"compartment":"c",
"charge":-2,
"formula":"C21H33N7O13P2S",
"notes":{
"original_bigg_ids":[
"dpcoa_c"
]
},
"annotation":{
"bigg.metabolite":[
"dpcoa"
],
"biocyc":[
"META:DEPHOSPHO-COA"
],
"chebi":[
"CHEBI:14124",
"CHEBI:41614",
"CHEBI:23642",
"CHEBI:15468",
"CHEBI:11793",
"CHEBI:57328",
"CHEBI:4436"
],
"hmdb":[
"HMDB01373"
],
"inchi_key":[
"KDTSHFARGAKYJN-IBOSZNHHSA-L"
],
"kegg.compound":[
"C00882"
],
"lipidmaps":[
"LMFA07050315"
],
"metanetx.chemical":[
"MNXM481"
],
"reactome.compound":[
"196778"
],
"sabiork":[
"27337",
"1400"
],
"sbo":"SBO:0000247",
"seed.compound":[
"cpd00655"
]
}
},
{
"id":"dcyt_e",
"name":"Deoxycytidine",
"compartment":"e",
"charge":0,
"formula":"C9H13N3O4",
"notes":{
"original_bigg_ids":[
"dcyt_e"
]
},
"annotation":{
"bigg.metabolite":[
"dcyt"
],
"biocyc":[
"META:DEOXYCYTIDINE"
],
"chebi":[
"CHEBI:41434",
"CHEBI:15698",
"CHEBI:41430",
"CHEBI:4407",
"CHEBI:19240",
"CHEBI:41806",
"CHEBI:41417"
],
"hmdb":[
"HMDB00014"
],
"inchi_key":[
"CKTSBUTUHBMZGZ-SHYZEUOFSA-N"
],
"kegg.compound":[
"C00881"
],
"metanetx.chemical":[
"MNXM704"
],
"reactome.compound":[
"500829"
],
"sabiork":[
"2178"
],
"sbo":"SBO:0000247",
"seed.compound":[
"cpd00654"
]
}
},
{
"id":"cbl1_e",
"name":"Cob(I)alamin",
"compartment":"e",
"charge":-1,
"formula":"C62H88CoN13O14P",
"notes":{
"original_bigg_ids":[
"cbl1_e"
]
},
"annotation":{
"bigg.metabolite":[
"cbl1"
],
"biocyc":[
"META:COB-I-ALAMIN"
],
"chebi":[
"CHEBI:60488",
"CHEBI:14004",
"CHEBI:15982",
"CHEBI:23328",
"CHEBI:3784"
],
"hmdb":[
"HMDB03429",
"HMDB06470"
],
"inchi_key":[
"OMAOKVYASDIYQG-DSRCUDDDSA-L"
],
"kegg.compound":[
"C00853"
],
"metanetx.chemical":[
"MNXM91519"
],
"reactome.compound":[
"3159260"
],
"sabiork":[
"5278"
],
"sbo":"SBO:0000247"
}
},
{
"id":"dppt_c",
"name":"15-cis-4,4'-diapophytoene",
"compartment":"c",
"formula":"C30H48",
"notes":{
"original_bigg_ids":[
"dppt_c"
]
},
"annotation":{
"bigg.metabolite":[
"dppt"
],
"sbo":"SBO:0000247"
}
},
{
"id":"ddcaACP_c",
"name":"Dodecanoyl-ACP (n-C12:0ACP)",
"compartment":"c",
"charge":0,
"formula":"C23H43N2O8PRS",
"notes":{
"original_bigg_ids":[
"ddcaACP_c"
]
},
"annotation":{
"bigg.metabolite":[
"ddcaACP"
],
"metanetx.chemical":[
"MNXM89851"
],
"sbo":"SBO:0000247"
}
},
{
"id":"dr5p_c",
"name":"D-ribitol 5-phosphate",
"compartment":"c",
"charge":-2,
"formula":"C5H11O8P",
"notes":{
"original_bigg_ids":[
"dr5p_c"
]
},
"annotation":{
"bigg.metabolite":[
"dr5p"
],
"sbo":"SBO:0000247"
}
},
{
"id":"dgal6p_c",
"name":"D-Galactose 6-phosphate",
"compartment":"c",
"charge":-1,
"formula":"C6H11O9P",
"notes":{
"original_bigg_ids":[
"dgal6p_c"
]
},
"annotation":{
"bigg.metabolite":[
"dgal6p"
],
"metanetx.chemical":[
"MNXM92233"
],
"sbo":"SBO:0000247"
}
},
{
"id":"cbl2_e",
"name":"Cob II alamin C62H88CoN13O14P",
"compartment":"e",
"charge":0,
"formula":"C62H88N13O14PCo",
"notes":{
"original_bigg_ids":[
"cbl2_e"
]
},
"annotation":{
"bigg.metabolite":[
"cbl2"
],
"inchi_key":[
"ASARMUCNOOHMLO-FSANSEACSA-N"
],
"metanetx.chemical":[
"MNXM90580"
],
"sbo":"SBO:0000247",
"seed.compound":[
"cpd00423"
]
}
},
{
"id":"drib_c",
"name":"Deoxyribose C5H10O4",
"compartment":"c",
"charge":0,
"formula":"C5H10O4",
"notes":{
"original_bigg_ids":[
"drib_c"
]
},
"annotation":{
"bigg.metabolite":[
"drib"
],
"chebi":[
"CHEBI:90761"
],
"hmdb":[
"HMDB03224"
],
"inchi_key":[
"PDWIQYODPROSQH-PYHARJCCSA-N"
],
"kegg.compound":[
"C01801"
],
"metanetx.chemical":[
"MNXM90412"
],
"sbo":"SBO:0000247",
"seed.compound":[
"cpd01242"
]
}
},
{
"id":"cbp_c",
"name":"Carbamoyl phosphate",
"compartment":"c",
"charge":-2,
"formula":"CH2NO5P",
"notes":{
"original_bigg_ids":[
"cbp_c"
]
},
"annotation":{
"bigg.metabolite":[
"cbp"
],
"biocyc":[
"META:CARBAMOYL-P"
],
"chebi":[
"CHEBI:13942",
"CHEBI:23005",
"CHEBI:3389",
"CHEBI:58228",
"CHEBI:17672",
"CHEBI:41567"
],
"hmdb":[
"HMDB01096"
],
"inchi_key":[
"FFQKYPRQEYGKAF-UHFFFAOYSA-L"
],
"kegg.compound":[
"C00169"
],
"metanetx.chemical":[
"MNXM138"
],
"reactome.compound":[
"29676",
"111647"
],
"sabiork":[
"1311"
],
"sbo":"SBO:0000247",
"seed.compound":[
"cpd00146"
]
}
},
{
"id":"dgdp_c",
"name":"DGDP C10H12N5O10P2",
"compartment":"c",
"charge":-3,
"formula":"C10H12N5O10P2",
"notes":{
"original_bigg_ids":[
"dgdp_c"
]
},
"annotation":{
"bigg.metabolite":[
"dgdp"
],
"biocyc":[
"META:DGDP"
],
"chebi":[
"CHEBI:58595",
"CHEBI:19245",
"CHEBI:41949",
"CHEBI:28862",
"CHEBI:10495"
],
"hmdb":[
"HMDB00960"
],
"inchi_key":[
"CIKGWCTVFSRMJU-KVQBGUIXSA-K"
],
"kegg.compound":[
"C00361"
],
"metanetx.chemical":[
"MNXM436"
],
"reactome.compound":[
"500077"
],
"sabiork":[
"1677"
],
"sbo":"SBO:0000247",
"seed.compound":[
"cpd00295"
]
}
},
{
"id":"dglu12dig_c",
"name":"Diglucosyl-1 2 diisoheptadecanoylglycerol",
"compartment":"c",
"charge":0,
"notes":{
"original_bigg_ids":[
"dglu12dig_c"
]
},
"annotation":{
"bigg.metabolite":[
"dglu12dig"
],
"sbo":"SBO:0000247"
}
},
{
"id":"drib_e",
"name":"Deoxyribose C5H10O4",
"compartment":"e",
"charge":0,
"formula":"C5H10O4",
"notes":{
"original_bigg_ids":[
"drib_e"
]
},
"annotation":{
"bigg.metabolite":[
"drib"
],
"chebi":[
"CHEBI:90761"
],
"hmdb":[
"HMDB03224"
],
"inchi_key":[
"PDWIQYODPROSQH-PYHARJCCSA-N"
],
"kegg.compound":[
"C01801"
],
"metanetx.chemical":[
"MNXM90412"
],
"sbo":"SBO:0000247",
"seed.compound":[
"cpd01242"
]
}
},
{
"id":"dglu12m_c",
"name":"Diglucosyl-1 2 dimyristoylglycerol",
"compartment":"c",
"charge":0,
"notes":{
"original_bigg_ids":[
"dglu12m_c"
]
},
"annotation":{
"bigg.metabolite":[
"dglu12m"
],
"sbo":"SBO:0000247"
}
},
{
"id":"dgmp_c",
"name":"DGMP C10H12N5O7P",
"compartment":"c",
"charge":-2,
"formula":"C10H12N5O7P",
"notes":{
"original_bigg_ids":[
"dgmp_c"
]
},
"annotation":{
"bigg.metabolite":[
"dgmp"
],
"biocyc":[
"META:DGMP"
],
"chebi":[
"CHEBI:57673",
"CHEBI:16192",
"CHEBI:42726",
"CHEBI:41902",
"CHEBI:42733",
"CHEBI:47449",
"CHEBI:42676",
"CHEBI:19246",
"CHEBI:14074",
"CHEBI:10496",
"CHEBI:41939",
"CHEBI:41944",
"CHEBI:45049"
],
"inchi_key":[
"LTFMZDNNPPEQNG-KVQBGUIXSA-L"
],
"kegg.compound":[
"C00362"
],
"metanetx.chemical":[
"MNXM546"
],
"reactome.compound":[
"500071"
],
"sabiork":[
"64"
],
"sbo":"SBO:0000247",
"seed.compound":[
"cpd00296"
]
}
},
{
"id":"cchoxod_c",
"name":"2-Hydroxy-6-keto-2,4-heptadienoate",
"compartment":"c",
"charge":-1,
"formula":"C7H7O4",
"notes":{
"original_bigg_ids":[
"cchoxod_c"
]
},
"annotation":{
"bigg.metabolite":[
"cchoxod"
],
"biocyc":[
"META:2H6OH2-4DIENOATE"
],
"chebi":[
"CHEBI:1132"
],
"envipath":[
"32de3cf4-e3e6-4168-956e-32fa5ddb0ce1/compound/e9571ff8-dc21-485e-a5cb-844b93b42465"
],
"inchi_key":[
"HVZGWILTESYJSP-MGLVMYNNSA-M"
],
"kegg.compound":[
"C06210"
],
"metanetx.chemical":[
"MNXM3948"
],
"sabiork":[
"8461"
],
"sbo":"SBO:0000247",
"seed.compound":[
"cpd03715"
]
}
},
{
"id":"cd2_e",
"name":"Cadmium",
"compartment":"e",
"charge":2,
"formula":"Cd",
"notes":{
"original_bigg_ids":[
"cd2_e"
]
},
"annotation":{
"bigg.metabolite":[
"cd2"
],
"biocyc":[
"META:CD+2"
],
"chebi":[
"CHEBI:48773",
"CHEBI:3290",
"CHEBI:48775"
],
"hmdb":[
"HMDB03638"
],
"inchi_key":[
"WLZRMCYVCSSEQC-UHFFFAOYSA-N"
],
"kegg.compound":[
"C01413"
],
"metanetx.chemical":[
"MNXM4505"
],
"sabiork":[
"48"
],
"sbo":"SBO:0000247",
"seed.compound":[
"cpd01012"
]
}
},
{
"id":"dscl_c",
"name":"Dihydrosirohydrochlorin",
"compartment":"c",
"charge":-7,
"formula":"C42H41N4O16",
"notes":{
"original_bigg_ids":[
"dscl_c"
]
},
"annotation":{
"bigg.metabolite":[
"dscl"
],
"biocyc":[
"META:DIHYDROSIROHYDROCHLORIN"
],
"chebi":[
"CHEBI:58827",
"CHEBI:50602",
"CHEBI:14870",
"CHEBI:8370"
],
"inchi_key":[
"OQIIYZQTTMKFAU-ZNLOQLQNSA-G"
],
"kegg.compound":[
"C02463"
],
"metanetx.chemical":[
"MNXM672"
],
"sbo":"SBO:0000247",
"seed.compound":[
"cpd01620"
]
}
},
{
"id":"cdg_c",
"name":"7-deaza-7-carboxyguanine",
"compartment":"c",
"formula":"C7H5N4O3",
"notes":{
"original_bigg_ids":[
"cdg_c"
]
},
"annotation":{
"bigg.metabolite":[
"cdg"
],
"biocyc":[
"META:CPD-13043"
],
"chebi":[
"CHEBI:61125",
"CHEBI:61036"
],
"inchi_key":[
"XIUIRSLBMMTDSK-UHFFFAOYSA-M"
],
"kegg.compound":[
"C20248"
],
"metanetx.chemical":[
"MNXM5026"
],
"sbo":"SBO:0000247",
"seed.compound":[
"cpd21481"
]
}
},
{
"id":"dgsn_c",
"name":"Deoxyguanosine",
"compartment":"c",
"charge":0,
"formula":"C10H13N5O4",
"notes":{
"original_bigg_ids":[
"dgsn_c"
]
},
"annotation":{
"bigg.metabolite":[
"dgsn"
],
"biocyc":[
"META:DEOXYGUANOSINE"
],
"chebi":[
"CHEBI:14116",
"CHEBI:23624",
"CHEBI:42667",
"CHEBI:42874",
"CHEBI:17172",
"CHEBI:42867",
"CHEBI:4412",
"CHEBI:42987",
"CHEBI:19244"
],
"hmdb":[
"HMDB00085"
],
"inchi_key":[
"YKBGVTZYEHREMT-KVQBGUIXSA-N"
],
"kegg.compound":[
"C00330"
],
"metanetx.chemical":[
"MNXM647"
],
"sabiork":[
"1869"
],
"sbo":"SBO:0000247",
"seed.compound":[
"cpd00277"
]
}
},
{
"id":"dgsn_e",
"name":"Deoxyguanosine",
"compartment":"e",
"charge":0,
"formula":"C10H13N5O4",
"notes":{
"original_bigg_ids":[
"dgsn_e"
]
},
"annotation":{
"bigg.metabolite":[
"dgsn"
],
"biocyc":[
"META:DEOXYGUANOSINE"
],
"chebi":[
"CHEBI:14116",
"CHEBI:23624",
"CHEBI:42667",
"CHEBI:42874",
"CHEBI:17172",
"CHEBI:42867",
"CHEBI:4412",
"CHEBI:42987",
"CHEBI:19244"
],
"hmdb":[
"HMDB00085"
],
"inchi_key":[
"YKBGVTZYEHREMT-KVQBGUIXSA-N"
],
"kegg.compound":[
"C00330"
],
"metanetx.chemical":[
"MNXM647"
],
"sabiork":[
"1869"
],
"sbo":"SBO:0000247",
"seed.compound":[
"cpd00277"
]
}
},
{
"id":"dtbt_c",
"name":"Dethiobiotin",
"compartment":"c",
"charge":-1,
"formula":"C10H17N2O3",
"notes":{
"original_bigg_ids":[
"dtbt_c"
]
},
"annotation":{
"bigg.metabolite":[
"dtbt"
],
"biocyc":[
"META:DETHIOBIOTIN"
],
"chebi":[
"CHEBI:42280",
"CHEBI:14132",
"CHEBI:36990",
"CHEBI:16691",
"CHEBI:42279",
"CHEBI:23649",
"CHEBI:4457",
"CHEBI:57861"
],
"hmdb":[
"HMDB03581"
],
"inchi_key":[
"AUTOLBMXDDTRRT-UHFFFAOYSA-M"
],
"kegg.compound":[
"C01909"
],
"metanetx.chemical":[
"MNXM1020"
],
"sabiork":[
"5879"
],
"sbo":"SBO:0000247",
"seed.compound":[
"cpd01311"
]
}
},
{
"id":"dgtp_c",
"name":"DGTP C10H12N5O13P3",
"compartment":"c",
"charge":-4,
"formula":"C10H12N5O13P3",
"notes":{
"original_bigg_ids":[
"dgtp_c"
]
},
"annotation":{
"bigg.metabolite":[
"dgtp"
],
"biocyc":[
"META:DGTP"
],
"chebi":[
"CHEBI:16497",
"CHEBI:57794",
"CHEBI:61429",
"CHEBI:10497",
"CHEBI:19247",
"CHEBI:14076"
],
"hmdb":[
"HMDB01440"
],
"inchi_key":[
"HAAZLUGHYHWQIW-KVQBGUIXSA-J"
],
"kegg.compound":[
"C00286"
],
"metanetx.chemical":[
"MNXM344"
],
"sabiork":[
"1675"
],
"sbo":"SBO:0000247",
"seed.compound":[
"cpd00241"
]
}
},
{
"id":"cdp_c",
"name":"CDP C9H12N3O11P2",
"compartment":"c",
"charge":-3,
"formula":"C9H12N3O11P2",
"notes":{
"original_bigg_ids":[
"cdp_c"
]
},
"annotation":{
"bigg.metabolite":[
"cdp"
],
"biocyc":[
"META:CDP"
],
"chebi":[
"CHEBI:41451",
"CHEBI:23519",
"CHEBI:3260",
"CHEBI:13254",
"CHEBI:17239",
"CHEBI:58069"
],
"hmdb":[
"HMDB01546"
],
"inchi_key":[
"ZWIADYZPOWUWEW-XVFCMESISA-K"
],
"kegg.compound":[
"C00112"
],
"metanetx.chemical":[
"MNXM220"
],
"sbo":"SBO:0000247",
"seed.compound":[
"cpd00096"
]
}
},
{
"id":"dtdp_c",
"name":"DTDP C10H13N2O11P2",
"compartment":"c",
"charge":-3,
"formula":"C10H13N2O11P2",
"notes":{
"original_bigg_ids":[
"dtdp_c"
]
},
"annotation":{
"bigg.metabolite":[
"dtdp"
],
"biocyc":[
"META:TDP"
],
"chebi":[
"CHEBI:58369",
"CHEBI:26998",
"CHEBI:14077",
"CHEBI:10500",
"CHEBI:18075",
"CHEBI:46061"
],
"hmdb":[
"HMDB01274"
],
"inchi_key":[
"UJLXYODCHAELLY-XLPZGREQSA-K"
],
"kegg.compound":[
"C00363"
],
"metanetx.chemical":[
"MNXM152"
],
"sabiork":[
"1333"
],
"sbo":"SBO:0000247",
"seed.compound":[
"cpd00297"
]
}
},
{
"id":"cdpdag_MRSA_c",
"name":"CDP-diacylglycerol",
"compartment":"c",
"charge":-2,
"formula":"C62H114N5O26P3",
"notes":{
"original_bigg_ids":[
"cdpdag_MRSA_c"
]
},
"annotation":{
"bigg.metabolite":[
"cdpdag_MRSA"
],
"sbo":"SBO:0000247"
}
},
{
"id":"dha_c",
"name":"Dihydroxyacetone",
"compartment":"c",
"charge":0,
"formula":"C3H6O3",
"notes":{
"original_bigg_ids":[
"dha_c"
]
},
"annotation":{
"bigg.metabolite":[
"dha"
],
"biocyc":[
"META:DIHYDROXYACETONE"
],
"chebi":[
"CHEBI:14340",
"CHEBI:24354",
"CHEBI:16016",
"CHEBI:39809",
"CHEBI:5453"
],
"envipath":[
"4fd7f3e0-dd25-43ac-9453-dda3e52396e4/compound/88a6ccc5-fd05-4708-9244-5bc7a155dbbf"
],
"hmdb":[
"HMDB01882"
],
"inchi_key":[
"RXKJFZQQPQGTFL-UHFFFAOYSA-N"
],
"kegg.compound":[
"C00184"
],
"kegg.drug":[
"D07841"
],
"metanetx.chemical":[
"MNXM460"
],
"sabiork":[
"1963"
],
"sbo":"SBO:0000247",
"seed.compound":[
"cpd00157"
]
}
},
{
"id":"dtmp_c",
"name":"DTMP C10H13N2O8P",
"compartment":"c",
"charge":-2,
"formula":"C10H13N2O8P",
"notes":{
"original_bigg_ids":[
"dtmp_c"
]
},
"annotation":{
"bigg.metabolite":[
"dtmp"
],
"biocyc":[
"META:TMP"
],
"chebi":[
"CHEBI:47711",
"CHEBI:26999",
"CHEBI:63549",
"CHEBI:17013",
"CHEBI:63528",
"CHEBI:45772",
"CHEBI:45762",
"CHEBI:46960",
"CHEBI:45759",
"CHEBI:10529",
"CHEBI:45926",
"CHEBI:14092",
"CHEBI:46013",
"CHEBI:15246",
"CHEBI:46036"
],
"hmdb":[
"HMDB01227"
],
"inchi_key":[
"GYOZYWVXFNDGLU-XLPZGREQSA-L"
],
"kegg.compound":[
"C00364"
],
"metanetx.chemical":[
"MNXM257"
],
"reactome.compound":[
"109366"
],
"sabiork":[
"65"
],
"sbo":"SBO:0000247",
"seed.compound":[
"cpd00298"
]
}
},
{
"id":"dha_e",
"name":"Dihydroxyacetone",
"compartment":"e",
"charge":0,
"formula":"C3H6O3",
"notes":{
"original_bigg_ids":[
"dha_e"
]
},
"annotation":{
"bigg.metabolite":[
"dha"
],
"biocyc":[
"META:DIHYDROXYACETONE"
],
"chebi":[
"CHEBI:14340",
"CHEBI:24354",
"CHEBI:16016",
"CHEBI:39809",
"CHEBI:5453"
],
"envipath":[
"4fd7f3e0-dd25-43ac-9453-dda3e52396e4/compound/88a6ccc5-fd05-4708-9244-5bc7a155dbbf"
],
"hmdb":[
"HMDB01882"
],
"inchi_key":[
"RXKJFZQQPQGTFL-UHFFFAOYSA-N"
],
"kegg.compound":[
"C00184"
],
"kegg.drug":[
"D07841"
],
"metanetx.chemical":[
"MNXM460"
],
"sabiork":[
"1963"
],
"sbo":"SBO:0000247",
"seed.compound":[
"cpd00157"
]
}
},
{
"id":"cdpglyc_c",
"name":"CDPglycerol C12H19N3O13P2",
"compartment":"c",
"charge":-2,
"formula":"C12H19N3O13P2",
"notes":{
"original_bigg_ids":[
"cdpglyc_c"
]
},
"annotation":{
"bigg.metabolite":[
"cdpglyc"
],
"biocyc":[
"META:CPD-606"
],
"chebi":[
"CHEBI:13271",
"CHEBI:3272",
"CHEBI:13265",
"CHEBI:58311",
"CHEBI:29068",
"CHEBI:132202",
"CHEBI:17885",
"CHEBI:20871"
],
"hmdb":[
"HMDB59599"
],
"inchi_key":[
"HHPOUCCVONEPRK-JBSYKWBFSA-L"
],
"kegg.compound":[
"C00513"
],
"metanetx.chemical":[
"MNXM775"
],
"sabiork":[
"2068"
],
"sbo":"SBO:0000247",
"seed.compound":[
"cpd00402"
]
}
},
{
"id":"dttp_c",
"name":"DTTP C10H13N2O14P3",
"compartment":"c",
"charge":-4,
"formula":"C10H13N2O14P3",
"notes":{
"original_bigg_ids":[
"dttp_c"
]
},
"annotation":{
"bigg.metabolite":[
"dttp"
],
"biocyc":[
"META:TTP"
],
"chebi":[
"CHEBI:27000",
"CHEBI:37568",
"CHEBI:10530",
"CHEBI:58370",
"CHEBI:14093",
"CHEBI:46175",
"CHEBI:18077"
],
"hmdb":[
"HMDB01342"
],
"inchi_key":[
"NHVNXKFIZYSCEB-XLPZGREQSA-J"
],
"kegg.compound":[
"C00459"
],
"metanetx.chemical":[
"MNXM394"
],
"sabiork":[
"1679"
],
"sbo":"SBO:0000247",
"seed.compound":[
"cpd00357"
]
}
},
{
"id":"cdprib_c",
"name":"CDP-ribitol",
"compartment":"c",
"charge":-2,
"formula":"C14H23N3O15P2",
"notes":{
"original_bigg_ids":[
"cdprib_c"
]
},
"annotation":{
"bigg.metabolite":[
"cdprib"
],
"sbo":"SBO:0000247"
}
},
{
"id":"dhap_c",
"name":"Dihydroxyacetone phosphate",
"compartment":"c",
"charge":-2,
"formula":"C3H5O6P",
"notes":{
"original_bigg_ids":[
"dhap_c"
]
},
"annotation":{
"bigg.metabolite":[
"dhap"
],
"biocyc":[
"META:DIHYDROXY-ACETONE-PHOSPHATE"
],
"chebi":[
"CHEBI:14341",
"CHEBI:5454",
"CHEBI:16108",
"CHEBI:14342",
"CHEBI:24355",
"CHEBI:39571",
"CHEBI:57642"
],
"hmdb":[
"HMDB11735",
"HMDB01473"
],
"inchi_key":[
"GNGACRATGGDKBX-UHFFFAOYSA-L"
],
"kegg.compound":[
"C00111"
],
"metanetx.chemical":[
"MNXM77"
],
"reactome.compound":[
"390404",
"75970",
"188451"
],
"sabiork":[
"28"
],
"sbo":"SBO:0000247",
"seed.compound":[
"cpd00095"
]
}
},
{
"id":"dudp_c",
"name":"DUDP C9H11N2O11P2",
"compartment":"c",
"charge":-3,
"formula":"C9H11N2O11P2",
"notes":{
"original_bigg_ids":[
"dudp_c"
]
},
"annotation":{
"bigg.metabolite":[
"dudp"
],
"biocyc":[
"META:DUDP"
],
"chebi":[
"CHEBI:60471",
"CHEBI:19262",
"CHEBI:10531",
"CHEBI:28850"
],
"hmdb":[
"HMDB01000"
],
"inchi_key":[
"QHWZTVCCBMIIKE-SHYZEUOFSA-K"
],
"kegg.compound":[
"C01346"
],
"metanetx.chemical":[
"MNXM572"
],
"sabiork":[
"1714"
],
"sbo":"SBO:0000247",
"seed.compound":[
"cpd00978"
]
}
},
{
"id":"dhf_c",
"name":"7,8-Dihydrofolate",
"compartment":"c",
"charge":-2,
"formula":"C19H19N7O6",
"notes":{
"original_bigg_ids":[
"dhf_c"
]
},
"annotation":{
"bigg.metabolite":[
"dhf"
],
"biocyc":[
"META:DIHYDROFOLATE"
],
"chebi":[
"CHEBI:42000",
"CHEBI:15633",
"CHEBI:12245",
"CHEBI:20768",
"CHEBI:57451",
"CHEBI:14150",
"CHEBI:4564"
],
"hmdb":[
"HMDB01056"
],
"inchi_key":[
"OZRNSSUDZOLUSN-LBPRGKRZSA-L"
],
"kegg.compound":[
"C00415"
],
"metanetx.chemical":[
"MNXM281"
],
"reactome.compound":[
"73604"
],
"sabiork":[
"1336"
],
"sbo":"SBO:0000247",
"seed.compound":[
"cpd00330"
]
}
},
{
"id":"dump_c",
"name":"DUMP C9H11N2O8P",
"compartment":"c",
"charge":-2,
"formula":"C9H11N2O8P",
"notes":{
"original_bigg_ids":[
"dump_c"
]
},
"annotation":{
"bigg.metabolite":[
"dump"
],
"biocyc":[
"META:DUMP"
],
"chebi":[
"CHEBI:19263",
"CHEBI:14094",
"CHEBI:46288",
"CHEBI:246422",
"CHEBI:47722",
"CHEBI:17622",
"CHEBI:42245",
"CHEBI:46286",
"CHEBI:10532"
],
"hmdb":[
"HMDB01409"
],
"inchi_key":[
"JSRLJPSBLDHEIO-SHYZEUOFSA-L"
],
"kegg.compound":[
"C00365"
],
"metanetx.chemical":[
"MNXM234"
],
"reactome.compound":[
"109382",
"500742"
],
"sabiork":[
"1334"
],
"sbo":"SBO:0000247",
"seed.compound":[
"cpd00299"
]
}
},
{
"id":"dhlam_c",
"name":"Dihydrolipoamide C8H17NOS2",
"compartment":"c",
"charge":0,
"formula":"C8H17NOS2",
"notes":{
"original_bigg_ids":[
"dhlam_c"
]
},
"annotation":{
"bigg.metabolite":[
"dhlam"
],
"biocyc":[
"META:DIHYDROLIPOAMIDE"
],
"chebi":[
"CHEBI:14153",
"CHEBI:4568",
"CHEBI:17694",
"CHEBI:23749",
"CHEBI:43711"
],
"hmdb":[
"HMDB06948",
"HMDB00985"
],
"inchi_key":[
"VLYUGYAKYZETRF-SSDOTTSWSA-N"
],
"kegg.compound":[
"C00579"
],
"lipidmaps":[
"LMFA08010019",
"LMFA08010014"
],
"metanetx.chemical":[
"MNXM1277"
],
"sabiork":[
"1341"
],
"sbo":"SBO:0000247",
"seed.compound":[
"cpd00449"
]
}
},
{
"id":"duri_c",
"name":"Deoxyuridine",
"compartment":"c",
"charge":0,
"formula":"C9H12N2O5",
"notes":{
"original_bigg_ids":[
"duri_c"
]
},
"annotation":{
"bigg.metabolite":[
"duri"
],
"biocyc":[
"META:DEOXYURIDINE"
],
"chebi":[
"CHEBI:46293",
"CHEBI:14123",
"CHEBI:29113",
"CHEBI:46289",
"CHEBI:4434",
"CHEBI:23640",
"CHEBI:19261",
"CHEBI:46165",
"CHEBI:42178",
"CHEBI:11398",
"CHEBI:16450",
"CHEBI:11572"
],
"hmdb":[
"HMDB00012"
],
"inchi_key":[
"MXHRCPNRJAMMIM-SHYZEUOFSA-N"
],
"kegg.compound":[
"C00526"
],
"metanetx.chemical":[
"MNXM492"
],
"reactome.compound":[
"500430"
],
"sabiork":[
"2074"
],
"sbo":"SBO:0000247",
"seed.compound":[
"cpd00412"
]
}
},
{
"id":"cellb_c",
"name":"Cellobiose",
"compartment":"c",
"charge":0,
"formula":"C12H22O11",
"notes":{
"original_bigg_ids":[
"cellb_c"
]
},
"annotation":{
"bigg.metabolite":[
"cellb"
],
"biocyc":[
"META:CELLOBIOSE"
],
"chebi":[
"CHEBI:36217",
"CHEBI:41353",
"CHEBI:22836",
"CHEBI:10358",
"CHEBI:35462"
],
"hmdb":[
"HMDB00055"
],
"inchi_key":[
"GUBGYTABKSRVRQ-QRZGKKJRSA-N"
],
"kegg.compound":[
"C00185",
"C06421",
"C06422"
],
"kegg.glycan":[
"G00289"
],
"metanetx.chemical":[
"MNXM1142"
],
"sabiork":[
"1655",
"102"
],
"sbo":"SBO:0000247",
"seed.compound":[
"cpd03845"
]
}
},
{
"id":"duri_e",
"name":"Deoxyuridine",
"compartment":"e",
"charge":0,
"formula":"C9H12N2O5",
"notes":{
"original_bigg_ids":[
"duri_e"
]
},
"annotation":{
"bigg.metabolite":[
"duri"
],
"biocyc":[
"META:DEOXYURIDINE"
],
"chebi":[
"CHEBI:46293",
"CHEBI:14123",
"CHEBI:29113",
"CHEBI:46289",
"CHEBI:4434",
"CHEBI:23640",
"CHEBI:19261",
"CHEBI:46165",
"CHEBI:42178",
"CHEBI:11398",
"CHEBI:16450",
"CHEBI:11572"
],
"hmdb":[
"HMDB00012"
],
"inchi_key":[
"MXHRCPNRJAMMIM-SHYZEUOFSA-N"
],
"kegg.compound":[
"C00526"
],
"metanetx.chemical":[
"MNXM492"
],
"reactome.compound":[
"500430"
],
"sabiork":[
"2074"
],
"sbo":"SBO:0000247",
"seed.compound":[
"cpd00412"
]
}
},
{
"id":"cgly_c",
"name":"Cys Gly C5H10N2O3S",
"compartment":"c",
"charge":0,
"formula":"C5H10N2O3S",
"notes":{
"original_bigg_ids":[
"cgly_c"
]
},
"annotation":{
"bigg.metabolite":[
"cgly"
],
"biocyc":[
"META:CYS-GLY"
],
"chebi":[
"CHEBI:61694",
"CHEBI:4047"
],
"hmdb":[
"HMDB28775",
"HMDB00078"
],
"inchi_key":[
"ZUKPVRWZDMRIEO-VKHMYHEASA-N"
],
"kegg.compound":[
"C01419"
],
"metanetx.chemical":[
"MNXM683"
],
"reactome.compound":[
"1247934",
"1247904"
],
"sabiork":[
"2282"
],
"sbo":"SBO:0000247",
"seed.compound":[
"cpd01017"
]
}
},
{
"id":"dhna_c",
"name":"1,4-Dihydroxy-2-naphthoate",
"compartment":"c",
"charge":-1,
"formula":"C11H7O4",
"notes":{
"original_bigg_ids":[
"dhna_c"
]
},
"annotation":{
"bigg.metabolite":[
"dhna"
],
"biocyc":[
"META:DIHYDROXYNAPHTHOATE"
],
"chebi":[
"CHEBI:11173",
"CHEBI:539",
"CHEBI:18933",
"CHEBI:18094"
],
"inchi_key":[
"VOJUXHHACRXLTD-UHFFFAOYSA-M"
],
"kegg.compound":[
"C03657"
],
"metanetx.chemical":[
"MNXM552"
],
"sbo":"SBO:0000247",
"seed.compound":[
"cpd02295"
]
}
},
{
"id":"dutp_c",
"name":"DUTP C9H11N2O14P3",
"compartment":"c",
"charge":-4,
"formula":"C9H11N2O14P3",
"notes":{
"original_bigg_ids":[
"dutp_c"
]
},
"annotation":{
"bigg.metabolite":[
"dutp"
],
"biocyc":[
"META:DUTP"
],
"chebi":[
"CHEBI:17625",
"CHEBI:14095",
"CHEBI:10533",
"CHEBI:61555",
"CHEBI:19264",
"CHEBI:58212"
],
"hmdb":[
"HMDB01191"
],
"inchi_key":[
"AHCYMLUZIRLXAA-SHYZEUOFSA-J"
],
"kegg.compound":[
"C00460"
],
"metanetx.chemical":[
"MNXM452"
],
"reactome.compound":[
"500739"
],
"sabiork":[
"1680"
],
"sbo":"SBO:0000247",
"seed.compound":[
"cpd00358"
]
}
},
{
"id":"dhnpt_c",
"name":"Dihydroneopterin",
"compartment":"c",
"charge":0,
"formula":"C9H13N5O4",
"notes":{
"original_bigg_ids":[
"dhnpt_c"
]
},
"annotation":{
"bigg.metabolite":[
"dhnpt"
],
"biocyc":[
"META:DIHYDRO-NEO-PTERIN"
],
"chebi":[
"CHEBI:30567",
"CHEBI:11510",
"CHEBI:17001",
"CHEBI:44427",
"CHEBI:1001",
"CHEBI:19454"
],
"hmdb":[
"HMDB02275"
],
"inchi_key":[
"YQIFAMYNGGOTFB-XINAWCOVSA-N"
],
"kegg.compound":[
"C04874"
],
"metanetx.chemical":[
"MNXM162359"
],
"sabiork":[
"7637"
],
"sbo":"SBO:0000247",
"seed.compound":[
"cpd02961"
]
}
},
{
"id":"cgly_e",
"name":"Cys Gly C5H10N2O3S",
"compartment":"e",
"charge":0,
"formula":"C5H10N2O3S",
"notes":{
"original_bigg_ids":[
"cgly_e"
]
},
"annotation":{
"bigg.metabolite":[
"cgly"
],
"biocyc":[
"META:CYS-GLY"
],
"chebi":[
"CHEBI:61694",
"CHEBI:4047"
],
"hmdb":[
"HMDB28775",
"HMDB00078"
],
"inchi_key":[
"ZUKPVRWZDMRIEO-VKHMYHEASA-N"
],
"kegg.compound":[
"C01419"
],
"metanetx.chemical":[
"MNXM683"
],
"reactome.compound":[
"1247934",
"1247904"
],
"sabiork":[
"2282"
],
"sbo":"SBO:0000247",
"seed.compound":[
"cpd01017"
]
}
},
{
"id":"dxyl5p_c",
"name":"1-deoxy-D-xylulose 5-phosphate",
"compartment":"c",
"charge":-2,
"formula":"C5H9O7P",
"notes":{
"original_bigg_ids":[
"dxyl5p_c"
]
},
"annotation":{
"bigg.metabolite":[
"dxyl5p"
],
"biocyc":[
"META:DEOXYXYLULOSE-5P"
],
"chebi":[
"CHEBI:57792",
"CHEBI:11254",
"CHEBI:16493",
"CHEBI:622"
],
"hmdb":[
"HMDB01213"
],
"inchi_key":[
"AJPADPZSRRUGHI-RFZPGFLSSA-L"
],
"kegg.compound":[
"C11437"
],
"metanetx.chemical":[
"MNXM622"
],
"sabiork":[
"13504"
],
"sbo":"SBO:0000247",
"seed.compound":[
"cpd08289"
]
}
},
{
"id":"chol_c",
"name":"Choline C5H14NO",
"compartment":"c",
"charge":1,
"formula":"C5H14NO",
"notes":{
"original_bigg_ids":[
"chol_c"
]
},
"annotation":{
"bigg.metabolite":[
"chol"
],
"biocyc":[
"META:CHOLINE"
],
"chebi":[
"CHEBI:41524",
"CHEBI:23212",
"CHEBI:15354",
"CHEBI:13985",
"CHEBI:72322",
"CHEBI:3665"
],
"hmdb":[
"HMDB00097"
],
"inchi_key":[
"OEYIOHPDSNJKLS-UHFFFAOYSA-N"
],
"kegg.compound":[
"C00114"
],
"kegg.drug":[
"D10498",
"D07690"
],
"metanetx.chemical":[
"MNXM90"
],
"reactome.compound":[
"264618",
"264638",
"6798162"
],
"sabiork":[
"1935"
],
"sbo":"SBO:0000247",
"seed.compound":[
"cpd00098"
]
}
},
{
"id":"dhor__S_c",
"name":"(S)-Dihydroorotate",
"compartment":"c",
"charge":-1,
"formula":"C5H5N2O4",
"notes":{
"original_bigg_ids":[
"dhor__S_c"
]
},
"annotation":{
"bigg.metabolite":[
"dhor__S"
],
"biocyc":[
"META:DI-H-OROTATE"
],
"chebi":[
"CHEBI:417",
"CHEBI:11063",
"CHEBI:17025",
"CHEBI:30864",
"CHEBI:42132",
"CHEBI:18777",
"CHEBI:18778"
],
"hmdb":[
"HMDB03349"
],
"inchi_key":[
"UFIVEPVSAGBUSI-REOHCLBHSA-M"
],
"kegg.compound":[
"C00337"
],
"metanetx.chemical":[
"MNXM252"
],
"reactome.compound":[
"76630"
],
"sabiork":[
"2022"
],
"sbo":"SBO:0000247",
"seed.compound":[
"cpd00282"
]
}
},
{
"id":"e4hglu_c",
"name":"L erythro 4 Hydroxyglutamate C5H8NO5",
"compartment":"c",
"charge":-1,
"formula":"C5H8NO5",
"notes":{
"original_bigg_ids":[
"e4hglu_c"
]
},
"annotation":{
"bigg.metabolite":[
"e4hglu"
],
"biocyc":[
"META:L-ERYTHRO-4-HYDROXY-GLUTAMATE"
],
"chebi":[
"CHEBI:21285",
"CHEBI:6331"
],
"hmdb":[
"HMDB62752"
],
"inchi_key":[
"HBDWQSHEVMSFGY-STHAYSLISA-M"
],
"kegg.compound":[
"C05947"
],
"metanetx.chemical":[
"MNXM923"
],
"sbo":"SBO:0000247",
"seed.compound":[
"cpd19042"
]
}
},
{
"id":"dhpmp_c",
"name":"Dihydroneopterin monophosphate",
"compartment":"c",
"charge":-2,
"formula":"C9H12N5O7P",
"notes":{
"original_bigg_ids":[
"dhpmp_c"
]
},
"annotation":{
"bigg.metabolite":[
"dhpmp"
],
"biocyc":[
"META:DIHYDRONEOPTERIN-P"
],
"chebi":[
"CHEBI:48954",
"CHEBI:58762",
"CHEBI:4577",
"CHEBI:23756"
],
"hmdb":[
"HMDB06824"
],
"inchi_key":[
"PLSQMGZYOGSOCE-XINAWCOVSA-L"
],
"kegg.compound":[
"C05925"
],
"metanetx.chemical":[
"MNXM1645"
],
"sabiork":[
"8272"
],
"sbo":"SBO:0000247",
"seed.compound":[
"cpd03521",
"cpd29676"
]
}
},
{
"id":"dhpt_c",
"name":"Dihydropteroate",
"compartment":"c",
"charge":-1,
"formula":"C14H13N6O3",
"notes":{
"original_bigg_ids":[
"dhpt_c"
]
},
"annotation":{
"bigg.metabolite":[
"dhpt"
],
"biocyc":[
"META:7-8-DIHYDROPTEROATE"
],
"chebi":[
"CHEBI:23762",
"CHEBI:17839",
"CHEBI:14160",
"CHEBI:4581"
],
"hmdb":[
"HMDB01412"
],
"inchi_key":[
"WBFYVDCHGVNRBH-UHFFFAOYSA-M"
],
"kegg.compound":[
"C00921"
],
"metanetx.chemical":[
"MNXM722728"
],
"sabiork":[
"5318"
],
"sbo":"SBO:0000247",
"seed.compound":[
"cpd28675",
"cpd00683",
"cpd28673"
]
}
},
{
"id":"dhptd_c",
"name":"4,5-dihydroxy-2,3-pentanedione",
"compartment":"c",
"charge":0,
"formula":"C5H8O4",
"notes":{
"original_bigg_ids":[
"dhptd_c"
]
},
"annotation":{
"bigg.metabolite":[
"dhptd"
],
"biocyc":[
"META:DIHYDROXYPENTANEDIONE"
],
"chebi":[
"CHEBI:29484"
],
"inchi_key":[
"UYTRITJAZOPLCZ-BYPYZUCNSA-N"
],
"kegg.compound":[
"C11838"
],
"metanetx.chemical":[
"MNXM2449"
],
"sabiork":[
"13894"
],
"sbo":"SBO:0000247",
"seed.compound":[
"cpd08636",
"cpd08638"
]
}
},
{
"id":"e4p_c",
"name":"D-Erythrose 4-phosphate",
"compartment":"c",
"charge":-2,
"formula":"C4H7O7P",
"notes":{
"original_bigg_ids":[
"e4p_c"
]
},
"annotation":{
"bigg.metabolite":[
"e4p"
],
"biocyc":[
"META:ERYTHROSE-4P"
],
"chebi":[
"CHEBI:4114",
"CHEBI:20927",
"CHEBI:12921",
"CHEBI:48153",
"CHEBI:16897",
"CHEBI:42349"
],
"hmdb":[
"HMDB01321"
],
"inchi_key":[
"NGHMDNPXVRFFGS-IUYQGCFVSA-L"
],
"kegg.compound":[
"C00279"
],
"metanetx.chemical":[
"MNXM258"
],
"reactome.compound":[
"29878"
],
"sabiork":[
"1324"
],
"sbo":"SBO:0000247",
"seed.compound":[
"cpd00236"
]
}
},
{
"id":"dhsq_c",
"name":"15-cis-dehydrosqualene",
"compartment":"c",
"formula":"C30H48",
"notes":{
"original_bigg_ids":[
"dhsq_c"
]
},
"annotation":{
"bigg.metabolite":[
"dhsq"
],
"sbo":"SBO:0000247"
}
},
{
"id":"dianethal_c",
"name":"Dianteisoheptadecanoylphosphatidylethanolamine",
"compartment":"c",
"charge":0,
"notes":{
"original_bigg_ids":[
"dianethal_c"
]
},
"annotation":{
"bigg.metabolite":[
"dianethal"
],
"sbo":"SBO:0000247"
}
},
{
"id":"galctn__D_e",
"name":"D-Galactonate",
"compartment":"e",
"charge":-1,
"formula":"C6H11O7",
"notes":{
"original_bigg_ids":[
"galctn__D_e"
]
},
"annotation":{
"bigg.metabolite":[
"galctn__D"
],
"biocyc":[
"META:D-GALACTONATE"
],
"chebi":[
"CHEBI:12931",
"CHEBI:24149",
"CHEBI:16534",
"CHEBI:4132",
"CHEBI:24148"
],
"hmdb":[
"HMDB00565"
],
"inchi_key":[
"RGHNJXZEOKUKBD-MGCNEYSASA-M"
],
"kegg.compound":[
"C00880"
],
"metanetx.chemical":[
"MNXM1734"
],
"sabiork":[
"2177"
],
"sbo":"SBO:0000247",
"seed.compound":[
"cpd00653"
]
}
},
{
"id":"egmeACP_c",
"name":"Enoylglutaryl-[acyl-carrier protein] methyl ester",
"compartment":"c",
"charge":1,
"formula":"C17H27N2O10PRS",
"notes":{
"original_bigg_ids":[
"egmeACP_c"
]
},
"annotation":{
"bigg.metabolite":[
"egmeACP"
],
"biocyc":[
"META:Enoylglutaryl-ACP-methyl-esters"
],
"kegg.compound":[
"C20374"
],
"metanetx.chemical":[
"MNXM11489"
],
"sbo":"SBO:0000247",
"seed.compound":[
"cpd27020"
]
}
},
{
"id":"galt1p_c",
"name":"Galactitol 1-phosphate",
"compartment":"c",
"charge":-2,
"formula":"C6H13O9P",
"notes":{
"original_bigg_ids":[
"galt1p_c"
]
},
"annotation":{
"bigg.metabolite":[
"galt1p"
],
"biocyc":[
"META:GALACTITOL-1-PHOSPHATE"
],
"chebi":[
"CHEBI:24140",
"CHEBI:60083",
"CHEBI:28663",
"CHEBI:5252",
"CHEBI:14287"
],
"inchi_key":[
"GACTWZZMVMUKNG-DPYQTVNSSA-L"
],
"kegg.compound":[
"C06311"
],
"metanetx.chemical":[
"MNXM1667"
],
"sbo":"SBO:0000247",
"seed.compound":[
"cpd03752"
]
}
},
{
"id":"dianphaser_c",
"name":"Dianteisoheptadecanoylphosphatidylserine",
"compartment":"c",
"charge":-2,
"notes":{
"original_bigg_ids":[
"dianphaser_c"
]
},
"annotation":{
"bigg.metabolite":[
"dianphaser"
],
"sbo":"SBO:0000247"
}
},
{
"id":"eig3p_c",
"name":"D-erythro-1-(Imidazol-4-yl)glycerol 3-phosphate",
"compartment":"c",
"charge":-2,
"formula":"C6H9N2O6P",
"notes":{
"original_bigg_ids":[
"eig3p_c"
]
},
"annotation":{
"bigg.metabolite":[
"eig3p"
],
"biocyc":[
"META:D-ERYTHRO-IMIDAZOLE-GLYCEROL-P"
],
"chebi":[
"CHEBI:12888",
"CHEBI:17805",
"CHEBI:4270",
"CHEBI:58278",
"CHEBI:20923"
],
"hmdb":[
"HMDB12208"
],
"inchi_key":[
"HFYBTHCYPKEDQQ-RITPCOANSA-L"
],
"kegg.compound":[
"C04666"
],
"metanetx.chemical":[
"MNXM1422"
],
"sabiork":[
"7476"
],
"sbo":"SBO:0000247",
"seed.compound":[
"cpd02843"
]
}
},
{
"id":"didp_c",
"name":"DIDP; 2'-deoxyinosine-5'-diphosphate(3-)",
"compartment":"c",
"formula":"C10H11N4O10P2",
"notes":{
"original_bigg_ids":[
"didp_c"
]
},
"annotation":{
"bigg.metabolite":[
"didp"
],
"biocyc":[
"META:CPD0-2231"
],
"chebi":[
"CHEBI:10498",
"CHEBI:19249",
"CHEBI:28823",
"CHEBI:62286"
],
"hmdb":[
"HMDB03536"
],
"inchi_key":[
"BKUSIKGSPSFQAC-RRKCRQDMSA-K"
],
"kegg.compound":[
"C01344"
],
"metanetx.chemical":[
"MNXM2174"
],
"reactome.compound":[
"2509796"
],
"sbo":"SBO:0000247",
"seed.compound":[
"cpd00976"
]
}
},
{
"id":"diihexpglyc_c",
"name":"Diisohexadecanoylphosphatidylglycerol",
"compartment":"c",
"charge":-1,
"notes":{
"original_bigg_ids":[
"diihexpglyc_c"
]
},
"annotation":{
"bigg.metabolite":[
"diihexpglyc"
],
"sbo":"SBO:0000247"
}
},
{
"id":"galt_e",
"name":"Galactitol",
"compartment":"e",
"charge":0,
"formula":"C6H14O6",
"notes":{
"original_bigg_ids":[
"galt_e"
]
},
"annotation":{
"bigg.metabolite":[
"galt"
],
"biocyc":[
"META:GALACTITOL"
],
"chebi":[
"CHEBI:53575",
"CHEBI:5251",
"CHEBI:16813",
"CHEBI:24139",
"CHEBI:14286"
],
"hmdb":[
"HMDB00107"
],
"inchi_key":[
"FBPFZTCFMRRESA-GUCUJZIJSA-N"
],
"kegg.compound":[
"C01697"
],
"metanetx.chemical":[
"MNXM1233"
],
"sabiork":[
"2311"
],
"sbo":"SBO:0000247",
"seed.compound":[
"cpd01171"
]
}
},
{
"id":"elaid_c",
"name":"Elaidic acid",
"compartment":"c",
"charge":-1,
"formula":"C18H33O2",
"notes":{
"original_bigg_ids":[
"elaid_c"
]
},
"annotation":{
"bigg.metabolite":[
"elaid"
],
"metanetx.chemical":[
"MNXM92305"
],
"sbo":"SBO:0000247"
}
},
{
"id":"galur_e",
"name":"D-Galacturonate",
"compartment":"e",
"charge":-1,
"formula":"C6H9O7",
"notes":{
"original_bigg_ids":[
"galur_e"
]
},
"annotation":{
"bigg.metabolite":[
"galur"
],
"biocyc":[
"META:D-Galactopyranuronate"
],
"chebi":[
"CHEBI:20978",
"CHEBI:4153",
"CHEBI:18024",
"CHEBI:20976",
"CHEBI:75525"
],
"inchi_key":[
"AEMOLEFTQBMNLQ-YMDCURPLSA-M"
],
"kegg.compound":[
"C00333"
],
"metanetx.chemical":[
"MNXM48464"
],
"sabiork":[
"2020"
],
"sbo":"SBO:0000247",
"seed.compound":[
"cpd00280"
]
}
},
{
"id":"diipdpgly_c",
"name":"Diisopentadecanoylphosphatidylglycerol",
"compartment":"c",
"charge":-1,
"notes":{
"original_bigg_ids":[
"diipdpgly_c"
]
},
"annotation":{
"bigg.metabolite":[
"diipdpgly"
],
"sbo":"SBO:0000247"
}
},
{
"id":"epmeACP_c",
"name":"Enoylpimeloyl-[acyl-carrier protein] methyl ester",
"compartment":"c",
"charge":1,
"formula":"C19H31N2O10PRS",
"notes":{
"original_bigg_ids":[
"epmeACP_c"
]
},
"annotation":{
"bigg.metabolite":[
"epmeACP"
],
"biocyc":[
"META:Enoylpimeloyl-ACP-methyl-esters"
],
"kegg.compound":[
"C20378"
],
"metanetx.chemical":[
"MNXM11490"
],
"sbo":"SBO:0000247",
"seed.compound":[
"cpd27021"
]
}
},
{
"id":"diitpgly_c",
"name":"Diisotetradecanoylphosphatidylglycerol",
"compartment":"c",
"charge":-1,
"notes":{
"original_bigg_ids":[
"diitpgly_c"
]
},
"annotation":{
"bigg.metabolite":[
"diitpgly"
],
"sbo":"SBO:0000247"
}
},
{
"id":"gam1p_c",
"name":"D-Glucosamine 1-phosphate",
"compartment":"c",
"charge":-1,
"formula":"C6H13NO8P",
"notes":{
"original_bigg_ids":[
"gam1p_c"
]
},
"annotation":{
"bigg.metabolite":[
"gam1p"
],
"biocyc":[
"META:GLUCOSAMINE-1P"
],
"chebi":[
"CHEBI:12316",
"CHEBI:4163",
"CHEBI:42868",
"CHEBI:20994",
"CHEBI:27625",
"CHEBI:58516"
],
"inchi_key":[
"YMJBYRVFGYXULK-QZABAPFNSA-M"
],
"kegg.compound":[
"C06156"
],
"metanetx.chemical":[
"MNXM969"
],
"sabiork":[
"1854"
],
"sbo":"SBO:0000247",
"seed.compound":[
"cpd03671"
]
}
},
{
"id":"epquetrna_c",
"name":"Epoxyqueuosine34 in tRNA",
"compartment":"c",
"formula":"C9H9N4O5R",
"notes":{
"original_bigg_ids":[
"epquetrna_c"
]
},
"annotation":{
"bigg.metabolite":[
"epquetrna"
],
"sbo":"SBO:0000247"
}
},
{
"id":"gam6p_c",
"name":"D-Glucosamine 6-phosphate",
"compartment":"c",
"charge":-1,
"formula":"C6H13NO8P",
"notes":{
"original_bigg_ids":[
"gam6p_c"
]
},
"annotation":{
"bigg.metabolite":[
"gam6p"
],
"biocyc":[
"META:D-GLUCOSAMINE-6-P"
],
"chebi":[
"CHEBI:12962",
"CHEBI:47987",
"CHEBI:58725"
],
"inchi_key":[
"XHMJOUIAFHJHBW-IVMDWMLBSA-M"
],
"kegg.compound":[
"C00352"
],
"metanetx.chemical":[
"MNXM370"
],
"sabiork":[
"1372"
],
"sbo":"SBO:0000247",
"seed.compound":[
"cpd00288"
]
}
},
{
"id":"dimp_c",
"name":"DIMP C10H12N4O7P",
"compartment":"c",
"charge":-2,
"formula":"C10H11N4O7P",
"notes":{
"original_bigg_ids":[
"dimp_c"
]
},
"annotation":{
"bigg.metabolite":[
"dimp"
],
"biocyc":[
"META:DIMP"
],
"chebi":[
"CHEBI:41998",
"CHEBI:43389",
"CHEBI:61194",
"CHEBI:19250",
"CHEBI:43315",
"CHEBI:44500",
"CHEBI:837",
"CHEBI:43384",
"CHEBI:43377",
"CHEBI:28806"
],
"hmdb":[
"HMDB06555"
],
"inchi_key":[
"PHNGFPPXDJJADG-RRKCRQDMSA-L"
],
"kegg.compound":[
"C06196"
],
"metanetx.chemical":[
"MNXM1922"
],
"reactome.compound":[
"109330",
"2509805"
],
"sabiork":[
"1858"
],
"sbo":"SBO:0000247",
"seed.compound":[
"cpd03704"
]
}
},
{
"id":"etha_c",
"name":"Ethanolamine",
"compartment":"c",
"charge":1,
"formula":"C2H8NO",
"notes":{
"original_bigg_ids":[
"etha_c"
]
},
"annotation":{
"bigg.metabolite":[
"etha"
],
"biocyc":[
"META:ETHANOL-AMINE"
],
"chebi":[
"CHEBI:57603",
"CHEBI:23979",
"CHEBI:42323",
"CHEBI:4880",
"CHEBI:272066",
"CHEBI:14223",
"CHEBI:16000"
],
"envipath":[
"650babc9-9d68-4b73-9332-11972ca26f7b/compound/66a5817c-409d-4b53-87ea-bb9edd311dc5",
"32de3cf4-e3e6-4168-956e-32fa5ddb0ce1/compound/9cee8877-412f-4ce0-a56d-b7c5de20969e"
],
"hmdb":[
"HMDB00149",
"HMDB62693"
],
"inchi_key":[
"HZAXFHJVJLSVMW-UHFFFAOYSA-O"
],
"kegg.compound":[
"C00189"
],
"kegg.drug":[
"D05074"
],
"metanetx.chemical":[
"MNXM218"
],
"sabiork":[
"1965"
],
"sbo":"SBO:0000247",
"seed.compound":[
"cpd00162"
]
}
},
{
"id":"gam6p_e",
"name":"D-Glucosamine 6-phosphate",
"compartment":"e",
"charge":-1,
"formula":"C6H13NO8P",
"notes":{
"original_bigg_ids":[
"gam6p_e"
]
},
"annotation":{
"bigg.metabolite":[
"gam6p"
],
"biocyc":[
"META:D-GLUCOSAMINE-6-P"
],
"chebi":[
"CHEBI:12962",
"CHEBI:47987",
"CHEBI:58725"
],
"inchi_key":[
"XHMJOUIAFHJHBW-IVMDWMLBSA-M"
],
"kegg.compound":[
"C00352"
],
"metanetx.chemical":[
"MNXM370"
],
"sabiork":[
"1372"
],
"sbo":"SBO:0000247",
"seed.compound":[
"cpd00288"
]
}
},
{
"id":"gam_e",
"name":"D-Glucosamine",
"compartment":"e",
"charge":1,
"formula":"C6H14NO5",
"notes":{
"original_bigg_ids":[
"gam_e"
]
},
"annotation":{
"bigg.metabolite":[
"gam"
],
"biocyc":[
"META:GLUCOSAMINE"
],
"chebi":[
"CHEBI:58723",
"CHEBI:17315",
"CHEBI:4162",
"CHEBI:12961",
"CHEBI:47972",
"CHEBI:47977",
"CHEBI:5417"
],
"hmdb":[
"HMDB06479",
"HMDB01514",
"HMDB15410"
],
"inchi_key":[
"MSWZFWKMSRAUBD-IVMDWMLBSA-O"
],
"kegg.compound":[
"C00329"
],
"kegg.drug":[
"D04334"
],
"metanetx.chemical":[
"MNXM533"
],
"reactome.compound":[
"6786660"
],
"sabiork":[
"1591",
"1592"
],
"sbo":"SBO:0000247",
"seed.compound":[
"cpd01247",
"cpd00276",
"cpd27103"
]
}
},
{
"id":"etha_e",
"name":"Ethanolamine",
"compartment":"e",
"charge":1,
"formula":"C2H8NO",
"notes":{
"original_bigg_ids":[
"etha_e"
]
},
"annotation":{
"bigg.metabolite":[
"etha"
],
"biocyc":[
"META:ETHANOL-AMINE"
],
"chebi":[
"CHEBI:57603",
"CHEBI:23979",
"CHEBI:42323",
"CHEBI:4880",
"CHEBI:272066",
"CHEBI:14223",
"CHEBI:16000"
],
"envipath":[
"650babc9-9d68-4b73-9332-11972ca26f7b/compound/66a5817c-409d-4b53-87ea-bb9edd311dc5",
"32de3cf4-e3e6-4168-956e-32fa5ddb0ce1/compound/9cee8877-412f-4ce0-a56d-b7c5de20969e"
],
"hmdb":[
"HMDB00149",
"HMDB62693"
],
"inchi_key":[
"HZAXFHJVJLSVMW-UHFFFAOYSA-O"
],
"kegg.compound":[
"C00189"
],
"kegg.drug":[
"D05074"
],
"metanetx.chemical":[
"MNXM218"
],
"sabiork":[
"1965"
],
"sbo":"SBO:0000247",
"seed.compound":[
"cpd00162"
]
}
},
{
"id":"etoh_c",
"name":"Ethanol",
"compartment":"c",
"charge":0,
"formula":"C2H6O",
"notes":{
"original_bigg_ids":[
"etoh_c"
]
},
"annotation":{
"bigg.metabolite":[
"etoh"
],
"biocyc":[
"META:ETOH"
],
"chebi":[
"CHEBI:42377",
"CHEBI:23978",
"CHEBI:30880",
"CHEBI:16236",
"CHEBI:52092",
"CHEBI:30878",
"CHEBI:4879",
"CHEBI:44594",
"CHEBI:14222"
],
"envipath":[
"5882df9c-dae1-4d80-a40e-db4724271456/compound/a4a354fd-5003-4b7b-b11b-f54204aea384",
"5882df9c-dae1-4d80-a40e-db4724271456/compound/f89efe7c-1a6a-4d21-b99c-e3e1070a8062",
"650babc9-9d68-4b73-9332-11972ca26f7b/compound/56e18a05-c059-433a-94f6-0e26c01b010f",
"32de3cf4-e3e6-4168-956e-32fa5ddb0ce1/compound/9fb1fbdf-101b-4b82-a596-d2f52c870e4f"
],
"hmdb":[
"HMDB00108"
],
"inchi_key":[
"LFQSCWFLJHTTHZ-UHFFFAOYSA-N"
],
"kegg.compound":[
"C00469"
],
"kegg.drug":[
"D06542",
"D02798",
"D00068",
"D04855"
],
"metanetx.chemical":[
"MNXM303"
],
"reactome.compound":[
"113748",
"30203"
],
"sabiork":[
"56"
],
"sbo":"SBO:0000247",
"seed.compound":[
"cpd00363"
]
}
},
{
"id":"gthrd_e",
"name":"Reduced glutathione",
"compartment":"e",
"charge":-1,
"formula":"C10H16N3O6S",
"notes":{
"original_bigg_ids":[
"gthrd_e"
]
},
"annotation":{
"bigg.metabolite":[
"gthrd"
],
"biocyc":[
"META:GLUTATHIONE"
],
"chebi":[
"CHEBI:43049",
"CHEBI:14327",
"CHEBI:16856",
"CHEBI:57925",
"CHEBI:12402",
"CHEBI:24334",
"CHEBI:5437",
"CHEBI:42873"
],
"hmdb":[
"HMDB01463",
"HMDB62697",
"HMDB00125",
"HMDB06960"
],
"inchi_key":[
"RWSXRVCMGQZWBV-WDSKDSINSA-M"
],
"kegg.compound":[
"C00051"
],
"kegg.drug":[
"D00014"
],
"metanetx.chemical":[
"MNXM57"
],
"reactome.compound":[
"1247892",
"1500783",
"1655887",
"29450",
"158543"
],
"sabiork":[
"1926"
],
"sbo":"SBO:0000247",
"seed.compound":[
"cpd00042"
]
}
},
{
"id":"etoh_e",
"name":"Ethanol",
"compartment":"e",
"charge":0,
"formula":"C2H6O",
"notes":{
"original_bigg_ids":[
"etoh_e"
]
},
"annotation":{
"bigg.metabolite":[
"etoh"
],
"biocyc":[
"META:ETOH"
],
"chebi":[
"CHEBI:42377",
"CHEBI:23978",
"CHEBI:30880",
"CHEBI:16236",
"CHEBI:52092",
"CHEBI:30878",
"CHEBI:4879",
"CHEBI:44594",
"CHEBI:14222"
],
"envipath":[
"5882df9c-dae1-4d80-a40e-db4724271456/compound/a4a354fd-5003-4b7b-b11b-f54204aea384",
"5882df9c-dae1-4d80-a40e-db4724271456/compound/f89efe7c-1a6a-4d21-b99c-e3e1070a8062",
"650babc9-9d68-4b73-9332-11972ca26f7b/compound/56e18a05-c059-433a-94f6-0e26c01b010f",
"32de3cf4-e3e6-4168-956e-32fa5ddb0ce1/compound/9fb1fbdf-101b-4b82-a596-d2f52c870e4f"
],
"hmdb":[
"HMDB00108"
],
"inchi_key":[
"LFQSCWFLJHTTHZ-UHFFFAOYSA-N"
],
"kegg.compound":[
"C00469"
],
"kegg.drug":[
"D06542",
"D02798",
"D00068",
"D04855"
],
"metanetx.chemical":[
"MNXM303"
],
"reactome.compound":[
"113748",
"30203"
],
"sabiork":[
"56"
],
"sbo":"SBO:0000247",
"seed.compound":[
"cpd00363"
]
}
},
{
"id":"gtp_c",
"name":"GTP C10H12N5O14P3",
"compartment":"c",
"charge":-4,
"formula":"C10H12N5O14P3",
"notes":{
"original_bigg_ids":[
"gtp_c"
]
},
"annotation":{
"bigg.metabolite":[
"gtp"
],
"biocyc":[
"META:GTP"
],
"chebi":[
"CHEBI:37565",
"CHEBI:15996",
"CHEBI:13342",
"CHEBI:57600",
"CHEBI:5234",
"CHEBI:42934",
"CHEBI:24451"
],
"hmdb":[
"HMDB01273"
],
"inchi_key":[
"XKMLYUALXHKNFT-UUOKFMHZSA-J"
],
"kegg.compound":[
"C00044"
],
"metanetx.chemical":[
"MNXM51"
],
"reactome.compound":[
"113573",
"29438"
],
"sabiork":[
"1282"
],
"sbo":"SBO:0000247",
"seed.compound":[
"cpd00038"
]
}
},
{
"id":"gamm_c",
"name":"Glucosamine malate",
"compartment":"c",
"charge":-1,
"formula":"C10H16NO9",
"notes":{
"original_bigg_ids":[
"gamm_c"
]
},
"annotation":{
"bigg.metabolite":[
"gamm"
],
"sbo":"SBO:0000247"
}
},
{
"id":"f1p_c",
"name":"D-Fructose 1-phosphate",
"compartment":"c",
"charge":-2,
"formula":"C6H11O9P",
"notes":{
"original_bigg_ids":[
"f1p_c"
]
},
"annotation":{
"bigg.metabolite":[
"f1p"
],
"biocyc":[
"META:D-fructofuranose-1-phosphate"
],
"chebi":[
"CHEBI:37515",
"CHEBI:5174",
"CHEBI:20930",
"CHEBI:58674"
],
"inchi_key":[
"RHKKZBWRNHGJEZ-VRPWFDPXSA-L"
],
"kegg.compound":[
"C01094"
],
"metanetx.chemical":[
"MNXM145568"
],
"sabiork":[
"1458",
"1351"
],
"sbo":"SBO:0000247",
"seed.compound":[
"cpd00802"
]
}
},
{
"id":"gar_c",
"name":"N1-(5-Phospho-D-ribosyl)glycinamide",
"compartment":"c",
"charge":-1,
"formula":"C7H14N2O8P",
"notes":{
"original_bigg_ids":[
"gar_c"
]
},
"annotation":{
"bigg.metabolite":[
"gar"
],
"biocyc":[
"META:5-PHOSPHO-RIBOSYL-GLYCINEAMIDE"
],
"chebi":[
"CHEBI:20499",
"CHEBI:12623",
"CHEBI:58457",
"CHEBI:18349",
"CHEBI:1983"
],
"hmdb":[
"HMDB02022"
],
"inchi_key":[
"OBQMLSFOUZUIOB-HJZCUYRDSA-M"
],
"kegg.compound":[
"C03838"
],
"metanetx.chemical":[
"MNXM463"
],
"sabiork":[
"1887"
],
"sbo":"SBO:0000247",
"seed.compound":[
"cpd02394"
]
}
},
{
"id":"gua_c",
"name":"Guanine",
"compartment":"c",
"charge":0,
"formula":"C5H5N5O",
"notes":{
"original_bigg_ids":[
"gua_c"
]
},
"annotation":{
"bigg.metabolite":[
"gua"
],
"biocyc":[
"META:GUANINE"
],
"chebi":[
"CHEBI:16235",
"CHEBI:14371",
"CHEBI:42948",
"CHEBI:14372",
"CHEBI:24443",
"CHEBI:5563"
],
"envipath":[
"650babc9-9d68-4b73-9332-11972ca26f7b/compound/b5208daa-3750-4745-b4ed-179fb9d4fcfd"
],
"hmdb":[
"HMDB00132"
],
"inchi_key":[
"UYTPUPDQBNUYGX-UHFFFAOYSA-N"
],
"kegg.compound":[
"C00242"
],
"metanetx.chemical":[
"MNXM259"
],
"reactome.compound":[
"83956"
],
"sabiork":[
"59"
],
"sbo":"SBO:0000247",
"seed.compound":[
"cpd00207"
]
}
},
{
"id":"f6p_c",
"name":"D-Fructose 6-phosphate",
"compartment":"c",
"charge":-2,
"formula":"C6H11O9P",
"notes":{
"original_bigg_ids":[
"f6p_c"
]
},
"annotation":{
"bigg.metabolite":[
"f6p"
],
"biocyc":[
"META:FRUCTOSE-6P"
],
"chebi":[
"CHEBI:16084",
"CHEBI:12352",
"CHEBI:57634",
"CHEBI:22768",
"CHEBI:10375",
"CHEBI:42378"
],
"hmdb":[
"HMDB03971"
],
"inchi_key":[
"BGWGXPAPYGQALX-ARQDHWQXSA-L"
],
"kegg.compound":[
"C05345"
],
"metanetx.chemical":[
"MNXM89621"
],
"sabiork":[
"25"
],
"sbo":"SBO:0000247",
"seed.compound":[
"cpd19035"
]
}
},
{
"id":"gua_e",
"name":"Guanine",
"compartment":"e",
"charge":0,
"formula":"C5H5N5O",
"notes":{
"original_bigg_ids":[
"gua_e"
]
},
"annotation":{
"bigg.metabolite":[
"gua"
],
"biocyc":[
"META:GUANINE"
],
"chebi":[
"CHEBI:16235",
"CHEBI:14371",
"CHEBI:42948",
"CHEBI:14372",
"CHEBI:24443",
"CHEBI:5563"
],
"envipath":[
"650babc9-9d68-4b73-9332-11972ca26f7b/compound/b5208daa-3750-4745-b4ed-179fb9d4fcfd"
],
"hmdb":[
"HMDB00132"
],
"inchi_key":[
"UYTPUPDQBNUYGX-UHFFFAOYSA-N"
],
"kegg.compound":[
"C00242"
],
"metanetx.chemical":[
"MNXM259"
],
"reactome.compound":[
"83956"
],
"sabiork":[
"59"
],
"sbo":"SBO:0000247",
"seed.compound":[
"cpd00207"
]
}
},
{
"id":"gcald_c",
"name":"Glycolaldehyde",
"compartment":"c",
"charge":0,
"formula":"C2H4O2",
"notes":{
"original_bigg_ids":[
"gcald_c"
]
},
"annotation":{
"bigg.metabolite":[
"gcald"
],
"biocyc":[
"META:GLYCOLALDEHYDE"
],
"chebi":[
"CHEBI:17071",
"CHEBI:14347",
"CHEBI:5474",
"CHEBI:24386",
"CHEBI:131198"
],
"envipath":[
"32de3cf4-e3e6-4168-956e-32fa5ddb0ce1/compound/e2dfc2d7-7e7a-4d56-be42-e908339482d8",
"5882df9c-dae1-4d80-a40e-db4724271456/compound/63cc62ab-fc6a-445b-95c3-063343133b84",
"650babc9-9d68-4b73-9332-11972ca26f7b/compound/ce61ea61-b391-41cd-91ac-507b44085575"
],
"hmdb":[
"HMDB02165",
"HMDB03344"
],
"inchi_key":[
"WGCNASOHLSPBMP-UHFFFAOYSA-N"
],
"kegg.compound":[
"C00266"
],
"metanetx.chemical":[
"MNXM349"
],
"sabiork":[
"2004"
],
"sbo":"SBO:0000247",
"seed.compound":[
"cpd00229"
]
}
},
{
"id":"f6p_e",
"name":"D-Fructose 6-phosphate",
"compartment":"e",
"charge":-2,
"formula":"C6H11O9P",
"notes":{
"original_bigg_ids":[
"f6p_e"
]
},
"annotation":{
"bigg.metabolite":[
"f6p"
],
"biocyc":[
"META:FRUCTOSE-6P"
],
"chebi":[
"CHEBI:16084",
"CHEBI:12352",
"CHEBI:57634",
"CHEBI:22768",
"CHEBI:10375",
"CHEBI:42378"
],
"hmdb":[
"HMDB03971"
],
"inchi_key":[
"BGWGXPAPYGQALX-ARQDHWQXSA-L"
],
"kegg.compound":[
"C05345"
],
"metanetx.chemical":[
"MNXM89621"
],
"sabiork":[
"25"
],
"sbo":"SBO:0000247",
"seed.compound":[
"cpd19035"
]
}
},
{
"id":"fa4_c",
"name":"Fatty acid (Anteiso-C15:0)",
"compartment":"c",
"charge":-1,
"formula":"C15H29O2",
"notes":{
"original_bigg_ids":[
"fa4_c"
]
},
"annotation":{
"bigg.metabolite":[
"fa4"
],
"metanetx.chemical":[
"MNXM163380"
],
"sbo":"SBO:0000247"
}
},
{
"id":"gchola_c",
"name":"Glycocholate",
"compartment":"c",
"charge":-1,
"formula":"C26H43NO6",
"notes":{
"original_bigg_ids":[
"gchola_c"
]
},
"annotation":{
"bigg.metabolite":[
"gchola"
],
"metanetx.chemical":[
"MNXM162346"
],
"sbo":"SBO:0000247"
}
},
{
"id":"guatrna_c",
"name":"",
"compartment":"c",
"formula":"C5H4N5R",
"notes":{
"original_bigg_ids":[
"guatrna_c"
]
},
"annotation":{
"bigg.metabolite":[
"guatrna"
],
"sbo":"SBO:0000247"
}
},
{
"id":"fad_c",
"name":"Flavin adenine dinucleotide oxidized",
"compartment":"c",
"charge":-3,
"formula":"C27H31N9O15P2",
"notes":{
"original_bigg_ids":[
"fad_c"
]
},
"annotation":{
"bigg.metabolite":[
"fad"
],
"biocyc":[
"META:FAD"
],
"chebi":[
"CHEBI:16238",
"CHEBI:42388",
"CHEBI:21125",
"CHEBI:57692",
"CHEBI:13315",
"CHEBI:4956"
],
"hmdb":[
"HMDB01248"
],
"inchi_key":[
"IMGVNJNCCGXBHD-UYBVJOGSSA-K"
],
"kegg.compound":[
"C00016"
],
"kegg.drug":[
"D00005"
],
"metanetx.chemical":[
"MNXM33"
],
"reactome.compound":[
"113596",
"29386",
"113597"
],
"sabiork":[
"1270"
],
"sbo":"SBO:0000247",
"seed.compound":[
"cpd00015"
]
}
},
{
"id":"h2o2_c",
"name":"Hydrogen peroxide",
"compartment":"c",
"charge":0,
"formula":"H2O2",
"notes":{
"original_bigg_ids":[
"h2o2_c"
]
},
"annotation":{
"bigg.metabolite":[
"h2o2"
],
"biocyc":[
"META:HYDROGEN-PEROXIDE"
],
"chebi":[
"CHEBI:29192",
"CHEBI:44785",
"CHEBI:13355",
"CHEBI:13354",
"CHEBI:29370",
"CHEBI:24637",
"CHEBI:44812",
"CHEBI:5586",
"CHEBI:25940",
"CHEBI:44782",
"CHEBI:16240"
],
"hmdb":[
"HMDB03125",
"HMDB06491"
],
"inchi_key":[
"MHAJPDPJQMAIIY-UHFFFAOYSA-N"
],
"kegg.compound":[
"C00027"
],
"kegg.drug":[
"D00008"
],
"metanetx.chemical":[
"MNXM22"
],
"reactome.compound":[
"1614617",
"29408",
"351629",
"189481",
"113575"
],
"sabiork":[
"1909"
],
"sbo":"SBO:0000247",
"seed.compound":[
"cpd00025"
]
}
},
{
"id":"gcvHL_ADPr_c",
"name":"N-Lipoyl ADP-ribose gcvh-L protein",
"compartment":"c",
"charge":-3,
"formula":"C583H913N136O204P4S4",
"notes":{
"original_bigg_ids":[
"gcvHL_ADPr_c"
]
},
"annotation":{
"bigg.metabolite":[
"gcvHL_ADPr"
],
"sbo":"SBO:0000247"
}
},
{
"id":"fadh2_c",
"name":"Flavin adenine dinucleotide reduced",
"compartment":"c",
"charge":-2,
"formula":"C27H33N9O15P2",
"notes":{
"original_bigg_ids":[
"fadh2_c"
]
},
"annotation":{
"bigg.metabolite":[
"fadh2"
],
"biocyc":[
"META:FADH2"
],
"chebi":[
"CHEBI:13316",
"CHEBI:42427",
"CHEBI:4957",
"CHEBI:17877",
"CHEBI:58307",
"CHEBI:21126"
],
"hmdb":[
"HMDB06358",
"HMDB06252",
"HMDB01197"
],
"inchi_key":[
"YPZRHBJKEMOYQH-UYBVJOGSSA-L"
],
"kegg.compound":[
"C01352"
],
"metanetx.chemical":[
"MNXM38"
],
"reactome.compound":[
"31649",
"164934"
],
"sabiork":[
"2274"
],
"sbo":"SBO:0000247",
"seed.compound":[
"cpd00982"
]
}
},
{
"id":"gcvHL_c",
"name":"Gcvh-L protein",
"compartment":"c",
"formula":"C560H876N130O183S2",
"notes":{
"original_bigg_ids":[
"gcvHL_c"
]
},
"annotation":{
"bigg.metabolite":[
"gcvHL"
],
"sbo":"SBO:0000247"
}
},
{
"id":"h2o_c",
"name":"H2O H2O",
"compartment":"c",
"charge":0,
"formula":"H2O",
"notes":{
"original_bigg_ids":[
"h2o_c"
]
},
"annotation":{
"bigg.metabolite":[
"h2o"
],
"biocyc":[
"META:CPD-15815",
"META:OXONIUM",
"META:HYDROXYL-GROUP",
"META:WATER",
"META:OH"
],
"chebi":[
"CHEBI:13352",
"CHEBI:30490",
"CHEBI:43228",
"CHEBI:33813",
"CHEBI:44292",
"CHEBI:44641",
"CHEBI:27313",
"CHEBI:42043",
"CHEBI:44819",
"CHEBI:29356",
"CHEBI:5594",
"CHEBI:10743",
"CHEBI:15377",
"CHEBI:42857",
"CHEBI:13365",
"CHEBI:29412",
"CHEBI:16234",
"CHEBI:13419",
"CHEBI:5585",
"CHEBI:44701"
],
"envipath":[
"650babc9-9d68-4b73-9332-11972ca26f7b/compound/799908db-b8c9-4982-86cb-1f225e2ad08c",
"650babc9-9d68-4b73-9332-11972ca26f7b/compound/e7f34a8e-cded-4793-b6d5-792335b38636",
"5882df9c-dae1-4d80-a40e-db4724271456/compound/969d0227-3069-4e44-9525-7ae7bad84170"
],
"hmdb":[
"HMDB02111",
"HMDB01039"
],
"inchi_key":[
"XLYOFNOQVPJJNP-UHFFFAOYSA-N"
],
"kegg.compound":[
"C00001",
"C01328"
],
"kegg.drug":[
"D00001",
"D06322"
],
"metanetx.chemical":[
"MNXM2"
],
"reactome.compound":[
"113521",
"141343",
"2022884",
"5278291",
"29356",
"189422",
"5668574",
"5693747",
"109276",
"113519",
"1605715",
"8851517",
"113518",
"351603"
],
"sabiork":[
"40"
],
"sbo":"SBO:0000247",
"seed.compound":[
"cpd27222",
"cpd00001",
"cpd15275"
]
}
},
{
"id":"h2o_e",
"name":"H2O H2O",
"compartment":"e",
"charge":0,
"formula":"H2O",
"notes":{
"original_bigg_ids":[
"h2o_e"
]
},
"annotation":{
"bigg.metabolite":[
"h2o"
],
"biocyc":[
"META:CPD-15815",
"META:OXONIUM",
"META:HYDROXYL-GROUP",
"META:WATER",
"META:OH"
],
"chebi":[
"CHEBI:13352",
"CHEBI:30490",
"CHEBI:43228",
"CHEBI:33813",
"CHEBI:44292",
"CHEBI:44641",
"CHEBI:27313",
"CHEBI:42043",
"CHEBI:44819",
"CHEBI:29356",
"CHEBI:5594",
"CHEBI:10743",
"CHEBI:15377",
"CHEBI:42857",
"CHEBI:13365",
"CHEBI:29412",
"CHEBI:16234",
"CHEBI:13419",
"CHEBI:5585",
"CHEBI:44701"
],
"envipath":[
"650babc9-9d68-4b73-9332-11972ca26f7b/compound/799908db-b8c9-4982-86cb-1f225e2ad08c",
"650babc9-9d68-4b73-9332-11972ca26f7b/compound/e7f34a8e-cded-4793-b6d5-792335b38636",
"5882df9c-dae1-4d80-a40e-db4724271456/compound/969d0227-3069-4e44-9525-7ae7bad84170"
],
"hmdb":[
"HMDB02111",
"HMDB01039"
],
"inchi_key":[
"XLYOFNOQVPJJNP-UHFFFAOYSA-N"
],
"kegg.compound":[
"C00001",
"C01328"
],
"kegg.drug":[
"D00001",
"D06322"
],
"metanetx.chemical":[
"MNXM2"
],
"reactome.compound":[
"113521",
"141343",
"2022884",
"5278291",
"29356",
"189422",
"5668574",
"5693747",
"109276",
"113519",
"1605715",
"8851517",
"113518",
"351603"
],
"sabiork":[
"40"
],
"sbo":"SBO:0000247",
"seed.compound":[
"cpd27222",
"cpd00001",
"cpd15275"
]
}
},
{
"id":"fald_c",
"name":"Formaldehyde",
"compartment":"c",
"charge":0,
"formula":"CH2O",
"notes":{
"original_bigg_ids":[
"fald_c"
]
},
"annotation":{
"bigg.metabolite":[
"fald"
],
"biocyc":[
"META:FORMALDEHYDE",
"META:CARBONYL-GROUP"
],
"chebi":[
"CHEBI:16842",
"CHEBI:337763",
"CHEBI:24077",
"CHEBI:14274",
"CHEBI:5142"
],
"envipath":[
"650babc9-9d68-4b73-9332-11972ca26f7b/compound/71fc9221-3497-43e5-963c-ecd5390cc239",
"5882df9c-dae1-4d80-a40e-db4724271456/compound/4103a49c-b6c5-4db6-aef3-65b68fd2f6da",
"32de3cf4-e3e6-4168-956e-32fa5ddb0ce1/compound/8ee6f55a-4488-4606-b65f-5aead102ccfc"
],
"hmdb":[
"HMDB01426"
],
"inchi_key":[
"WSFSSNUMVMOOMR-UHFFFAOYSA-N"
],
"kegg.compound":[
"C00067"
],
"kegg.drug":[
"D00017"
],
"metanetx.chemical":[
"MNXM56"
],
"reactome.compound":[
"143501",
"29478",
"879250",
"6797920"
],
"sabiork":[
"1928"
],
"sbo":"SBO:0000247",
"seed.compound":[
"cpd00055"
]
}
},
{
"id":"h2s_c",
"name":"Hydrogen sulfide",
"compartment":"c",
"charge":-1,
"formula":"H2S",
"notes":{
"original_bigg_ids":[
"h2s_c"
]
},
"annotation":{
"bigg.metabolite":[
"h2s"
],
"biocyc":[
"META:CPD-846",
"META:CPD-7046",
"META:HS"
],
"chebi":[
"CHEBI:14414",
"CHEBI:43058",
"CHEBI:5787",
"CHEBI:13356",
"CHEBI:30488",
"CHEBI:24639",
"CHEBI:29919",
"CHEBI:16136",
"CHEBI:15138",
"CHEBI:45489"
],
"envipath":[
"32de3cf4-e3e6-4168-956e-32fa5ddb0ce1/compound/6fca0a43-b0f0-41dd-a454-c7880342d6be",
"650babc9-9d68-4b73-9332-11972ca26f7b/compound/83aab241-d065-45ef-a799-98fdad5bcf04",
"5882df9c-dae1-4d80-a40e-db4724271456/compound/0b237b94-a6df-4792-8866-246b2230eef0",
"32de3cf4-e3e6-4168-956e-32fa5ddb0ce1/compound/6715c2d9-35cb-48df-aa0b-611368e2fb0a"
],
"hmdb":[
"HMDB00598",
"HMDB03276"
],
"inchi_key":[
"RWSOTUBLDIXVET-UHFFFAOYSA-M"
],
"kegg.compound":[
"C00283"
],
"metanetx.chemical":[
"MNXM89582"
],
"reactome.compound":[
"1663154",
"1614532",
"1655881"
],
"sabiork":[
"2007"
],
"sbo":"SBO:0000247",
"seed.compound":[
"cpd24697",
"cpd00239"
]
}
},
{
"id":"gcvHL_nh3_c",
"name":"Ammonium bound gcvh-L protein",
"compartment":"c",
"formula":"C560H879N131O183S2",
"notes":{
"original_bigg_ids":[
"gcvHL_nh3_c"
]
},
"annotation":{
"bigg.metabolite":[
"gcvHL_nh3"
],
"sbo":"SBO:0000247"
}
},
{
"id":"gcvHL_nhLA_c",
"name":"N-Lipoyl gcvh-L protein",
"compartment":"c",
"charge":-3,
"formula":"C568H893N131O191P2S4",
"notes":{
"original_bigg_ids":[
"gcvHL_nhLA_c"
]
},
"annotation":{
"bigg.metabolite":[
"gcvHL_nhLA"
],
"sbo":"SBO:0000247"
}
},
{
"id":"fapnt_c",
"name":"Formamidopyrimidine nucleoside triphosphate",
"compartment":"c",
"charge":-3,
"notes":{
"original_bigg_ids":[
"fapnt_c"
]
},
"annotation":{
"bigg.metabolite":[
"fapnt"
],
"sbo":"SBO:0000247"
}
},
{
"id":"gcvH_LA_c",
"name":"N-Lipoyl gcvh protein",
"compartment":"c",
"charge":-3,
"formula":"C634H981N145O225P2S5",
"notes":{
"original_bigg_ids":[
"gcvH_LA_c"
]
},
"annotation":{
"bigg.metabolite":[
"gcvH_LA"
],
"sbo":"SBO:0000247"
}
},
{
"id":"h_c",
"name":"H+",
"compartment":"c",
"charge":1,
"formula":"H",
"notes":{
"original_bigg_ids":[
"h_c"
]
},
"annotation":{
"bigg.metabolite":[
"h"
],
"biocyc":[
"META:PROTON"
],
"chebi":[
"CHEBI:5584",
"CHEBI:13357",
"CHEBI:15378",
"CHEBI:10744"
],
"hmdb":[
"HMDB59597"
],
"inchi_key":[
"GPRLSGONYQIRFK-UHFFFAOYSA-N"
],
"kegg.compound":[
"C00080"
],
"metanetx.chemical":[
"MNXM1"
],
"reactome.compound":[
"2000349",
"425978",
"74722",
"428040",
"427899",
"428548",
"156540",
"70106",
"425969",
"1132304",
"5668577",
"1470067",
"163953",
"193465",
"113529",
"351626",
"425999",
"194688",
"374900",
"2872447",
"372511"
],
"sabiork":[
"39"
],
"sbo":"SBO:0000247",
"seed.compound":[
"cpd00067"
]
}
},
{
"id":"fdp_c",
"name":"D-Fructose 1,6-bisphosphate",
"compartment":"c",
"charge":-4,
"formula":"C6H10O12P2",
"notes":{
"original_bigg_ids":[
"fdp_c"
]
},
"annotation":{
"bigg.metabolite":[
"fdp"
],
"chebi":[
"CHEBI:37736",
"CHEBI:49299"
],
"inchi_key":[
"RNBGYGVWRKECFJ-VRPWFDPXSA-J"
],
"kegg.compound":[
"C00354"
],
"metanetx.chemical":[
"MNXM417"
],
"sabiork":[
"1465"
],
"sbo":"SBO:0000247",
"seed.compound":[
"cpd00290"
]
}
},
{
"id":"h_e",
"name":"H+",
"compartment":"e",
"charge":1,
"formula":"H",
"notes":{
"original_bigg_ids":[
"h_e"
]
},
"annotation":{
"bigg.metabolite":[
"h"
],
"biocyc":[
"META:PROTON"
],
"chebi":[
"CHEBI:5584",
"CHEBI:13357",
"CHEBI:15378",
"CHEBI:10744"
],
"hmdb":[
"HMDB59597"
],
"inchi_key":[
"GPRLSGONYQIRFK-UHFFFAOYSA-N"
],
"kegg.compound":[
"C00080"
],
"metanetx.chemical":[
"MNXM1"
],
"reactome.compound":[
"2000349",
"425978",
"74722",
"428040",
"427899",
"428548",
"156540",
"70106",
"425969",
"1132304",
"5668577",
"1470067",
"163953",
"193465",
"113529",
"351626",
"425999",
"194688",
"374900",
"2872447",
"372511"
],
"sabiork":[
"39"
],
"sbo":"SBO:0000247",
"seed.compound":[
"cpd00067"
]
}
},
{
"id":"hcarb_c",
"name":"Holo-carboxylase",
"compartment":"c",
"charge":0,
"notes":{
"original_bigg_ids":[
"hcarb_c"
]
},
"annotation":{
"bigg.metabolite":[
"hcarb"
],
"sbo":"SBO:0000247"
}
},
{
"id":"gcvH_c",
"name":"GcvH protein",
"compartment":"c",
"formula":"C626H967N145O217S3",
"notes":{
"original_bigg_ids":[
"gcvH_c"
]
},
"annotation":{
"bigg.metabolite":[
"gcvH"
],
"sbo":"SBO:0000247"
}
},
{
"id":"fdxox_c",
"name":"Oxidized ferredoxin",
"compartment":"c",
"charge":6,
"formula":"X",
"notes":{
"original_bigg_ids":[
"fdxox_c"
]
},
"annotation":{
"bigg.metabolite":[
"fdxox"
],
"biocyc":[
"META:Oxidized-ferredoxins"
],
"chebi":[
"CHEBI:7836",
"CHEBI:14717",
"CHEBI:17908"
],
"kegg.compound":[
"C00139"
],
"metanetx.chemical":[
"MNXM178"
],
"sabiork":[
"1944"
],
"sbo":"SBO:0000247",
"seed.compound":[
"cpd11621"
]
}
},
{
"id":"gcvHalip_c",
"name":"S-Aminomethyldihydrolipoylprotein (gcvH)",
"compartment":"c",
"charge":-4,
"formula":"C643H998N146O226P2S7",
"notes":{
"original_bigg_ids":[
"gcvHalip_c"
]
},
"annotation":{
"bigg.metabolite":[
"gcvHalip"
],
"sbo":"SBO:0000247"
}
},
{
"id":"hco3_c",
"name":"Bicarbonate",
"compartment":"c",
"charge":-1,
"formula":"CHO3",
"notes":{
"original_bigg_ids":[
"hco3_c"
]
},
"annotation":{
"bigg.metabolite":[
"hco3"
],
"biocyc":[
"META:CO3",
"META:H2CO3",
"META:HCO3"
],
"chebi":[
"CHEBI:13363",
"CHEBI:41605",
"CHEBI:13351",
"CHEBI:29201",
"CHEBI:22863",
"CHEBI:3401",
"CHEBI:23017",
"CHEBI:23744",
"CHEBI:40961",
"CHEBI:41609",
"CHEBI:17544",
"CHEBI:28976",
"CHEBI:5589"
],
"envipath":[
"4fd7f3e0-dd25-43ac-9453-dda3e52396e4/compound/c78c72b7-2f2b-4dde-9f3d-80bb61a1da3e",
"650babc9-9d68-4b73-9332-11972ca26f7b/compound/34be09c7-8615-4ee1-806a-6a93ae28d922"
],
"hmdb":[
"HMDB03538",
"HMDB00595",
"HMDB31453"
],
"inchi_key":[
"BVKZGUZCCUSVTD-UHFFFAOYSA-M"
],
"kegg.compound":[
"C01353",
"C00288"
],
"metanetx.chemical":[
"MNXM60"
],
"reactome.compound":[
"29896",
"425425",
"111627"
],
"sabiork":[
"1916",
"2275"
],
"sbo":"SBO:0000247",
"seed.compound":[
"cpd00242"
]
}
},
{
"id":"fdxrd_c",
"name":"Reduced ferredoxin",
"compartment":"c",
"charge":4,
"formula":"XH2",
"notes":{
"original_bigg_ids":[
"fdxrd_c"
]
},
"annotation":{
"bigg.metabolite":[
"fdxrd"
],
"biocyc":[
"META:Reduced-ferredoxins"
],
"chebi":[
"CHEBI:8792",
"CHEBI:17513",
"CHEBI:15024"
],
"kegg.compound":[
"C00138"
],
"metanetx.chemical":[
"MNXM169"
],
"sabiork":[
"1943"
],
"sbo":"SBO:0000247",
"seed.compound":[
"cpd11620"
]
}
},
{
"id":"hcys__L_c",
"name":"L-Homocysteine",
"compartment":"c",
"charge":0,
"formula":"C4H9NO2S",
"notes":{
"original_bigg_ids":[
"hcys__L_c"
]
},
"annotation":{
"bigg.metabolite":[
"hcys__L"
],
"biocyc":[
"META:HOMO-CYS"
],
"chebi":[
"CHEBI:43117",
"CHEBI:21329",
"CHEBI:58199",
"CHEBI:66952",
"CHEBI:6245",
"CHEBI:17588",
"CHEBI:17230",
"CHEBI:13122",
"CHEBI:14408",
"CHEBI:58065",
"CHEBI:5751",
"CHEBI:63072"
],
"hmdb":[
"HMDB00165",
"HMDB00742"
],
"inchi_key":[
"FFFHZYDWPBMWHY-UHFFFAOYSA-N"
],
"kegg.compound":[
"C05330",
"C00155"
],
"metanetx.chemical":[
"MNXM123"
],
"reactome.compound":[
"174369"
],
"sabiork":[
"1950",
"2768"
],
"sbo":"SBO:0000247",
"seed.compound":[
"cpd19034",
"cpd00135"
]
}
},
{
"id":"gcvHdhlip_c",
"name":"Dihydrolipolprotein (gcvH)",
"compartment":"c",
"charge":-5,
"formula":"C642H994N145O226P2S7",
"notes":{
"original_bigg_ids":[
"gcvHdhlip_c"
]
},
"annotation":{
"bigg.metabolite":[
"gcvHdhlip"
],
"sbo":"SBO:0000247"
}
},
{
"id":"fe2_c",
"name":"Fe2+ mitochondria",
"compartment":"c",
"charge":2,
"formula":"Fe",
"notes":{
"original_bigg_ids":[
"fe2_c"
]
},
"annotation":{
"bigg.metabolite":[
"fe2"
],
"biocyc":[
"META:FE+2"
],
"chebi":[
"CHEBI:29033",
"CHEBI:49599",
"CHEBI:13321",
"CHEBI:21129",
"CHEBI:13319",
"CHEBI:24876",
"CHEBI:34754"
],
"hmdb":[
"HMDB00692"
],
"inchi_key":[
"CWYNVVGOOAEACU-UHFFFAOYSA-N"
],
"kegg.compound":[
"C14818"
],
"metanetx.chemical":[
"MNXM111"
],
"sabiork":[
"1275"
],
"sbo":"SBO:0000247",
"seed.compound":[
"cpd10515"
]
}
},
{
"id":"gcvhlipl_c",
"name":"GcvH N6-(lipoyl)lysine",
"compartment":"c",
"charge":-5,
"formula":"C642H992N145O226P2S7",
"notes":{
"original_bigg_ids":[
"gcvhlipl_c"
]
},
"annotation":{
"bigg.metabolite":[
"gcvhlipl"
],
"sbo":"SBO:0000247"
}
},
{
"id":"fe2_e",
"name":"Fe2+ mitochondria",
"compartment":"e",
"charge":2,
"formula":"Fe",
"notes":{
"original_bigg_ids":[
"fe2_e"
]
},
"annotation":{
"bigg.metabolite":[
"fe2"
],
"biocyc":[
"META:FE+2"
],
"chebi":[
"CHEBI:29033",
"CHEBI:49599",
"CHEBI:13321",
"CHEBI:21129",
"CHEBI:13319",
"CHEBI:24876",
"CHEBI:34754"
],
"hmdb":[
"HMDB00692"
],
"inchi_key":[
"CWYNVVGOOAEACU-UHFFFAOYSA-N"
],
"kegg.compound":[
"C14818"
],
"metanetx.chemical":[
"MNXM111"
],
"sabiork":[
"1275"
],
"sbo":"SBO:0000247",
"seed.compound":[
"cpd10515"
]
}
},
{
"id":"gdnspate_c",
"name":"Glucosyl-4,4'-diaponeurosporenoate",
"compartment":"c",
"formula":"C36H50O7",
"notes":{
"original_bigg_ids":[
"gdnspate_c"
]
},
"annotation":{
"bigg.metabolite":[
"gdnspate"
],
"sbo":"SBO:0000247"
}
},
{
"id":"hcys__L_e",
"name":"L-Homocysteine",
"compartment":"e",
"charge":0,
"formula":"C4H9NO2S",
"notes":{
"original_bigg_ids":[
"hcys__L_e"
]
},
"annotation":{
"bigg.metabolite":[
"hcys__L"
],
"biocyc":[
"META:HOMO-CYS"
],
"chebi":[
"CHEBI:43117",
"CHEBI:21329",
"CHEBI:58199",
"CHEBI:66952",
"CHEBI:6245",
"CHEBI:17588",
"CHEBI:17230",
"CHEBI:13122",
"CHEBI:14408",
"CHEBI:58065",
"CHEBI:5751",
"CHEBI:63072"
],
"hmdb":[
"HMDB00165",
"HMDB00742"
],
"inchi_key":[
"FFFHZYDWPBMWHY-UHFFFAOYSA-N"
],
"kegg.compound":[
"C05330",
"C00155"
],
"metanetx.chemical":[
"MNXM123"
],
"reactome.compound":[
"174369"
],
"sabiork":[
"1950",
"2768"
],
"sbo":"SBO:0000247",
"seed.compound":[
"cpd19034",
"cpd00135"
]
}
},
{
"id":"fe2ohm_c",
"name":"[FeO(OH)] monomer",
"compartment":"c",
"formula":"HO2Fe",
"notes":{
"original_bigg_ids":[
"fe2ohm_c"
]
},
"annotation":{
"bigg.metabolite":[
"fe2ohm"
],
"sbo":"SBO:0000247"
}
},
{
"id":"hdca_c",
"name":"Hexadecanoate (n-C16:0)",
"compartment":"c",
"charge":-1,
"formula":"C16H31O2",
"notes":{
"original_bigg_ids":[
"hdca_c"
]
},
"annotation":{
"bigg.metabolite":[
"hdca"
],
"biocyc":[
"META:PALMITATE"
],
"chebi":[
"CHEBI:7896",
"CHEBI:24540",
"CHEBI:231736",
"CHEBI:15756",
"CHEBI:44952",
"CHEBI:233028",
"CHEBI:24542",
"CHEBI:14730",
"CHEBI:35978",
"CHEBI:24541",
"CHEBI:24550",
"CHEBI:29889"
],
"envipath":[
"32de3cf4-e3e6-4168-956e-32fa5ddb0ce1/compound/dc7314a1-8e9a-410f-be4f-f7d8bf32b1cb"
],
"hmdb":[
"HMDB60083",
"HMDB00220"
],
"inchi_key":[
"IPCSVZSSVZVIGE-UHFFFAOYSA-M"
],
"kegg.compound":[
"C00249"
],
"kegg.drug":[
"D05341"
],
"lipidmaps":[
"LMFA01010046",
"LMFA01010001"
],
"metanetx.chemical":[
"MNXM108"
],
"reactome.compound":[
"2453691",
"3632881",
"76168",
"5690516",
"390435",
"426576"
],
"sabiork":[
"1990"
],
"sbo":"SBO:0000247",
"seed.compound":[
"cpd00214"
],
"slm":[
"000000510"
]
}
},
{
"id":"gdp_c",
"name":"GDP C10H12N5O11P2",
"compartment":"c",
"charge":-3,
"formula":"C10H12N5O11P2",
"notes":{
"original_bigg_ids":[
"gdp_c"
]
},
"annotation":{
"bigg.metabolite":[
"gdp"
],
"biocyc":[
"META:GDP"
],
"chebi":[
"CHEBI:5212",
"CHEBI:17552",
"CHEBI:58189",
"CHEBI:13327",
"CHEBI:42738",
"CHEBI:14379",
"CHEBI:24448",
"CHEBI:65180"
],
"hmdb":[
"HMDB01201"
],
"inchi_key":[
"QGWNDRXFNXRZMB-UUOKFMHZSA-K"
],
"kegg.compound":[
"C00035"
],
"kegg.glycan":[
"G10620"
],
"metanetx.chemical":[
"MNXM30"
],
"reactome.compound":[
"113525",
"29420",
"205689",
"111349"
],
"sabiork":[
"1280"
],
"sbo":"SBO:0000247",
"seed.compound":[
"cpd00031"
]
}
},
{
"id":"gdptp_c",
"name":"Guanosine 3'-diphosphate 5'-triphosphate",
"compartment":"c",
"charge":-6,
"formula":"C10H11N5O20P5",
"notes":{
"original_bigg_ids":[
"gdptp_c"
]
},
"annotation":{
"bigg.metabolite":[
"gdptp"
],
"biocyc":[
"META:GDP-TP"
],
"chebi":[
"CHEBI:14382",
"CHEBI:5566",
"CHEBI:24446",
"CHEBI:14378",
"CHEBI:71477",
"CHEBI:60028",
"CHEBI:16690"
],
"hmdb":[
"HMDB60480"
],
"inchi_key":[
"KCPMACXZAITQAX-UUOKFMHZSA-H"
],
"kegg.compound":[
"C04494"
],
"metanetx.chemical":[
"MNXM1561"
],
"sabiork":[
"1817"
],
"sbo":"SBO:0000247",
"seed.compound":[
"cpd02740"
]
}
},
{
"id":"fe3_c",
"name":"Iron (Fe3+)",
"compartment":"c",
"charge":3,
"formula":"Fe",
"notes":{
"original_bigg_ids":[
"fe3_c"
]
},
"annotation":{
"bigg.metabolite":[
"fe3"
],
"biocyc":[
"META:FE+3"
],
"chebi":[
"CHEBI:49595",
"CHEBI:13320",
"CHEBI:24877",
"CHEBI:21130",
"CHEBI:29034",
"CHEBI:34755"
],
"hmdb":[
"HMDB12943"
],
"inchi_key":[
"VTLYFUHAOXGGBS-UHFFFAOYSA-N"
],
"kegg.compound":[
"C14819"
],
"metanetx.chemical":[
"MNXM196"
],
"reactome.compound":[
"917966",
"111736",
"917943",
"912519",
"912516"
],
"sabiork":[
"1361"
],
"sbo":"SBO:0000247",
"seed.compound":[
"cpd10516"
]
}
},
{
"id":"ggbca_c",
"name":"Gamma-Glutamyl-beta-cyanoalanine",
"compartment":"c",
"charge":-1,
"notes":{
"original_bigg_ids":[
"ggbca_c"
]
},
"annotation":{
"bigg.metabolite":[
"ggbca"
],
"sbo":"SBO:0000247"
}
},
{
"id":"hdca_e",
"name":"Hexadecanoate (n-C16:0)",
"compartment":"e",
"charge":-1,
"formula":"C16H31O2",
"notes":{
"original_bigg_ids":[
"hdca_e"
]
},
"annotation":{
"bigg.metabolite":[
"hdca"
],
"biocyc":[
"META:PALMITATE"
],
"chebi":[
"CHEBI:7896",
"CHEBI:24540",
"CHEBI:231736",
"CHEBI:15756",
"CHEBI:44952",
"CHEBI:233028",
"CHEBI:24542",
"CHEBI:14730",
"CHEBI:35978",
"CHEBI:24541",
"CHEBI:24550",
"CHEBI:29889"
],
"envipath":[
"32de3cf4-e3e6-4168-956e-32fa5ddb0ce1/compound/dc7314a1-8e9a-410f-be4f-f7d8bf32b1cb"
],
"hmdb":[
"HMDB60083",
"HMDB00220"
],
"inchi_key":[
"IPCSVZSSVZVIGE-UHFFFAOYSA-M"
],
"kegg.compound":[
"C00249"
],
"kegg.drug":[
"D05341"
],
"lipidmaps":[
"LMFA01010046",
"LMFA01010001"
],
"metanetx.chemical":[
"MNXM108"
],
"reactome.compound":[
"2453691",
"3632881",
"76168",
"5690516",
"390435",
"426576"
],
"sabiork":[
"1990"
],
"sbo":"SBO:0000247",
"seed.compound":[
"cpd00214"
],
"slm":[
"000000510"
]
}
},
{
"id":"hdd2coa_c",
"name":"Trans-Hexadec-2-enoyl-CoA",
"compartment":"c",
"charge":-4,
"formula":"C37H60N7O17P3S",
"notes":{
"original_bigg_ids":[
"hdd2coa_c"
]
},
"annotation":{
"bigg.metabolite":[
"hdd2coa"
],
"biocyc":[
"META:CPD0-2117"
],
"chebi":[
"CHEBI:27047",
"CHEBI:10728",
"CHEBI:61526",
"CHEBI:28935",
"CHEBI:52381"
],
"hmdb":[
"HMDB06533",
"HMDB03945"
],
"inchi_key":[
"JUPAQFRKPHPXLD-MSHHSVQMSA-J"
],
"kegg.compound":[
"C05272"
],
"lipidmaps":[
"LMFA07050020",
"LMFA07050144"
],
"metanetx.chemical":[
"MNXM581"
],
"reactome.compound":[
"77284"
],
"sabiork":[
"2749"
],
"sbo":"SBO:0000247",
"seed.compound":[
"cpd03126"
],
"slm":[
"000000444"
]
}
},
{
"id":"fe3_e",
"name":"Iron (Fe3+)",
"compartment":"e",
"charge":3,
"formula":"Fe",
"notes":{
"original_bigg_ids":[
"fe3_e"
]
},
"annotation":{
"bigg.metabolite":[
"fe3"
],
"biocyc":[
"META:FE+3"
],
"chebi":[
"CHEBI:49595",
"CHEBI:13320",
"CHEBI:24877",
"CHEBI:21130",
"CHEBI:29034",
"CHEBI:34755"
],
"hmdb":[
"HMDB12943"
],
"inchi_key":[
"VTLYFUHAOXGGBS-UHFFFAOYSA-N"
],
"kegg.compound":[
"C14819"
],
"metanetx.chemical":[
"MNXM196"
],
"reactome.compound":[
"917966",
"111736",
"917943",
"912519",
"912516"
],
"sabiork":[
"1361"
],
"sbo":"SBO:0000247",
"seed.compound":[
"cpd10516"
]
}
},
{
"id":"hedACP_c",
"name":"Hexadecanoyl-acp",
"compartment":"c",
"charge":0,
"formula":"C27H51N2O8PRS",
"notes":{
"original_bigg_ids":[
"hedACP_c"
]
},
"annotation":{
"bigg.metabolite":[
"hedACP"
],
"sbo":"SBO:0000247"
}
},
{
"id":"fe3dcit_e",
"name":"Fe(III)dicitrate",
"compartment":"e",
"charge":-3,
"formula":"C12H10FeO14",
"notes":{
"original_bigg_ids":[
"fe3dcit_e"
]
},
"annotation":{
"bigg.metabolite":[
"fe3dcit"
],
"kegg.compound":[
"C06229"
],
"metanetx.chemical":[
"MNXM146388"
],
"sbo":"SBO:0000247",
"seed.compound":[
"cpd03725"
]
}
},
{
"id":"hedACP_e",
"name":"Hexadecanoyl-acp",
"compartment":"e",
"charge":0,
"formula":"C27H51N2O8PRS",
"notes":{
"original_bigg_ids":[
"hedACP_e"
]
},
"annotation":{
"bigg.metabolite":[
"hedACP"
],
"sbo":"SBO:0000247"
}
},
{
"id":"ggdp_c",
"name":"Geranylgeranyl diphosphate C20H33O7P2",
"compartment":"c",
"charge":-3,
"formula":"C20H33O7P2",
"notes":{
"original_bigg_ids":[
"ggdp_c"
]
},
"annotation":{
"bigg.metabolite":[
"ggdp"
],
"biocyc":[
"META:GERANYLGERANYL-PP"
],
"chebi":[
"CHEBI:14300",
"CHEBI:42968",
"CHEBI:57533",
"CHEBI:58756",
"CHEBI:19786",
"CHEBI:24230",
"CHEBI:48861",
"CHEBI:15831",
"CHEBI:5335"
],
"hmdb":[
"HMDB04486",
"HMDB60109"
],
"inchi_key":[
"OINNEUNVOZHBOX-QIRCYJPOSA-K"
],
"kegg.compound":[
"C00353"
],
"lipidmaps":[
"LMPR0104010001"
],
"metanetx.chemical":[
"MNXM139"
],
"reactome.compound":[
"6806657"
],
"sabiork":[
"5054"
],
"sbo":"SBO:0000247",
"seed.compound":[
"cpd00289"
]
}
},
{
"id":"fecpp3_c",
"name":"Fe-Coproporphyrin III",
"compartment":"c",
"charge":-5,
"formula":"C36H36FeN4O8",
"notes":{
"original_bigg_ids":[
"fecpp3_c"
]
},
"annotation":{
"bigg.metabolite":[
"fecpp3"
],
"sbo":"SBO:0000247"
}
},
{
"id":"glc_D_B_c",
"name":"Beta-D-Glucose",
"compartment":"c",
"charge":0,
"notes":{
"original_bigg_ids":[
"glc__D__B_c"
]
},
"annotation":{
"bigg.metabolite":[
"glc_D_B"
],
"sbo":"SBO:0000247"
}
},
{
"id":"hemeA_c",
"name":"Heme A C49H55FeN4O6",
"compartment":"c",
"charge":-6,
"formula":"C49H54FeN4O6",
"notes":{
"original_bigg_ids":[
"hemeA__1_c"
]
},
"annotation":{
"bigg.metabolite":[
"hemeA"
],
"biocyc":[
"META:CPD-13734"
],
"chebi":[
"CHEBI:36163",
"CHEBI:24479",
"CHEBI:61715"
],
"hmdb":[
"HMDB06967",
"HMDB06901"
],
"inchi_key":[
"ZGGYGTCPXNDTRV-ONCSLILDSA-L"
],
"kegg.compound":[
"C15670"
],
"metanetx.chemical":[
"MNXM53309"
],
"reactome.compound":[
"2995348"
],
"sbo":"SBO:0000247",
"seed.compound":[
"cpd11312"
]
}
},
{
"id":"fecrm_c",
"name":"Ferrichrome",
"compartment":"c",
"charge":0,
"formula":"C27H42FeN9O12",
"notes":{
"original_bigg_ids":[
"fecrm_c"
]
},
"annotation":{
"bigg.metabolite":[
"fecrm"
],
"biocyc":[
"META:CPD0-2241"
],
"chebi":[
"CHEBI:5019"
],
"inchi_key":[
"GGUNGDGGXMHBMJ-OCIDDWSYSA-N"
],
"kegg.compound":[
"C06228"
],
"metanetx.chemical":[
"MNXM2825"
],
"sbo":"SBO:0000247",
"seed.compound":[
"cpd03724"
]
}
},
{
"id":"hemeO_c",
"name":"Heme O C49H56FeN4O5",
"compartment":"c",
"charge":0,
"formula":"C49H56FeN4O5",
"notes":{
"original_bigg_ids":[
"hemeO_c"
]
},
"annotation":{
"bigg.metabolite":[
"hemeO"
],
"biocyc":[
"META:CPD-17063",
"META:HEME_O"
],
"chebi":[
"CHEBI:24480",
"CHEBI:61719",
"CHEBI:36301",
"CHEBI:60530"
],
"hmdb":[
"HMDB01162"
],
"inchi_key":[
"FISPASSVCDRERW-ARQJTVBPSA-J"
],
"kegg.compound":[
"C15672"
],
"metanetx.chemical":[
"MNXM1278"
],
"reactome.compound":[
"2995328"
],
"sbo":"SBO:0000247",
"seed.compound":[
"cpd11313"
]
}
},
{
"id":"glc__D_c",
"name":"D-Glucose",
"compartment":"c",
"charge":0,
"formula":"C6H12O6",
"notes":{
"original_bigg_ids":[
"glc__D_c"
]
},
"annotation":{
"bigg.metabolite":[
"glc__D"
],
"biocyc":[
"META:Glucopyranose"
],
"chebi":[
"CHEBI:12965",
"CHEBI:20999",
"CHEBI:4167",
"CHEBI:17634"
],
"hmdb":[
"HMDB00122",
"HMDB06564"
],
"inchi_key":[
"WQZGKKKJIJFFOK-GASJEMHNSA-N"
],
"kegg.compound":[
"C00031"
],
"kegg.drug":[
"D00009"
],
"metanetx.chemical":[
"MNXM41"
],
"sabiork":[
"1406",
"1407"
],
"sbo":"SBO:0000247",
"seed.compound":[
"cpd26821",
"cpd00027"
]
}
},
{
"id":"fecrm_e",
"name":"Ferrichrome",
"compartment":"e",
"charge":0,
"formula":"C27H42FeN9O12",
"notes":{
"original_bigg_ids":[
"fecrm_e"
]
},
"annotation":{
"bigg.metabolite":[
"fecrm"
],
"biocyc":[
"META:CPD0-2241"
],
"chebi":[
"CHEBI:5019"
],
"inchi_key":[
"GGUNGDGGXMHBMJ-OCIDDWSYSA-N"
],
"kegg.compound":[
"C06228"
],
"metanetx.chemical":[
"MNXM2825"
],
"sbo":"SBO:0000247",
"seed.compound":[
"cpd03724"
]
}
},
{
"id":"glc__D_e",
"name":"D-Glucose",
"compartment":"e",
"charge":0,
"formula":"C6H12O6",
"notes":{
"original_bigg_ids":[
"glc__D_e"
]
},
"annotation":{
"bigg.metabolite":[
"glc__D"
],
"biocyc":[
"META:Glucopyranose"
],
"chebi":[
"CHEBI:12965",
"CHEBI:20999",
"CHEBI:4167",
"CHEBI:17634"
],
"hmdb":[
"HMDB00122",
"HMDB06564"
],
"inchi_key":[
"WQZGKKKJIJFFOK-GASJEMHNSA-N"
],
"kegg.compound":[
"C00031"
],
"kegg.drug":[
"D00009"
],
"metanetx.chemical":[
"MNXM41"
],
"sabiork":[
"1406",
"1407"
],
"sbo":"SBO:0000247",
"seed.compound":[
"cpd26821",
"cpd00027"
]
}
},
{
"id":"hemoglobin_e",
"name":"Hemoglobin",
"compartment":"e",
"charge":0,
"formula":"C136H120Fe4N16O16",
"notes":{
"original_bigg_ids":[
"hemoglobin_e"
]
},
"annotation":{
"bigg.metabolite":[
"hemoglobin"
],
"sbo":"SBO:0000247"
}
},
{
"id":"fgam_c",
"name":"N2-Formyl-N1-(5-phospho-D-ribosyl)glycinamide",
"compartment":"c",
"charge":-2,
"formula":"C8H13N2O9P",
"notes":{
"original_bigg_ids":[
"fgam_c"
]
},
"annotation":{
"bigg.metabolite":[
"fgam"
],
"biocyc":[
"META:5-P-RIBOSYL-N-FORMYLGLYCINEAMIDE"
],
"chebi":[
"CHEBI:12635",
"CHEBI:42411",
"CHEBI:58426",
"CHEBI:18272",
"CHEBI:20498",
"CHEBI:1982"
],
"hmdb":[
"HMDB01308",
"HMDB06476"
],
"inchi_key":[
"VDXLUNDMVKSKHO-ZRTZXPPTSA-L"
],
"kegg.compound":[
"C04376"
],
"metanetx.chemical":[
"MNXM453"
],
"reactome.compound":[
"111354"
],
"sabiork":[
"1889"
],
"sbo":"SBO:0000247",
"seed.compound":[
"cpd02678"
]
}
},
{
"id":"hepdp_c",
"name":"All-trans-Heptaprenyl diphosphate",
"compartment":"c",
"charge":-3,
"formula":"C35H57O7P2",
"notes":{
"original_bigg_ids":[
"hepdp_c"
]
},
"annotation":{
"bigg.metabolite":[
"hepdp"
],
"biocyc":[
"META:ALL-TRANS-HEPTAPRENYL-DIPHOSPHATE"
],
"chebi":[
"CHEBI:58206",
"CHEBI:53046",
"CHEBI:12778",
"CHEBI:22342",
"CHEBI:10191",
"CHEBI:17613"
],
"hmdb":[
"HMDB12187"
],
"inchi_key":[
"LSJLEXWXRKTZAJ-YUIIPXGZSA-K"
],
"kegg.compound":[
"C04216"
],
"lipidmaps":[
"LMPR03030006"
],
"metanetx.chemical":[
"MNXM1722"
],
"sabiork":[
"1795"
],
"sbo":"SBO:0000247",
"seed.compound":[
"cpd02590"
]
}
},
{
"id":"glcn_c",
"name":"D-Gluconate",
"compartment":"c",
"charge":-1,
"formula":"C6H11O7",
"notes":{
"original_bigg_ids":[
"glcn_c"
]
},
"annotation":{
"bigg.metabolite":[
"glcn"
],
"biocyc":[
"META:GLUCONATE"
],
"chebi":[
"CHEBI:20983",
"CHEBI:20985",
"CHEBI:18391",
"CHEBI:20986",
"CHEBI:24265",
"CHEBI:24266",
"CHEBI:12955",
"CHEBI:33198",
"CHEBI:4157",
"CHEBI:42715"
],
"hmdb":[
"HMDB00625",
"HMDB03373"
],
"inchi_key":[
"RGHNJXZEOKUKBD-SQOUGZDYSA-M"
],
"kegg.compound":[
"C00257"
],
"metanetx.chemical":[
"MNXM341"
],
"sabiork":[
"23420",
"1998"
],
"sbo":"SBO:0000247",
"seed.compound":[
"cpd00222"
]
}
},
{
"id":"fmn_c",
"name":"FMN C17H19N4O9P",
"compartment":"c",
"charge":-3,
"formula":"C17H19N4O9P",
"notes":{
"original_bigg_ids":[
"fmn_c"
]
},
"annotation":{
"bigg.metabolite":[
"fmn"
],
"biocyc":[
"META:FMN"
],
"chebi":[
"CHEBI:58210",
"CHEBI:4960",
"CHEBI:42587",
"CHEBI:17621",
"CHEBI:21127",
"CHEBI:13317"
],
"hmdb":[
"HMDB01520"
],
"inchi_key":[
"ANKZYBDXHMZBDK-SCRDCRAPSA-K"
],
"kegg.compound":[
"C00061"
],
"metanetx.chemical":[
"MNXM119"
],
"reactome.compound":[
"73524"
],
"sabiork":[
"1673"
],
"sbo":"SBO:0000247",
"seed.compound":[
"cpd00050"
]
}
},
{
"id":"glcn_e",
"name":"D-Gluconate",
"compartment":"e",
"charge":-1,
"formula":"C6H11O7",
"notes":{
"original_bigg_ids":[
"glcn_e"
]
},
"annotation":{
"bigg.metabolite":[
"glcn"
],
"biocyc":[
"META:GLUCONATE"
],
"chebi":[
"CHEBI:20983",
"CHEBI:20985",
"CHEBI:18391",
"CHEBI:20986",
"CHEBI:24265",
"CHEBI:24266",
"CHEBI:12955",
"CHEBI:33198",
"CHEBI:4157",
"CHEBI:42715"
],
"hmdb":[
"HMDB00625",
"HMDB03373"
],
"inchi_key":[
"RGHNJXZEOKUKBD-SQOUGZDYSA-M"
],
"kegg.compound":[
"C00257"
],
"metanetx.chemical":[
"MNXM341"
],
"sabiork":[
"23420",
"1998"
],
"sbo":"SBO:0000247",
"seed.compound":[
"cpd00222"
]
}
},
{
"id":"fmnh2_c",
"name":"Reduced FMN",
"compartment":"c",
"charge":-2,
"formula":"C17H21N4O9P",
"notes":{
"original_bigg_ids":[
"fmnh2_c"
]
},
"annotation":{
"bigg.metabolite":[
"fmnh2"
],
"biocyc":[
"META:FMNH2"
],
"chebi":[
"CHEBI:133886",
"CHEBI:21128",
"CHEBI:8782",
"CHEBI:13318",
"CHEBI:42517",
"CHEBI:57618",
"CHEBI:16048",
"CHEBI:15017"
],
"hmdb":[
"HMDB01142"
],
"inchi_key":[
"YTNIXZGTHTVJBW-SCRDCRAPSA-L"
],
"kegg.compound":[
"C01847"
],
"metanetx.chemical":[
"MNXM208"
],
"sabiork":[
"2325"
],
"sbo":"SBO:0000247",
"seed.compound":[
"cpd01270"
]
}
},
{
"id":"glcr_c",
"name":"D-Glucarate",
"compartment":"c",
"charge":-2,
"formula":"C6H8O8",
"notes":{
"original_bigg_ids":[
"glcr_c"
]
},
"annotation":{
"bigg.metabolite":[
"glcr"
],
"biocyc":[
"META:D-GLUCARATE"
],
"chebi":[
"CHEBI:42731",
"CHEBI:20982",
"CHEBI:16002",
"CHEBI:12953",
"CHEBI:4155",
"CHEBI:33801",
"CHEBI:20980",
"CHEBI:30612"
],
"hmdb":[
"HMDB29881",
"HMDB00663"
],
"inchi_key":[
"DSLZVSRJTYRBFB-LLEIAEIESA-L"
],
"kegg.compound":[
"C00818"
],
"lipidmaps":[
"LMFA01170108"
],
"metanetx.chemical":[
"MNXM744"
],
"sabiork":[
"5252",
"5542"
],
"sbo":"SBO:0000247",
"seed.compound":[
"cpd00571",
"cpd00984",
"cpd01246",
"cpd00609"
]
}
},
{
"id":"hethmpp_c",
"name":"Hydroxy ethyl Thiamin diphosphate",
"compartment":"c",
"charge":-1,
"formula":"C14H20N4O8P2S",
"notes":{
"original_bigg_ids":[
"hethmpp_c"
]
},
"annotation":{
"bigg.metabolite":[
"hethmpp"
],
"metanetx.chemical":[
"MNXM148281"
],
"sbo":"SBO:0000247"
}
},
{
"id":"fol_c",
"name":"Folate",
"compartment":"c",
"charge":-2,
"formula":"C19H18N7O6",
"notes":{
"original_bigg_ids":[
"fol_c"
]
},
"annotation":{
"bigg.metabolite":[
"fol"
],
"biocyc":[
"META:CPD-12826"
],
"chebi":[
"CHEBI:62501",
"CHEBI:27470",
"CHEBI:5140",
"CHEBI:24075",
"CHEBI:42610",
"CHEBI:569217"
],
"hmdb":[
"HMDB00121"
],
"inchi_key":[
"OVBPIULPVIDEAO-LBPRGKRZSA-L"
],
"kegg.compound":[
"C00504"
],
"kegg.drug":[
"D00070"
],
"metanetx.chemical":[
"MNXM617"
],
"reactome.compound":[
"197965",
"200716"
],
"sabiork":[
"2063"
],
"sbo":"SBO:0000247",
"seed.compound":[
"cpd00393"
]
}
},
{
"id":"hexACP_c",
"name":"Hexanoyl-ACP (n-C6:0ACP)",
"compartment":"c",
"charge":0,
"formula":"C17H31N2O8PRS",
"notes":{
"original_bigg_ids":[
"hexACP_c"
]
},
"annotation":{
"bigg.metabolite":[
"hexACP"
],
"metanetx.chemical":[
"MNXM90722"
],
"sbo":"SBO:0000247"
}
},
{
"id":"glcr_e",
"name":"D-Glucarate",
"compartment":"e",
"charge":-2,
"formula":"C6H8O8",
"notes":{
"original_bigg_ids":[
"glcr_e"
]
},
"annotation":{
"bigg.metabolite":[
"glcr"
],
"biocyc":[
"META:D-GLUCARATE"
],
"chebi":[
"CHEBI:42731",
"CHEBI:20982",
"CHEBI:16002",
"CHEBI:12953",
"CHEBI:4155",
"CHEBI:33801",
"CHEBI:20980",
"CHEBI:30612"
],
"hmdb":[
"HMDB29881",
"HMDB00663"
],
"inchi_key":[
"DSLZVSRJTYRBFB-LLEIAEIESA-L"
],
"kegg.compound":[
"C00818"
],
"lipidmaps":[
"LMFA01170108"
],
"metanetx.chemical":[
"MNXM744"
],
"sabiork":[
"5252",
"5542"
],
"sbo":"SBO:0000247",
"seed.compound":[
"cpd00571",
"cpd00984",
"cpd01246",
"cpd00609"
]
}
},
{
"id":"fol_e",
"name":"Folate",
"compartment":"e",
"formula":"C19H18N7O6",
"notes":{
"original_bigg_ids":[
"fol_e"
]
},
"annotation":{
"bigg.metabolite":[
"fol"
],
"biocyc":[
"META:CPD-12826"
],
"chebi":[
"CHEBI:62501",
"CHEBI:27470",
"CHEBI:5140",
"CHEBI:24075",
"CHEBI:42610",
"CHEBI:569217"
],
"hmdb":[
"HMDB00121"
],
"inchi_key":[
"OVBPIULPVIDEAO-LBPRGKRZSA-L"
],
"kegg.compound":[
"C00504"
],
"kegg.drug":[
"D00070"
],
"metanetx.chemical":[
"MNXM617"
],
"reactome.compound":[
"197965",
"200716"
],
"sabiork":[
"2063"
],
"sbo":"SBO:0000247",
"seed.compound":[
"cpd00393"
]
}
},
{
"id":"glcur_c",
"name":"D-Glucuronate",
"compartment":"c",
"charge":-1,
"formula":"C6H9O7",
"notes":{
"original_bigg_ids":[
"glcur_c"
]
},
"annotation":{
"bigg.metabolite":[
"glcur"
],
"biocyc":[
"META:D-Glucopyranuronate"
],
"chebi":[
"CHEBI:12975",
"CHEBI:24297",
"CHEBI:21013",
"CHEBI:47952",
"CHEBI:24298",
"CHEBI:4178",
"CHEBI:58720",
"CHEBI:15748"
],
"inchi_key":[
"AEMOLEFTQBMNLQ-AQKNRBDQSA-M"
],
"kegg.compound":[
"C00191"
],
"metanetx.chemical":[
"MNXM241"
],
"sabiork":[
"26257"
],
"sbo":"SBO:0000247",
"seed.compound":[
"cpd00164"
]
}
},
{
"id":"glcur_e",
"name":"D-Glucuronate",
"compartment":"e",
"charge":-1,
"formula":"C6H9O7",
"notes":{
"original_bigg_ids":[
"glcur_e"
]
},
"annotation":{
"bigg.metabolite":[
"glcur"
],
"biocyc":[
"META:D-Glucopyranuronate"
],
"chebi":[
"CHEBI:12975",
"CHEBI:24297",
"CHEBI:21013",
"CHEBI:47952",
"CHEBI:24298",
"CHEBI:4178",
"CHEBI:58720",
"CHEBI:15748"
],
"inchi_key":[
"AEMOLEFTQBMNLQ-AQKNRBDQSA-M"
],
"kegg.compound":[
"C00191"
],
"metanetx.chemical":[
"MNXM241"
],
"sabiork":[
"26257"
],
"sbo":"SBO:0000247",
"seed.compound":[
"cpd00164"
]
}
},
{
"id":"hexdp_c",
"name":"All trans Hexaprenyl diphosphate C30H49O7P2",
"compartment":"c",
"charge":-3,
"formula":"C30H49O7P2",
"notes":{
"original_bigg_ids":[
"hexdp_c"
]
},
"annotation":{
"bigg.metabolite":[
"hexdp"
],
"biocyc":[
"META:ALL-TRANS-HEXAPRENYL-DIPHOSPHATE"
],
"chebi":[
"CHEBI:58179",
"CHEBI:22343",
"CHEBI:12779",
"CHEBI:10192",
"CHEBI:17528",
"CHEBI:53047"
],
"hmdb":[
"HMDB12188"
],
"inchi_key":[
"NGFSMHKFTZROKJ-MMSZMYIBSA-K"
],
"kegg.compound":[
"C01230"
],
"lipidmaps":[
"LMPR03030005"
],
"metanetx.chemical":[
"MNXM1067"
],
"sbo":"SBO:0000247",
"seed.compound":[
"cpd00906"
]
}
},
{
"id":"for_c",
"name":"Formate",
"compartment":"c",
"charge":-1,
"formula":"CH1O2",
"notes":{
"original_bigg_ids":[
"for_c"
]
},
"annotation":{
"bigg.metabolite":[
"for"
],
"biocyc":[
"META:CPD1G-1532",
"META:CPD1G-1535",
"META:FORMATE",
"META:CPD-9845",
"META:CPD1G-1534",
"META:CARBOXYL-GROUP",
"META:CPD1G-1533"
],
"chebi":[
"CHEBI:24081",
"CHEBI:30751",
"CHEBI:15740",
"CHEBI:5145",
"CHEBI:42460",
"CHEBI:14276",
"CHEBI:24082"
],
"envipath":[
"650babc9-9d68-4b73-9332-11972ca26f7b/compound/9a9d20ae-b6ec-40a9-93ca-1de20597b1ed",
"32de3cf4-e3e6-4168-956e-32fa5ddb0ce1/compound/09c1ad08-016e-4477-8840-b97a031eae23",
"4fd7f3e0-dd25-43ac-9453-dda3e52396e4/compound/bf16ab32-cb3c-4427-a65a-089ab754823e",
"5882df9c-dae1-4d80-a40e-db4724271456/compound/34fe3cd9-9b0b-46b0-a1c5-8a66509f1919",
"650babc9-9d68-4b73-9332-11972ca26f7b/compound/1d077cf2-3f9f-4163-aa49-0fca1b2b3ab3"
],
"hmdb":[
"HMDB00142"
],
"inchi_key":[
"BDAGIHXWWSANSR-UHFFFAOYSA-M"
],
"kegg.compound":[
"C00058"
],
"metanetx.chemical":[
"MNXM39"
],
"reactome.compound":[
"29460",
"194712",
"389585",
"6801451"
],
"sabiork":[
"1285"
],
"sbo":"SBO:0000247",
"seed.compound":[
"cpd00047",
"cpd22511"
]
}
},
{
"id":"hg2_e",
"name":"Mercury  charged 2  Hg",
"compartment":"e",
"charge":2,
"formula":"Hg",
"notes":{
"original_bigg_ids":[
"hg2_e"
]
},
"annotation":{
"bigg.metabolite":[
"hg2"
],
"biocyc":[
"META:HG+2"
],
"chebi":[
"CHEBI:25200",
"CHEBI:13370",
"CHEBI:25199",
"CHEBI:16793",
"CHEBI:49640",
"CHEBI:5714"
],
"envipath":[
"32de3cf4-e3e6-4168-956e-32fa5ddb0ce1/compound/79a26c21-7769-4377-9880-413b45e89afe"
],
"hmdb":[
"HMDB03625"
],
"inchi_key":[
"BQPIGGFYSBELGY-UHFFFAOYSA-N"
],
"kegg.compound":[
"C00703"
],
"metanetx.chemical":[
"MNXM1562"
],
"sbo":"SBO:0000247",
"seed.compound":[
"cpd00531"
]
}
},
{
"id":"his__D_c",
"name":"Histidine D",
"compartment":"c",
"charge":0,
"formula":"C6H9N3O2",
"notes":{
"original_bigg_ids":[
"his__D_c"
]
},
"annotation":{
"bigg.metabolite":[
"his__D"
],
"sbo":"SBO:0000247"
}
},
{
"id":"glmeACP_c",
"name":"Glutaryl-ACP methyl ester",
"compartment":"c",
"charge":1,
"formula":"C17H29N2O10PRS",
"notes":{
"original_bigg_ids":[
"glmeACP_c"
]
},
"annotation":{
"bigg.metabolite":[
"glmeACP"
],
"sbo":"SBO:0000247"
}
},
{
"id":"gln__L_c",
"name":"L-Glutamine",
"compartment":"c",
"charge":0,
"formula":"C5H10N2O3",
"notes":{
"original_bigg_ids":[
"gln__L_c"
]
},
"annotation":{
"bigg.metabolite":[
"gln__L"
],
"biocyc":[
"META:GLN"
],
"chebi":[
"CHEBI:42943",
"CHEBI:42899",
"CHEBI:32679",
"CHEBI:32678",
"CHEBI:58359",
"CHEBI:28300",
"CHEBI:42812",
"CHEBI:13110",
"CHEBI:18050",
"CHEBI:32666",
"CHEBI:6227",
"CHEBI:32665",
"CHEBI:21308",
"CHEBI:42814",
"CHEBI:5432",
"CHEBI:24316"
],
"hmdb":[
"HMDB00641"
],
"inchi_key":[
"ZDXPYRJPNDTMRX-VKHMYHEASA-N"
],
"kegg.compound":[
"C00064",
"C00303"
],
"kegg.drug":[
"D00015"
],
"metanetx.chemical":[
"MNXM37"
],
"reactome.compound":[
"113522",
"212615",
"29472"
],
"sabiork":[
"2011",
"74"
],
"sbo":"SBO:0000247",
"seed.compound":[
"cpd00253",
"cpd00053"
]
}
},
{
"id":"gln__L_e",
"name":"L-Glutamine",
"compartment":"e",
"charge":0,
"formula":"C5H10N2O3",
"notes":{
"original_bigg_ids":[
"gln__L_e"
]
},
"annotation":{
"bigg.metabolite":[
"gln__L"
],
"biocyc":[
"META:GLN"
],
"chebi":[
"CHEBI:42943",
"CHEBI:42899",
"CHEBI:32679",
"CHEBI:32678",
"CHEBI:58359",
"CHEBI:28300",
"CHEBI:42812",
"CHEBI:13110",
"CHEBI:18050",
"CHEBI:32666",
"CHEBI:6227",
"CHEBI:32665",
"CHEBI:21308",
"CHEBI:42814",
"CHEBI:5432",
"CHEBI:24316"
],
"hmdb":[
"HMDB00641"
],
"inchi_key":[
"ZDXPYRJPNDTMRX-VKHMYHEASA-N"
],
"kegg.compound":[
"C00064",
"C00303"
],
"kegg.drug":[
"D00015"
],
"metanetx.chemical":[
"MNXM37"
],
"reactome.compound":[
"113522",
"212615",
"29472"
],
"sabiork":[
"2011",
"74"
],
"sbo":"SBO:0000247",
"seed.compound":[
"cpd00253",
"cpd00053"
]
}
},
{
"id":"for_e",
"name":"Formate",
"compartment":"e",
"charge":-1,
"formula":"CH1O2",
"notes":{
"original_bigg_ids":[
"for_e"
]
},
"annotation":{
"bigg.metabolite":[
"for"
],
"biocyc":[
"META:CPD1G-1532",
"META:CPD1G-1535",
"META:FORMATE",
"META:CPD-9845",
"META:CPD1G-1534",
"META:CARBOXYL-GROUP",
"META:CPD1G-1533"
],
"chebi":[
"CHEBI:24081",
"CHEBI:30751",
"CHEBI:15740",
"CHEBI:5145",
"CHEBI:42460",
"CHEBI:14276",
"CHEBI:24082"
],
"envipath":[
"650babc9-9d68-4b73-9332-11972ca26f7b/compound/9a9d20ae-b6ec-40a9-93ca-1de20597b1ed",
"32de3cf4-e3e6-4168-956e-32fa5ddb0ce1/compound/09c1ad08-016e-4477-8840-b97a031eae23",
"4fd7f3e0-dd25-43ac-9453-dda3e52396e4/compound/bf16ab32-cb3c-4427-a65a-089ab754823e",
"5882df9c-dae1-4d80-a40e-db4724271456/compound/34fe3cd9-9b0b-46b0-a1c5-8a66509f1919",
"650babc9-9d68-4b73-9332-11972ca26f7b/compound/1d077cf2-3f9f-4163-aa49-0fca1b2b3ab3"
],
"hmdb":[
"HMDB00142"
],
"inchi_key":[
"BDAGIHXWWSANSR-UHFFFAOYSA-M"
],
"kegg.compound":[
"C00058"
],
"metanetx.chemical":[
"MNXM39"
],
"reactome.compound":[
"29460",
"194712",
"389585",
"6801451"
],
"sabiork":[
"1285"
],
"sbo":"SBO:0000247",
"seed.compound":[
"cpd00047",
"cpd22511"
]
}
},
{
"id":"glntrna_c",
"name":"L-Glutaminyl-tRNA(Gln)",
"compartment":"c",
"formula":"C5H9N2O2R",
"notes":{
"original_bigg_ids":[
"glntrna_c"
]
},
"annotation":{
"bigg.metabolite":[
"glntrna"
],
"chebi":[
"CHEBI:13112",
"CHEBI:5433",
"CHEBI:13344",
"CHEBI:29166"
],
"kegg.compound":[
"C02282"
],
"metanetx.chemical":[
"MNXM89810"
],
"reactome.compound":[
"379753",
"379772"
],
"sabiork":[
"3857"
],
"sbo":"SBO:0000247",
"seed.compound":[
"cpd12060"
]
}
},
{
"id":"his__L_c",
"name":"L-Histidine",
"compartment":"c",
"charge":0,
"formula":"C6H9N3O2",
"notes":{
"original_bigg_ids":[
"his__L_c"
]
},
"annotation":{
"bigg.metabolite":[
"his__L"
],
"biocyc":[
"META:HIS"
],
"chebi":[
"CHEBI:43239",
"CHEBI:32529",
"CHEBI:43048",
"CHEBI:5733",
"CHEBI:32530",
"CHEBI:27570",
"CHEBI:32531",
"CHEBI:43118",
"CHEBI:32513",
"CHEBI:15971",
"CHEBI:43190",
"CHEBI:21324",
"CHEBI:32512",
"CHEBI:32511",
"CHEBI:13117",
"CHEBI:43114",
"CHEBI:32510",
"CHEBI:6240",
"CHEBI:32532",
"CHEBI:57595",
"CHEBI:24598"
],
"hmdb":[
"HMDB00177",
"HMDB03412"
],
"inchi_key":[
"HNDVDQJCIGZPNO-YFKPBYRVSA-N"
],
"kegg.compound":[
"C00768",
"C00135"
],
"kegg.drug":[
"D00032"
],
"metanetx.chemical":[
"MNXM134"
],
"reactome.compound":[
"379695",
"29612"
],
"sabiork":[
"2151",
"81"
],
"sbo":"SBO:0000247",
"seed.compound":[
"cpd00119",
"cpd00572"
]
}
},
{
"id":"his__L_e",
"name":"L-Histidine",
"compartment":"e",
"charge":0,
"formula":"C6H9N3O2",
"notes":{
"original_bigg_ids":[
"his__L_e"
]
},
"annotation":{
"bigg.metabolite":[
"his__L"
],
"biocyc":[
"META:HIS"
],
"chebi":[
"CHEBI:43239",
"CHEBI:32529",
"CHEBI:43048",
"CHEBI:5733",
"CHEBI:32530",
"CHEBI:27570",
"CHEBI:32531",
"CHEBI:43118",
"CHEBI:32513",
"CHEBI:15971",
"CHEBI:43190",
"CHEBI:21324",
"CHEBI:32512",
"CHEBI:32511",
"CHEBI:13117",
"CHEBI:43114",
"CHEBI:32510",
"CHEBI:6240",
"CHEBI:32532",
"CHEBI:57595",
"CHEBI:24598"
],
"hmdb":[
"HMDB00177",
"HMDB03412"
],
"inchi_key":[
"HNDVDQJCIGZPNO-YFKPBYRVSA-N"
],
"kegg.compound":[
"C00768",
"C00135"
],
"kegg.drug":[
"D00032"
],
"metanetx.chemical":[
"MNXM134"
],
"reactome.compound":[
"379695",
"29612"
],
"sabiork":[
"2151",
"81"
],
"sbo":"SBO:0000247",
"seed.compound":[
"cpd00119",
"cpd00572"
]
}
},
{
"id":"forglu_c",
"name":"N-Formimidoyl-L-glutamate",
"compartment":"c",
"charge":-1,
"formula":"C6H8N2O4",
"notes":{
"original_bigg_ids":[
"forglu_c"
]
},
"annotation":{
"bigg.metabolite":[
"forglu"
],
"biocyc":[
"META:N-FORMIMINO-L-GLUTAMATE"
],
"chebi":[
"CHEBI:12502",
"CHEBI:21705",
"CHEBI:58928",
"CHEBI:7274",
"CHEBI:18327"
],
"hmdb":[
"HMDB00854"
],
"inchi_key":[
"NRXIKWMTVXPVEF-BYPYZUCNSA-M"
],
"kegg.compound":[
"C00439"
],
"metanetx.chemical":[
"MNXM496"
],
"reactome.compound":[
"30158"
],
"sabiork":[
"2050"
],
"sbo":"SBO:0000247",
"seed.compound":[
"cpd00344"
]
}
},
{
"id":"hisp_c",
"name":"L-Histidinol phosphate",
"compartment":"c",
"charge":-1,
"formula":"C6H11N3O4P",
"notes":{
"original_bigg_ids":[
"hisp_c"
]
},
"annotation":{
"bigg.metabolite":[
"hisp"
],
"biocyc":[
"META:L-HISTIDINOL-P"
],
"chebi":[
"CHEBI:16996",
"CHEBI:43319",
"CHEBI:57980",
"CHEBI:6242",
"CHEBI:21327",
"CHEBI:13119"
],
"inchi_key":[
"CWNDERHTHMWBSI-YFKPBYRVSA-M"
],
"kegg.compound":[
"C01100"
],
"metanetx.chemical":[
"MNXM1482"
],
"sabiork":[
"1699"
],
"sbo":"SBO:0000247",
"seed.compound":[
"cpd00807"
]
}
},
{
"id":"glu1sa_c",
"name":"L-Glutamate 1-semialdehyde",
"compartment":"c",
"charge":0,
"formula":"C5H9NO3",
"notes":{
"original_bigg_ids":[
"glu1sa_c"
]
},
"annotation":{
"bigg.metabolite":[
"glu1sa"
],
"biocyc":[
"META:GLUTAMATE-1-SEMIALDEHYDE"
],
"chebi":[
"CHEBI:24312",
"CHEBI:42823",
"CHEBI:18756",
"CHEBI:404",
"CHEBI:15757",
"CHEBI:11022",
"CHEBI:42827",
"CHEBI:57501"
],
"inchi_key":[
"MPUUQNGXJSEWTF-BYPYZUCNSA-N"
],
"kegg.compound":[
"C03741"
],
"metanetx.chemical":[
"MNXM1453"
],
"sabiork":[
"6826"
],
"sbo":"SBO:0000247",
"seed.compound":[
"cpd02345"
]
}
},
{
"id":"fos_c",
"name":"Fosfomycin",
"compartment":"c",
"charge":0,
"formula":"C3H6O4P",
"notes":{
"original_bigg_ids":[
"fos_c"
]
},
"annotation":{
"bigg.metabolite":[
"fos"
],
"sbo":"SBO:0000247"
}
},
{
"id":"glu5sa_c",
"name":"L-Glutamate 5-semialdehyde",
"compartment":"c",
"charge":0,
"formula":"C5H9NO3",
"notes":{
"original_bigg_ids":[
"glu5sa_c"
]
},
"annotation":{
"bigg.metabolite":[
"glu5sa"
],
"biocyc":[
"META:L-GLUTAMATE_GAMMA-SEMIALDEHYDE"
],
"chebi":[
"CHEBI:21302",
"CHEBI:58066",
"CHEBI:17232",
"CHEBI:13109",
"CHEBI:6225"
],
"hmdb":[
"HMDB02104"
],
"inchi_key":[
"KABXUUFDPUOJMW-BYPYZUCNSA-N"
],
"kegg.compound":[
"C01165"
],
"metanetx.chemical":[
"MNXM245"
],
"reactome.compound":[
"31339"
],
"sabiork":[
"2262"
],
"sbo":"SBO:0000247",
"seed.compound":[
"cpd00858"
]
}
},
{
"id":"histd_c",
"name":"L-Histidinol",
"compartment":"c",
"charge":1,
"formula":"C6H12N3O",
"notes":{
"original_bigg_ids":[
"histd_c"
]
},
"annotation":{
"bigg.metabolite":[
"histd"
],
"biocyc":[
"META:HISTIDINOL"
],
"chebi":[
"CHEBI:13118",
"CHEBI:57699",
"CHEBI:16255",
"CHEBI:6241",
"CHEBI:21326"
],
"hmdb":[
"HMDB03431"
],
"inchi_key":[
"ZQISRDCJNBUVMM-YFKPBYRVSA-O"
],
"kegg.compound":[
"C00860"
],
"metanetx.chemical":[
"MNXM1281"
],
"sabiork":[
"5283"
],
"sbo":"SBO:0000247",
"seed.compound":[
"cpd00641"
]
}
},
{
"id":"fosbsh_c",
"name":"Fosfomycin-bacillithiol",
"compartment":"c",
"charge":0,
"formula":"C16H27N2O14PS",
"notes":{
"original_bigg_ids":[
"fosbsh_c"
]
},
"annotation":{
"bigg.metabolite":[
"fosbsh"
],
"sbo":"SBO:0000247"
}
},
{
"id":"histrna_c",
"name":"L-Histidyl-tRNA(His)",
"compartment":"c",
"formula":"C6H8N3OR",
"notes":{
"original_bigg_ids":[
"histrna_c"
]
},
"annotation":{
"bigg.metabolite":[
"histrna"
],
"chebi":[
"CHEBI:13120",
"CHEBI:6243",
"CHEBI:29155"
],
"kegg.compound":[
"C02988"
],
"metanetx.chemical":[
"MNXM89831"
],
"reactome.compound":[
"379786",
"379764"
],
"sabiork":[
"3862"
],
"sbo":"SBO:0000247",
"seed.compound":[
"cpd12228"
]
}
},
{
"id":"glu__D_c",
"name":"D-Glutamate",
"compartment":"c",
"charge":-1,
"formula":"C5H8NO4",
"notes":{
"original_bigg_ids":[
"glu__D_c"
]
},
"annotation":{
"bigg.metabolite":[
"glu__D"
],
"biocyc":[
"META:D-GLT"
],
"chebi":[
"CHEBI:29986",
"CHEBI:12979",
"CHEBI:21023",
"CHEBI:4183",
"CHEBI:29989",
"CHEBI:21022",
"CHEBI:15966"
],
"hmdb":[
"HMDB03339"
],
"inchi_key":[
"WHUUTDBJXJRKMK-GSVOUGTGSA-M"
],
"kegg.compound":[
"C00217"
],
"metanetx.chemical":[
"MNXM331"
],
"sabiork":[
"1978"
],
"sbo":"SBO:0000247",
"seed.compound":[
"cpd00186"
]
}
},
{
"id":"glu__L_c",
"name":"L-Glutamate",
"compartment":"c",
"charge":0,
"formula":"C5H8NO4",
"notes":{
"original_bigg_ids":[
"glu__L_c"
]
},
"annotation":{
"bigg.metabolite":[
"glu__L"
],
"biocyc":[
"META:Glutamates",
"META:GLT"
],
"chebi":[
"CHEBI:76051",
"CHEBI:21301",
"CHEBI:29985",
"CHEBI:42825",
"CHEBI:29987",
"CHEBI:18237",
"CHEBI:24314",
"CHEBI:16015",
"CHEBI:13107",
"CHEBI:5431",
"CHEBI:21304",
"CHEBI:6224",
"CHEBI:14321",
"CHEBI:29988"
],
"hmdb":[
"HMDB00148",
"HMDB60475"
],
"inchi_key":[
"WHUUTDBJXJRKMK-VKHMYHEASA-M"
],
"kegg.compound":[
"C00025",
"C00302"
],
"kegg.drug":[
"D00007",
"D04341"
],
"metanetx.chemical":[
"MNXM89557"
],
"reactome.compound":[
"428614",
"29404",
"113552",
"210382"
],
"sabiork":[
"73",
"2010"
],
"sbo":"SBO:0000247",
"seed.compound":[
"cpd27177",
"cpd00023",
"cpd19002"
]
}
},
{
"id":"fpram_c",
"name":"2-(Formamido)-N1-(5-phospho-D-ribosyl)acetamidine",
"compartment":"c",
"charge":-2,
"formula":"C8H15N3O8P",
"notes":{
"original_bigg_ids":[
"fpram_c"
]
},
"annotation":{
"bigg.metabolite":[
"fpram"
],
"chebi":[
"CHEBI:18413",
"CHEBI:58478",
"CHEBI:971",
"CHEBI:11474"
],
"hmdb":[
"HMDB06211"
],
"inchi_key":[
"PMCOGCVKOAOZQM-ZRTZXPPTSA-M"
],
"metanetx.chemical":[
"MNXM479745"
],
"reactome.compound":[
"111369"
],
"sbo":"SBO:0000247"
}
},
{
"id":"glu__L_e",
"name":"L-Glutamate",
"compartment":"e",
"charge":-1,
"formula":"C5H8NO4",
"notes":{
"original_bigg_ids":[
"glu__L_e"
]
},
"annotation":{
"bigg.metabolite":[
"glu__L"
],
"biocyc":[
"META:Glutamates",
"META:GLT"
],
"chebi":[
"CHEBI:76051",
"CHEBI:21301",
"CHEBI:29985",
"CHEBI:42825",
"CHEBI:29987",
"CHEBI:18237",
"CHEBI:24314",
"CHEBI:16015",
"CHEBI:13107",
"CHEBI:5431",
"CHEBI:21304",
"CHEBI:6224",
"CHEBI:14321",
"CHEBI:29988"
],
"hmdb":[
"HMDB00148",
"HMDB60475"
],
"inchi_key":[
"WHUUTDBJXJRKMK-VKHMYHEASA-M"
],
"kegg.compound":[
"C00025",
"C00302"
],
"kegg.drug":[
"D00007",
"D04341"
],
"metanetx.chemical":[
"MNXM89557"
],
"reactome.compound":[
"428614",
"29404",
"113552",
"210382"
],
"sabiork":[
"73",
"2010"
],
"sbo":"SBO:0000247",
"seed.compound":[
"cpd27177",
"cpd00023",
"cpd19002"
]
}
},
{
"id":"hmbil_c",
"name":"Hydroxymethylbilane",
"compartment":"c",
"charge":-8,
"formula":"C40H38N4O17",
"notes":{
"original_bigg_ids":[
"hmbil_c"
]
},
"annotation":{
"bigg.metabolite":[
"hmbil"
],
"biocyc":[
"META:HYDROXYMETHYLBILANE"
],
"chebi":[
"CHEBI:14423",
"CHEBI:5809",
"CHEBI:57845",
"CHEBI:16645",
"CHEBI:24716"
],
"hmdb":[
"HMDB01137"
],
"inchi_key":[
"WDFJYRZCZIUBPR-UHFFFAOYSA-F"
],
"kegg.compound":[
"C01024"
],
"metanetx.chemical":[
"MNXM547"
],
"reactome.compound":[
"189449"
],
"sabiork":[
"5362"
],
"sbo":"SBO:0000247",
"seed.compound":[
"cpd00755"
]
}
},
{
"id":"fprica_c",
"name":"5-Formamido-1-(5-phospho-D-ribosyl)imidazole-4-carboxamide",
"compartment":"c",
"charge":-2,
"formula":"C10H13N4O9P",
"notes":{
"original_bigg_ids":[
"fprica_c"
]
},
"annotation":{
"bigg.metabolite":[
"fprica"
],
"biocyc":[
"META:PHOSPHORIBOSYL-FORMAMIDO-CARBOXAMIDE"
],
"chebi":[
"CHEBI:18967",
"CHEBI:12125",
"CHEBI:574",
"CHEBI:58467",
"CHEBI:18381"
],
"hmdb":[
"HMDB62708",
"HMDB01439"
],
"inchi_key":[
"ABCOOORLYAOBOZ-KQYNXXCUSA-L"
],
"kegg.compound":[
"C04734"
],
"metanetx.chemical":[
"MNXM456"
],
"reactome.compound":[
"111427"
],
"sabiork":[
"1892"
],
"sbo":"SBO:0000247",
"seed.compound":[
"cpd02884"
]
}
},
{
"id":"hmccms_c",
"name":"2-Hydroxy-5-methyl-cis,cis-muconic semialdehyde",
"compartment":"c",
"charge":-1,
"formula":"C7H7O4",
"notes":{
"original_bigg_ids":[
"hmccms_c"
]
},
"annotation":{
"bigg.metabolite":[
"hmccms"
],
"biocyc":[
"META:CPD-9163"
],
"chebi":[
"CHEBI:28027",
"CHEBI:1131",
"CHEBI:19614"
],
"envipath":[
"32de3cf4-e3e6-4168-956e-32fa5ddb0ce1/compound/a5f90775-c668-469a-ad3c-9c889691c479"
],
"inchi_key":[
"ADNFTGVUUFRKSK-JGDUWUCISA-M"
],
"kegg.compound":[
"C06760"
],
"metanetx.chemical":[
"MNXM2927"
],
"sbo":"SBO:0000247",
"seed.compound":[
"cpd04139"
]
}
},
{
"id":"glutrna_c",
"name":"L-Glutamyl-tRNA(Glu)",
"compartment":"c",
"charge":0,
"formula":"C5H7NO3R",
"notes":{
"original_bigg_ids":[
"glutrna_c"
]
},
"annotation":{
"bigg.metabolite":[
"glutrna"
],
"chebi":[
"CHEBI:29157",
"CHEBI:13114",
"CHEBI:6232"
],
"kegg.compound":[
"C02987"
],
"metanetx.chemical":[
"MNXM89752"
],
"reactome.compound":[
"379744",
"379751"
],
"sabiork":[
"3856"
],
"sbo":"SBO:0000247",
"seed.compound":[
"cpd12227"
]
}
},
{
"id":"frdp_c",
"name":"Farnesyl diphosphate",
"compartment":"c",
"charge":-3,
"formula":"C15H25O7P2",
"notes":{
"original_bigg_ids":[
"frdp_c"
]
},
"annotation":{
"bigg.metabolite":[
"frdp"
],
"biocyc":[
"META:FARNESYL-PP"
],
"chebi":[
"CHEBI:50277",
"CHEBI:19789",
"CHEBI:24016",
"CHEBI:12874",
"CHEBI:12854",
"CHEBI:10700",
"CHEBI:42496",
"CHEBI:175763",
"CHEBI:11488",
"CHEBI:11491",
"CHEBI:17407",
"CHEBI:14231"
],
"hmdb":[
"HMDB04201",
"HMDB00961"
],
"inchi_key":[
"VWFJDQUYCIWHTN-YFVJMOTDSA-K"
],
"kegg.compound":[
"C00448"
],
"lipidmaps":[
"LMPR0103010002"
],
"metanetx.chemical":[
"MNXM34"
],
"reactome.compound":[
"191385",
"2162257",
"4419987"
],
"sabiork":[
"5095"
],
"sbo":"SBO:0000247",
"seed.compound":[
"cpd00350"
]
}
},
{
"id":"glx_c",
"name":"Glyoxylate",
"compartment":"c",
"charge":-1,
"formula":"C2H1O3",
"notes":{
"original_bigg_ids":[
"glx_c"
]
},
"annotation":{
"bigg.metabolite":[
"glx"
],
"biocyc":[
"META:GLYOX"
],
"chebi":[
"CHEBI:24420",
"CHEBI:36655",
"CHEBI:14368",
"CHEBI:24421",
"CHEBI:42767",
"CHEBI:16891",
"CHEBI:35977",
"CHEBI:5509"
],
"envipath":[
"32de3cf4-e3e6-4168-956e-32fa5ddb0ce1/compound/cdffdb1a-3322-4cc1-9171-d857bfaa198a",
"4fd7f3e0-dd25-43ac-9453-dda3e52396e4/compound/aecbda66-6e98-4c11-aeaf-6a072f4f963c",
"5882df9c-dae1-4d80-a40e-db4724271456/compound/9dc0aa3b-447a-4b5d-8157-501b036f9626",
"650babc9-9d68-4b73-9332-11972ca26f7b/compound/43b74f4f-bc8a-4b8b-b587-c97d8e9eed48"
],
"hmdb":[
"HMDB00119"
],
"inchi_key":[
"HHLFWLYXYJOTON-UHFFFAOYSA-M"
],
"kegg.compound":[
"C00048"
],
"metanetx.chemical":[
"MNXM69"
],
"reactome.compound":[
"904849",
"389678"
],
"sabiork":[
"1838"
],
"sbo":"SBO:0000247",
"seed.compound":[
"cpd00040"
]
}
},
{
"id":"hmgcoa_c",
"name":"Hydroxymethylglutaryl CoA C27H39N7O20P3S",
"compartment":"c",
"charge":-5,
"formula":"C27H39N7O20P3S",
"notes":{
"original_bigg_ids":[
"hmgcoa_c"
]
},
"annotation":{
"bigg.metabolite":[
"hmgcoa"
],
"chebi":[
"CHEBI:11814"
],
"hmdb":[
"HMDB01375"
],
"inchi_key":[
"CABVTRNMFUVUDM-SJBCKIPMSA-I"
],
"lipidmaps":[
"LMFA07050209"
],
"metanetx.chemical":[
"MNXM36493"
],
"sabiork":[
"2029"
],
"sbo":"SBO:0000247"
}
},
{
"id":"frmd_c",
"name":"Formamide",
"compartment":"c",
"charge":0,
"formula":"CH3NO",
"notes":{
"original_bigg_ids":[
"frmd_c"
]
},
"annotation":{
"bigg.metabolite":[
"frmd"
],
"biocyc":[
"META:FORMAMIDE"
],
"chebi":[
"CHEBI:5143",
"CHEBI:14275",
"CHEBI:48431",
"CHEBI:16397",
"CHEBI:24078",
"CHEBI:40895"
],
"envipath":[
"32de3cf4-e3e6-4168-956e-32fa5ddb0ce1/compound/c7e7aadf-6427-4fd4-9762-54825dd75237"
],
"hmdb":[
"HMDB01536"
],
"inchi_key":[
"ZHNUHDYFZUAESO-UHFFFAOYSA-N"
],
"kegg.compound":[
"C00488"
],
"metanetx.chemical":[
"MNXM1231"
],
"sabiork":[
"2057"
],
"sbo":"SBO:0000247",
"seed.compound":[
"cpd00378"
]
}
},
{
"id":"hom__L_c",
"name":"L-Homoserine",
"compartment":"c",
"charge":0,
"formula":"C4H9NO3",
"notes":{
"original_bigg_ids":[
"hom__L_c"
]
},
"annotation":{
"bigg.metabolite":[
"hom__L"
],
"biocyc":[
"META:HOMO-SER"
],
"chebi":[
"CHEBI:57476",
"CHEBI:6246",
"CHEBI:21330",
"CHEBI:43131",
"CHEBI:15699",
"CHEBI:13123"
],
"hmdb":[
"HMDB00719"
],
"inchi_key":[
"UKAUYVFTDYCKQA-VKHMYHEASA-N"
],
"kegg.compound":[
"C00263"
],
"metanetx.chemical":[
"MNXM353"
],
"sabiork":[
"2001"
],
"sbo":"SBO:0000247",
"seed.compound":[
"cpd00227"
]
}
},
{
"id":"hom__L_e",
"name":"L-Homoserine",
"compartment":"e",
"charge":0,
"formula":"C4H9NO3",
"notes":{
"original_bigg_ids":[
"hom__L_e"
]
},
"annotation":{
"bigg.metabolite":[
"hom__L"
],
"biocyc":[
"META:HOMO-SER"
],
"chebi":[
"CHEBI:57476",
"CHEBI:6246",
"CHEBI:21330",
"CHEBI:43131",
"CHEBI:15699",
"CHEBI:13123"
],
"hmdb":[
"HMDB00719"
],
"inchi_key":[
"UKAUYVFTDYCKQA-VKHMYHEASA-N"
],
"kegg.compound":[
"C00263"
],
"metanetx.chemical":[
"MNXM353"
],
"sabiork":[
"2001"
],
"sbo":"SBO:0000247",
"seed.compound":[
"cpd00227"
]
}
},
{
"id":"fru_c",
"name":"D-Fructose",
"compartment":"c",
"charge":0,
"formula":"C6H12O6",
"notes":{
"original_bigg_ids":[
"fru_c"
]
},
"annotation":{
"bigg.metabolite":[
"fru"
],
"biocyc":[
"META:D-Fructopyranose",
"META:Fructofuranose",
"META:CPD-15382",
"META:FRU"
],
"chebi":[
"CHEBI:47424",
"CHEBI:28757",
"CHEBI:24110",
"CHEBI:20929",
"CHEBI:4119",
"CHEBI:15824",
"CHEBI:5172",
"CHEBI:24104",
"CHEBI:12923",
"CHEBI:4118",
"CHEBI:37714",
"CHEBI:37721",
"CHEBI:48095"
],
"hmdb":[
"HMDB62538"
],
"inchi_key":[
"RFSUNEUAIZKAJO-VRPWFDPXSA-N"
],
"kegg.compound":[
"C01496",
"C05003",
"C00095",
"C10906"
],
"kegg.drug":[
"D00114"
],
"metanetx.chemical":[
"MNXM175"
],
"reactome.compound":[
"189049",
"29532"
],
"sabiork":[
"25055",
"1463",
"1464"
],
"sbo":"SBO:0000247",
"seed.compound":[
"cpd00082",
"cpd19015",
"cpd27040"
]
}
},
{
"id":"fru_e",
"name":"D-Fructose",
"compartment":"e",
"charge":0,
"formula":"C6H12O6",
"notes":{
"original_bigg_ids":[
"fru_e"
]
},
"annotation":{
"bigg.metabolite":[
"fru"
],
"biocyc":[
"META:D-Fructopyranose",
"META:Fructofuranose",
"META:CPD-15382",
"META:FRU"
],
"chebi":[
"CHEBI:47424",
"CHEBI:28757",
"CHEBI:24110",
"CHEBI:20929",
"CHEBI:4119",
"CHEBI:15824",
"CHEBI:5172",
"CHEBI:24104",
"CHEBI:12923",
"CHEBI:4118",
"CHEBI:37714",
"CHEBI:37721",
"CHEBI:48095"
],
"hmdb":[
"HMDB62538"
],
"inchi_key":[
"RFSUNEUAIZKAJO-VRPWFDPXSA-N"
],
"kegg.compound":[
"C01496",
"C05003",
"C00095",
"C10906"
],
"kegg.drug":[
"D00114"
],
"metanetx.chemical":[
"MNXM175"
],
"reactome.compound":[
"189049",
"29532"
],
"sabiork":[
"25055",
"1463",
"1464"
],
"sbo":"SBO:0000247",
"seed.compound":[
"cpd00082",
"cpd19015",
"cpd27040"
]
}
},
{
"id":"hpglu_c",
"name":"Tetrahydropteroyltri L glutamate C24H34N8O12",
"compartment":"c",
"charge":-4,
"formula":"C24H34N8O12",
"notes":{
"original_bigg_ids":[
"hpglu_c"
]
},
"annotation":{
"bigg.metabolite":[
"hpglu"
],
"biocyc":[
"META:CPD-1301"
],
"chebi":[
"CHEBI:58140",
"CHEBI:9489",
"CHEBI:15224",
"CHEBI:17420",
"CHEBI:26920",
"CHEBI:26919"
],
"hmdb":[
"HMDB12290"
],
"inchi_key":[
"RXWVHRYZTWZATH-XSLAGTTESA-J"
],
"kegg.compound":[
"C04144"
],
"metanetx.chemical":[
"MNXM2563"
],
"sbo":"SBO:0000247",
"seed.compound":[
"cpd23695",
"cpd02555"
]
}
},
{
"id":"fruur_c",
"name":"D-Fructuronate",
"compartment":"c",
"charge":-1,
"formula":"C6H9O7",
"notes":{
"original_bigg_ids":[
"fruur_c"
]
},
"annotation":{
"bigg.metabolite":[
"fruur"
],
"biocyc":[
"META:FRUCTURONATE"
],
"chebi":[
"CHEBI:47950",
"CHEBI:59881",
"CHEBI:24113",
"CHEBI:16849",
"CHEBI:12927",
"CHEBI:20936",
"CHEBI:59863",
"CHEBI:20937",
"CHEBI:4126",
"CHEBI:24112"
],
"inchi_key":[
"PTCIWUZVDIQTOW-XDJBDKDSSA-M"
],
"kegg.compound":[
"C00905"
],
"metanetx.chemical":[
"MNXM1660"
],
"sbo":"SBO:0000247",
"seed.compound":[
"cpd00672",
"cpd27042"
]
}
},
{
"id":"hpyr_c",
"name":"Hydroxypyruvate",
"compartment":"c",
"charge":-1,
"formula":"C3H3O4",
"notes":{
"original_bigg_ids":[
"hpyr_c"
]
},
"annotation":{
"bigg.metabolite":[
"hpyr"
],
"biocyc":[
"META:OH-PYR"
],
"chebi":[
"CHEBI:20083",
"CHEBI:39999",
"CHEBI:11837",
"CHEBI:30841",
"CHEBI:5813",
"CHEBI:17180",
"CHEBI:14425",
"CHEBI:20082"
],
"envipath":[
"650babc9-9d68-4b73-9332-11972ca26f7b/compound/7db40782-1f6e-447d-aaf1-b17c4f9bd437",
"4fd7f3e0-dd25-43ac-9453-dda3e52396e4/compound/15496999-93c3-48e0-a69c-8e2ca0503508"
],
"hmdb":[
"HMDB01352"
],
"inchi_key":[
"HHDDCCUIIUWNGJ-UHFFFAOYSA-M"
],
"kegg.compound":[
"C00168"
],
"metanetx.chemical":[
"MNXM392"
],
"sabiork":[
"1959"
],
"sbo":"SBO:0000247",
"seed.compound":[
"cpd00145"
]
}
},
{
"id":"hqn_c",
"name":"Hydroquinone",
"compartment":"c",
"charge":0,
"formula":"C6H6O2",
"notes":{
"original_bigg_ids":[
"hqn_c"
]
},
"annotation":{
"bigg.metabolite":[
"hqn"
],
"biocyc":[
"META:HYDROQUINONE"
],
"chebi":[
"CHEBI:17594",
"CHEBI:24645",
"CHEBI:14416",
"CHEBI:5793"
],
"envipath":[
"32de3cf4-e3e6-4168-956e-32fa5ddb0ce1/compound/792b6781-d85c-4c1d-bd82-a082fef85353",
"650babc9-9d68-4b73-9332-11972ca26f7b/compound/019d5653-a5fc-4ab4-8c6f-47577e8ef560",
"4fd7f3e0-dd25-43ac-9453-dda3e52396e4/compound/44858aec-2eb4-41d1-a154-388fd87dccac",
"5882df9c-dae1-4d80-a40e-db4724271456/compound/33365a7e-24d4-4212-ad80-7b9a92572df5"
],
"hmdb":[
"HMDB02434"
],
"inchi_key":[
"QIGBRXMKCJKVMJ-UHFFFAOYSA-N"
],
"kegg.compound":[
"C00530"
],
"kegg.drug":[
"D00073"
],
"metanetx.chemical":[
"MNXM376"
],
"sabiork":[
"2076"
],
"sbo":"SBO:0000247",
"seed.compound":[
"cpd00415"
]
}
},
{
"id":"fuc1p__L_e",
"name":"L-Fucose 1-phosphate",
"compartment":"e",
"charge":-1,
"formula":"C6H11O8P",
"notes":{
"original_bigg_ids":[
"fuc1p__L_e"
]
},
"annotation":{
"bigg.metabolite":[
"fuc1p__L"
],
"biocyc":[
"META:CPD-488"
],
"chebi":[
"CHEBI:28319",
"CHEBI:6218",
"CHEBI:12212",
"CHEBI:57268",
"CHEBI:21294",
"CHEBI:12387"
],
"hmdb":[
"HMDB01265"
],
"inchi_key":[
"PTVXQARCLQPGIR-SXUWKVJYSA-L"
],
"kegg.compound":[
"C02985"
],
"metanetx.chemical":[
"MNXM722751"
],
"reactome.compound":[
"6787542"
],
"sabiork":[
"1605",
"28473"
],
"sbo":"SBO:0000247",
"seed.compound":[
"cpd01912"
]
}
},
{
"id":"htdol__L_c",
"name":"L-Histidinal",
"compartment":"c",
"charge":1,
"notes":{
"original_bigg_ids":[
"htdol__L_c"
]
},
"annotation":{
"bigg.metabolite":[
"htdol__L"
],
"sbo":"SBO:0000247"
}
},
{
"id":"gly_pro__L_c",
"name":"Gly pro L C7H12N2O3",
"compartment":"c",
"charge":0,
"notes":{
"original_bigg_ids":[
"gly__pro__L_c"
]
},
"annotation":{
"bigg.metabolite":[
"gly_pro__L"
],
"metanetx.chemical":[
"MNXM8670"
],
"sbo":"SBO:0000247",
"seed.compound":[
"cpd11588"
]
}
},
{
"id":"fuc__L_e",
"name":"L-Fucose",
"compartment":"e",
"charge":0,
"formula":"C6H12O5",
"notes":{
"original_bigg_ids":[
"fuc__L_e"
]
},
"annotation":{
"bigg.metabolite":[
"fuc__L"
],
"biocyc":[
"META:CPD-15619",
"META:L-fucoses"
],
"chebi":[
"CHEBI:48204"
],
"hmdb":[
"HMDB62489"
],
"inchi_key":[
"PNNNRSAQSRJVSB-KCDKBNATSA-N"
],
"metanetx.chemical":[
"MNXM40586"
],
"reactome.compound":[
"6784249"
],
"sbo":"SBO:0000247"
}
},
{
"id":"gly_pro__L_e",
"name":"Gly pro L C7H12N2O3",
"compartment":"e",
"charge":0,
"notes":{
"original_bigg_ids":[
"gly__pro__L_e"
]
},
"annotation":{
"bigg.metabolite":[
"gly_pro__L"
],
"metanetx.chemical":[
"MNXM8670"
],
"sbo":"SBO:0000247",
"seed.compound":[
"cpd11588"
]
}
},
{
"id":"gly_asn__L_c",
"name":"Gly asn L C6H11N3O4",
"compartment":"c",
"charge":0,
"formula":"C6H11N3O4",
"notes":{
"original_bigg_ids":[
"gly_asn__L_c"
]
},
"annotation":{
"bigg.metabolite":[
"gly_asn__L"
],
"metanetx.chemical":[
"MNXM8664"
],
"sbo":"SBO:0000247",
"seed.compound":[
"cpd11581"
]
}
},
{
"id":"hxan_c",
"name":"Hypoxanthine",
"compartment":"c",
"charge":0,
"formula":"C5H4N4O",
"notes":{
"original_bigg_ids":[
"hxan_c"
]
},
"annotation":{
"bigg.metabolite":[
"hxan"
],
"biocyc":[
"META:HYPOXANTHINE"
],
"chebi":[
"CHEBI:14431",
"CHEBI:43237",
"CHEBI:5841",
"CHEBI:17368",
"CHEBI:24762"
],
"hmdb":[
"HMDB00157"
],
"inchi_key":[
"FDGQSTZJBFJUBT-UHFFFAOYSA-N"
],
"kegg.compound":[
"C00262"
],
"metanetx.chemical":[
"MNXM213"
],
"reactome.compound":[
"113599"
],
"sabiork":[
"5528",
"1321"
],
"sbo":"SBO:0000247",
"seed.compound":[
"cpd00226"
]
}
},
{
"id":"hxan_e",
"name":"Hypoxanthine",
"compartment":"e",
"charge":0,
"formula":"C5H4N4O",
"notes":{
"original_bigg_ids":[
"hxan_e"
]
},
"annotation":{
"bigg.metabolite":[
"hxan"
],
"biocyc":[
"META:HYPOXANTHINE"
],
"chebi":[
"CHEBI:14431",
"CHEBI:43237",
"CHEBI:5841",
"CHEBI:17368",
"CHEBI:24762"
],
"hmdb":[
"HMDB00157"
],
"inchi_key":[
"FDGQSTZJBFJUBT-UHFFFAOYSA-N"
],
"kegg.compound":[
"C00262"
],
"metanetx.chemical":[
"MNXM213"
],
"reactome.compound":[
"113599"
],
"sabiork":[
"5528",
"1321"
],
"sbo":"SBO:0000247",
"seed.compound":[
"cpd00226"
]
}
},
{
"id":"fum_c",
"name":"Fumarate",
"compartment":"c",
"charge":-2,
"formula":"C4H2O4",
"notes":{
"original_bigg_ids":[
"fum_c"
]
},
"annotation":{
"bigg.metabolite":[
"fum"
],
"biocyc":[
"META:FUM"
],
"chebi":[
"CHEBI:36180",
"CHEBI:37155",
"CHEBI:42511",
"CHEBI:5190",
"CHEBI:18012",
"CHEBI:42743",
"CHEBI:22956",
"CHEBI:22957",
"CHEBI:24124",
"CHEBI:14284",
"CHEBI:37154",
"CHEBI:29806",
"CHEBI:22958",
"CHEBI:24122"
],
"envipath":[
"32de3cf4-e3e6-4168-956e-32fa5ddb0ce1/compound/709035ec-4868-4de8-9095-06428f6be14b"
],
"hmdb":[
"HMDB00134"
],
"inchi_key":[
"VZCYOOQTPOCHFL-OWOJBTEDSA-L"
],
"kegg.compound":[
"C00122"
],
"kegg.drug":[
"D02308"
],
"metanetx.chemical":[
"MNXM93"
],
"reactome.compound":[
"113588",
"29586"
],
"sabiork":[
"1910"
],
"sbo":"SBO:0000247",
"seed.compound":[
"cpd00106"
]
}
},
{
"id":"iad_c",
"name":"Indole 3 acetamide C10H10N2O",
"compartment":"c",
"charge":0,
"formula":"C10H10N2O",
"notes":{
"original_bigg_ids":[
"iad_c"
]
},
"annotation":{
"bigg.metabolite":[
"iad"
],
"biocyc":[
"META:CPD-237"
],
"chebi":[
"CHEBI:5904",
"CHEBI:16031",
"CHEBI:14446",
"CHEBI:24800",
"CHEBI:46118"
],
"hmdb":[
"HMDB29739"
],
"inchi_key":[
"ZOAMBXDOGPRZLP-UHFFFAOYSA-N"
],
"kegg.compound":[
"C02693"
],
"metanetx.chemical":[
"MNXM2239"
],
"sabiork":[
"6314"
],
"sbo":"SBO:0000247",
"seed.compound":[
"cpd01747"
]
}
},
{
"id":"gly_asn__L_e",
"name":"Gly asn L C6H11N3O4",
"compartment":"e",
"charge":0,
"formula":"C6H11N3O4",
"notes":{
"original_bigg_ids":[
"gly_asn__L_e"
]
},
"annotation":{
"bigg.metabolite":[
"gly_asn__L"
],
"metanetx.chemical":[
"MNXM8664"
],
"sbo":"SBO:0000247",
"seed.compound":[
"cpd11581"
]
}
},
{
"id":"fum_e",
"name":"Fumarate",
"compartment":"e",
"charge":-2,
"formula":"C4H2O4",
"notes":{
"original_bigg_ids":[
"fum_e"
]
},
"annotation":{
"bigg.metabolite":[
"fum"
],
"biocyc":[
"META:FUM"
],
"chebi":[
"CHEBI:36180",
"CHEBI:37155",
"CHEBI:42511",
"CHEBI:5190",
"CHEBI:18012",
"CHEBI:42743",
"CHEBI:22956",
"CHEBI:22957",
"CHEBI:24124",
"CHEBI:14284",
"CHEBI:37154",
"CHEBI:29806",
"CHEBI:22958",
"CHEBI:24122"
],
"envipath":[
"32de3cf4-e3e6-4168-956e-32fa5ddb0ce1/compound/709035ec-4868-4de8-9095-06428f6be14b"
],
"hmdb":[
"HMDB00134"
],
"inchi_key":[
"VZCYOOQTPOCHFL-OWOJBTEDSA-L"
],
"kegg.compound":[
"C00122"
],
"kegg.drug":[
"D02308"
],
"metanetx.chemical":[
"MNXM93"
],
"reactome.compound":[
"113588",
"29586"
],
"sabiork":[
"1910"
],
"sbo":"SBO:0000247",
"seed.compound":[
"cpd00106"
]
}
},
{
"id":"gly_asp__L_c",
"name":"Gly asp L C6H9N2O5",
"compartment":"c",
"charge":-1,
"formula":"C6H9N2O5",
"notes":{
"original_bigg_ids":[
"gly_asp__L_c"
]
},
"annotation":{
"bigg.metabolite":[
"gly_asp__L"
],
"biocyc":[
"META:CPD-13406"
],
"chebi":[
"CHEBI:73804"
],
"hmdb":[
"HMDB28837"
],
"inchi_key":[
"SCCPDJAQCXWPTF-VKHMYHEASA-M"
],
"metanetx.chemical":[
"MNXM722983"
],
"sabiork":[
"26824"
],
"sbo":"SBO:0000247",
"seed.compound":[
"cpd30701",
"cpd11589"
]
}
},
{
"id":"ibcoa_c",
"name":"Isobutyryl-CoA",
"compartment":"c",
"charge":0,
"formula":"C25H38N7O17P3S",
"notes":{
"original_bigg_ids":[
"ibcoa_c"
]
},
"annotation":{
"bigg.metabolite":[
"ibcoa"
],
"biocyc":[
"META:ISOBUTYRYL-COA"
],
"chebi":[
"CHEBI:11629",
"CHEBI:57338",
"CHEBI:1214",
"CHEBI:15479",
"CHEBI:19712",
"CHEBI:41634",
"CHEBI:12754"
],
"envipath":[
"32de3cf4-e3e6-4168-956e-32fa5ddb0ce1/compound/f0cf0f7f-ee44-4653-86ea-22cfc21bed36"
],
"hmdb":[
"HMDB01243"
],
"inchi_key":[
"AEWHYWSPVRZHCT-NDZSKPAWSA-J"
],
"kegg.compound":[
"C00630"
],
"lipidmaps":[
"LMFA07050331"
],
"metanetx.chemical":[
"MNXM470"
],
"reactome.compound":[
"70851"
],
"sabiork":[
"2125"
],
"sbo":"SBO:0000247",
"seed.compound":[
"cpd00481"
]
}
},
{
"id":"g1p_c",
"name":"D-Glucose 1-phosphate",
"compartment":"c",
"charge":-2,
"formula":"C6H11O9P",
"notes":{
"original_bigg_ids":[
"g1p_c"
]
},
"annotation":{
"bigg.metabolite":[
"g1p"
],
"biocyc":[
"META:D-glucose-1-phosphates",
"META:GLC-1-P"
],
"chebi":[
"CHEBI:10246",
"CHEBI:42623",
"CHEBI:12967",
"CHEBI:12320",
"CHEBI:29042",
"CHEBI:4169",
"CHEBI:58601",
"CHEBI:57629",
"CHEBI:16077",
"CHEBI:21001",
"CHEBI:12970",
"CHEBI:21004"
],
"hmdb":[
"HMDB01586",
"HMDB01306"
],
"inchi_key":[
"HXXFSFRBOHSIMQ-GASJEMHNSA-L"
],
"kegg.compound":[
"C00103"
],
"metanetx.chemical":[
"MNXM89588"
],
"reactome.compound":[
"29548"
],
"sabiork":[
"1450",
"23742",
"1298"
],
"sbo":"SBO:0000247",
"seed.compound":[
"cpd00089",
"cpd28817"
]
}
},
{
"id":"ichor_c",
"name":"Isochorismate",
"compartment":"c",
"charge":-2,
"formula":"C10H8O6",
"notes":{
"original_bigg_ids":[
"ichor_c"
]
},
"annotation":{
"bigg.metabolite":[
"ichor"
],
"biocyc":[
"META:ISOCHORISMATE"
],
"chebi":[
"CHEBI:24883",
"CHEBI:17582",
"CHEBI:14464",
"CHEBI:5997",
"CHEBI:29780"
],
"inchi_key":[
"NTGWPRCCOQCMGE-YUMQZZPRSA-L"
],
"kegg.compound":[
"C00885"
],
"metanetx.chemical":[
"MNXM799"
],
"sabiork":[
"5298"
],
"sbo":"SBO:0000247",
"seed.compound":[
"cpd00658"
]
}
},
{
"id":"gly_asp__L_e",
"name":"Gly asp L C6H9N2O5",
"compartment":"e",
"charge":-1,
"formula":"C6H9N2O5",
"notes":{
"original_bigg_ids":[
"gly_asp__L_e"
]
},
"annotation":{
"bigg.metabolite":[
"gly_asp__L"
],
"biocyc":[
"META:CPD-13406"
],
"chebi":[
"CHEBI:73804"
],
"hmdb":[
"HMDB28837"
],
"inchi_key":[
"SCCPDJAQCXWPTF-VKHMYHEASA-M"
],
"metanetx.chemical":[
"MNXM722983"
],
"sabiork":[
"26824"
],
"sbo":"SBO:0000247",
"seed.compound":[
"cpd30701",
"cpd11589"
]
}
},
{
"id":"g1p_e",
"name":"D-Glucose 1-phosphate",
"compartment":"e",
"charge":-2,
"formula":"C6H11O9P",
"notes":{
"original_bigg_ids":[
"g1p_e"
]
},
"annotation":{
"bigg.metabolite":[
"g1p"
],
"biocyc":[
"META:D-glucose-1-phosphates",
"META:GLC-1-P"
],
"chebi":[
"CHEBI:10246",
"CHEBI:42623",
"CHEBI:12967",
"CHEBI:12320",
"CHEBI:29042",
"CHEBI:4169",
"CHEBI:58601",
"CHEBI:57629",
"CHEBI:16077",
"CHEBI:21001",
"CHEBI:12970",
"CHEBI:21004"
],
"hmdb":[
"HMDB01586",
"HMDB01306"
],
"inchi_key":[
"HXXFSFRBOHSIMQ-GASJEMHNSA-L"
],
"kegg.compound":[
"C00103"
],
"metanetx.chemical":[
"MNXM89588"
],
"reactome.compound":[
"29548"
],
"sabiork":[
"1450",
"23742",
"1298"
],
"sbo":"SBO:0000247",
"seed.compound":[
"cpd00089",
"cpd28817"
]
}
},
{
"id":"gly_c",
"name":"Glycine",
"compartment":"c",
"charge":0,
"formula":"C2H5NO2",
"notes":{
"original_bigg_ids":[
"gly_c"
]
},
"annotation":{
"bigg.metabolite":[
"gly"
],
"biocyc":[
"META:GLY"
],
"chebi":[
"CHEBI:32508",
"CHEBI:32507",
"CHEBI:15428",
"CHEBI:42964",
"CHEBI:14344",
"CHEBI:24368",
"CHEBI:10792",
"CHEBI:5460",
"CHEBI:57305"
],
"envipath":[
"32de3cf4-e3e6-4168-956e-32fa5ddb0ce1/compound/19441357-44af-48e1-b5ac-0e48c8dcbb87",
"650babc9-9d68-4b73-9332-11972ca26f7b/compound/870d7ca5-6659-40eb-8b5d-858bd29cddaa"
],
"hmdb":[
"HMDB00123"
],
"inchi_key":[
"DHMQDGOQFOQNFH-UHFFFAOYSA-N"
],
"kegg.compound":[
"C00037"
],
"kegg.drug":[
"D00011"
],
"metanetx.chemical":[
"MNXM29"
],
"reactome.compound":[
"29424",
"193446",
"113545",
"159549",
"266029"
],
"sabiork":[
"66"
],
"sbo":"SBO:0000247",
"seed.compound":[
"cpd00033"
]
}
},
{
"id":"icit_c",
"name":"Isocitrate",
"compartment":"c",
"charge":-3,
"formula":"C6H5O7",
"notes":{
"original_bigg_ids":[
"icit_c"
]
},
"annotation":{
"bigg.metabolite":[
"icit"
],
"chebi":[
"CHEBI:16087",
"CHEBI:36454",
"CHEBI:5998",
"CHEBI:24886",
"CHEBI:36453",
"CHEBI:14465",
"CHEBI:30887",
"CHEBI:24884"
],
"hmdb":[
"HMDB00193"
],
"inchi_key":[
"ODBLHEXUDAPZAU-UHFFFAOYSA-K"
],
"kegg.compound":[
"C00311"
],
"metanetx.chemical":[
"MNXM89661"
],
"sabiork":[
"2013"
],
"sbo":"SBO:0000247",
"seed.compound":[
"cpd00260"
]
}
},
{
"id":"g3p_c",
"name":"Glyceraldehyde 3-phosphate",
"compartment":"c",
"charge":-2,
"formula":"C3H5O6P",
"notes":{
"original_bigg_ids":[
"g3p_c"
]
},
"annotation":{
"bigg.metabolite":[
"g3p"
],
"biocyc":[
"META:GAP"
],
"chebi":[
"CHEBI:5446",
"CHEBI:14333",
"CHEBI:12984",
"CHEBI:181",
"CHEBI:17138",
"CHEBI:21026",
"CHEBI:12983",
"CHEBI:18324",
"CHEBI:58027",
"CHEBI:59776",
"CHEBI:29052"
],
"hmdb":[
"HMDB01112"
],
"inchi_key":[
"LXJXRIRHZLFYRP-VKHMYHEASA-L"
],
"kegg.compound":[
"C00661",
"C00118"
],
"metanetx.chemical":[
"MNXM74"
],
"reactome.compound":[
"29578"
],
"sabiork":[
"27",
"1687"
],
"sbo":"SBO:0000247",
"seed.compound":[
"cpd00102",
"cpd19005"
]
}
},
{
"id":"idp_c",
"name":"IDP C10H11N4O11P2",
"compartment":"c",
"charge":-3,
"formula":"C10H11N4O11P2",
"notes":{
"original_bigg_ids":[
"idp_c"
]
},
"annotation":{
"bigg.metabolite":[
"idp"
],
"biocyc":[
"META:IDP"
],
"chebi":[
"CHEBI:17808",
"CHEBI:58280",
"CHEBI:43252",
"CHEBI:19270",
"CHEBI:13371",
"CHEBI:5848"
],
"hmdb":[
"HMDB03335"
],
"inchi_key":[
"JPXZQMKKFWMMGK-KQYNXXCUSA-K"
],
"kegg.compound":[
"C00104"
],
"metanetx.chemical":[
"MNXM495"
],
"reactome.compound":[
"2509811"
],
"sabiork":[
"1299"
],
"sbo":"SBO:0000247",
"seed.compound":[
"cpd00090"
]
}
},
{
"id":"gly_cys_c",
"name":"Gly-Cys",
"compartment":"c",
"charge":0,
"notes":{
"original_bigg_ids":[
"gly_cys_c"
]
},
"annotation":{
"bigg.metabolite":[
"gly_cys"
],
"sbo":"SBO:0000247"
}
},
{
"id":"g3pc_e",
"name":"Sn-Glycero-3-phosphocholine",
"compartment":"e",
"charge":0,
"formula":"C8H20NO6P",
"notes":{
"original_bigg_ids":[
"g3pc_e"
]
},
"annotation":{
"bigg.metabolite":[
"g3pc"
],
"biocyc":[
"META:L-1-GLYCERO-PHOSPHORYLCHOLINE"
],
"chebi":[
"CHEBI:55397",
"CHEBI:76433",
"CHEBI:26697",
"CHEBI:12847",
"CHEBI:14343",
"CHEBI:10646",
"CHEBI:16870",
"CHEBI:41458",
"CHEBI:12841"
],
"inchi_key":[
"SUHOQUVVVLNYQR-MRVPVSSYSA-N"
],
"kegg.compound":[
"C00670"
],
"kegg.drug":[
"D07349"
],
"metanetx.chemical":[
"MNXM367"
],
"reactome.compound":[
"1498750"
],
"sabiork":[
"5173"
],
"sbo":"SBO:0000247",
"seed.compound":[
"cpd00507"
]
}
},
{
"id":"gly_cys_e",
"name":"Gly-Cys",
"compartment":"e",
"charge":0,
"notes":{
"original_bigg_ids":[
"gly_cys_e"
]
},
"annotation":{
"bigg.metabolite":[
"gly_cys"
],
"sbo":"SBO:0000247"
}
},
{
"id":"ile__L_c",
"name":"L-Isoleucine",
"compartment":"c",
"charge":0,
"formula":"C6H13NO2",
"notes":{
"original_bigg_ids":[
"ile__L_c"
]
},
"annotation":{
"bigg.metabolite":[
"ile__L"
],
"biocyc":[
"META:ILE"
],
"chebi":[
"CHEBI:43290",
"CHEBI:32604",
"CHEBI:43342",
"CHEBI:32605",
"CHEBI:17191",
"CHEBI:21344",
"CHEBI:13127",
"CHEBI:43366",
"CHEBI:6255",
"CHEBI:32613",
"CHEBI:32612",
"CHEBI:24898",
"CHEBI:58045"
],
"hmdb":[
"HMDB00172"
],
"inchi_key":[
"AGPKZVBTJJNPAG-WHFBIAKZSA-N"
],
"kegg.compound":[
"C00407"
],
"kegg.drug":[
"D00065"
],
"lipidmaps":[
"LMFA01100047"
],
"metanetx.chemical":[
"MNXM231"
],
"reactome.compound":[
"30102",
"113537"
],
"sabiork":[
"70",
"23116"
],
"sbo":"SBO:0000247",
"seed.compound":[
"cpd00322"
]
}
},
{
"id":"g3pe_e",
"name":"Sn-Glycero-3-phosphoethanolamine",
"compartment":"e",
"charge":0,
"formula":"C5H14NO6P",
"notes":{
"original_bigg_ids":[
"g3pe_e"
]
},
"annotation":{
"bigg.metabolite":[
"g3pe"
],
"biocyc":[
"META:L-1-GLYCEROPHOSPHORYLETHANOL-AMINE"
],
"chebi":[
"CHEBI:57952",
"CHEBI:10647",
"CHEBI:12842",
"CHEBI:16929",
"CHEBI:26699"
],
"hmdb":[
"HMDB59660"
],
"inchi_key":[
"JZNWSCPGTDBMEW-YFKPBYRVSA-N"
],
"kegg.compound":[
"C01233"
],
"metanetx.chemical":[
"MNXM368"
],
"reactome.compound":[
"1524023"
],
"sabiork":[
"3824"
],
"sbo":"SBO:0000247",
"seed.compound":[
"cpd00908"
]
}
},
{
"id":"ile__L_e",
"name":"L-Isoleucine",
"compartment":"e",
"charge":0,
"formula":"C6H13NO2",
"notes":{
"original_bigg_ids":[
"ile__L_e"
]
},
"annotation":{
"bigg.metabolite":[
"ile__L"
],
"biocyc":[
"META:ILE"
],
"chebi":[
"CHEBI:43290",
"CHEBI:32604",
"CHEBI:43342",
"CHEBI:32605",
"CHEBI:17191",
"CHEBI:21344",
"CHEBI:13127",
"CHEBI:43366",
"CHEBI:6255",
"CHEBI:32613",
"CHEBI:32612",
"CHEBI:24898",
"CHEBI:58045"
],
"hmdb":[
"HMDB00172"
],
"inchi_key":[
"AGPKZVBTJJNPAG-WHFBIAKZSA-N"
],
"kegg.compound":[
"C00407"
],
"kegg.drug":[
"D00065"
],
"lipidmaps":[
"LMFA01100047"
],
"metanetx.chemical":[
"MNXM231"
],
"reactome.compound":[
"30102",
"113537"
],
"sabiork":[
"70",
"23116"
],
"sbo":"SBO:0000247",
"seed.compound":[
"cpd00322"
]
}
},
{
"id":"gly_e",
"name":"Glycine",
"compartment":"e",
"charge":0,
"formula":"C2H5NO2",
"notes":{
"original_bigg_ids":[
"gly_e"
]
},
"annotation":{
"bigg.metabolite":[
"gly"
],
"biocyc":[
"META:GLY"
],
"chebi":[
"CHEBI:32508",
"CHEBI:32507",
"CHEBI:15428",
"CHEBI:42964",
"CHEBI:14344",
"CHEBI:24368",
"CHEBI:10792",
"CHEBI:5460",
"CHEBI:57305"
],
"envipath":[
"32de3cf4-e3e6-4168-956e-32fa5ddb0ce1/compound/19441357-44af-48e1-b5ac-0e48c8dcbb87",
"650babc9-9d68-4b73-9332-11972ca26f7b/compound/870d7ca5-6659-40eb-8b5d-858bd29cddaa"
],
"hmdb":[
"HMDB00123"
],
"inchi_key":[
"DHMQDGOQFOQNFH-UHFFFAOYSA-N"
],
"kegg.compound":[
"C00037"
],
"kegg.drug":[
"D00011"
],
"metanetx.chemical":[
"MNXM29"
],
"reactome.compound":[
"29424",
"193446",
"113545",
"159549",
"266029"
],
"sabiork":[
"66"
],
"sbo":"SBO:0000247",
"seed.compound":[
"cpd00033"
]
}
},
{
"id":"gly_gln_c",
"name":"Gly-Gln",
"compartment":"c",
"charge":0,
"notes":{
"original_bigg_ids":[
"gly_gln_c"
]
},
"annotation":{
"bigg.metabolite":[
"gly_gln"
],
"sbo":"SBO:0000247"
}
},
{
"id":"g3pg_e",
"name":"Glycerophosphoglycerol",
"compartment":"e",
"charge":-1,
"formula":"C6H14O8P",
"notes":{
"original_bigg_ids":[
"g3pg_e"
]
},
"annotation":{
"bigg.metabolite":[
"g3pg"
],
"biocyc":[
"META:GLYCEROPHOSPHOGLYCEROL"
],
"chebi":[
"CHEBI:61933",
"CHEBI:5457"
],
"inchi_key":[
"LLCSXHMJULHSJN-UHFFFAOYSA-M"
],
"kegg.compound":[
"C03274"
],
"metanetx.chemical":[
"MNXM598"
],
"sabiork":[
"6520"
],
"sbo":"SBO:0000247",
"seed.compound":[
"cpd02090"
],
"slm":[
"000001190"
]
}
},
{
"id":"gly_gln_e",
"name":"Gly-Gln",
"compartment":"e",
"charge":0,
"notes":{
"original_bigg_ids":[
"gly_gln_e"
]
},
"annotation":{
"bigg.metabolite":[
"gly_gln"
],
"sbo":"SBO:0000247"
}
},
{
"id":"iletrna_c",
"name":"L-Isoleucyl-tRNA(Ile)",
"compartment":"c",
"charge":1,
"formula":"C6H12NOR",
"notes":{
"original_bigg_ids":[
"iletrna_c"
]
},
"annotation":{
"bigg.metabolite":[
"iletrna"
],
"chebi":[
"CHEBI:13128",
"CHEBI:6256",
"CHEBI:29160"
],
"kegg.compound":[
"C03127"
],
"metanetx.chemical":[
"MNXM89832"
],
"reactome.compound":[
"379787",
"379769"
],
"sabiork":[
"3853"
],
"sbo":"SBO:0000247",
"seed.compound":[
"cpd12256"
]
}
},
{
"id":"g3pi_c",
"name":"Sn-Glycero-3-phospho-1-inositol",
"compartment":"c",
"charge":-1,
"formula":"C9H18O11P",
"notes":{
"original_bigg_ids":[
"g3pi_c"
]
},
"annotation":{
"bigg.metabolite":[
"g3pi"
],
"biocyc":[
"META:CPD-541"
],
"chebi":[
"CHEBI:26695",
"CHEBI:64715",
"CHEBI:58444",
"CHEBI:18321",
"CHEBI:10645",
"CHEBI:11200"
],
"hmdb":[
"HMDB11649"
],
"inchi_key":[
"BMVUIWJCUQSHLZ-UJGXJMNGSA-M"
],
"kegg.compound":[
"C01225"
],
"metanetx.chemical":[
"MNXM1517"
],
"reactome.compound":[
"6813734"
],
"sabiork":[
"5457"
],
"sbo":"SBO:0000247",
"seed.compound":[
"cpd00902"
]
}
},
{
"id":"gly_glu__L_c",
"name":"Gly glu L C7H11N2O5",
"compartment":"c",
"charge":-1,
"formula":"C7H11N2O5",
"notes":{
"original_bigg_ids":[
"gly_glu__L_c"
]
},
"annotation":{
"bigg.metabolite":[
"gly_glu__L"
],
"metanetx.chemical":[
"MNXM8667"
],
"sbo":"SBO:0000247",
"seed.compound":[
"cpd11592"
]
}
},
{
"id":"g3ps_e",
"name":"Glycerophosphoserine",
"compartment":"e",
"charge":-1,
"formula":"C6H13NO8P",
"notes":{
"original_bigg_ids":[
"g3ps_e"
]
},
"annotation":{
"bigg.metabolite":[
"g3ps"
],
"biocyc":[
"META:CPD0-2030"
],
"chebi":[
"CHEBI:64765",
"CHEBI:64945",
"CHEBI:61931",
"CHEBI:62013"
],
"inchi_key":[
"ZWZWYGMENQVNFU-UHNVWZDZSA-M"
],
"metanetx.chemical":[
"MNXM97117"
],
"sabiork":[
"27671"
],
"sbo":"SBO:0000247",
"seed.compound":[
"cpd15468"
],
"slm":[
"000001192"
]
}
},
{
"id":"gly_glu__L_e",
"name":"Gly glu L C7H11N2O5",
"compartment":"e",
"charge":-1,
"formula":"C7H11N2O5",
"notes":{
"original_bigg_ids":[
"gly_glu__L_e"
]
},
"annotation":{
"bigg.metabolite":[
"gly_glu__L"
],
"metanetx.chemical":[
"MNXM8667"
],
"sbo":"SBO:0000247",
"seed.compound":[
"cpd11592"
]
}
},
{
"id":"im4ac_c",
"name":"Imidazole-4-acetate",
"compartment":"c",
"charge":-1,
"formula":"C5H5N2O2",
"notes":{
"original_bigg_ids":[
"im4ac_c"
]
},
"annotation":{
"bigg.metabolite":[
"im4ac"
],
"biocyc":[
"META:4-IMIDAZOLEACETATE"
],
"chebi":[
"CHEBI:24776",
"CHEBI:43615",
"CHEBI:14435",
"CHEBI:57969",
"CHEBI:24777",
"CHEBI:12017",
"CHEBI:5875",
"CHEBI:16974",
"CHEBI:70804"
],
"hmdb":[
"HMDB60261",
"HMDB02024"
],
"inchi_key":[
"PRJKNHOMHKJCEJ-UHFFFAOYSA-M"
],
"kegg.compound":[
"C02835"
],
"metanetx.chemical":[
"MNXM1330"
],
"sabiork":[
"2541"
],
"sbo":"SBO:0000247",
"seed.compound":[
"cpd01831"
]
}
},
{
"id":"g44dpnspo_c",
"name":"Glucosyl-4,4'-diaponeurosporenoate",
"compartment":"c",
"formula":"C36H50O7",
"notes":{
"original_bigg_ids":[
"g44dpnspo_c"
]
},
"annotation":{
"bigg.metabolite":[
"g44dpnspo"
],
"sbo":"SBO:0000247"
}
},
{
"id":"im4act_c",
"name":"Imidazole-4-acetaldehyde",
"compartment":"c",
"charge":0,
"formula":"C5H6N2O",
"notes":{
"original_bigg_ids":[
"im4act_c"
]
},
"annotation":{
"bigg.metabolite":[
"im4act"
],
"biocyc":[
"META:IMIDAZOLE_ACETALDEHYDE"
],
"chebi":[
"CHEBI:5874",
"CHEBI:27398",
"CHEBI:24775"
],
"hmdb":[
"HMDB06237",
"HMDB03905"
],
"inchi_key":[
"MQSRGWNVEZRLDK-UHFFFAOYSA-N"
],
"kegg.compound":[
"C05130"
],
"metanetx.chemical":[
"MNXM1745"
],
"reactome.compound":[
"5696128"
],
"sabiork":[
"7754"
],
"sbo":"SBO:0000247",
"seed.compound":[
"cpd03052"
]
}
},
{
"id":"gly_leu_c",
"name":"Gly-Leu",
"compartment":"c",
"charge":0,
"notes":{
"original_bigg_ids":[
"gly_leu_c"
]
},
"annotation":{
"bigg.metabolite":[
"gly_leu"
],
"sbo":"SBO:0000247"
}
},
{
"id":"g6p_B_c",
"name":"Beta D glucose 6 phosphate C6H11O9P",
"compartment":"c",
"charge":-1,
"formula":"C6H11O9P",
"notes":{
"original_bigg_ids":[
"g6p__B_c"
]
},
"annotation":{
"bigg.metabolite":[
"g6p_B"
],
"biocyc":[
"META:GLC-6-P"
],
"chebi":[
"CHEBI:10399",
"CHEBI:58247",
"CHEBI:42755",
"CHEBI:12375",
"CHEBI:41041",
"CHEBI:17719",
"CHEBI:22797"
],
"hmdb":[
"HMDB03498"
],
"inchi_key":[
"NBSCHQHZLSJFNQ-VFUOTHLCSA-L"
],
"kegg.compound":[
"C01172"
],
"metanetx.chemical":[
"MNXM508"
],
"sabiork":[
"1357"
],
"sbo":"SBO:0000247",
"seed.compound":[
"cpd00863"
]
}
},
{
"id":"gly_leu_e",
"name":"Gly-Leu",
"compartment":"e",
"charge":0,
"notes":{
"original_bigg_ids":[
"gly_leu_e"
]
},
"annotation":{
"bigg.metabolite":[
"gly_leu"
],
"sbo":"SBO:0000247"
}
},
{
"id":"gly_met_c",
"name":"Gly-Met",
"compartment":"c",
"charge":0,
"notes":{
"original_bigg_ids":[
"gly_met_c"
]
},
"annotation":{
"bigg.metabolite":[
"gly_met"
],
"sbo":"SBO:0000247"
}
},
{
"id":"imacp_c",
"name":"3-(Imidazol-4-yl)-2-oxopropyl phosphate",
"compartment":"c",
"charge":-2,
"formula":"C6H7N2O5P",
"notes":{
"original_bigg_ids":[
"imacp_c"
]
},
"annotation":{
"bigg.metabolite":[
"imacp"
],
"biocyc":[
"META:IMIDAZOLE-ACETOL-P"
],
"chebi":[
"CHEBI:57766",
"CHEBI:1437",
"CHEBI:16426",
"CHEBI:19941",
"CHEBI:11736"
],
"hmdb":[
"HMDB12236"
],
"inchi_key":[
"YCFFMSOLUMRAMD-UHFFFAOYSA-L"
],
"kegg.compound":[
"C01267"
],
"metanetx.chemical":[
"MNXM1456"
],
"sabiork":[
"5486"
],
"sbo":"SBO:0000247",
"seed.compound":[
"cpd00930"
]
}
},
{
"id":"imp_c",
"name":"IMP C10H11N4O8P",
"compartment":"c",
"charge":-2,
"formula":"C10H11N4O8P",
"notes":{
"original_bigg_ids":[
"imp_c"
]
},
"annotation":{
"bigg.metabolite":[
"imp"
],
"biocyc":[
"META:IMP"
],
"chebi":[
"CHEBI:43524",
"CHEBI:13373",
"CHEBI:43528",
"CHEBI:19271",
"CHEBI:58053",
"CHEBI:12063",
"CHEBI:43611",
"CHEBI:5849",
"CHEBI:43563",
"CHEBI:12057",
"CHEBI:14457",
"CHEBI:43475",
"CHEBI:43418",
"CHEBI:17202",
"CHEBI:47501",
"CHEBI:13372"
],
"hmdb":[
"HMDB00175"
],
"inchi_key":[
"GRSZFWQUAKGDAV-KQYNXXCUSA-L"
],
"kegg.compound":[
"C00130"
],
"metanetx.chemical":[
"MNXM125"
],
"reactome.compound":[
"2509792",
"29602"
],
"sabiork":[
"1306"
],
"sbo":"SBO:0000247",
"seed.compound":[
"cpd00114"
]
}
},
{
"id":"g6p_c",
"name":"D-Glucose 6-phosphate",
"compartment":"c",
"charge":-2,
"formula":"C6H11O9P",
"notes":{
"original_bigg_ids":[
"g6p_c"
]
},
"annotation":{
"bigg.metabolite":[
"g6p"
],
"biocyc":[
"META:D-glucopyranose-6-phosphate"
],
"chebi":[
"CHEBI:61548",
"CHEBI:14314",
"CHEBI:4170"
],
"hmdb":[
"HMDB01549",
"HMDB01401",
"HMDB06793"
],
"inchi_key":[
"NBSCHQHZLSJFNQ-GASJEMHNSA-L"
],
"kegg.compound":[
"C00092"
],
"metanetx.chemical":[
"MNXM160"
],
"reactome.compound":[
"1629756"
],
"sabiork":[
"1404",
"1405"
],
"sbo":"SBO:0000247",
"seed.compound":[
"cpd00079",
"cpd26836"
]
}
},
{
"id":"gly_met_e",
"name":"Gly-Met",
"compartment":"e",
"charge":0,
"notes":{
"original_bigg_ids":[
"gly_met_e"
]
},
"annotation":{
"bigg.metabolite":[
"gly_met"
],
"sbo":"SBO:0000247"
}
},
{
"id":"ind3ac_c",
"name":"Indole 3 acetate C10H8NO2",
"compartment":"c",
"charge":-1,
"formula":"C10H8NO2",
"notes":{
"original_bigg_ids":[
"ind3ac_c"
]
},
"annotation":{
"bigg.metabolite":[
"ind3ac"
],
"biocyc":[
"META:INDOLE_ACETATE_AUXIN"
],
"chebi":[
"CHEBI:14452",
"CHEBI:24802",
"CHEBI:5905",
"CHEBI:30854",
"CHEBI:16411",
"CHEBI:24801",
"CHEBI:14447"
],
"hmdb":[
"HMDB00197"
],
"inchi_key":[
"SEOVTRFCIGRIMH-UHFFFAOYSA-M"
],
"kegg.compound":[
"C00954"
],
"metanetx.chemical":[
"MNXM383"
],
"sabiork":[
"5333"
],
"sbo":"SBO:0000247",
"seed.compound":[
"cpd00703"
]
}
},
{
"id":"g6p_e",
"name":"D-Glucose 6-phosphate",
"compartment":"e",
"charge":-2,
"formula":"C6H11O9P",
"notes":{
"original_bigg_ids":[
"g6p_e"
]
},
"annotation":{
"bigg.metabolite":[
"g6p"
],
"biocyc":[
"META:D-glucopyranose-6-phosphate"
],
"chebi":[
"CHEBI:61548",
"CHEBI:14314",
"CHEBI:4170"
],
"hmdb":[
"HMDB01549",
"HMDB01401",
"HMDB06793"
],
"inchi_key":[
"NBSCHQHZLSJFNQ-GASJEMHNSA-L"
],
"kegg.compound":[
"C00092"
],
"metanetx.chemical":[
"MNXM160"
],
"reactome.compound":[
"1629756"
],
"sabiork":[
"1404",
"1405"
],
"sbo":"SBO:0000247",
"seed.compound":[
"cpd00079",
"cpd26836"
]
}
},
{
"id":"indole_c",
"name":"Indole",
"compartment":"c",
"charge":0,
"formula":"C8H7N",
"notes":{
"original_bigg_ids":[
"indole_c"
]
},
"annotation":{
"bigg.metabolite":[
"indole"
],
"biocyc":[
"META:INDOLE"
],
"chebi":[
"CHEBI:43537",
"CHEBI:16881",
"CHEBI:35579",
"CHEBI:14444",
"CHEBI:5900",
"CHEBI:24794",
"CHEBI:35581"
],
"hmdb":[
"HMDB00738"
],
"inchi_key":[
"SIKJAQJRHWYJAI-UHFFFAOYSA-N"
],
"kegg.compound":[
"C00463"
],
"metanetx.chemical":[
"MNXM377"
],
"reactome.compound":[
"216547"
],
"sabiork":[
"5101"
],
"sbo":"SBO:0000247",
"seed.compound":[
"cpd00359"
]
}
},
{
"id":"gly_phe_c",
"name":"Gly-Phe",
"compartment":"c",
"charge":0,
"notes":{
"original_bigg_ids":[
"gly_phe_c"
]
},
"annotation":{
"bigg.metabolite":[
"gly_phe"
],
"sbo":"SBO:0000247"
}
},
{
"id":"gal1p_c",
"name":"Alpha-D-Galactose 1-phosphate",
"compartment":"c",
"charge":-2,
"formula":"C6H11O9P",
"notes":{
"original_bigg_ids":[
"gal1p_c"
]
},
"annotation":{
"bigg.metabolite":[
"gal1p"
],
"biocyc":[
"META:GALACTOSE-1P"
],
"chebi":[
"CHEBI:42878",
"CHEBI:37480",
"CHEBI:12306",
"CHEBI:4140",
"CHEBI:58336",
"CHEBI:22374",
"CHEBI:12305",
"CHEBI:10232",
"CHEBI:20957",
"CHEBI:17973",
"CHEBI:59011"
],
"hmdb":[
"HMDB00645",
"HMDB62705",
"HMDB03359"
],
"inchi_key":[
"HXXFSFRBOHSIMQ-FPRJBGLDSA-L"
],
"kegg.compound":[
"C00446",
"C03384"
],
"metanetx.chemical":[
"MNXM336"
],
"reactome.compound":[
"30170"
],
"sabiork":[
"1381",
"24789",
"1495"
],
"sbo":"SBO:0000247",
"seed.compound":[
"cpd19025",
"cpd00348"
]
}
},
{
"id":"gly_phe_e",
"name":"Gly-Phe",
"compartment":"e",
"charge":0,
"notes":{
"original_bigg_ids":[
"gly_phe_e"
]
},
"annotation":{
"bigg.metabolite":[
"gly_phe"
],
"sbo":"SBO:0000247"
}
},
{
"id":"inost_c",
"name":"Myo-Inositol",
"compartment":"c",
"charge":0,
"formula":"C6H12O6",
"notes":{
"original_bigg_ids":[
"inost_c"
]
},
"annotation":{
"bigg.metabolite":[
"inost"
],
"biocyc":[
"META:CPD-8052",
"META:MYO-INOSITOL"
],
"chebi":[
"CHEBI:4200",
"CHEBI:12826",
"CHEBI:17268",
"CHEBI:27372",
"CHEBI:43559",
"CHEBI:25451",
"CHEBI:19183",
"CHEBI:24848",
"CHEBI:10601",
"CHEBI:52772",
"CHEBI:12831"
],
"hmdb":[
"HMDB02256",
"HMDB00211",
"HMDB34220"
],
"inchi_key":[
"CDAISMWEOUEBRE-GPIVLXJGSA-N"
],
"kegg.compound":[
"C00137",
"C19891"
],
"kegg.drug":[
"D08079"
],
"metanetx.chemical":[
"MNXM127"
],
"reactome.compound":[
"426910",
"429130"
],
"sabiork":[
"5010",
"25454"
],
"sbo":"SBO:0000247",
"seed.compound":[
"cpd21131",
"cpd00121"
]
}
},
{
"id":"gal_c",
"name":"D-Galactose",
"compartment":"c",
"charge":0,
"formula":"C6H12O6",
"notes":{
"original_bigg_ids":[
"gal_c"
]
},
"annotation":{
"bigg.metabolite":[
"gal"
],
"biocyc":[
"META:ALPHA-D-GALACTOSE",
"META:D-galactopyranose"
],
"chebi":[
"CHEBI:12936",
"CHEBI:10231",
"CHEBI:4139",
"CHEBI:28061",
"CHEBI:22373",
"CHEBI:42741"
],
"hmdb":[
"HMDB05762",
"HMDB00143"
],
"inchi_key":[
"WQZGKKKJIJFFOK-PHYPRBDBSA-N"
],
"kegg.compound":[
"C00984",
"C00124"
],
"kegg.drug":[
"D04291"
],
"metanetx.chemical":[
"MNXM390"
],
"sabiork":[
"1661",
"90",
"1662"
],
"sbo":"SBO:0000247",
"seed.compound":[
"cpd00724",
"cpd00108"
]
}
},
{
"id":"inost_e",
"name":"Myo-Inositol",
"compartment":"e",
"charge":0,
"formula":"C6H12O6",
"notes":{
"original_bigg_ids":[
"inost_e"
]
},
"annotation":{
"bigg.metabolite":[
"inost"
],
"biocyc":[
"META:CPD-8052",
"META:MYO-INOSITOL"
],
"chebi":[
"CHEBI:4200",
"CHEBI:12826",
"CHEBI:17268",
"CHEBI:27372",
"CHEBI:43559",
"CHEBI:25451",
"CHEBI:19183",
"CHEBI:24848",
"CHEBI:10601",
"CHEBI:52772",
"CHEBI:12831"
],
"hmdb":[
"HMDB02256",
"HMDB00211",
"HMDB34220"
],
"inchi_key":[
"CDAISMWEOUEBRE-GPIVLXJGSA-N"
],
"kegg.compound":[
"C00137",
"C19891"
],
"kegg.drug":[
"D08079"
],
"metanetx.chemical":[
"MNXM127"
],
"reactome.compound":[
"426910",
"429130"
],
"sabiork":[
"5010",
"25454"
],
"sbo":"SBO:0000247",
"seed.compound":[
"cpd21131",
"cpd00121"
]
}
},
{
"id":"gly_tyr_c",
"name":"Gly-Tyr",
"compartment":"c",
"charge":0,
"notes":{
"original_bigg_ids":[
"gly_tyr_c"
]
},
"annotation":{
"bigg.metabolite":[
"gly_tyr"
],
"sbo":"SBO:0000247"
}
},
{
"id":"gal_e",
"name":"D-Galactose",
"compartment":"e",
"charge":0,
"formula":"C6H12O6",
"notes":{
"original_bigg_ids":[
"gal_e"
]
},
"annotation":{
"bigg.metabolite":[
"gal"
],
"biocyc":[
"META:ALPHA-D-GALACTOSE",
"META:D-galactopyranose"
],
"chebi":[
"CHEBI:12936",
"CHEBI:10231",
"CHEBI:4139",
"CHEBI:28061",
"CHEBI:22373",
"CHEBI:42741"
],
"hmdb":[
"HMDB05762",
"HMDB00143"
],
"inchi_key":[
"WQZGKKKJIJFFOK-PHYPRBDBSA-N"
],
"kegg.compound":[
"C00984",
"C00124"
],
"kegg.drug":[
"D04291"
],
"metanetx.chemical":[
"MNXM390"
],
"sabiork":[
"1661",
"90",
"1662"
],
"sbo":"SBO:0000247",
"seed.compound":[
"cpd00724",
"cpd00108"
]
}
},
{
"id":"gly_tyr_e",
"name":"Gly-Tyr",
"compartment":"e",
"charge":0,
"notes":{
"original_bigg_ids":[
"gly_tyr_e"
]
},
"annotation":{
"bigg.metabolite":[
"gly_tyr"
],
"sbo":"SBO:0000247"
}
},
{
"id":"ins_c",
"name":"Inosine",
"compartment":"c",
"charge":0,
"formula":"C10H12N4O5",
"notes":{
"original_bigg_ids":[
"ins_c"
]
},
"annotation":{
"bigg.metabolite":[
"ins"
],
"biocyc":[
"META:INOSINE"
],
"chebi":[
"CHEBI:17596",
"CHEBI:24841",
"CHEBI:5927",
"CHEBI:14456",
"CHEBI:44407"
],
"hmdb":[
"HMDB00195"
],
"inchi_key":[
"UGQMRVRMYYASKQ-KQYNXXCUSA-N"
],
"kegg.compound":[
"C00294"
],
"kegg.drug":[
"D00054"
],
"metanetx.chemical":[
"MNXM334"
],
"reactome.compound":[
"83927",
"83921"
],
"sabiork":[
"1868"
],
"sbo":"SBO:0000247",
"seed.compound":[
"cpd00246"
]
}
},
{
"id":"galct__D_e",
"name":"D-Galactarate",
"compartment":"e",
"charge":-2,
"formula":"C6H8O8",
"notes":{
"original_bigg_ids":[
"galct__D_e"
]
},
"annotation":{
"bigg.metabolite":[
"galct__D"
],
"biocyc":[
"META:D-GALACTARATE"
],
"chebi":[
"CHEBI:33799",
"CHEBI:16537",
"CHEBI:12929",
"CHEBI:24135",
"CHEBI:35390",
"CHEBI:14285",
"CHEBI:24136",
"CHEBI:17444",
"CHEBI:4130",
"CHEBI:48871",
"CHEBI:30852",
"CHEBI:20944",
"CHEBI:5250",
"CHEBI:24137"
],
"hmdb":[
"HMDB00639",
"HMDB03435"
],
"inchi_key":[
"DSLZVSRJTYRBFB-DUHBMQHGSA-L"
],
"kegg.compound":[
"C00879"
],
"lipidmaps":[
"LMFA01170107"
],
"metanetx.chemical":[
"MNXM1080"
],
"sbo":"SBO:0000247",
"seed.compound":[
"cpd00652"
]
}
},
{
"id":"ins_e",
"name":"Inosine",
"compartment":"e",
"charge":0,
"formula":"C10H12N4O5",
"notes":{
"original_bigg_ids":[
"ins_e"
]
},
"annotation":{
"bigg.metabolite":[
"ins"
],
"biocyc":[
"META:INOSINE"
],
"chebi":[
"CHEBI:17596",
"CHEBI:24841",
"CHEBI:5927",
"CHEBI:14456",
"CHEBI:44407"
],
"hmdb":[
"HMDB00195"
],
"inchi_key":[
"UGQMRVRMYYASKQ-KQYNXXCUSA-N"
],
"kegg.compound":[
"C00294"
],
"kegg.drug":[
"D00054"
],
"metanetx.chemical":[
"MNXM334"
],
"reactome.compound":[
"83927",
"83921"
],
"sabiork":[
"1868"
],
"sbo":"SBO:0000247",
"seed.compound":[
"cpd00246"
]
}
},
{
"id":"glyald_c",
"name":"D-Glyceraldehyde",
"compartment":"c",
"charge":0,
"formula":"C3H6O3",
"notes":{
"original_bigg_ids":[
"glyald_c"
]
},
"annotation":{
"bigg.metabolite":[
"glyald"
],
"biocyc":[
"META:GLYCERALD"
],
"chebi":[
"CHEBI:17378",
"CHEBI:21025",
"CHEBI:4186",
"CHEBI:12982",
"CHEBI:39973"
],
"inchi_key":[
"MNQZXJOMYWMBOU-VKHMYHEASA-N"
],
"kegg.compound":[
"C00577"
],
"metanetx.chemical":[
"MNXM435"
],
"reactome.compound":[
"30393"
],
"sabiork":[
"1409"
],
"sbo":"SBO:0000247",
"seed.compound":[
"cpd00448"
]
}
},
{
"id":"glyald_e",
"name":"D-Glyceraldehyde",
"compartment":"e",
"charge":0,
"formula":"C3H6O3",
"notes":{
"original_bigg_ids":[
"glyald_e"
]
},
"annotation":{
"bigg.metabolite":[
"glyald"
],
"biocyc":[
"META:GLYCERALD"
],
"chebi":[
"CHEBI:17378",
"CHEBI:21025",
"CHEBI:4186",
"CHEBI:12982",
"CHEBI:39973"
],
"inchi_key":[
"MNQZXJOMYWMBOU-VKHMYHEASA-N"
],
"kegg.compound":[
"C00577"
],
"metanetx.chemical":[
"MNXM435"
],
"reactome.compound":[
"30393"
],
"sabiork":[
"1409"
],
"sbo":"SBO:0000247",
"seed.compound":[
"cpd00448"
]
}
},
{
"id":"ldpcde_c",
"name":" L-2,3-diaminopropionyl-citryl-diaminoethane",
"compartment":"c",
"formula":"C14H19N2O14",
"notes":{
"original_bigg_ids":[
"ldpcde_c"
]
},
"annotation":{
"bigg.metabolite":[
"ldpcde"
],
"sbo":"SBO:0000247"
}
},
{
"id":"glyb_c",
"name":"Glycine betaine",
"compartment":"c",
"charge":0,
"formula":"C5H11NO2",
"notes":{
"original_bigg_ids":[
"glyb_c"
]
},
"annotation":{
"bigg.metabolite":[
"glyb"
],
"biocyc":[
"META:BETAINE"
],
"chebi":[
"CHEBI:27128",
"CHEBI:12531",
"CHEBI:29050",
"CHEBI:15264",
"CHEBI:24370",
"CHEBI:13895",
"CHEBI:41134",
"CHEBI:22858",
"CHEBI:41139",
"CHEBI:3073",
"CHEBI:17750"
],
"hmdb":[
"HMDB00043",
"HMDB59606"
],
"inchi_key":[
"KWIUHFFTVRNATP-UHFFFAOYSA-N"
],
"kegg.compound":[
"C00719"
],
"kegg.drug":[
"D07523"
],
"metanetx.chemical":[
"MNXM289"
],
"reactome.compound":[
"352015",
"6798202"
],
"sabiork":[
"5196"
],
"sbo":"SBO:0000247",
"seed.compound":[
"cpd00540"
]
}
},
{
"id":"glyb_e",
"name":"Glycine betaine",
"compartment":"e",
"charge":0,
"formula":"C5H11NO2",
"notes":{
"original_bigg_ids":[
"glyb_e"
]
},
"annotation":{
"bigg.metabolite":[
"glyb"
],
"biocyc":[
"META:BETAINE"
],
"chebi":[
"CHEBI:27128",
"CHEBI:12531",
"CHEBI:29050",
"CHEBI:15264",
"CHEBI:24370",
"CHEBI:13895",
"CHEBI:41134",
"CHEBI:22858",
"CHEBI:41139",
"CHEBI:3073",
"CHEBI:17750"
],
"hmdb":[
"HMDB00043",
"HMDB59606"
],
"inchi_key":[
"KWIUHFFTVRNATP-UHFFFAOYSA-N"
],
"kegg.compound":[
"C00719"
],
"kegg.drug":[
"D07523"
],
"metanetx.chemical":[
"MNXM289"
],
"reactome.compound":[
"352015",
"6798202"
],
"sabiork":[
"5196"
],
"sbo":"SBO:0000247",
"seed.compound":[
"cpd00540"
]
}
},
{
"id":"ipdp_c",
"name":"Isopentenyl diphosphate",
"compartment":"c",
"charge":-3,
"formula":"C5H9O7P2",
"notes":{
"original_bigg_ids":[
"ipdp_c"
]
},
"annotation":{
"bigg.metabolite":[
"ipdp"
],
"biocyc":[
"META:DELTA3-ISOPENTENYL-PP"
],
"chebi":[
"CHEBI:128769",
"CHEBI:24907",
"CHEBI:6037",
"CHEBI:14473",
"CHEBI:16584"
],
"hmdb":[
"HMDB01347",
"HMDB04196"
],
"inchi_key":[
"NUHSROFQTUXZQQ-UHFFFAOYSA-K"
],
"kegg.compound":[
"C00129"
],
"lipidmaps":[
"LMPR01010008"
],
"metanetx.chemical":[
"MNXM83"
],
"reactome.compound":[
"191362",
"2162256"
],
"sabiork":[
"5009"
],
"sbo":"SBO:0000247",
"seed.compound":[
"cpd00113"
]
}
},
{
"id":"iscssh_c",
"name":"IscS with bound sulfur",
"compartment":"c",
"formula":"HS2R",
"notes":{
"original_bigg_ids":[
"iscssh_c"
]
},
"annotation":{
"bigg.metabolite":[
"iscssh"
],
"metanetx.chemical":[
"MNXM146402"
],
"sbo":"SBO:0000247"
}
},
{
"id":"glyc3p_c",
"name":"Glycerol 3-phosphate",
"compartment":"c",
"charge":-2,
"formula":"C3H7O6P",
"notes":{
"original_bigg_ids":[
"glyc3p_c"
]
},
"annotation":{
"bigg.metabolite":[
"glyc3p"
],
"biocyc":[
"META:GLYCEROL-3P"
],
"chebi":[
"CHEBI:12843",
"CHEBI:26705",
"CHEBI:57597",
"CHEBI:12848",
"CHEBI:42793",
"CHEBI:10648",
"CHEBI:15978"
],
"hmdb":[
"HMDB02722",
"HMDB00126"
],
"inchi_key":[
"AWUCVROLDVIAJX-GSVOUGTGSA-L"
],
"kegg.compound":[
"C00093"
],
"metanetx.chemical":[
"MNXM66"
],
"reactome.compound":[
"188458",
"76114"
],
"sabiork":[
"1296"
],
"sbo":"SBO:0000247",
"seed.compound":[
"cpd00080"
]
}
},
{
"id":"isetac_e",
"name":"Isethionic acid",
"compartment":"e",
"charge":-1,
"formula":"C2H5O4S",
"notes":{
"original_bigg_ids":[
"isetac_e"
]
},
"annotation":{
"bigg.metabolite":[
"isetac"
],
"biocyc":[
"META:CPD-3745"
],
"chebi":[
"CHEBI:1157",
"CHEBI:61904"
],
"hmdb":[
"HMDB03903"
],
"inchi_key":[
"SUMDYPCJJOFFON-UHFFFAOYSA-M"
],
"kegg.compound":[
"C05123"
],
"metanetx.chemical":[
"MNXM1630"
],
"sbo":"SBO:0000247",
"seed.compound":[
"cpd03048"
]
}
},
{
"id":"leu__L_c",
"name":"L-Leucine",
"compartment":"c",
"charge":0,
"formula":"C6H13NO2",
"notes":{
"original_bigg_ids":[
"leu__L_c"
]
},
"annotation":{
"bigg.metabolite":[
"leu__L"
],
"biocyc":[
"META:LEU"
],
"chebi":[
"CHEBI:32620",
"CHEBI:25017",
"CHEBI:43695",
"CHEBI:21348",
"CHEBI:13131",
"CHEBI:43733",
"CHEBI:43646",
"CHEBI:43814",
"CHEBI:6260",
"CHEBI:32628",
"CHEBI:32627",
"CHEBI:10866",
"CHEBI:57427",
"CHEBI:32619",
"CHEBI:15603"
],
"hmdb":[
"HMDB00687",
"HMDB62203"
],
"inchi_key":[
"ROHFNLRQFUQHCH-YFKPBYRVSA-N"
],
"kegg.compound":[
"C16439",
"C00123"
],
"kegg.drug":[
"D00030"
],
"lipidmaps":[
"LMFA01100048"
],
"metanetx.chemical":[
"MNXM140"
],
"reactome.compound":[
"29588",
"113580",
"351964"
],
"sabiork":[
"21059",
"69"
],
"sbo":"SBO:0000247",
"seed.compound":[
"cpd00107",
"cpd15143"
]
}
},
{
"id":"glyc3p_e",
"name":"Glycerol 3-phosphate",
"compartment":"e",
"charge":-2,
"formula":"C3H7O6P",
"notes":{
"original_bigg_ids":[
"glyc3p_e"
]
},
"annotation":{
"bigg.metabolite":[
"glyc3p"
],
"biocyc":[
"META:GLYCEROL-3P"
],
"chebi":[
"CHEBI:12843",
"CHEBI:26705",
"CHEBI:57597",
"CHEBI:12848",
"CHEBI:42793",
"CHEBI:10648",
"CHEBI:15978"
],
"hmdb":[
"HMDB02722",
"HMDB00126"
],
"inchi_key":[
"AWUCVROLDVIAJX-GSVOUGTGSA-L"
],
"kegg.compound":[
"C00093"
],
"metanetx.chemical":[
"MNXM66"
],
"reactome.compound":[
"188458",
"76114"
],
"sabiork":[
"1296"
],
"sbo":"SBO:0000247",
"seed.compound":[
"cpd00080"
]
}
},
{
"id":"leu__L_e",
"name":"L-Leucine",
"compartment":"e",
"charge":0,
"formula":"C6H13NO2",
"notes":{
"original_bigg_ids":[
"leu__L_e"
]
},
"annotation":{
"bigg.metabolite":[
"leu__L"
],
"biocyc":[
"META:LEU"
],
"chebi":[
"CHEBI:32620",
"CHEBI:25017",
"CHEBI:43695",
"CHEBI:21348",
"CHEBI:13131",
"CHEBI:43733",
"CHEBI:43646",
"CHEBI:43814",
"CHEBI:6260",
"CHEBI:32628",
"CHEBI:32627",
"CHEBI:10866",
"CHEBI:57427",
"CHEBI:32619",
"CHEBI:15603"
],
"hmdb":[
"HMDB00687",
"HMDB62203"
],
"inchi_key":[
"ROHFNLRQFUQHCH-YFKPBYRVSA-N"
],
"kegg.compound":[
"C16439",
"C00123"
],
"kegg.drug":[
"D00030"
],
"lipidmaps":[
"LMFA01100048"
],
"metanetx.chemical":[
"MNXM140"
],
"reactome.compound":[
"29588",
"113580",
"351964"
],
"sabiork":[
"21059",
"69"
],
"sbo":"SBO:0000247",
"seed.compound":[
"cpd00107",
"cpd15143"
]
}
},
{
"id":"glyc__R_c",
"name":"(R)-Glycerate",
"compartment":"c",
"charge":-1,
"formula":"C3H5O4",
"notes":{
"original_bigg_ids":[
"glyc__R_c"
]
},
"annotation":{
"bigg.metabolite":[
"glyc__R"
],
"biocyc":[
"META:GLYCERATE"
],
"chebi":[
"CHEBI:21030",
"CHEBI:24348",
"CHEBI:10999",
"CHEBI:21027",
"CHEBI:41990",
"CHEBI:33846",
"CHEBI:33508",
"CHEBI:4187",
"CHEBI:24349",
"CHEBI:12985",
"CHEBI:33871",
"CHEBI:16659",
"CHEBI:32398"
],
"envipath":[
"4fd7f3e0-dd25-43ac-9453-dda3e52396e4/compound/6be053c1-d456-4f14-a62a-26231b127f45",
"650babc9-9d68-4b73-9332-11972ca26f7b/compound/42fb796b-d2e8-4cf9-ba19-d4d843d29da0"
],
"hmdb":[
"HMDB31818",
"HMDB00139"
],
"inchi_key":[
"RBNPOMFGQQGHHO-UWTATZPHSA-M"
],
"kegg.compound":[
"C00258"
],
"metanetx.chemical":[
"MNXM189"
],
"reactome.compound":[
"6799497"
],
"sabiork":[
"3917",
"1999"
],
"sbo":"SBO:0000247",
"seed.compound":[
"cpd00223"
]
}
},
{
"id":"iso24ds_c",
"name":"Isoheptadecanoyllipoteichoic acid n=24  linked  D-alanine substituted",
"compartment":"c",
"charge":-24,
"notes":{
"original_bigg_ids":[
"iso24ds_c"
]
},
"annotation":{
"bigg.metabolite":[
"iso24ds"
],
"sbo":"SBO:0000247"
}
},
{
"id":"leutrna_c",
"name":"L-Leucyl-tRNA(Leu)",
"compartment":"c",
"formula":"C6H12NOR",
"notes":{
"original_bigg_ids":[
"leutrna_c"
]
},
"annotation":{
"bigg.metabolite":[
"leutrna"
],
"chebi":[
"CHEBI:16624",
"CHEBI:13133",
"CHEBI:6262",
"CHEBI:13134"
],
"kegg.compound":[
"C02047"
],
"metanetx.chemical":[
"MNXM697"
],
"reactome.compound":[
"379773",
"379757"
],
"sabiork":[
"3869"
],
"sbo":"SBO:0000247",
"seed.compound":[
"cpd12003"
]
}
},
{
"id":"isobutACP_c",
"name":"Isobutyryl-ACP",
"compartment":"c",
"charge":0,
"formula":"C15H27N2O8PRS",
"notes":{
"original_bigg_ids":[
"isobutACP_c"
]
},
"annotation":{
"bigg.metabolite":[
"isobutACP"
],
"sbo":"SBO:0000247"
}
},
{
"id":"isodec24s_c",
"name":"Isohexadecanoyllipoteichoic acid n=24  linked  glucose substituted",
"compartment":"c",
"charge":-24,
"notes":{
"original_bigg_ids":[
"isodec24s_c"
]
},
"annotation":{
"bigg.metabolite":[
"isodec24s"
],
"sbo":"SBO:0000247"
}
},
{
"id":"isoh24s_c",
"name":"Isoheptadecanoyllipoteichoic acid n=24  linked  N-acetyl-D-glucosamine",
"compartment":"c",
"charge":-24,
"notes":{
"original_bigg_ids":[
"isoh24s_c"
]
},
"annotation":{
"bigg.metabolite":[
"isoh24s"
],
"sbo":"SBO:0000247"
}
},
{
"id":"glyc_c",
"name":"Glycerol",
"compartment":"c",
"charge":0,
"formula":"C3H8O3",
"notes":{
"original_bigg_ids":[
"glyc_c"
]
},
"annotation":{
"bigg.metabolite":[
"glyc"
],
"biocyc":[
"META:GLYCEROL"
],
"chebi":[
"CHEBI:5448",
"CHEBI:14334",
"CHEBI:42998",
"CHEBI:17754",
"CHEBI:24351",
"CHEBI:131422"
],
"envipath":[
"32de3cf4-e3e6-4168-956e-32fa5ddb0ce1/compound/48edd8a9-6a4a-4900-b0cf-97b1ccaa1125",
"650babc9-9d68-4b73-9332-11972ca26f7b/compound/2e8c8093-3269-46b3-be2e-f1df9fdde25c"
],
"hmdb":[
"HMDB00131"
],
"inchi_key":[
"PEDCQBHIVMGVHV-UHFFFAOYSA-N"
],
"kegg.compound":[
"C00116"
],
"kegg.drug":[
"D00028"
],
"metanetx.chemical":[
"MNXM89612"
],
"reactome.compound":[
"192438",
"76116"
],
"sabiork":[
"1303"
],
"sbo":"SBO:0000247",
"seed.compound":[
"cpd00100"
]
}
},
{
"id":"glyc_e",
"name":"Glycerol",
"compartment":"e",
"charge":0,
"formula":"C3H8O3",
"notes":{
"original_bigg_ids":[
"glyc_e"
]
},
"annotation":{
"bigg.metabolite":[
"glyc"
],
"biocyc":[
"META:GLYCEROL"
],
"chebi":[
"CHEBI:5448",
"CHEBI:14334",
"CHEBI:42998",
"CHEBI:17754",
"CHEBI:24351",
"CHEBI:131422"
],
"envipath":[
"32de3cf4-e3e6-4168-956e-32fa5ddb0ce1/compound/48edd8a9-6a4a-4900-b0cf-97b1ccaa1125",
"650babc9-9d68-4b73-9332-11972ca26f7b/compound/2e8c8093-3269-46b3-be2e-f1df9fdde25c"
],
"hmdb":[
"HMDB00131"
],
"inchi_key":[
"PEDCQBHIVMGVHV-UHFFFAOYSA-N"
],
"kegg.compound":[
"C00116"
],
"kegg.drug":[
"D00028"
],
"metanetx.chemical":[
"MNXM89612"
],
"reactome.compound":[
"192438",
"76116"
],
"sabiork":[
"1303"
],
"sbo":"SBO:0000247",
"seed.compound":[
"cpd00100"
]
}
},
{
"id":"glyclt_c",
"name":"Glycolate C2H3O3",
"compartment":"c",
"charge":-1,
"formula":"C2H3O3",
"notes":{
"original_bigg_ids":[
"glyclt_c"
]
},
"annotation":{
"bigg.metabolite":[
"glyclt"
],
"biocyc":[
"META:GLYCOLLATE"
],
"chebi":[
"CHEBI:24388",
"CHEBI:5475",
"CHEBI:17497",
"CHEBI:14348",
"CHEBI:24390",
"CHEBI:29805",
"CHEBI:42865"
],
"envipath":[
"32de3cf4-e3e6-4168-956e-32fa5ddb0ce1/compound/65f8bf08-1b83-49cd-8f44-8591a6b78f5f",
"5882df9c-dae1-4d80-a40e-db4724271456/compound/fadcee01-99f5-4203-9a94-43ad453f2124",
"650babc9-9d68-4b73-9332-11972ca26f7b/compound/9a241561-612f-4e82-99c8-d4ce30c862bf",
"4fd7f3e0-dd25-43ac-9453-dda3e52396e4/compound/8b8341da-ab0c-4974-87a5-7515166e2965"
],
"hmdb":[
"HMDB03035",
"HMDB00115"
],
"inchi_key":[
"AEMRFAOFKBGASW-UHFFFAOYSA-M"
],
"kegg.compound":[
"C00160"
],
"metanetx.chemical":[
"MNXM222"
],
"reactome.compound":[
"389822"
],
"sabiork":[
"1953"
],
"sbo":"SBO:0000247",
"seed.compound":[
"cpd12347",
"cpd00139"
]
}
},
{
"id":"lgt__S_c",
"name":"(R)-S-Lactoylglutathione",
"compartment":"c",
"charge":-1,
"formula":"C13H20N3O8S",
"notes":{
"original_bigg_ids":[
"lgt__S_c"
]
},
"annotation":{
"bigg.metabolite":[
"lgt__S"
],
"biocyc":[
"META:S-LACTOYL-GLUTATHIONE"
],
"chebi":[
"CHEBI:57474",
"CHEBI:355",
"CHEBI:18678",
"CHEBI:11014",
"CHEBI:15694"
],
"hmdb":[
"HMDB01066",
"HMDB62624"
],
"inchi_key":[
"VDYDCVUWILIYQF-CSMHCCOUSA-M"
],
"kegg.compound":[
"C03451"
],
"metanetx.chemical":[
"MNXM1253"
],
"reactome.compound":[
"5694130"
],
"sabiork":[
"24624",
"3008"
],
"sbo":"SBO:0000247",
"seed.compound":[
"cpd02182"
]
}
},
{
"id":"glyclt_e",
"name":"Glycolate C2H3O3",
"compartment":"e",
"charge":-1,
"formula":"C2H3O3",
"notes":{
"original_bigg_ids":[
"glyclt_e"
]
},
"annotation":{
"bigg.metabolite":[
"glyclt"
],
"biocyc":[
"META:GLYCOLLATE"
],
"chebi":[
"CHEBI:24388",
"CHEBI:5475",
"CHEBI:17497",
"CHEBI:14348",
"CHEBI:24390",
"CHEBI:29805",
"CHEBI:42865"
],
"envipath":[
"32de3cf4-e3e6-4168-956e-32fa5ddb0ce1/compound/65f8bf08-1b83-49cd-8f44-8591a6b78f5f",
"5882df9c-dae1-4d80-a40e-db4724271456/compound/fadcee01-99f5-4203-9a94-43ad453f2124",
"650babc9-9d68-4b73-9332-11972ca26f7b/compound/9a241561-612f-4e82-99c8-d4ce30c862bf",
"4fd7f3e0-dd25-43ac-9453-dda3e52396e4/compound/8b8341da-ab0c-4974-87a5-7515166e2965"
],
"hmdb":[
"HMDB03035",
"HMDB00115"
],
"inchi_key":[
"AEMRFAOFKBGASW-UHFFFAOYSA-M"
],
"kegg.compound":[
"C00160"
],
"metanetx.chemical":[
"MNXM222"
],
"reactome.compound":[
"389822"
],
"sabiork":[
"1953"
],
"sbo":"SBO:0000247",
"seed.compound":[
"cpd12347",
"cpd00139"
]
}
},
{
"id":"glyglygln_c",
"name":"Glycine-glycine-glutamine tripeptide",
"compartment":"c",
"charge":0,
"formula":"C9H18N4O6",
"notes":{
"original_bigg_ids":[
"glyglygln_c"
]
},
"annotation":{
"bigg.metabolite":[
"glyglygln"
],
"sbo":"SBO:0000247"
}
},
{
"id":"isohdcard_c",
"name":"Isohexadecanoylcardiolipin B. subtilis",
"compartment":"c",
"charge":-2,
"notes":{
"original_bigg_ids":[
"isohdcard_c"
]
},
"annotation":{
"bigg.metabolite":[
"isohdcard"
],
"sbo":"SBO:0000247"
}
},
{
"id":"lip2_c",
"name":"Ditrans,octacis-undecaprenyldiphospho-N-acetyl-(N-acetyl-beta-D-glucosaminyl)muramoyl-L-alanyl-gamma-D-glutamyl-L-lysyl-D-alanyl-D-alanine",
"compartment":"c",
"charge":-4,
"formula":"C94H153N8O26P2",
"notes":{
"original_bigg_ids":[
"lip2_c"
]
},
"annotation":{
"bigg.metabolite":[
"lip2"
],
"sbo":"SBO:0000247"
}
},
{
"id":"isohep24s_c",
"name":"Isoheptadecanoyllipoteichoic acid n=24  linked  glucose substituted",
"compartment":"c",
"charge":-24,
"notes":{
"original_bigg_ids":[
"isohep24s_c"
]
},
"annotation":{
"bigg.metabolite":[
"isohep24s"
],
"sbo":"SBO:0000247"
}
},
{
"id":"isop24ds_c",
"name":"Isopentadecanoyllipoteichoic acid n=24  linked  D-alanine substituted",
"compartment":"c",
"charge":-24,
"notes":{
"original_bigg_ids":[
"isop24ds_c"
]
},
"annotation":{
"bigg.metabolite":[
"isop24ds"
],
"sbo":"SBO:0000247"
}
},
{
"id":"glyglygln_e",
"name":"Glycine-glycine-glutamine tripeptide",
"compartment":"e",
"charge":0,
"formula":"C9H18N4O6",
"notes":{
"original_bigg_ids":[
"glyglygln_e"
]
},
"annotation":{
"bigg.metabolite":[
"glyglygln"
],
"sbo":"SBO:0000247"
}
},
{
"id":"lip2g3_c",
"name":"Ditrans,octacis-undecaprenyldiphospho-N-acetyl-(N-acetylglucosaminyl)muramoyl-L-alanyl-gamma-D-isoglutaminyl-L-lysyl-(glycyl)3-D-alanyl-D-alanine",
"compartment":"c",
"charge":-2,
"formula":"C100H164N11O29P2",
"notes":{
"original_bigg_ids":[
"lip2g3_c"
]
},
"annotation":{
"bigg.metabolite":[
"lip2g3"
],
"sbo":"SBO:0000247"
}
},
{
"id":"glytrna_c",
"name":"Glycyl-tRNA(Gly)",
"compartment":"c",
"charge":1,
"formula":"C2H4NOR",
"notes":{
"original_bigg_ids":[
"glytrna_c"
]
},
"annotation":{
"bigg.metabolite":[
"glytrna"
],
"chebi":[
"CHEBI:29156",
"CHEBI:14363",
"CHEBI:5503"
],
"kegg.compound":[
"C02412"
],
"metanetx.chemical":[
"MNXM89763"
],
"reactome.compound":[
"379781",
"379784"
],
"sbo":"SBO:0000247",
"seed.compound":[
"cpd12100"
]
}
},
{
"id":"isop24gsms_c",
"name":"Isopentadecanoyllipoteichoic acid n=24  linked  N-acetyl-D-glucosamine",
"compartment":"c",
"charge":-24,
"notes":{
"original_bigg_ids":[
"isop24gsms_c"
]
},
"annotation":{
"bigg.metabolite":[
"isop24gsms"
],
"sbo":"SBO:0000247"
}
},
{
"id":"lip2g_c",
"name":"Ditrans,octacis-undecaprenyldiphospho-N-acetyl-(N-acetylglucosaminyl)muramoyl-L-alanyl-gamma-D-isoglutaminyl-L-lysyl-(N6-glycyl)-D-alanyl-D-alanine",
"compartment":"c",
"charge":-2,
"formula":"C96H158N9O27P2",
"notes":{
"original_bigg_ids":[
"lip2g_c"
]
},
"annotation":{
"bigg.metabolite":[
"lip2g"
],
"sbo":"SBO:0000247"
}
},
{
"id":"isopcard_c",
"name":"Isopentadecanoylcardiolipin B. subtilis",
"compartment":"c",
"charge":-2,
"notes":{
"original_bigg_ids":[
"isopcard_c"
]
},
"annotation":{
"bigg.metabolite":[
"isopcard"
],
"sbo":"SBO:0000247"
}
},
{
"id":"gmhep17bp_c",
"name":"D-Glycero-D-manno-heptose 1,7-bisphosphate",
"compartment":"c",
"charge":-4,
"formula":"C7H12O13P2",
"notes":{
"original_bigg_ids":[
"gmhep17bp_c"
]
},
"annotation":{
"bigg.metabolite":[
"gmhep17bp"
],
"chebi":[
"CHEBI:59957",
"CHEBI:4188"
],
"inchi_key":[
"LMTGTTLGDUACSJ-NNPWBXLPSA-J"
],
"metanetx.chemical":[
"MNXM48518"
],
"sbo":"SBO:0000247",
"seed.compound":[
"cpd29677"
]
}
},
{
"id":"lipamp_c",
"name":"Lipoyl-adenylate",
"compartment":"c",
"charge":-2,
"formula":"C18H25N5O8PS2",
"notes":{
"original_bigg_ids":[
"lipamp_c"
]
},
"annotation":{
"bigg.metabolite":[
"lipamp"
],
"sbo":"SBO:0000247"
}
},
{
"id":"gmhep1p_c",
[truncated: 1,228,026 more chars]
