# Supplementary material for: High-Quality Genome-Scale Models From Error-Prone, Long-Read Assemblies
Source: Front Microbiol. 2020 Nov 12;11:596626. doi: 10.3389/fmicb.2020.596626 (PMC7688782; doi:10.3389/fmicb.2020.596626)
Supplement: Supplementary file 1 [file Data_Sheet_1.ZIP › Supplemental Materials/Summary_of_files.txt]

Root Dir
|
---Example Code
|	|
|	---Ecoli-BOP27_Example
|	|	---1_Reads
|	|	---2_Assembly
|	|	---3_Annotation
|	|	---4_Model_Construction
|	|	---fcns
|	|
|	---Templates
|		|---Assembly_and_Annotation
|		|	---1_Reads
|		|	---2_Assembly
|		|	---3_Annotation
|		|	---fcns
|		|
|		---Model_construction
|			---1_Strain_pipeline_from_MinION	
|			---2_Species_pipeline_from_MinION
|
---Models
	|---Ecoli_O157_draft.json 
	|	- Draft GEM of disjointed E. coli O157 strain
	|---iAB710isolate.json 	
	|	- Curated GEM of A. baumannii clinical isolate
	|---iEF_CarveMe.json 
	|	- Draft GEM of CarveMe derived model of E. faecium
	|---iEF_combo_COBRA_pipeline.json 
	|	- Draft GEM of the Pipeline in this manuscript of E. faecium
	|---iSA854isolate.json
		- Curated GEM of S. aureus clinical isolate
