# Supplementary material for: High-Quality Genome-Scale Models From Error-Prone, Long-Read Assemblies
Source: Front Microbiol. 2020 Nov 12;11:596626. doi: 10.3389/fmicb.2020.596626 (PMC7688782; doi:10.3389/fmicb.2020.596626)
Supplement: Supplementary file 1 [file Data_Sheet_1.ZIP › Supplemental Materials/Table_S1_ToL_accension_num.xlsx]

## Sheet: Sheet1
SBRG	A. baumannii	S. aureus	Representative ToL
NCBI Accession Number			Organism	Name	BioSample
AE005174.2	GCF_009759685.1	GCF_000013425.1	DPANN group archaeon LC1Nh	Archaea;DPANN group;unclassified DPANN group	GCA_009617975.1
AE005674.2	GCF_000746645.1	GCF_001027105.1	Archaeoglobus fulgidus DSM 4304	Archaea;Euryarchaeota;Archaeoglobi	GCA_000008665.1
AE006468.1	GCF_001896005.1	GCF_006094915.1	Aciduliprofundum boonei T469	Archaea;Euryarchaeota;Diaforarchaea group	GCA_000025665.1
AE014073.1	GCF_003010675.1	GCF_006364675.1	Methanobacterium congolense	Archaea;Euryarchaeota;Methanomada group	GCA_900095295.1
AL009126.3	GCF_003812485.1	GCF_002895385.1	Methanopyrus kandleri AV19	Archaea;Euryarchaeota;Methanopyri	GCA_000007185.1
AM180355.1	GCF_002762545.2	GCF_001641025.1	Halalkaliarchaeum desulfuricum	Archaea;Euryarchaeota;Stenosarchaea group	GCA_002952775.1
AM946981.2	GCF_000498375.2	GCF_003945425.1	Palaeococcus pacificus DY20341	Archaea;Euryarchaeota;Thermococci	GCA_000725425.1
AP009240.1	GCF_001578145.1	GCF_900607265.1	Acidianus ambivalens	Archaea;TACK group;Crenarchaeota	GCA_009729015.1
AP009378.1	GCF_003431385.1	GCF_004136255.1	Nitrosopumilus adriaticus	Archaea;TACK group;Thaumarchaeota	GCA_000956175.1
AP010953.1	GCF_002996805.1	GCF_900620245.1	anaerobic archaeon MK-D1	Archaea;unclassified Archaea;unclassified Archaea (miscellaneous)	GCA_008000775.1
AP010958.1	GCF_005518095.1	GCF_001515745.1	Acidisarcina polymorpha	Bacteria;Acidobacteria;Acidobacteriia	GCA_003330725.1
AP010960.1	GCF_006385075.1	GCF_000769575.1	Chloracidobacterium thermophilum B	Bacteria;Acidobacteria;Blastocatellia	GCA_000226295.1
AP012030.1	GCF_003522665.1	GCF_003264815.1	Luteitalea pratensis	Bacteria;Acidobacteria;Vicinamibacteria	GCA_001618865.1
AYLP01000001.1	GCF_003264275.1	GCF_000027045.1	Aquifex aeolicus VF5	Bacteria;Aquificae;Aquificae	GCA_000008625.1
BA000007.2	GCF_003431865.1	GCF_002097595.2	Caldisericum exile AZM16c01	Bacteria;Caldiserica/Cryosericota group;Caldiserica	GCA_000284335.1
BA000022.2	GCF_009455505.1	GCF_900607305.1	Caldithrix abyssi DSM 13497	Bacteria;Calditrichaeota;Calditrichae	GCA_001886815.1
CP000034.1	GCF_003345235.1	GCF_001515685.1	Desulfurispirillum indicum S5	Bacteria;Chrysiogenetes;Chrysiogenetes	GCA_000177635.2
CP000036.1	GCF_001026965.1	GCF_001515705.1	Coprothermobacter proteolyticus DSM 5265	Bacteria;Coprothermobacterota;Coprothermobacteria	GCA_000020945.1
CP000038.1	GCF_001514375.1	GCF_000485885.1	Calditerrivibrio nitroreducens DSM 19672	Bacteria;Deferribacteres;Deferribacteres	GCA_000183405.1
CP000099.1	GCF_005280435.1	GCF_001515665.1	Dictyoglomus thermophilum H-6-12	Bacteria;Dictyoglomi;Dictyoglomia	GCA_000020965.1
CP000148.1	GCF_003547115.1	GCF_000418345.1	Elusimicrobium minutum Pei191	Bacteria;Elusimicrobia;Elusimicrobia	GCA_000020145.1
CP000243.1	GCF_002082785.1	GCF_900607295.1	Endomicrobium proavitum	Bacteria;Elusimicrobia;Endomicrobia	GCA_001027545.1
CP000247.1	GCF_001543995.1	GCF_006088835.1	uncultured Termite group 1 bacterium phylotype Rs-D17	Bacteria;Elusimicrobia;environmental samples	GCA_000146025.1
CP000266.1	GCF_001399655.1	GCF_001515765.1	Aequorivita sublithincola DSM 14238	Bacteria;FCB group;Bacteroidetes/Chlorobi group	GCA_000265385.1
CP000647.1	GCF_000021245.2	GCF_005706035.1	Fibrobacter succinogenes subsp. succinogenes S85	Bacteria;FCB group;Fibrobacteres	GCA_000146505.1
CP000800.1	GCF_002753915.1	GCF_006364775.1	Gemmatimonas aurantiaca T-27	Bacteria;FCB group;Gemmatimonadetes	GCA_000010305.1
CP000802.1	GCF_003948085.2	GCF_003193745.1	Fusobacterium gonidiaformans ATCC 25563	Bacteria;Fusobacteria;Fusobacteriia	GCA_003019695.1
CP000819.1	GCF_900478145.1	GCF_003945405.1	Leptospirillum ferriphilum ML-04	Bacteria;Nitrospirae;Nitrospira	GCA_000299235.1
CP000946.1	GCF_003949115.2	GCF_009176785.1	Acidithiobacillus caldus ATCC 51756	Bacteria;Proteobacteria;Acidithiobacillia	GCA_000175575.2
CP000948.1	GCF_900088705.1	GCF_009176875.1	Acetobacter aceti	Bacteria;Proteobacteria;Alphaproteobacteria	GCA_002005445.1
CP000970.1	GCF_003006035.1	GCF_900324235.1	[Polyangium] brachysporum	Bacteria;Proteobacteria;Betaproteobacteria	GCA_001017435.1
CP001063.1	GCF_002210065.1	GCF_003264775.1	[Arcobacter] porcinus	Bacteria;Proteobacteria;delta/epsilon subdivisions	GCA_004299785.2
CP001164.1	GCF_005280715.1	GCF_001019485.2	[Enterobacter] lignolyticus SCF1	Bacteria;Proteobacteria;Gammaproteobacteria	GCA_000164865.1
CP001368.1	GCF_003522785.1	GCF_000746505.1	Hydrogenophilus thermoluteolus	Bacteria;Proteobacteria;Hydrogenophilalia	GCA_003574215.1
CP001383.1	GCF_009498335.1	GCF_900637155.1	Bacteriovorax stolpii	Bacteria;Proteobacteria;Oligoflexia	GCA_002872415.1
CP001509.3	GCF_002947845.1	GCF_001640905.1	Mariprofundus aestuarium	Bacteria;Proteobacteria;Zetaproteobacteria	GCA_002795805.1
CP001637.1	GCF_000226275.2	GCF_004614315.1	Chlamydia abortus	Bacteria;PVC group;Chlamydiae	GCA_002895085.1
CP001671.1	GCF_000828795.1	GCF_900474575.1	Kiritimatiella glycovorans	Bacteria;PVC group;Kiritimatiellaeota	GCA_001017655.1
CP001846.1	GCF_001887305.1	GCF_009912435.1	Alienimonas californiensis	Bacteria;PVC group;Planctomycetes	GCA_007743815.1
CP001855.1	GCF_004758865.1	GCF_900474725.1	Akkermansia glycaniphila	Bacteria;PVC group;Verrucomicrobia	GCA_900097105.1
CP001969.1	GCF_005671375.1	GCF_009912475.1	Borrelia anserina Es	Bacteria;Spirochaetes;Spirochaetia	GCA_001936255.1
CP002167.1	GCF_005280415.1	GCF_009176765.1	Acetomicrobium mobile DSM 13181	Bacteria;Synergistetes;Synergistia	GCA_000266925.1
CP002185.1	GCF_001902375.1	GCF_008370815.1	[Mycobacterium] stephanolepidis	Bacteria;Terrabacteria group;Actinobacteria	GCA_002356335.1
CP002516.1	GCF_009497995.1	GCF_008620055.1	Chthonomonas calidirosea T49	Bacteria;Terrabacteria group;Armatimonadetes	GCA_000427095.1
CP002729.1	GCF_001806405.1	GCF_007410625.1	Anaerolinea thermophila UNI-1	Bacteria;Terrabacteria group;Chloroflexi	GCA_000199675.1
CP002797.2	GCF_001806365.1	GCF_005890015.1	'Nostoc azollae' 0708	Bacteria;Terrabacteria group;Cyanobacteria/Melainabacteria group	GCA_000196515.1
CU651637.1	GCF_001593425.2	GCF_900607285.1	Deinococcus actinosclerus	Bacteria;Terrabacteria group;Deinococcus-Thermus	GCA_001507665.1
CU928145.2	GCF_001941765.1	GCF_900474525.1	[Bacillus] selenitireducens MLS10	Bacteria;Terrabacteria group;Firmicutes	GCA_000093085.1
CU928160.2	GCF_000419405.1	GCF_003354945.1	'Catharanthus roseus' aster yellows phytoplasma	Bacteria;Terrabacteria group;Tenericutes	GCA_004214875.1
CU928161.2	GCF_000828935.1	GCF_009912795.1	Thermobaculum terrenum ATCC BAA-798	Bacteria;Terrabacteria group;unclassified Terrabacteria group	GCA_000025005.1
CU928162.2	GCF_002762115.1	GCF_900607245.1	Caldimicrobium thiodismutans	Bacteria;Thermodesulfobacteria;Thermodesulfobacteria	GCA_001548275.1
CU928163.2	GCF_002741415.1	GCF_900607275.1	Athalassotoga saccharophila	Bacteria;Thermotogae;Thermotogae	GCA_009936215.1
CU928164.2	GCF_001636235.1	GCF_000145595.1	bacterium 2013Arg42i	Bacteria;unclassified Bacteria;unclassified Bacteria (miscellaneous)	GCA_001460935.1
FN554766.1	GCF_002082645.1	GCF_900324345.1
FN649414.1	GCF_002947415.1	GCF_003193725.1
NC_000853.1	GCF_003029495.1	GCF_000568455.1
NC_000911.1	GCF_002761575.1	GCF_002000685.1
NC_000913.3	GCF_002999195.2	GCF_002000865.1
NC_000915.1	GCF_001922245.1	GCF_002000765.1
NC_000962.3	GCF_003516005.1	GCF_002000665.1
NC_002745.2	GCF_002843665.1	GCF_002000705.1
NC_002947.4	GCF_001806385.1	GCF_002000745.1
NC_003143.1	GCF_002082865.1	GCF_002000725.1
NC_004325.2	GCF_001806465.1	GCF_002000645.1
NC_004431.1	GCF_001895985.1	GCF_002000805.1
NC_007604.1	GCF_002116925.1	GCF_003595465.1
NC_007779.1	GCF_003522885.1	GCF_003595405.1
NC_007936.1	GCF_005280695.1	GCF_003595485.1
NC_008563.1	GCF_001573085.1	GCF_002000565.1
NC_009004.1	GCF_003181015.1	GCF_002000585.1
NC_009906.1	GCF_003949595.2	GCF_002000605.1
NC_010079.1	GCF_002082625.2	GCF_003595425.1
NC_010410.1	GCF_001908295.1	GCF_003595445.1
NC_010468.1	GCF_001806485.1	GCF_003595505.1
NC_011601.1	GCF_000963815.1	GCF_001183705.3
NC_011902.1	GCF_002082845.1	GCF_002000785.1
NC_012759.1	GCF_008632635.1	GCF_002000825.1
NC_012971.2	GCF_003522845.1	GCF_002000845.1
NC_014328.1	GCF_000939415.2	GCF_003111725.1
NC_020396.1	GCF_001922205.1	GCF_003394105.1
NC_036159.1	GCF_001806445.1	GCF_008619075.1
NZ_CP020543.1	GCF_001806425.1	GCF_000204665.1
NZ_JRYM01000089.1	GCF_002762095.1	GCF_003030065.1
	GCF_002082705.1	GCF_003354585.1
	GCF_001922225.1	GCF_003354565.1
	GCF_000187205.2	GCF_003354985.1
	GCF_008033255.1	GCF_003354705.1
	GCF_001806345.1	GCF_003354765.1
	GCF_003949725.2	GCF_003073655.1
	GCF_008630895.1	GCF_003203615.1
	GCF_000302575.1	GCF_001640925.1
	GCF_004797155.2	GCF_900324315.1
	GCF_000786735.1	GCF_003193885.1
	GCF_000419385.1	GCF_003194025.1
	GCF_008807055.1	GCF_004785995.1
	GCF_001077555.2	GCF_003073715.1
	GCF_003296225.1	GCF_000016805.1
	GCF_004101745.1	GCF_000017125.1
	GCF_003010655.1	GCF_003330905.1
	GCF_003931755.1	GCF_900324265.1
	GCF_003931775.1	GCF_007185035.1
	GCF_004101705.1	GCF_003351925.1
	GCF_000188215.1	GCF_003595365.1
	GCF_001517645.1	GCF_003595385.1
	GCF_004101685.1	GCF_900324385.1
	GCF_008244885.1	GCF_001956815.1
	GCF_000069245.1	GCF_001725965.1
	GCF_001077655.1	GCF_003111745.1
	GCF_004136355.1	GCF_000011505.1
	GCF_008244865.1	GCF_900478245.1
	GCF_008244905.1	GCF_001975005.1
	GCF_004101725.1	GCF_009857055.1
	GCF_002082885.1	GCF_001580515.1
	GCF_002082825.1	GCF_003193965.1
	GCF_001674475.2	GCF_900324405.1
	GCF_001457535.1	GCF_002355355.1
	GCF_007647215.1	GCF_009912715.1
	GCF_005519135.1	GCF_001021875.1
	GCF_001669145.2	GCF_009728755.1
	GCF_003948535.2	GCF_003827915.1
	GCF_003264255.1	GCF_001465755.1
	GCF_002762155.1	GCF_003354965.1
	GCF_002082725.1	GCF_003354665.1
	GCF_003288775.1	GCF_900324215.1
	GCF_003264295.1	GCF_900324245.1
	GCF_000830055.1	GCF_900620255.1
	GCF_001573125.1	GCF_000772025.1
	GCF_000419425.1	GCF_001298325.2
	GCF_000018445.1	GCF_900607255.1
	GCF_000814345.1	GCF_009912155.1
	GCF_007221455.1	GCF_003029645.1
	GCF_002950495.2	GCF_001018845.2
	GCF_003591615.1	GCF_003203595.1
	GCF_003948455.2	GCF_000010445.1
	GCF_002082745.1	GCF_900324225.1
	GCF_002009115.1	GCF_008244705.1
	GCF_001573105.1	GCF_008244725.1
	GCF_000761175.1	GCF_008244745.1
	GCF_001668465.2	GCF_000010465.1
	GCF_002948925.1	GCF_002310395.1
	GCF_002082805.1	GCF_002310435.1
	GCF_002082685.1	GCF_900092595.1
	GCF_004028375.1	GCF_002088995.1
	GCF_001077675.1	GCF_000009665.1
	GCF_011067065.1	GCF_001019495.2
	GCF_000695855.3	GCF_001019435.2
	GCF_001573065.1	GCF_003193705.1
	GCF_008124045.1	GCF_001717725.1
	GCF_004768705.1	GCF_001019575.2
	GCF_001077965.2	GCF_009937785.1
	GCF_001261895.2	GCF_008620175.1
	GCF_008802935.1	GCF_003952625.1
	GCF_009833005.1	GCF_008462245.1
	GCF_009740145.1	GCF_002000625.1
	GCF_008931365.1	GCF_003425545.1
	GCF_003812065.1	GCF_003425915.1
	GCF_000746605.1	GCF_900324415.1
	GCF_007107525.1	GCF_004118995.1
	GCF_002902885.1	GCF_002085525.1
	GCF_003812385.1	GCF_000953255.1
	GCF_005280675.1	GCF_001018725.2
	GCF_000505685.1	GCF_007998145.1
	GCF_002803025.2	GCF_001717685.1
	GCF_004564115.1	GCF_001717645.1
	GCF_004194555.1	GCF_000695875.1
	GCF_003522705.1	GCF_000017085.1
	GCF_001721705.1	GCF_000815205.1
	GCF_004564095.1	GCF_000815085.1
	GCF_000186665.3	GCF_000815165.1
	GCF_002504145.1	GCF_000815245.1
	GCF_005280375.1	GCF_000013465.1
	GCF_005280355.1	GCF_003073395.1
		GCF_003073435.1
		GCF_000815045.1
		GCF_000815125.1
		GCF_000009585.1
		GCF_003193685.1
		GCF_009913195.1
		GCF_900324335.1
		GCF_009913015.1
		GCF_005889995.1
		GCF_009912895.1
		GCF_900474735.1
		GCF_900324325.1
		GCF_003203635.1
		GCF_900324295.1
		GCF_005707015.1
		GCF_008329885.1
		GCF_008329865.1
		GCF_009739695.1
		GCF_009739675.1
		GCF_001735655.2
		GCF_003955945.1
		GCF_009739715.1
		GCF_001183725.2
		GCF_001717705.1
		GCF_003573835.1
		GCF_009913135.1
		GCF_900324365.1
		GCF_001018975.2
		GCF_002204555.1
		GCF_000828035.1
		GCF_009912075.1
		GCF_001548415.1
		GCF_009913095.1
		GCF_004421085.1
		GCF_900636335.1
		GCF_009912035.1
		GCF_900324205.1
		GCF_900324255.1
		GCF_003194005.1
		GCF_008330045.1
		GCF_002633785.1
		GCF_001717975.2
		GCF_003432365.1
		GCF_003031425.1
		GCF_900324305.1
		GCF_009913155.1
		GCF_009728775.1
		GCF_004136655.1
		GCF_000412775.1
		GCF_900474715.1
		GCF_000969225.1
		GCF_010669265.1
		GCF_009912835.1
		GCF_002786465.1
		GCF_001640885.1
		GCF_008693765.1
		GCF_009912595.1
		GCF_001307235.1
		GCF_900635265.1
		GCF_003426145.1
		GCF_000239235.1
		GCF_000695215.1
		GCF_003186125.1
		GCF_900635245.1
		GCF_900635315.1
		GCF_900324275.1
		GCF_009912955.1
		GCF_001045995.2
		GCF_004772215.1
		GCF_004153365.1
		GCF_001045795.2
		GCF_007726565.1
		GCF_009912935.1
		GCF_001019255.2
		GCF_003432345.1
		GCF_001021895.1
		GCF_900155335.1
		GCF_900635335.1
		GCF_900636695.1
		GCF_001975045.1
		GCF_900474755.1
		GCF_900635285.1
		GCF_001019205.2
		GCF_003193665.1
		GCF_003193785.1
		GCF_001018835.2
		GCF_000737615.1
		GCF_002204575.1
		GCF_007954445.1
		GCF_007954465.1
		GCF_004614295.1
		GCF_000210315.1
		GCF_900635905.1
		GCF_000284535.1
		GCF_002442975.1
		GCF_001887075.1
		GCF_900017775.1
		GCF_005706855.1
		GCF_001046095.2
		GCF_005705635.1
		GCF_900475245.1
		GCF_003073415.1
		GCF_003203675.1
		GCF_900475055.1
		GCF_008619415.1
		GCF_003354645.1
		GCF_003354605.1
		GCF_000024585.1
		GCF_009912995.1
		GCF_003425835.1
		GCF_003425885.1
		GCF_900620235.1
		GCF_009912975.1
		GCF_009684655.1
		GCF_008619935.1
		GCF_009913075.1
		GCF_000025145.1
		GCF_000452385.2
		GCF_001019125.2
		GCF_000011265.1
		GCF_005890035.1
		GCF_005954685.1
		GCF_004208595.1
		GCF_005885975.1
		GCF_001900185.1
		GCF_009913175.1
		GCF_007726325.1
		GCF_001019535.2
		GCF_009913055.1
		GCF_009912675.1
		GCF_900474695.1
		GCF_009739755.1
		GCF_009739825.1
		GCF_009739845.1
		GCF_009740205.1
		GCF_009739795.1
		GCF_009739775.1
		GCF_001019395.2
		GCF_009739735.1
		GCF_009739865.1
		GCF_009739885.1
		GCF_009912195.1
		GCF_001580495.1
		GCF_000009645.1
		GCF_001019305.2
		GCF_003354545.1
		GCF_003354905.1
		GCF_009913215.1
		GCF_003354745.1
		GCF_003354625.1
		GCF_003354725.1
		GCF_002795285.1
		GCF_001018685.2
		GCF_900324355.1
		GCF_000144955.1
		GCF_000626615.2
		GCF_003609915.1
		GCF_000012045.1
		GCF_003609895.1
		GCF_001986135.1
		GCF_002356675.1
		GCF_003186105.1
		GCF_003354885.1
		GCF_007726545.1
		GCF_002209325.1
		GCF_009911835.1
		GCF_007726495.1
		GCF_003354785.1
		GCF_003354685.1
		GCF_008619235.1
		GCF_001956755.1
		GCF_009913115.1
		GCF_009911895.1
		GCF_001444345.1
		GCF_002025125.1
		GCF_000159535.2
		GCF_005931055.1
		GCF_001558795.2
		GCF_001018645.2
		GCF_001018805.1
		GCF_000011525.1
		GCF_001278745.1
		GCF_009912735.1
		GCF_002140115.1
		GCF_001457495.1
		GCF_001656045.1
		GCF_004026165.1
		GCF_009769095.1
		GCF_004193875.1
		GCF_000237125.2
		GCF_900129335.1
		GCF_004772175.1
		GCF_003073755.1
		GCF_002089115.2
		GCF_001296985.1
		GCF_002202095.1
		GCF_011035105.1
		GCF_000189455.2
		GCF_003827735.1
		GCF_003030085.1
		GCF_009912535.1
		GCF_003288395.1
		GCF_002089095.2
		GCF_002089075.2
		GCF_900324285.1
		GCF_000470845.1
		GCF_004136235.1
		GCF_003073635.1
		GCF_002633805.1
		GCF_001618305.1
		GCF_003342735.1
		GCF_003193765.1
		GCF_002089055.1
		GCF_009914455.1
		GCF_001281145.1
		GCF_005931035.1
		GCF_003431365.1
		GCF_000296595.1
		GCF_005705815.1
		GCF_007726525.1
		GCF_009912755.1
		GCF_007726465.1
		GCF_009912855.1
		GCF_002202075.1
		GCF_000756205.1
		GCF_004771975.1
		GCF_900004855.1
		GCF_003627835.1
		GCF_009912255.1
		GCF_001465635.1
		GCF_009912495.1
		GCF_003957315.1
		GCF_001548295.1
		GCF_003184985.1
		GCF_003185005.1
		GCF_009912555.1
		GCF_900474675.1
		GCF_003194405.1
		GCF_002025145.1
		GCF_003031285.1
		GCF_003490125.1
		GCF_001880265.1
		GCF_900096745.1
		GCF_001549655.1
		GCF_001549675.1
		GCF_002386245.1
		GCF_001465675.1
		GCF_005707215.1
		GCF_009913035.1
		GCF_003342775.1
		GCF_003354805.1
		GCF_004771515.1
		GCF_009731595.1
		GCF_009912695.1
		GCF_001018775.2
		GCF_000597965.1
		GCF_009911965.1
		GCF_002803885.1
		GCF_005931015.1
		GCF_002786535.1
		GCF_008619595.1
		GCF_004797195.1
		GCF_900474555.1
		GCF_003991015.1
		GCF_002214665.1
		GCF_009912115.1
		GCF_000967365.1
		GCF_900635505.1
		GCF_000382965.1
		GCF_000967345.1
		GCF_000967325.1
		GCF_000967385.1
		GCF_000382985.1
		GCF_000383005.1
		GCF_000967405.1
		GCF_002633845.1
		GCF_009911815.1
		GCF_004193895.1
		GCF_000160335.2
		GCF_004026185.1
		GCF_009912915.1
		GCF_007826355.1
		GCF_009912815.1
		GCF_011032785.1
		GCF_008619795.1
		GCF_000463055.1
		GCF_900474565.1
		GCF_000237265.1
		GCF_900635305.1
		GCF_003073775.1
		GCF_900635095.1
		GCF_001611385.1
		GCF_001611365.1
		GCF_008330585.1
		GCF_002633825.1
		GCF_001717665.1
		GCF_009912375.1
		GCF_009912615.1
		GCF_005707335.1
		GCF_009912295.1
		GCF_003031485.1
		GCF_009912355.1
		GCF_001656075.1
		GCF_000009005.1
		GCF_009911855.1
		GCF_001018915.2
		GCF_009912775.1
		GCF_007813675.1
		GCF_000462955.1
		GCF_009912335.1
		GCF_003573855.1
		GCF_900620225.1
		GCF_009912015.1
		GCF_003855575.1
		GCF_002850415.1
		GCF_003347055.1
		GCF_003354865.1
		GCF_003354925.1
		GCF_900323905.1
		GCF_900324065.1
		GCF_900324045.1
		GCF_009912655.1
		GCF_002633865.1
		GCF_900323955.1
		GCF_900323965.1
		GCF_900323925.1
		GCF_000253135.1
		GCF_002850395.1
		GCF_003609855.1
		GCF_000470865.1
		GCF_009650155.1
		GCF_001611405.1
		GCF_001611425.1
		GCF_001027045.1
		GCF_900620215.1
		GCF_002089035.2
		GCF_009912875.1
		GCF_003030225.1
		GCF_001879545.1
		GCF_002952015.1
		GCF_900474665.1
		GCF_003944865.1
		GCF_001456215.1
		GCF_009912415.1
		GCF_003010875.1
		GCF_009912635.1
		GCF_900474535.1
		GCF_009912055.1
		GCF_001018655.2
		GCF_001018735.2
		GCF_001019415.2
		GCF_001019275.2
		GCF_004772055.1
		GCF_000245495.1
		GCF_003203655.1
		GCF_009912095.1
		GCF_001611325.1
		GCF_001611345.1
		GCF_002633765.1
		GCF_009912455.1
		GCF_001594205.1
